# Supplementary material for: Proteomic analysis of protein lysine 2-hydroxyisobutyrylation (Khib) in soybean leaves
Source: BMC Plant Biol. 2023 Jan 12;23:23. doi: 10.1186/s12870-022-04033-6 (PMC9835227; doi:10.1186/s12870-022-04033-6)
Supplement: Supplementary file 1 — Additional file 1: Fig. S1. The bubble chart shows the GO enrichment analysesof Khib-modifiedproteins in soybean leaves. Fig. S2. Thebubble chart shows the enrichment of KEGG pathway of Khib-modifiedproteins in soybean leaves. Fig. S3. Representative pathway mapsof Khib-modified proteins. (A) Khib-modified proteins in central carbon metabolism, includingpentose phosphate pathway and oxidative phosphorylation. (B) Khib-modifiedproteins in carbon fixation in photosynthetic organisms. (C) Khib-modifiedproteins in fatty acid biosynthesis. The identified Khib-modifiedproteins are indicated in boxes with a red background. Fig. S4. The global PPI network ofidentified Khib-modified proteins in soybean leaves. Table S1. All identified Khib sites and proteins that overlap in three replicates in soybean leaves. Table S2. GO functional classification of Khib-modified proteins in soybean leaves. Table S3. Subcellular localization distribution of Khib-modified proteins in soybean leaves. Table S4. Secondary structure and surface accessibility distribution of Khib-modified peptides in soybean leaves. Table S5. GO enrichment analysis of Khib-modified proteins in soybean leaves. Table S6. KEGG pathway enrichment of Khib-modified proteins in soybean leaves. Table S7. Motif analysis of Khib-modified peptides in soybean leaves. Table S8. The PPI network of Khib-modified proteins in soybean leaves. [file 12870_2022_4033_MOESM1_ESM.zip]

Archive with 9 entries (9 files):
- Supportting information-Supplemental Figures and Figure Legends.docx
- Table S1. All identified Khib-modified peptides and proteins in soybean leaves.xlsx
- Table S2. GO functional classification of Khib-modified proteins in soybean leaves.xlsx
- Table S3. Subcellular localization distribution of Khib-modified proteins in soybean leaves.xlsx
- Table S4. Secondary structure and surface accessibility distribution of Khib-modified peptides in soybean leaves.xlsx
- Table S5. GO enrichment analysis of Khib-modified proteins in soybean leaves.xlsx
- Table S6. KEGG pathway enrichment of Khib-modified proteins in soybean leaves.xlsx
- Table S7. Motif analysis of Khib-modified peptides in soybean leaves.xlsx
- Table S8. The  PPI network of Khib-modified proteins in soybean leaves..xlsx
