# Supplementary material for: Proteomic analysis of protein lysine 2-hydroxyisobutyrylation (Khib) in soybean leaves
Source: BMC Plant Biol. 2023 Jan 12;23:23. doi: 10.1186/s12870-022-04033-6 (PMC9835227; doi:10.1186/s12870-022-04033-6)
Supplement: Supplementary file 1 — Additional file 1: Fig. S1. The bubble chart shows the GO enrichment analysesof Khib-modifiedproteins in soybean leaves. Fig. S2. Thebubble chart shows the enrichment of KEGG pathway of Khib-modifiedproteins in soybean leaves. Fig. S3. Representative pathway mapsof Khib-modified proteins. (A) Khib-modified proteins in central carbon metabolism, includingpentose phosphate pathway and oxidative phosphorylation. (B) Khib-modifiedproteins in carbon fixation in photosynthetic organisms. (C) Khib-modifiedproteins in fatty acid biosynthesis. The identified Khib-modifiedproteins are indicated in boxes with a red background. Fig. S4. The global PPI network ofidentified Khib-modified proteins in soybean leaves. Table S1. All identified Khib sites and proteins that overlap in three replicates in soybean leaves. Table S2. GO functional classification of Khib-modified proteins in soybean leaves. Table S3. Subcellular localization distribution of Khib-modified proteins in soybean leaves. Table S4. Secondary structure and surface accessibility distribution of Khib-modified peptides in soybean leaves. Table S5. GO enrichment analysis of Khib-modified proteins in soybean leaves. Table S6. KEGG pathway enrichment of Khib-modified proteins in soybean leaves. Table S7. Motif analysis of Khib-modified peptides in soybean leaves. Table S8. The PPI network of Khib-modified proteins in soybean leaves. [file 12870_2022_4033_MOESM1_ESM.zip › Table S1. All identified Khib-modified peptides and proteins in soybean leaves.xlsx]

## Sheet: Overlap
Table S1. All identified Khib sites and proteins that overlap in three replicates in soybean leaves
Protein accession	Position	Amino acid	Protein description	Gene name	Modified sequence
A0A0B5E2H5	142	K	DHAR class glutathione S-transferase	DHAR2	YPSPPLLTPPEK(1)ATAGSK
A0A0B5E2H5	241	K	DHAR class glutathione S-transferase	DHAR2	ESFVK(1)TSAQPQDVIEGWRPK
A0A0B5E2H5	111	K	DHAR class glutathione S-transferase	DHAR2	VPVIK(1)FDEK
A0A0B5E2H5	80	K	DHAR class glutathione S-transferase	DHAR2	VLLTLEEK(1)HLPYDPK
A0A0B5E2H5	87	K	DHAR class glutathione S-transferase	DHAR2	HLPYDPK(1)LVDLTNKPEWFLK
A0A0B5E2H5	215	K	DHAR class glutathione S-transferase	DHAR2	LYHLEIALGHYK(1)K
A0A0B5E2H5	256	K	DHAR class glutathione S-transferase	DHAR2	TSAQPQDVIEGWRPK(1)VEG
A0A0B5E2H5	100	K	DHAR class glutathione S-transferase	DHAR2	LVDLTNKPEWFLK(1)VNPDGK
A0A0R0C5S4	88	K	KH type-2 domain-containing protein	GLYMA_U009100	FLIEGK(1)SQK
A0A0R0E916	49	K	PCI domain-containing protein	GLYMA_20G089400	DWK(1)IGIPEQR
A0A0R0EAL6	339	K	PKS_ER domain-containing protein	100804892	LEK(1)NDVR
A0A0R0ED38	145	K	Putative aquaporin PIP2-5 OS=Glycine soja OX=3848 GN=D0Y65_054461 PE=3 SV=1	100815583	AFQK(1)SYFNK
A0A0R0ED38	273	K	Putative aquaporin PIP2-5 OS=Glycine soja OX=3848 GN=D0Y65_054461 PE=3 SV=1	100815583	AGAAK(1)ALGSFR
A0A0R0EDH2	358	K	Dihydrolipoamide acetyltransferase component of pyruvate dehydrogenase complex	GLYMA_20G189500	GDVLSAIK(1)SGK
A0A0R0EDI2	69	K	Uncharacterized conserved protein UCP014543 OS=Vigna unguiculata OX=3917 GN=DEO72_LG9g2923 PE=4 SV=1	100779576	IAK(1)SLPR
A0A0R0EEL8	159	K	Ubiquitin carboxyl-terminal hydrolase OS=Glycine max OX=3847 GN=100792356 PE=3 SV=1	100792356	ILQQLAASK(1)SDR
A0A0R0EEL8	234	K	Ubiquitin carboxyl-terminal hydrolase OS=Glycine max OX=3847 GN=100792356 PE=3 SV=1	100792356	PLIEK(1)AK
A0A0R0EJ71	245	K	NTP_transferase domain-containing protein	100782402	LDQDILSPLAGK(1)K
A0A0R0EJ90	18	K	ATP-dependent DNA helicase	GLYMA_19G078100	QGKIENTFCK(1)K
A0A0R0ELH1	100	K	Peptide deformylase	GLYMA_19G115400	IVAFDDSLK(1)K
A0A0R0ENV4	115	K	Glutathione S-transferase L3 isoform A OS=Glycine soja OX=3848 GN=D0Y65_051803 PE=3 SV=1	GLYMA_19G177200	YIDDNFEGPSLVPSDPAK(1)K
A0A0R0EPA1	274	K	Aquaporin PIP2-1 isoform A OS=Glycine soja OX=3848 GN=D0Y65_051842 PE=3 SV=1	100807883	AQAAK(1)ALGSFR
A0A0R0EPA1	3	K	Aquaporin PIP2-1 isoform A OS=Glycine soja OX=3848 GN=D0Y65_051842 PE=3 SV=1	100807883	AK(1)DLETEIQSGLPHK
A0A0R0EPA1	146	K	Aquaporin PIP2-1 isoform A OS=Glycine soja OX=3848 GN=D0Y65_051842 PE=3 SV=1	100807883	ALQK(1)SYYNR
A0A0R0EPA1	153	K	Aquaporin PIP2-1 isoform A OS=Glycine soja OX=3848 GN=D0Y65_051842 PE=3 SV=1	100807883	YK(1)GGVNMLADGYSK
A0A0R0EPH6	248	K	"Triosephosphate isomerase, chloroplastic isoform A OS=Glycine soja OX=3848 GN=D0Y65_051888 PE=3 SV=1"	100819824	K(1)NVPDEVASK
A0A0R0EPH6	257	K	"Triosephosphate isomerase, chloroplastic isoform A OS=Glycine soja OX=3848 GN=D0Y65_051888 PE=3 SV=1"	100819824	NVPDEVASK(1)TR
A0A0R0EPQ6	22	K	40S ribosomal protein S24	GLYMA_20G228100	K(1)QFIVDVLHPGR
A0A0R0ERF9	47	K	"Chlorophyll a-b binding protein, chloroplastic"	100817348	K(1)AAPPPPK
A0A0R0ESZ8	318	K	Elongation factor 1-alpha	100785429	GFVASNSK(1)DDPAK
A0A0R0ESZ8	5	K	Elongation factor 1-alpha	100785429	EK(1)THINIVVIGHVDSGK
A0A0R0ETN5	240	K	Rhodanese domain-containing protein	100786123	AFSSVDQTGELTNK(1)K
A0A0R0ETN5	218	K	Rhodanese domain-containing protein	100786123	TATK(1)SVDNAFSK
A0A0R0ETX7	84	K	"30S ribosomal protein S1, chloroplastic OS=Glycine soja OX=3848 GN=glysoja_025218 PE=4 SV=1"	GLYMA_18G004100	SSDWK(1)AAK
A0A0R0ETX7	161	K	"30S ribosomal protein S1, chloroplastic OS=Glycine soja OX=3848 GN=glysoja_025218 PE=4 SV=1"	GLYMA_18G004100	VILADEDNK(1)K
A0A0R0ETX7	162	K	"30S ribosomal protein S1, chloroplastic OS=Glycine soja OX=3848 GN=glysoja_025218 PE=4 SV=1"	GLYMA_18G004100	K(1)LIFSEK
A0A0R0ETX7	248	K	"30S ribosomal protein S1, chloroplastic OS=Glycine soja OX=3848 GN=glysoja_025218 PE=4 SV=1"	GLYMA_18G004100	VVGIDWGK(1)SR
A0A0R0EVK5	787	K	S1 motif domain-containing protein (Fragment)	GLYMA_19G116700	SSEDDSVLPSK(1)K
A0A0R0EVK5	621	K	S1 motif domain-containing protein (Fragment)	GLYMA_19G116700	INLIIGSGGK(1)K
A0A0R0EVK5	775	K	S1 motif domain-containing protein (Fragment)	GLYMA_19G116700	SSTPNVTASSK(1)R
A0A0R0EVK5	76	K	S1 motif domain-containing protein (Fragment)	GLYMA_19G116700	IK(1)DHEVLICR
A0A0R0EY92	56	K	Epimerase domain-containing protein	GLYMA_18G091500	INHLVGLDGAK(1)ER
A0A0R0EY92	177	K	Epimerase domain-containing protein	GLYMA_18G091500	TLAEDAAWK(1)FVK
A0A0R0EY92	318	K	Epimerase domain-containing protein	GLYMA_18G091500	ETVDSLK(1)EK
A0A0R0EY92	264	K	Epimerase domain-containing protein	GLYMA_18G091500	VAHYSEIVK(1)ILR
A0A0R0EYI4	64	K	"Reactive Intermediate Deaminase A, chloroplastic OS=Glycine soja OX=3848 GN=D0Y65_047997 PE=4 SV=1"	100792467	LK(1)EAVQTEK
A0A0R0F137	89	K	Ribosomal_L18e/L15P domain-containing protein	GLYMA_19G232100	TDSNFNAVILK(1)R
A0A0R0F2Z4	117	K	"2,3-bisphosphoglycerate-independent phosphoglycerate mutase isoform A OS=Glycine soja OX=3848 GN=D0Y65_049246 PE=4 SV=1"	100820155	IFEGEGFK(1)YIK
A0A0R0F403	602	K	Subtilisin-like protease Glyma18g48580 OS=Glycine max OX=3847 GN=Glyma18g48580 PE=1 SV=3	GLYMA_18G250700	SPITVK(1)R
A0A0R0F6M9	272	K	Glucose-1-phosphate adenylyltransferase	100792088	ILSFSEK(1)PK
A0A0R0F761	412	K	ATPase_AAA_core domain-containing protein	100797222	LLLYGNMLVQEQENVK(1)R
A0A0R0F761	363	K	ATPase_AAA_core domain-containing protein	100797222	K(1)WISGVGVDSVGK
A0A0R0F761	375	K	ATPase_AAA_core domain-containing protein	100797222	WISGVGVDSVGK(1)K
A0A0R0F761	419	K	ATPase_AAA_core domain-containing protein	100797222	VQLADK(1)YLNEAALGNANEDAIQR
A0A0R0F761	151	K	ATPase_AAA_core domain-containing protein	100797222	LVVHISK(1)NFMTLPNIK
A0A0R0F761	222	K	ATPase_AAA_core domain-containing protein	100797222	EAADMIK(1)K
A0A0R0F859	52	K	Epimerase domain-containing protein	GLYMA_18G057900	HLEEMEGAK(1)SR
A0A0R0F859	155	K	Epimerase domain-containing protein	GLYMA_18G057900	QK(1)GLYYPIAK
A0A0R0F859	276	K	Epimerase domain-containing protein	GLYMA_18G057900	LPK(1)DTQPGLLR
A0A0R0F859	168	K	Epimerase domain-containing protein	GLYMA_18G057900	TLAEK(1)AGWEFAK
A0A0R0F859	316	K	Epimerase domain-containing protein	GLYMA_18G057900	DAVESLK(1)SK
A0A0R0F8K4	271	K	Spermidine hydroxycinnamoyl transferase isoform A OS=Glycine soja OX=3848 GN=D0Y65_048159 PE=4 SV=1	GLYMA_18G113100	LTPEQVGK(1)LK
A0A0R0F8K4	222	K	Spermidine hydroxycinnamoyl transferase isoform A OS=Glycine soja OX=3848 GN=D0Y65_048159 PE=4 SV=1	GLYMA_18G113100	TVLK(1)FPHPLSPPR
A0A0R0F8M9	63	K	"NAD(P)H-quinone oxidoreductase subunit 1, chloroplastic (Fragment) OS=Glycine soja OX=3848 GN=D0Y65_048589 PE=3 SV=1"	GLYMA_18G155600	LLFK(1)ENLIPSR
A0A0R0F8X5	177	K	"NAD(P)H-quinone oxidoreductase subunit H, chloroplastic OS=Glycine falcata OX=45690 GN=ndhH PE=3 SV=1"	GLYMA_18G155700	IVEYQK(1)LLTR
A0A0R0F8Z5	454	K	Xylose isomerase	100804624	ADFELLEK(1)K
A0A0R0F9I6	93	K	"Glutamyl-tRNA(Gln) amidotransferase subunit A, chloroplastic/mitochondrial"	GATA	APFDATAVK(1)R
A0A0R0FB49	301	K	Synaptotagmin-5 isoform A OS=Glycine soja OX=3848 GN=D0Y65_045496 PE=4 SV=1	GLYMA_17G109500	LVQAK(1)ELTNK
A0A0R0FC05	18	K	Kinesin motor domain-containing protein (Fragment)	GLYMA_18G146600	ISPLINEK(1)R
A0A0R0FCW9	81	K	Putative HAD-like domain-containing protein OS=Medicago truncatula OX=3880 GN=11436479 PE=4 SV=1	GLYMA_18G234300	K(1)SSVSEGLK
A0A0R0FCW9	154	K	Putative HAD-like domain-containing protein OS=Medicago truncatula OX=3880 GN=11436479 PE=4 SV=1	GLYMA_18G234300	FASSK(1)VYIVTTK
A0A0R0FCW9	220	K	Putative HAD-like domain-containing protein OS=Medicago truncatula OX=3880 GN=11436479 PE=4 SV=1	GLYMA_18G234300	LATLK(1)NVIK
A0A0R0FDY4	122	K	"Bifunctional protein FolD 4, chloroplastic OS=Glycine soja OX=3848 GN=D0Y65_049470 PE=3 SV=1"	GLYMA_18G229900	IEK(1)DVDGFHPLNIGR
A0A0R0FES6	4	K	AvrRpt-cleavage domain-containing protein	GLYMA_17G184500	SEK(1)GRPLPK
A0A0R0FF83	242	K	"Valine--tRNA ligase, chloroplastic/mitochondrial 2 OS=Glycine soja OX=3848 GN=D0Y65_046282 PE=4 SV=1"	GLYMA_17G186800	AEYSVEPAK(1)R
A0A0R0FFV7	73	K	2Fe-2S ferredoxin-type domain-containing protein	100807125	AISGEK(1)LLR
A0A0R0FGB9	367	K	"Phenylalanine--tRNA ligase, chloroplastic/mitochondrial isoform C OS=Glycine soja OX=3848 GN=D0Y65_049918 PE=4 SV=1"	100794763	EQVQSK(1)LNVVLR
A0A0R0FGB9	272	K	"Phenylalanine--tRNA ligase, chloroplastic/mitochondrial isoform C OS=Glycine soja OX=3848 GN=D0Y65_049918 PE=4 SV=1"	100794763	FTSQFSK(1)GQLGVK
A0A0R0FH73	157	K	AAA domain-containing protein	100808349	LPK(1)GVLLVGPPGTGK
A0A0R0FHG0	82	K	AAI domain-containing protein	100306479	QYVNSPNAK(1)K
A0A0R0FJI5	839	K	Subtilisin-like protease SBT1.4 (Fragment) OS=Mucuna pruriens OX=157652 GN=SBT1.4 PE=3 SV=1	GLYMA_16G008900	IIGAK(1)AFYK
A0A0R0FL97	182	K	"Photosynthetic NDH subunit of subcomplex B 2, chloroplastic OS=Glycine soja OX=3848 GN=D0Y65_042657 PE=4 SV=1"	100805680	NIGPK(1)PATLTNAILSHFR
A0A0R0FL97	275	K	"Photosynthetic NDH subunit of subcomplex B 2, chloroplastic OS=Glycine soja OX=3848 GN=D0Y65_042657 PE=4 SV=1"	100805680	VYAAPPK(1)ER
A0A0R0FL97	80	K	"Photosynthetic NDH subunit of subcomplex B 2, chloroplastic OS=Glycine soja OX=3848 GN=D0Y65_042657 PE=4 SV=1"	100805680	IPDAHVTSYK(1)PK
A0A0R0FL97	108	K	"Photosynthetic NDH subunit of subcomplex B 2, chloroplastic OS=Glycine soja OX=3848 GN=D0Y65_042657 PE=4 SV=1"	100805680	AK(1)GGVGLVMNEVLQPGAK
A0A0R0FL97	279	K	"Photosynthetic NDH subunit of subcomplex B 2, chloroplastic OS=Glycine soja OX=3848 GN=D0Y65_042657 PE=4 SV=1"	100805680	LK(1)AFYNTPPSK
A0A0R0FL97	288	K	"Photosynthetic NDH subunit of subcomplex B 2, chloroplastic OS=Glycine soja OX=3848 GN=D0Y65_042657 PE=4 SV=1"	100805680	AFYNTPPSK(1)YETIDQGR
A0A0R0FQN0	427	K	Aspartate aminotransferase	547792	NQSDNMTNK(1)WHVYMTK
A0A0R0FQN0	112	K	Aspartate aminotransferase	547792	K(1)AENLMLER
A0A0R0FQN0	434	K	Aspartate aminotransferase	547792	WHVYMTK(1)DGR
A0A0R0FQN0	183	K	Aspartate aminotransferase	547792	YFPGAK(1)VLISAPTWGNHK
A0A0R0FQN0	394	K	Aspartate aminotransferase	547792	QQLYDSITSK(1)DK
A0A0R0FRF9	452	K	ENTH domain-containing protein	100789110	HDNVTGK(1)SLADSK
A0A0R0FSY2	112	K	"Chlorophyll a-b binding protein, chloroplastic"	100789786	K(1)PEDFSK
A0A0R0FSY2	118	K	"Chlorophyll a-b binding protein, chloroplastic"	100789786	K(0.001)PEDFSK(0.999)YQAFELIHAR
A0A0R0FXY5	234	K	Ricin B-like lectin EULS3 OS=Glycine soja OX=3848 GN=D0Y65_042672 PE=4 SV=1	100780015	MVNNVHLNVDAFHGDK(1)NSGGVR
A0A0R0FY50	77	K	DUF538 family protein OS=Medicago truncatula OX=3880 GN=MTR_1g088260 PE=4 SV=2	GLYMA_16G151600	STITGVISK(1)GR
A0A0R0FYH8	203	K	Putative NAD(P)-binding rossmann-fold protein (Fragment) OS=Trifolium pratense OX=57577 GN=L195_g020050 PE=4 SV=1	100814401	QEVMDLVYK(1)SGK
A0A0R0FYH8	223	K	Putative NAD(P)-binding rossmann-fold protein (Fragment) OS=Trifolium pratense OX=57577 GN=L195_g020050 PE=4 SV=1	100814401	FTGTDDPLGK(1)R
A0A0R0FZN4	10	K	Farnesyl pyrophosphate synthase 1 OS=Glycine soja OX=3848 GN=D0Y65_040682 PE=3 SV=1	GLYMA_15G121400	MLDYNVPGGK(1)LNR
A0A0R0FZN4	299	K	Farnesyl pyrophosphate synthase 1 OS=Glycine soja OX=3848 GN=D0Y65_040682 PE=3 SV=1	GLYMA_15G121400	SFLAK(1)IYK
A0A0R0FZN4	235	K	Farnesyl pyrophosphate synthase 1 OS=Glycine soja OX=3848 GN=D0Y65_040682 PE=3 SV=1	GLYMA_15G121400	ALELSNEQQK(1)K
A0A0R0G0B2	22	K	Protein RRC1 OS=Glycine soja OX=3848 GN=D0Y65_055245 PE=4 SV=1	GLYMA_16G095500	PK(0.067)EK(0.933)EK(1)GK
A0A0R0G0B2	20	K	Protein RRC1 OS=Glycine soja OX=3848 GN=D0Y65_055245 PE=4 SV=1	GLYMA_16G095500	PK(0.067)EK(0.933)EK(1)GK
A0A0R0G184	277	K	ABC transporter C family member 10 OS=Glycine soja OX=3848 GN=glysoja_045164 PE=4 SV=1	GLYMA_16G172500	GVNLSGGQK(1)QR
A0A0R0G342	90	K	KH type-2 domain-containing protein	100795045	FPENSVELYAEK(1)VNNR
A0A0R0G342	75	K	KH type-2 domain-containing protein	100795045	ELTSVVQK(1)R
A0A0R0G342	214	K	KH type-2 domain-containing protein	100795045	TPLPDLVTIHTPK(1)EEEEYAR
A0A0R0G342	7	K	KH type-2 domain-containing protein	100795045	ATQMSK(1)K
A0A0R0G342	108	K	KH type-2 domain-containing protein	100795045	YK(1)LLGGLAVR
A0A0R0G342	62	K	KH type-2 domain-containing protein	100795045	TQAVLGEK(1)GR
A0A0R0G342	78	K	KH type-2 domain-containing protein	100795045	FK(1)FPENSVELYAEK
A0A0R0G342	153	K	KH type-2 domain-containing protein	100795045	FK(1)DGYMISSGQPVK
A0A0R0G3L8	348	K	Phospho-2-dehydro-3-deoxyheptonate aldolase	100789764	LIDILNPK(0.96)NK(0.04)PGR
A0A0R0G3L8	402	K	Phospho-2-dehydro-3-deoxyheptonate aldolase	100789764	APSGLK(1)TR
A0A0R0G554	398	K	Lipoxygenase	GLYMA_15G026500	LDTQAYGDHTCIITK(1)EHLEPNLGGLTVEQAIQNK
A0A0R0G554	181	K	Lipoxygenase	GLYMA_15G026500	YREEELK(1)NVR
A0A0R0G554	7	K	Lipoxygenase	GLYMA_15G026500	MFPFGHK(1)GQK
A0A0R0G554	607	K	Lipoxygenase	GLYMA_15G026500	RGVAVK(1)DPSAPHGVR
A0A0R0G554	263	K	Lipoxygenase	GLYMA_15G026500	DEAFGHLK(1)SSDFLAYGIK
A0A0R0G554	441	K	Lipoxygenase	GLYMA_15G026500	INANTTK(1)TYATR
A0A0R0G554	814	K	Lipoxygenase	GLYMA_15G026500	LIEK(1)NNDETLR
A0A0R0G554	682	K	Lipoxygenase	GLYMA_15G026500	DKPWWQK(1)MQTR
A0A0R0G554	677	K	Lipoxygenase	GLYMA_15G026500	DK(1)PWWQK
A0A0R0G554	344	K	Lipoxygenase	GLYMA_15G026500	YPPPK(1)VMQVDK
A0A0R0G554	383	K	Lipoxygenase	GLYMA_15G026500	IIEEFPLSSK(1)LDTQAYGDHTCIITK
A0A0R0G554	742	K	Lipoxygenase	GLYMA_15G026500	GSPEYDALAK(1)NPEK
A0A0R0G554	732	K	Lipoxygenase	GLYMA_15G026500	FMPEK(1)GSPEYDALAK
A0A0R0G554	82	K	Lipoxygenase	GLYMA_15G026500	GK(1)ITLPTIGAK
A0A0R0G554	350	K	Lipoxygenase	GLYMA_15G026500	VMQVDK(1)SAWMTDEEFAR
A0A0R0G554	246	K	Lipoxygenase	GLYMA_15G026500	K(0.006)DPNSEK(0.994)PSDFVYLPR
A0A0R0G554	240	K	Lipoxygenase	GLYMA_15G026500	K(1)DPNSEKPSDFVYLPR
A0A0R0G554	304	K	Lipoxygenase	GLYMA_15G026500	K(1)LYEGGVTLPTNFLSK
A0A0R0G554	339	K	Lipoxygenase	GLYMA_15G026500	TDGEQFLK(1)YPPPK
A0A0R0G554	75	K	Lipoxygenase	GLYMA_15G026500	VGK(1)ATNLR
A0A0R0G554	418	K	Lipoxygenase	GLYMA_15G026500	K(1)LFILDHHDYLIPYLR
A0A0R0G554	655	K	Lipoxygenase	GLYMA_15G026500	SDEELQK(1)DPELQAWWK
A0A0R0G554	558	K	Lipoxygenase	GLYMA_15G026500	K(1)SLVNADGIIEK
A0A0R0G554	746	K	Lipoxygenase	GLYMA_15G026500	NPEK(1)EFLK
A0A0R0G554	540	K	Lipoxygenase	GLYMA_15G026500	HLSVVHPIYK(1)LLFPHYR
A0A0R0G554	417	K	Lipoxygenase	GLYMA_15G026500	EHLEPNLGGLTVEQAIQNK(1)K
A0A0R0G554	12	K	Lipoxygenase	GLYMA_15G026500	IK(1)GTMVVMQK
A0A0R0G554	211	K	Lipoxygenase	GLYMA_15G026500	IYDYDVYNDLGDPDK(1)GEK
A0A0R0G554	802	K	Lipoxygenase	GLYMA_15G026500	FGK(1)NLEEIEK
A0A0R0G554	750	K	Lipoxygenase	GLYMA_15G026500	EFLK(1)TITGK
A0A0R0G6T3	149	K	"Triosephosphate isomerase, cytosolic OS=Glycine soja OX=3848 GN=D0Y65_039891 PE=3 SV=1"	GLYMA_15G038100	EAGTTTAVVSEQTK(1)AIAAK
A0A0R0G869	63	K	Pyruvate dehydrogenase E1 component subunit beta	100777306	GLLEK(1)FGPER
A0A0R0G8Z2	38	K	Cysteine proteinase inhibitor	GLYMA_14G038300	FAVEEQNK(1)R
A0A0R0G8Z2	131	K	Cysteine proteinase inhibitor	GLYMA_14G038300	FAVDQHNK(1)K
A0A0R0GAA7	141	K	CCHC-type domain-containing protein OS=Glycine max OX=3847 GN=GLYMA_15G198400 PE=4 SV=1	GLYMA_15G208100	LLK(1)DQNQNK(1)R
A0A0R0GAA7	135	K	CCHC-type domain-containing protein OS=Glycine max OX=3847 GN=GLYMA_15G198400 PE=4 SV=1	GLYMA_15G208100	LLK(1)DQNQNK(1)R
A0A0R0GB11	461	K	CW-type domain-containing protein	102667636	K(1)AEAVAR
A0A0R0GB30	141	K	Cysteine proteinase RD21a OS=Glycine soja OX=3848 GN=D0Y65_038077 PE=3 SV=1	GLYMA_14G085600	K(1)EGAVTPVK
A0A0R0GCX0	28	K	Acyl-coenzyme A oxidase OS=Glycine max OX=3847 GN=GLYMA_11G035200 PE=3 SV=1	GLYMA_14G125300	AAYAWK(1)R
A0A0R0GEJ0	21	K	PEROXIDASE_4 domain-containing protein	100795192	VK(1)ETLFTAIK
A0A0R0GEJ0	88	K	PEROXIDASE_4 domain-containing protein	100795192	K(1)EIDSYSK
A0A0R0GEJ0	19	K	PEROXIDASE_4 domain-containing protein	100795192	SEFQSK(1)VK
A0A0R0GEU1	25	K	Glucose-6-phosphate isomerase	GLYMA_14G180500	VNQGISVYGNK(1)GSTDQHAYIQQLR
A0A0R0GEU1	133	K	Glucose-6-phosphate isomerase	GLYMA_14G180500	AAGEVLALQK(1)R
A0A0R0GFW6	127	K	Phosphoglycerate kinase	GLYMA_15G261900	AAIPTIK(1)HLIQNGAK
A0A0R0GFW6	206	K	Phosphoglycerate kinase	GLYMA_15G261900	FYK(0.004)EEEK(0.996)NDPEHAK
A0A0R0GFW6	245	K	Phosphoglycerate kinase	GLYMA_15G261900	YLK(1)PSVAGFLLQK
A0A0R0GFW6	93	K	Phosphoglycerate kinase	GLYMA_15G261900	SVGELSAADLK(1)GK
A0A0R0GFW6	419	K	Phosphoglycerate kinase	GLYMA_15G261900	K(1)LADLSGK
A0A0R0GFW6	214	K	Phosphoglycerate kinase	GLYMA_15G261900	K(1)LASLADLFVNDAFGTAHR
A0A0R0GFW6	82	K	Phosphoglycerate kinase	GLYMA_15G261900	K(1)SVGELSAADLK
A0A0R0GFW6	334	K	Phosphoglycerate kinase	GLYMA_15G261900	LDLATSLLAK(1)AK
A0A0R0GFW6	426	K	Phosphoglycerate kinase	GLYMA_15G261900	LADLSGK(1)GVTTIIGGGDSVAAVEK
A0A0R0GFW6	213	K	Phosphoglycerate kinase	GLYMA_15G261900	FYKEEEKNDPEHAK(1)K
A0A0R0GFW6	146	K	Phosphoglycerate kinase	GLYMA_15G261900	PK(1)GVTPK
A0A0R0GFW6	268	K	Phosphoglycerate kinase	GLYMA_15G261900	ELDYLVGAVSSPK(1)RPFAAIVGGSK
A0A0R0GFW6	202	K	Phosphoglycerate kinase	GLYMA_15G261900	FYK(1)EEEK
A0A0R0GFW6	135	K	Phosphoglycerate kinase	GLYMA_15G261900	HLIQNGAK(1)VILSSHLGR
A0A0R0GFW6	151	K	Phosphoglycerate kinase	GLYMA_15G261900	GVTPK(1)YSLAPLVPR
A0A0R0GFW6	242	K	Phosphoglycerate kinase	GLYMA_15G261900	AHASTEGVTK(1)YLK
A0A0R0GHQ9	239	K	Sulfurtransferase OS=Glycine max OX=3847 GN=100796802 PE=4 SV=1	100796802	VYK(1)GQTVGPLTFQTK
A0A0R0GHQ9	264	K	Sulfurtransferase OS=Glycine max OX=3847 GN=100796802 PE=4 SV=1	100796802	FQPHLVWNIDQVK(1)K
A0A0R0GHQ9	270	K	Sulfurtransferase OS=Glycine max OX=3847 GN=100796802 PE=4 SV=1	100796802	NIEDK(1)THQHIDAR
A0A0R0GIY4	124	K	"Chaperone protein ClpB3, chloroplastic OS=Glycine soja OX=3848 GN=D0Y65_035840 PE=3 SV=1"	100816840	ALLEQK(1)NGLAR
A0A0R0GIY4	134	K	"Chaperone protein ClpB3, chloroplastic OS=Glycine soja OX=3848 GN=D0Y65_035840 PE=3 SV=1"	100816840	IFSK(1)VGVDNTR
A0A0R0GIY4	245	K	"Chaperone protein ClpB3, chloroplastic OS=Glycine soja OX=3848 GN=D0Y65_035840 PE=3 SV=1"	100816840	YEALEK(1)YGK
A0A0R0GIY4	517	K	"Chaperone protein ClpB3, chloroplastic OS=Glycine soja OX=3848 GN=D0Y65_035840 PE=3 SV=1"	100816840	LSLMNDTDK(1)ASK
A0A0R0GIY4	484	K	"Chaperone protein ClpB3, chloroplastic OS=Glycine soja OX=3848 GN=D0Y65_035840 PE=3 SV=1"	100816840	LK(1)MEITSKPTALDEINR
A0A0R0GIY4	407	K	"Chaperone protein ClpB3, chloroplastic OS=Glycine soja OX=3848 GN=D0Y65_035840 PE=3 SV=1"	100816840	YIEK(1)DPALER
A0A0R0GIY4	829	K	"Chaperone protein ClpB3, chloroplastic OS=Glycine soja OX=3848 GN=D0Y65_035840 PE=3 SV=1"	100816840	ESAYETIK(1)QR
A0A0R0GIY4	482	K	"Chaperone protein ClpB3, chloroplastic OS=Glycine soja OX=3848 GN=D0Y65_035840 PE=3 SV=1"	100816840	AIDLVDEAAAK(1)LK
A0A0R0GIY4	148	K	"Chaperone protein ClpB3, chloroplastic OS=Glycine soja OX=3848 GN=D0Y65_035840 PE=3 SV=1"	100816840	LLEATDK(1)HIQR
A0A0R0GIY4	255	K	"Chaperone protein ClpB3, chloroplastic OS=Glycine soja OX=3848 GN=D0Y65_035840 PE=3 SV=1"	100816840	DLTAMAK(1)AGK
A0A0R0GLW2	476	K	Glucose-1-phosphate adenylyltransferase	100798736	NCIIDK(1)NAR
A0A0R0GNA8	146	K	"Di-heme cytochrome, transmembrane OS=Trema orientale OX=63057 GN=TorRG33x02_025250 PE=4 SV=1"	100793792	YSDNLEEK(1)AK
A0A0R0GPD7	77	K	Peptidylprolyl isomerase	GLYMA_13G148400	YYDLK(1)VGNGAEAK
A0A0R0GPD7	97	K	Peptidylprolyl isomerase	GLYMA_13G148400	VAIHYVAK(1)WK
A0A0R0GPD7	132	K	Peptidylprolyl isomerase	GLYMA_13G148400	GTVLK(1)GLDLGVQGMR
A0A0R0GRC9	301	K	Nudix hydrolase domain-containing protein	GLYMA_13G072500	LLSK(1)ATR
A0A0R0GUI6	147	K	Gamma-glutamyl hydrolase isoform A OS=Glycine soja OX=3848 GN=D0Y65_031897 PE=4 SV=1	GLYMA_13G267900	STNTPDAQK(1)VR
A0A0R0GUI6	114	K	Gamma-glutamyl hydrolase isoform A OS=Glycine soja OX=3848 GN=D0Y65_031897 PE=4 SV=1	GLYMA_13G267900	NAFEWATSLK(1)APHTEDAIR
A0A0R0GUI6	26	K	Gamma-glutamyl hydrolase isoform A OS=Glycine soja OX=3848 GN=D0Y65_031897 PE=4 SV=1	GLYMA_13G267900	EANAK(1)GSLFQR
A0A0R0GUI6	42	K	Gamma-glutamyl hydrolase isoform A OS=Glycine soja OX=3848 GN=D0Y65_031897 PE=4 SV=1	GLYMA_13G267900	FPSDLLTQLK(1)TDCLVLHNHR
A0A0R0GUI6	59	K	Gamma-glutamyl hydrolase isoform A OS=Glycine soja OX=3848 GN=D0Y65_031897 PE=4 SV=1	GLYMA_13G267900	K(1)LQYNTK
A0A0R0GUI6	92	K	Gamma-glutamyl hydrolase isoform A OS=Glycine soja OX=3848 GN=D0Y65_031897 PE=4 SV=1	GLYMA_13G267900	K(1)YPVTVNLWQPEK
A0A0R0GUI6	157	K	Gamma-glutamyl hydrolase isoform A OS=Glycine soja OX=3848 GN=D0Y65_031897 PE=4 SV=1	GLYMA_13G267900	DNLIYNYK(1)PTFGGTAGK
A0A0R0GUI6	82	K	Gamma-glutamyl hydrolase isoform A OS=Glycine soja OX=3848 GN=D0Y65_031897 PE=4 SV=1	GLYMA_13G267900	DGK(1)TFVSTAR
A0A0R0GYG1	125	K	"Photosystem I reaction center subunit VI, chloroplastic isoform A OS=Glycine soja OX=3848 GN=D0Y65_032767 PE=4 SV=1"	GLYMA_13G357300	K(1)GPQLPPK
A0A0R0GYG1	132	K	"Photosystem I reaction center subunit VI, chloroplastic isoform A OS=Glycine soja OX=3848 GN=D0Y65_032767 PE=4 SV=1"	GLYMA_13G357300	GPQLPPK(1)PGPR
A0A0R0GYN5	590	K	Tyrosinase_Cu-bd domain-containing protein	GLYMA_13G183200	YGK(1)GLVTIR
A0A0R0GYN5	417	K	Tyrosinase_Cu-bd domain-containing protein	GLYMA_13G183200	VK(1)DSLDTR
A0A0R0GYN5	473	K	Tyrosinase_Cu-bd domain-containing protein	GLYMA_13G183200	SVK(1)FPLTLDSK
A0A0R0GYV0	138	K	"30S ribosomal protein S17, chloroplastic OS=Glycine soja OX=3848 GN=D0Y65_032766 PE=3 SV=1"	100789205	VGDIVQLQK(1)TR
A0A0R0GZ48	81	K	ACT domain-containing protein ACR11 OS=Glycine soja OX=3848 GN=D0Y65_032895 PE=4 SV=1	100799245	FSITK(1)ADSGR
A0A0R0GZ48	197	K	ACT domain-containing protein ACR11 OS=Glycine soja OX=3848 GN=D0Y65_032895 PE=4 SV=1	100799245	FHVNYK(1)DK
A0A0R0GZ48	87	K	ACT domain-containing protein ACR11 OS=Glycine soja OX=3848 GN=D0Y65_032895 PE=4 SV=1	100799245	K(1)VEDPELLEAIR
A0A0R0GZ48	191	K	ACT domain-containing protein ACR11 OS=Glycine soja OX=3848 GN=D0Y65_032895 PE=4 SV=1	100799245	AK(1)FHVNYK
A0A0R0GZ48	73	K	ACT domain-containing protein ACR11 OS=Glycine soja OX=3848 GN=D0Y65_032895 PE=4 SV=1	100799245	ANVFLDSSGK(1)HNK
A0A0R0GZ48	76	K	ACT domain-containing protein ACR11 OS=Glycine soja OX=3848 GN=D0Y65_032895 PE=4 SV=1	100799245	HNK(1)FSITK
A0A0R0H129	66	K	WBb225L1.3 protein OS=Glycine max OX=3847 GN=WBb225L1.3 PE=4 SV=1	GLYMA_12G038800	EK(1)IESSTDVLK
A0A0R0H141	8	K	Nascent polypeptide-associated complex subunit beta	GLYMA_12G039900	LMK(1)MAGSVR
A0A0R0H141	44	K	Nascent polypeptide-associated complex subunit beta	GLYMA_12G039900	LQSTLK(1)R
A0A0R0H1B4	64	K	CCHC-type domain-containing protein	100795875	AK(1)AVDVTGPDGASVQGTR
A0A0R0H1B4	10	K	CCHC-type domain-containing protein	100795875	VK(1)WFNDQK
A0A0R0H3D3	175	K	Superoxide dismutase [Cu-Zn]	100784752	ALVVHELEDDLGK(1)GGHELSLTTGNAGGR
A0A0R0H3D3	54	K	Superoxide dismutase [Cu-Zn]	100784752	K(1)AVAVLK
A0A0R0H3J8	165	K	MAR-binding filament-like protein 1-1 isoform A OS=Glycine soja OX=3848 GN=D0Y65_033755 PE=4 SV=1	100812554	LKDKEELIVSLK(1)K
A0A0R0H3J8	552	K	MAR-binding filament-like protein 1-1 isoform A OS=Glycine soja OX=3848 GN=D0Y65_033755 PE=4 SV=1	100812554	EQK(1)QLVASLNK
A0A0R0H3J8	526	K	MAR-binding filament-like protein 1-1 isoform A OS=Glycine soja OX=3848 GN=D0Y65_033755 PE=4 SV=1	100812554	ELTTALEK(1)NDSLQK
A0A0R0H3J8	616	K	MAR-binding filament-like protein 1-1 isoform A OS=Glycine soja OX=3848 GN=D0Y65_033755 PE=4 SV=1	100812554	ANFLVSSLEK(1)EK
A0A0R0H3J8	662	K	MAR-binding filament-like protein 1-1 isoform A OS=Glycine soja OX=3848 GN=D0Y65_033755 PE=4 SV=1	100812554	K(1)FEEELASAK
A0A0R0H3J8	374	K	MAR-binding filament-like protein 1-1 isoform A OS=Glycine soja OX=3848 GN=D0Y65_033755 PE=4 SV=1	100812554	AALDSK(1)VLR
A0A0R0H3J8	540	K	MAR-binding filament-like protein 1-1 isoform A OS=Glycine soja OX=3848 GN=D0Y65_033755 PE=4 SV=1	100812554	K(1)AETTAEDLK
A0A0R0H3J8	249	K	MAR-binding filament-like protein 1-1 isoform A OS=Glycine soja OX=3848 GN=D0Y65_033755 PE=4 SV=1	100812554	EK(1)IDSIGVLQER
A0A0R0H3J8	379	K	MAR-binding filament-like protein 1-1 isoform A OS=Glycine soja OX=3848 GN=D0Y65_033755 PE=4 SV=1	100812554	EK(1)DEELHQLK
A0A0R0H3J8	623	K	MAR-binding filament-like protein 1-1 isoform A OS=Glycine soja OX=3848 GN=D0Y65_033755 PE=4 SV=1	100812554	EVLTK(1)SLTDQR
A0A0R0H3J8	229	K	MAR-binding filament-like protein 1-1 isoform A OS=Glycine soja OX=3848 GN=D0Y65_033755 PE=4 SV=1	100812554	LQIGQLK(1)TELSK
A0A0R0H3J8	648	K	MAR-binding filament-like protein 1-1 isoform A OS=Glycine soja OX=3848 GN=D0Y65_033755 PE=4 SV=1	100812554	EAQDNIEDAHNLIMK(1)LGK
A0A0R0H3J8	175	K	MAR-binding filament-like protein 1-1 isoform A OS=Glycine soja OX=3848 GN=D0Y65_033755 PE=4 SV=1	100812554	LLNK(1)QEEQAK
A0A0R0H3J8	539	K	MAR-binding filament-like protein 1-1 isoform A OS=Glycine soja OX=3848 GN=D0Y65_033755 PE=4 SV=1	100812554	ELIDVYK(1)K
A0A0R0H3J8	140	K	MAR-binding filament-like protein 1-1 isoform A OS=Glycine soja OX=3848 GN=D0Y65_033755 PE=4 SV=1	100812554	EK(1)STAVATIETMSSK
A0A0R0H3J8	671	K	MAR-binding filament-like protein 1-1 isoform A OS=Glycine soja OX=3848 GN=D0Y65_033755 PE=4 SV=1	100812554	K(0.001)FEEELASAK(0.999)GEILR
A0A0R0H3J8	247	K	MAR-binding filament-like protein 1-1 isoform A OS=Glycine soja OX=3848 GN=D0Y65_033755 PE=4 SV=1	100812554	DLENNLK(1)EK
A0A0R0H535	137	K	"Ketol-acid reductoisomerase, chloroplastic isoform C OS=Glycine soja OX=3848 GN=D0Y65_034119 PE=3 SV=1"	100789879	SDIVVK(1)VGLR
A0A0R0H535	131	K	"Ketol-acid reductoisomerase, chloroplastic isoform C OS=Glycine soja OX=3848 GN=D0Y65_034119 PE=3 SV=1"	100789879	DSLADAK(1)SDIVVK
A0A0R0H535	88	K	"Ketol-acid reductoisomerase, chloroplastic isoform C OS=Glycine soja OX=3848 GN=D0Y65_034119 PE=3 SV=1"	100789879	INLAGHDEYIVK(1)GGR
A0A0R0H535	245	K	"Ketol-acid reductoisomerase, chloroplastic isoform C OS=Glycine soja OX=3848 GN=D0Y65_034119 PE=3 SV=1"	100789879	LYVQGK(1)EINGAGINSSFAVHQDVDGR
A0A0R0H535	346	K	"Ketol-acid reductoisomerase, chloroplastic isoform C OS=Glycine soja OX=3848 GN=D0Y65_034119 PE=3 SV=1"	100789879	IISTK(1)GMLAVYNALSEDEKR
A0A0R0H535	422	K	"Ketol-acid reductoisomerase, chloroplastic isoform C OS=Glycine soja OX=3848 GN=D0Y65_034119 PE=3 SV=1"	100789879	MWK(1)VGER
A0A0R0H8B1	167	K	FAS1 domain-containing protein	100500293	EK(1)FPLAVYQVDK
A0A0R0H948	793	K	WD_REPEATS_REGION domain-containing protein	GLYMA_12G010300	EIEDNSK(1)R
A0A0R0H948	809	K	WD_REPEATS_REGION domain-containing protein	GLYMA_12G010300	LNSGDISK(1)NASDK
A0A0R0H9R5	38	K	"30S ribosomal protein S18, chloroplastic OS=Glycine soja OX=3848 GN=rps18 PE=3 SV=1"	GLYMA_12G232200	FISEQGK(1)ILSR
A0A0R0H9R5	50	K	"30S ribosomal protein S18, chloroplastic OS=Glycine soja OX=3848 GN=rps18 PE=3 SV=1"	GLYMA_12G232200	LTLK(1)QQR
A0A0R0H9R5	60	K	"30S ribosomal protein S18, chloroplastic OS=Glycine soja OX=3848 GN=rps18 PE=3 SV=1"	GLYMA_12G232200	LITIAIK(1)QAR
A0A0R0H9R5	24	K	"30S ribosomal protein S18, chloroplastic OS=Glycine soja OX=3848 GN=rps18 PE=3 SV=1"	GLYMA_12G232200	IDYK(1)NMGLISR
A0A0R0H9R5	79	K	"30S ribosomal protein S18, chloroplastic OS=Glycine soja OX=3848 GN=rps18 PE=3 SV=1"	GLYMA_12G232200	QFEK(1)SESTAR
A0A0R0H9T5	147	K	Peptidyl-prolyl cis-trans isomerase	GLYMA_12G024700	HVVFGQVVEGMDVVK(1)EIEK
A0A0R0H9T5	161	K	Peptidyl-prolyl cis-trans isomerase	GLYMA_12G024700	TAK(1)PVVVADCGQLS
A0A0R0H9T5	97	K	Peptidyl-prolyl cis-trans isomerase	GLYMA_12G024700	FADENFVK(1)K
A0A0R0H9T5	51	K	Peptidyl-prolyl cis-trans isomerase	GLYMA_12G024700	SGK(1)PLHYK
A0A0R0H9T5	56	K	Peptidyl-prolyl cis-trans isomerase	GLYMA_12G024700	PLHYK(1)GSSFHR
A0A0R0H9T5	151	K	Peptidyl-prolyl cis-trans isomerase	GLYMA_12G024700	EIEK(1)VGSSSGR
A0A0R0H9T5	44	K	Peptidyl-prolyl cis-trans isomerase	GLYMA_12G024700	ALCTGEK(1)GAGR
A0A0R0H9T5	5	K	Peptidyl-prolyl cis-trans isomerase	GLYMA_12G024700	PNPK(1)VFFDMTIGGQPAGR
A0A0R0HBQ9	98	K	LMWPc domain-containing protein	GLYMA_12G086800	SPAAEGVFTDLVNK(1)R
A0A0R0HBQ9	106	K	LMWPc domain-containing protein	GLYMA_12G086800	FK(1)IDSAGTINYHEGNEADSR
A0A0R0HCH3	123	K	"Protein RETICULATA-RELATED 4, chloroplastic isoform A OS=Glycine soja OX=3848 GN=D0Y65_033016 PE=4 SV=1"	100818590	VPGSIVK(1)R
A0A0R0HCH3	130	K	"Protein RETICULATA-RELATED 4, chloroplastic isoform A OS=Glycine soja OX=3848 GN=D0Y65_033016 PE=4 SV=1"	100818590	LFELEK(1)SAVFR
A0A0R0HEL8	151	K	Peptidyl-prolyl cis-trans isomerase	GLYMA_11G098700	DIEK(1)VGSSSGR
A0A0R0HEL8	44	K	Peptidyl-prolyl cis-trans isomerase	GLYMA_11G098700	ALCTGEK(1)GVGR
A0A0R0HFK6	150	K	Thioredoxin domain-containing protein	GLYMA_12G151400	SIPTVMIFK(1)NGEK
A0A0R0HFS7	231	K	Adenylyl cyclase-associated protein	100793194	VFSK(1)AGPPK
A0A0R0HFS7	253	K	Adenylyl cyclase-associated protein	100793194	WVVENQIEK(1)K
A0A0R0HFS7	117	K	Adenylyl cyclase-associated protein	100793194	ALK(1)ELYLPGLR
A0A0R0HFZ0	386	K	NAD(P)-bd_dom domain-containing protein	100802919	EPK(1)VATQQETAQPK
A0A0R0HH51	190	K	Riboflavin synthase OS=Glycine soja OX=3848 GN=D0Y65_034009 PE=4 SV=1	100809163	VPEGDSLWVK(1)VK
A0A0R0HH51	138	K	Riboflavin synthase OS=Glycine soja OX=3848 GN=D0Y65_034009 PE=4 SV=1	100809163	K(1)TSLSELEPGSAVNLER
A0A0R0HHA9	136	K	Aldo_ket_red domain-containing protein	100803649	HLTDLKEEGK(1)IK
A0A0R0HHA9	77	K	Aldo_ket_red domain-containing protein	100803649	GLTK(1)WVPPPVK
A0A0R0HHA9	132	K	Aldo_ket_red domain-containing protein	100803649	HLTDLK(1)EEGK
A0A0R0HII6	125	K	E3 ubiquitin protein ligase	100790744	NK(1)ADLER
A0A0R0HJ32	517	K	MAR-binding filament-like protein 1-1 isoform A OS=Glycine soja OX=3848 GN=D0Y65_030164 PE=4 SV=1	100791634	ELTAALEK(1)NDSLQK
A0A0R0HJ32	220	K	MAR-binding filament-like protein 1-1 isoform A OS=Glycine soja OX=3848 GN=D0Y65_030164 PE=4 SV=1	100791634	LK(1)AELSK
A0A0R0HJ44	92	K	Putative 2-carboxy-D-arabinitol-1-phosphatase isoform A OS=Glycine soja OX=3848 GN=D0Y65_033743 PE=4 SV=1	100798495	IQGSSNFSVLTK(1)K
A0A0R0HJ44	155	K	Putative 2-carboxy-D-arabinitol-1-phosphatase isoform A OS=Glycine soja OX=3848 GN=D0Y65_033743 PE=4 SV=1	100798495	EIDLYSFQGLLK(1)HEGK
A0A0R0HK34	142	K	PALP domain-containing protein	547631	YLK(1)EQNPNIK
A0A0R0HKH2	570	K	Calcium-transporting ATPase	100792691	HTLVK(1)HLR
A0A0R0HMU8	104	K	DUF4149 domain-containing protein	100305973	NVEVAK(1)SNPK
A0A0R0HPZ5	35	K	Histone H2B	100820177	LPK(1)EGGAGGEGK
A0A0R0HQQ2	238	K	Thioredoxin domain-containing protein	GLYMA_10G078400	TLQALQYVQENPDEVCPAGWK(1)PGEK
A0A0R0HQQ2	152	K	Thioredoxin domain-containing protein	GLYMA_10G078400	K(1)SGGLGDLNYPLISDVTK
A0A0R0HQQ2	252	K	Thioredoxin domain-containing protein	GLYMA_10G078400	LSK(1)DYFAAV
A0A0R0HQQ2	95	K	Thioredoxin domain-containing protein	GLYMA_10G078400	LSDYIGK(1)K
A0A0R0HQQ2	249	K	Thioredoxin domain-containing protein	GLYMA_10G078400	SMKPDPK(1)LSK
A0A0R0HQQ2	173	K	Thioredoxin domain-containing protein	GLYMA_10G078400	SISK(1)SYGVLIPDQGIALR
A0A0R0HQQ2	216	K	Thioredoxin domain-containing protein	GLYMA_10G078400	SVDETK(1)R
A0A0R0HQQ2	242	K	Thioredoxin domain-containing protein	GLYMA_10G078400	PGEK(0.998)SMK(0.002)PDPK
A0A0R0HR30	152	K	Pyr_redox_2 domain-containing protein	100500084	EVDDADK(1)LYEAIK
A0A0R0HR30	217	K	Pyr_redox_2 domain-containing protein	100500084	NK(1)GVNIIK
A0A0R0HR30	158	K	Pyr_redox_2 domain-containing protein	100500084	LYEAIK(1)AK
A0A0R0HR30	275	K	Pyr_redox_2 domain-containing protein	100500084	GQVEEEK(1)GGIK
A0A0R0HR30	329	K	Pyr_redox_2 domain-containing protein	100500084	AIK(1)AAEEGR
A0A0R0HRL5	401	K	Glycosyltransferase	UGT91H9	SEK(1)DGSFTR
A0A0R0HSJ1	99	K	NADH dehydrogenase [ubiquinone] 1 alpha subcomplex subunit 13-B OS=Glycine soja OX=3848 GN=D0Y65_026904 PE=4 SV=1	100789133	FVK(1)EWHK
A0A0R0HSJ1	78	K	NADH dehydrogenase [ubiquinone] 1 alpha subcomplex subunit 13-B OS=Glycine soja OX=3848 GN=D0Y65_026904 PE=4 SV=1	100789133	ALKEEK(1)YAAR
A0A0R0HVV0	79	K	"Protease Do-like 2, chloroplastic isoform A OS=Glycine soja OX=3848 GN=D0Y65_003998 PE=4 SV=1"	100799166	YVAK(1)VLAR
A0A0R0HYP7	238	K	"3,9-dihydroxypterocarpan 6A-monooxygenase (Fragment) OS=Mucuna pruriens OX=157652 GN=CYP93A1 PE=3 SV=1"	100805931	GLDLHGIK(1)K
A0A0R0HZ75	304	K	ATP-dependent Clp protease proteolytic subunit	100806258	SK(1)EEIAK
A0A0R0HZ75	267	K	ATP-dependent Clp protease proteolytic subunit	100806258	LYLPK(1)VNR
A0A0R0HZ75	343	K	ATP-dependent Clp protease proteolytic subunit	100806258	DVAFEK(1)R
A0A0R0HZK7	297	K	BRO1 domain-containing protein	100795465	SAVNVLTEAK(1)K
A0A0R0I061	142	K	Glutaredoxin domain-containing protein	100305906	HIGGCTDTLK(1)LYR
A0A0R0I061	132	K	Glutaredoxin domain-containing protein	100305906	ITGQHTVPNVFIGGK(1)HIGGCTDTLK
A0A0R0I0P7	158	K	"Methionine--tRNA ligase, chloroplastic/mitochondrial isoform B OS=Glycine soja OX=3848 GN=D0Y65_028444 PE=3 SV=1"	100814644	TTDSK(1)HEAIVK
A0A0R0I0Y7	240	K	Peptidyl-prolyl cis-trans isomerase	GLYMA_10G139500	TLESQETGK(1)FDNPR
A0A0R0I0Y7	140	K	Peptidyl-prolyl cis-trans isomerase	GLYMA_10G139500	GYGYK(1)GSYFHR
A0A0R0I0Y7	135	K	Peptidyl-prolyl cis-trans isomerase	GLYMA_10G139500	ALCTGEK(1)GYGYK
A0A0R0I177	158	K	Pyr_redox_2 domain-containing protein	GLYMA_10G067500	LYAAIK(1)AK
A0A0R0I177	152	K	Pyr_redox_2 domain-containing protein	GLYMA_10G067500	EVDDADK(1)LYAAIK
A0A0R0I177	411	K	Pyr_redox_2 domain-containing protein	GLYMA_10G067500	VAK(1)VQPPVADVNQLAK
A0A0R0I177	275	K	Pyr_redox_2 domain-containing protein	GLYMA_10G067500	GQVEEEK(1)GGIK
A0A0R0I177	268	K	Pyr_redox_2 domain-containing protein	GLYMA_10G067500	PQTVLVK(1)GQVEEEK
A0A0R0I4H2	123	K	"50S ribosomal protein L21, chloroplastic OS=Glycine soja OX=3848 GN=D0Y65_027750 PE=3 SV=1"	100527321	GANVNDK(1)IALHK
A0A0R0I4H2	116	K	"50S ribosomal protein L21, chloroplastic OS=Glycine soja OX=3848 GN=D0Y65_027750 PE=3 SV=1"	100527321	LK(1)GANVNDK
A0A0R0I5F6	548	K	Putative ion channel POLLUX-like 2 isoform C OS=Glycine soja OX=3848 GN=D0Y65_027400 PE=4 SV=1	100779862	LANIVK(1)RPNR
A0A0R0I5F6	540	K	Putative ion channel POLLUX-like 2 isoform C OS=Glycine soja OX=3848 GN=D0Y65_027400 PE=4 SV=1	100779862	DVEHAIELSK(1)VR
A0A0R0I6D2	12	K	40S ribosomal protein S29 OS=Glycine soja OX=3848 GN=D0Y65_028154 PE=3 SV=1	GLYMA_10G258500	GHSNVWNSHPK(1)NYGPGSR
A0A0R0I6D2	48	K	40S ribosomal protein S29 OS=Glycine soja OX=3848 GN=D0Y65_028154 PE=3 SV=1	GLYMA_10G258500	SNAK(1)EIGFIK
A0A0R0I7G4	430	K	CobW C-terminal domain-containing protein	100820337	IVFIGK(1)NLDAK
A0A0R0I7Q2	639	K	CBM20 domain-containing protein	GLYMA_10G298000	IFPQK(1)VQILGK
A0A0R0I7Q2	899	K	CBM20 domain-containing protein	GLYMA_10G298000	SILEK(1)IETAK
A0A0R0I7Q2	1104	K	CBM20 domain-containing protein	GLYMA_10G298000	LTVDYSK(1)K
A0A0R0I8Z5	59	K	"Chlorophyll a-b binding protein, chloroplastic"	GLYMA_09G154700	K(1)AAAAAPANDELAK
A0A0R0I8Z5	233	K	"Chlorophyll a-b binding protein, chloroplastic"	GLYMA_09G154700	LHPGGPFDPLGLANDPDQAALLK(1)VK
A0A0R0I8Z5	72	K	"Chlorophyll a-b binding protein, chloroplastic"	GLYMA_09G154700	AAAAAPANDELAK(1)WYGPDRR
A0A0R0I8Z5	51	K	"Chlorophyll a-b binding protein, chloroplastic"	GLYMA_09G154700	K(1)ATPTPPK
A0A0R0IE75	593	K	"Oxidoreductase/transition metal ion-binding protein, putative OS=Medicago truncatula OX=3880 GN=25496534 PE=4 SV=1"	100780360	ITQK(1)FTQK
A0A0R0IE75	361	K	"Oxidoreductase/transition metal ion-binding protein, putative OS=Medicago truncatula OX=3880 GN=25496534 PE=4 SV=1"	100780360	EEDNLALTK(1)ER
A0A0R0IE75	441	K	"Oxidoreductase/transition metal ion-binding protein, putative OS=Medicago truncatula OX=3880 GN=25496534 PE=4 SV=1"	100780360	AWAEDEAK(1)R
A0A0R0IE75	504	K	"Oxidoreductase/transition metal ion-binding protein, putative OS=Medicago truncatula OX=3880 GN=25496534 PE=4 SV=1"	100780360	LK(1)QMAADIR
A0A0R0IF33	433	K	Calnexin-like isoform A OS=Glycine soja OX=3848 GN=D0Y65_019229 PE=3 SV=1	100785901	K(1)VFDLLYK
A0A0R0IFW8	138	K	ABC transporter B family member 28 OS=Glycine soja OX=3848 GN=D0Y65_024216 PE=4 SV=1	100791034	SFGGEK(1)R
A0A0R0IFW8	256	K	ABC transporter B family member 28 OS=Glycine soja OX=3848 GN=D0Y65_024216 PE=4 SV=1	100791034	QK(1)TLDDENYK
A0A0R0IG99	45	K	Profilin	100499717	KGPGGVTVK(1)K
A0A0R0IHS1	146	K	Flavodoxin-like domain-containing protein	GLYMA_08G061200	YFAGIAK(1)K
A0A0R0IHX7	104	K	EFP domain-containing protein	GLYMA_09G275000	NYITGNTVEK(1)TFR
A0A0R0IHX7	122	K	EFP domain-containing protein	GLYMA_09G275000	ETK(1)QFTYK
A0A0R0IIX3	34	K	cobW domain-containing protein	547551	HK(1)ALPEER
A0A0R0IK92	312	K	Lactoylglutathione lyase	GLYMA_08G035400	TAEAIK(1)LAGGK
A0A0R0ILS3	132	K	Mitochondrial-processing peptidase subunit alpha OS=Glycine soja OX=3848 GN=D0Y65_019475 PE=3 SV=1	GLYMA_08G031800	MAFK(1)TTR
A0A0R0ILS3	202	K	Mitochondrial-processing peptidase subunit alpha OS=Glycine soja OX=3848 GN=D0Y65_019475 PE=3 SV=1	GLYMA_08G031800	VK(1)AEIGEASK
A0A0R0ILX5	78	K	Transmembrane protein OS=Trema orientale OX=63057 GN=TorRG33x02_185540 PE=4 SV=1	100306288	EALNQLSEVGWAK(1)K
A0A0R0ILX5	313	K	Transmembrane protein OS=Trema orientale OX=63057 GN=TorRG33x02_185540 PE=4 SV=1	100306288	VTHEALMAAMAK(1)K
A0A0R0INP8	237	K	Peroxidase	GLYMA_08G179600	QICPQTQPTK(1)R
A0A0R0IPA5	84	K	Puromycin-sensitive aminopeptidase isoform B OS=Glycine soja OX=3848 GN=D0Y65_019322 PE=4 SV=1	GLYMA_08G015900	FTLGEEK(1)TIVSSK
A0A0R0IPA5	124	K	Puromycin-sensitive aminopeptidase isoform B OS=Glycine soja OX=3848 GN=D0Y65_019322 PE=4 SV=1	GLYMA_08G015900	ALK(1)EEDYHLDAR
A0A0R0IPA5	661	K	Puromycin-sensitive aminopeptidase isoform B OS=Glycine soja OX=3848 GN=D0Y65_019322 PE=4 SV=1	GLYMA_08G015900	ILCDSSLDK(1)EFVAK
A0A0R0IPA5	182	K	Puromycin-sensitive aminopeptidase isoform B OS=Glycine soja OX=3848 GN=D0Y65_019322 PE=4 SV=1	GLYMA_08G015900	K(1)ITFFQDRPDIMAK
A0A0R0IPA5	440	K	Puromycin-sensitive aminopeptidase isoform B OS=Glycine soja OX=3848 GN=D0Y65_019322 PE=4 SV=1	GLYMA_08G015900	K(1)GMDLYFK
A0A0R0IPA5	90	K	Puromycin-sensitive aminopeptidase isoform B OS=Glycine soja OX=3848 GN=D0Y65_019322 PE=4 SV=1	GLYMA_08G015900	TIVSSK(1)IAVYPR
A0A0R0IPA5	887	K	Puromycin-sensitive aminopeptidase isoform B OS=Glycine soja OX=3848 GN=D0Y65_019322 PE=4 SV=1	GLYMA_08G015900	LAK(1)AQLER
A0A0R0IPA5	447	K	Puromycin-sensitive aminopeptidase isoform B OS=Glycine soja OX=3848 GN=D0Y65_019322 PE=4 SV=1	GLYMA_08G015900	GMDLYFK(1)R
A0A0R0IPA5	397	K	Puromycin-sensitive aminopeptidase isoform B OS=Glycine soja OX=3848 GN=D0Y65_019322 PE=4 SV=1	GLYMA_08G015900	IADVSK(1)LR
A0A0R0IPA5	810	K	Puromycin-sensitive aminopeptidase isoform B OS=Glycine soja OX=3848 GN=D0Y65_019322 PE=4 SV=1	GLYMA_08G015900	K(1)LLSHPAFDLR
A0A0R0IQF0	612	K	Pyrophosphate-energized vacuolar membrane proton pump OS=Glycine soja OX=3848 GN=D0Y65_021219 PE=3 SV=1	100794166	TLGPK(1)GSEPHK
A0A0R0IR93	93	K	NADH dehydrogenase OS=Vigna unguiculata OX=3917 GN=DEO72_LG2g4851 PE=4 SV=1	100815475	SK(1)YSQGIK
A0A0R0IRJ4	345	K	Obg-like ATPase 1	100500688	TYFTSGEK(1)ETK
A0A0R0IRJ4	111	K	Obg-like ATPase 1	100500688	LHVLSDLSK(1)SQR
A0A0R0IRJ4	230	K	Obg-like ATPase 1	100500688	EALMDGK(1)PAR
A0A0R0IU60	476	K	"RuBisCO large subunit-binding protein subunit beta, chloroplastic OS=Glycine soja OX=3848 GN=D0Y65_020853 PE=3 SV=1"	100777674	VDAIK(1)DSLDNDEEK
A0A0R0IU60	179	K	"RuBisCO large subunit-binding protein subunit beta, chloroplastic OS=Glycine soja OX=3848 GN=D0Y65_020853 PE=3 SV=1"	100777674	ALVSELK(1)QMSK
A0A0R0IU60	471	K	"RuBisCO large subunit-binding protein subunit beta, chloroplastic OS=Glycine soja OX=3848 GN=D0Y65_020853 PE=3 SV=1"	100777674	LASK(1)VDAIK
A0A0R0IU60	55	K	"RuBisCO large subunit-binding protein subunit beta, chloroplastic OS=Glycine soja OX=3848 GN=D0Y65_020853 PE=3 SV=1"	100777674	ELHFNK(1)DGTAIK
A0A0R0IU60	485	K	"RuBisCO large subunit-binding protein subunit beta, chloroplastic OS=Glycine soja OX=3848 GN=D0Y65_020853 PE=3 SV=1"	100777674	DSLDNDEEK(1)VGADIVK
A0A0R0IUQ7	461	K	"Alpha-amylase 3, chloroplastic isoform A OS=Glycine soja OX=3848 GN=D0Y65_022070 PE=4 SV=1"	GLYMA_08G296800	HLVTDISSEK(1)NR
A0A0R0IVG1	685	K	Peptidase_S9 domain-containing protein	100784480	EK(1)GVPVALVEYEGEQHGFR
A0A0R0IVG1	443	K	Peptidase_S9 domain-containing protein	100784480	VTLDNDK(1)SK
A0A0R0IVG1	96	K	Peptidase_S9 domain-containing protein	100784480	SPITTDVVSGASK(1)R
A0A0R0IVM8	270	K	Seed linoleate 9S-lipoxygenase-2 isoform B OS=Glycine soja OX=3848 GN=D0Y65_020980 PE=3 SV=1	547694	DENFGHLK(1)SSDFLTYGLK
A0A0R0IWN3	238	K	PKS_ER domain-containing protein	100815485	AEDAWAK(1)SIDGHATGK
A0A0R0IWN3	220	K	PKS_ER domain-containing protein	100815485	LK(1)TVVDSK
A0A0R0IYE6	35	K	Lipoxygenase	GLYMA_07G006900	NVLDFNAITSVGK(1)GSAK
A0A0R0IYE6	554	K	Lipoxygenase	GLYMA_07G006900	LLYPHYK(1)DTININGLAR
A0A0R0IYE6	827	K	Lipoxygenase	GLYMA_07G006900	NNDPSLK(1)SR
A0A0R0IYE6	455	K	Lipoxygenase	GLYMA_07G006900	INSLPIAK(1)AYATR
A0A0R0IYE6	363	K	Lipoxygenase	GLYMA_07G006900	VSK(1)SGWMTDDEFAR
A0A0R0IYE6	798	K	Lipoxygenase	GLYMA_07G006900	DNPNWTTDSK(1)ALEAFK
A0A0R0IYE6	85	K	Lipoxygenase	GLYMA_07G006900	GK(1)VGNEAYLEK
A0A0R0IYE6	39	K	Lipoxygenase	GLYMA_07G006900	GSAK(1)DTATDFLGK
A0A0R0IYE6	809	K	Lipoxygenase	GLYMA_07G006900	FGNK(1)LAEIEGK
A0A0R0IYE6	94	K	Lipoxygenase	GLYMA_07G006900	VGNEAYLEK(1)HLPTLPTLGAR
A0A0R0IYE6	253	K	Lipoxygenase	GLYMA_07G006900	K(1)DPNSEKPGEIYVPR
A0A0R0IYE6	749	K	Lipoxygenase	GLYMA_07G006900	EYDEMVK(1)DPQK
A0A0R0IYE6	684	K	Lipoxygenase	GLYMA_07G006900	DK(1)PWWPK
A0A0R0IYE6	14	K	Lipoxygenase	GLYMA_07G006900	IK(1)GTVVLMPK
A0A0R0IYE6	472	K	Lipoxygenase	GLYMA_07G006900	DDGSLK(1)PLAIELSK
A0A0R0J0K6	157	K	SRP54 domain-containing protein OS=Glycine max OX=3847 GN=100809203 PE=4 SV=1	100809203	NVLELLTSK(1)GSK
A0A0R0J1J9	145	K	Aamy domain-containing protein	100817238	K(1)LEDSVEEK
A0A0R0J222	55	K	ClpS domain-containing protein	100785379	VLLHNDNFNK(1)R
A0A0R0J2L9	121	K	GrpE protein homolog	100798944	LVAEK(1)EQLLK
A0A0R0J309	277	K	Pribosyltran_N domain-containing protein	100789585	LSDAPLAIVDK(1)R
A0A0R0J3D8	173	K	40S ribosomal protein SA	548014	YVDIGIPANNK(1)GK
A0A0R0J3D8	142	K	40S ribosomal protein SA	548014	TDHQPIK(1)EAALGNIPTIAFCDTDSPMR
A0A0R0J3D8	96	K	40S ribosomal protein SA	548014	AVLK(1)FAQYTGAHAIAGR
A0A0R0J464	160	K	Malonate--CoA ligase OS=Glycine soja OX=3848 GN=glysoja_032714 PE=4 SV=1	100813324	ILLDK(1)FGR
A0A0R0J4Q6	183	K	DEAD-box ATP-dependent RNA helicase 56 isoform F OS=Glycine soja OX=3848 GN=D0Y65_021189 PE=4 SV=1	100799082	DK(1)DLGLK
A0A0R0J5W4	356	K	Cysteine synthase	GLYMA_07G206800	RPENAGK(1)LIGVVFPSFGER
A0A0R0J5W4	289	K	Cysteine synthase	GLYMA_07G206800	PGPHK(1)IQGIGAGFVPR
A0A0R0J5W4	284	K	Cysteine synthase	GLYMA_07G206800	IQVIGVEPLESNILTGGK(1)PGPHK
A0A0R0J5W4	113	K	Cysteine synthase	GLYMA_07G206800	LEIMEPCCSVK(1)DR
A0A0R0J8D5	92	K	"Oxygen-evolving enhancer protein 3-2, chloroplastic OS=Glycine soja OX=3848 GN=D0Y65_017533 PE=4 SV=1"	GLYMA_07G112000	SIK(1)VGPPPPPSGGLPGTLNSDEAR
A0A0R0J8D5	120	K	"Oxygen-evolving enhancer protein 3-2, chloroplastic OS=Glycine soja OX=3848 GN=D0Y65_017533 PE=4 SV=1"	GLYMA_07G112000	DLQLPLK(1)DR
A0A0R0J8D5	183	K	"Oxygen-evolving enhancer protein 3-2, chloroplastic OS=Glycine soja OX=3848 GN=D0Y65_017533 PE=4 SV=1"	GLYMA_07G112000	FDLNTVIAGK(0.006)PK(0.994)DEK
A0A0R0JAG1	445	K	Catalase	100037448	SLGQK(1)IASR
A0A0R0JBY6	60	K	Glyoxysomal fatty acid beta-oxidation multifunctional protein MFP-a isoform A OS=Glycine soja OX=3848 GN=D0Y65_018890 PE=4 SV=1	100777319	AIVVTGAK(1)GK
A0A0R0JBY6	354	K	Glyoxysomal fatty acid beta-oxidation multifunctional protein MFP-a isoform A OS=Glycine soja OX=3848 GN=D0Y65_018890 PE=4 SV=1	100777319	IK(1)ANLQSR
A0A0R0JBY6	708	K	Glyoxysomal fatty acid beta-oxidation multifunctional protein MFP-a isoform A OS=Glycine soja OX=3848 GN=D0Y65_018890 PE=4 SV=1	100777319	AAK(1)GIPLSASLEQQAK
A0A0R0JBY6	616	K	Glyoxysomal fatty acid beta-oxidation multifunctional protein MFP-a isoform A OS=Glycine soja OX=3848 GN=D0Y65_018890 PE=4 SV=1	100777319	SISGVSVDPK(1)LAK
A0A0R0JDX3	9	K	Stress-response A/B barrel domain-containing protein	100791148	GVVK(1)HVFLAK
A0A0R0JDX3	17	K	Stress-response A/B barrel domain-containing protein	100791148	FK(1)DDVTPER
A0A0R0JDX3	15	K	Stress-response A/B barrel domain-containing protein	100791148	HVFLAK(1)FK
A0A0R0JEI9	91	K	14_3_3 domain-containing protein	GLYMA_06G094400	KNDDHVSLVK(1)HYR
A0A0R0JEI9	150	K	14_3_3 domain-containing protein	GLYMA_06G094400	K(1)TAAEDTMLSYK
A0A0R0JEI9	82	K	14_3_3 domain-containing protein	GLYMA_06G094400	K(1)NDDHVSLVK
A0A0R0JEV3	166	K	"Acetate/butyrate--CoA ligase AAE7, peroxisomal OS=Glycine soja OX=3848 GN=D0Y65_018847 PE=4 SV=1"	100811706	ALK(1)YALGK
A0A0R0JEV3	542	K	"Acetate/butyrate--CoA ligase AAE7, peroxisomal OS=Glycine soja OX=3848 GN=D0Y65_018847 PE=4 SV=1"	100811706	SVVFGALPK(1)TATGK
A0A0R0JEV3	547	K	"Acetate/butyrate--CoA ligase AAE7, peroxisomal OS=Glycine soja OX=3848 GN=D0Y65_018847 PE=4 SV=1"	100811706	TATGK(1)IQK
A0A0R0JEV3	525	K	"Acetate/butyrate--CoA ligase AAE7, peroxisomal OS=Glycine soja OX=3848 GN=D0Y65_018847 PE=4 SV=1"	100811706	AK(1)MPAYWVPK
A0A0R0JFK5	27	K	Glucose-1-phosphate adenylyltransferase	100810451	LFPLTK(1)R
A0A0R0JFK5	127	K	Glucose-1-phosphate adenylyltransferase	100810451	SK(1)DIEDVLILSGDHLYR
A0A0R0JFK5	387	K	Glucose-1-phosphate adenylyltransferase	100810451	VPIGIGENTK(1)IK
A0A0R0JFK5	230	K	Glucose-1-phosphate adenylyltransferase	100810451	K(1)EILLNLLR
A0A0R0JFK5	389	K	Glucose-1-phosphate adenylyltransferase	100810451	IK(1)DCIIDK
A0A0R0JFK5	193	K	Glucose-1-phosphate adenylyltransferase	100810451	VLSFSEK(0.028)PK(0.972)GEELK
A0A0R0JFK5	313	K	Glucose-1-phosphate adenylyltransferase	100810451	NLPPSK(1)IDNSK
A0A0R0JFK5	191	K	Glucose-1-phosphate adenylyltransferase	100810451	VLSFSEK(1)PK
A0A0R0JFK5	395	K	Glucose-1-phosphate adenylyltransferase	100810451	IKDCIIDK(1)NAR
A0A0R0JIL1	178	K	Sugar transport protein 5 OS=Glycine soja OX=3848 GN=glysoja_045685 PE=4 SV=1	GLYMA_06G104000	GK(1)IEQGR
A0A0R0JJ23	46	K	BURP domain-containing protein	100301893	GGGGTNVNVGGK(1)GSGGGVNVHAGHK
A0A0R0JJ40	84	K	"Transmembrane protein, putative OS=Medicago truncatula OX=3880 GN=25493204 PE=2 SV=1"	100783904	K(1)VLSNVEK
A0A0R0JJ40	50	K	"Transmembrane protein, putative OS=Medicago truncatula OX=3880 GN=25493204 PE=2 SV=1"	100783904	VNK(1)YNENWK
A0A0R0JJ40	56	K	"Transmembrane protein, putative OS=Medicago truncatula OX=3880 GN=25493204 PE=2 SV=1"	100783904	YNENWK(1)K
A0A0R0JJ40	91	K	"Transmembrane protein, putative OS=Medicago truncatula OX=3880 GN=25493204 PE=2 SV=1"	100783904	VLSNVEK(1)AGLLSK
A0A0R0JKU3	136	K	"ATP synthase subunit b', chloroplastic OS=Glycine soja OX=3848 GN=D0Y65_008967 PE=3 SV=1"	100817028	QLEEK(1)ANAVMAASR
A0A0R0JKV5	212	K	PEROXIDASE_4 domain-containing protein	100792735	LPEESLNASGLK(1)K
A0A0R0JMM2	59	K	EF1_GNE domain-containing protein	100777627	WYK(1)HIDALLR
A0A0R0JMM2	16	K	EF1_GNE domain-containing protein	100777627	K(1)LDEYLLPR
A0A0R0JQ91	161	K	"Chlorophyll a-b binding protein, chloroplastic"	100798548	WQDIK(1)NPGSVNQDPIFK
A0A0R0JQU1	192	K	"RNA-binding protein CP31B, chloroplastic OS=Glycine soja OX=3848 GN=D0Y65_011255 PE=4 SV=1"	GLYMA_05G043200	VLTVNK(1)AAPK
A0A0R0JQU1	239	K	"RNA-binding protein CP31B, chloroplastic OS=Glycine soja OX=3848 GN=D0Y65_011255 PE=4 SV=1"	GLYMA_05G043200	LEQIFSEHGK(1)VEDAR
A0A0R0JRI4	131	K	Trypsin inhibitor A OS=Glycine soja OX=3848 GN=D0Y65_001000 PE=4 SV=1	GLYMA_06G219900	LTGFK(1)NTVPGVFTLK
A0A0R0JRI4	141	K	Trypsin inhibitor A OS=Glycine soja OX=3848 GN=D0Y65_001000 PE=4 SV=1	GLYMA_06G219900	NTVPGVFTLK(1)R
A0A0R0JRI4	126	K	Trypsin inhibitor A OS=Glycine soja OX=3848 GN=D0Y65_001000 PE=4 SV=1	GLYMA_06G219900	DQPEGLAVK(1)LTGFK
A0A0R0JYG9	107	K	Rubredoxin-like domain-containing protein	100812204	AYAPAVTK(1)NDNDTAVR
A0A0R0K195	409	K	Amino_oxidase domain-containing protein	100812558	MVSK(1)WNHLR
A0A0R0K195	196	K	Amino_oxidase domain-containing protein	100812558	K(1)LGFSDSIIR
A0A0R0K5X0	175	K	Malic enzyme	100818219	AVK(1)QNYGEK
A0A0R0K6W2	753	K	Puromycin-sensitive aminopeptidase isoform B OS=Glycine soja OX=3848 GN=D0Y65_012919 PE=4 SV=1	GLYMA_05G209200	QLASK(1)LR
A0A0R0K737	231	K	"6-phosphogluconate dehydrogenase, decarboxylating"	GLYMA_05G214000	VK(1)DEDGEGFLVDK
A0A0R0K737	25	K	"6-phosphogluconate dehydrogenase, decarboxylating"	GLYMA_05G214000	TASK(1)VDQTVDR
A0A0R0K737	283	K	"6-phosphogluconate dehydrogenase, decarboxylating"	GLYMA_05G214000	YLSGLK(1)EER
A0A0R0K737	242	K	"6-phosphogluconate dehydrogenase, decarboxylating"	GLYMA_05G214000	VKDEDGEGFLVDK(1)ILDK
A0A0R0KA84	271	K	Glyceraldehyde-3-phosphate dehydrogenase	GLYMA_04G193500	NAIKEESEGK(1)LK
A0A0R0KA84	67	K	Glyceraldehyde-3-phosphate dehydrogenase	GLYMA_04G193500	DEK(1)TLLFGDK
A0A0R0KA84	217	K	Glyceraldehyde-3-phosphate dehydrogenase	GLYMA_04G193500	AASFNIIPSSTGAAK(1)AVGK
A0A0R0KA84	307	K	Glyceraldehyde-3-phosphate dehydrogenase	GLYMA_04G193500	AGIALNK(1)NFVK
A0A0R0KA84	107	K	Glyceraldehyde-3-phosphate dehydrogenase	GLYMA_04G193500	STGADIIVESTGVFTDK(1)DK
A0A0R0KA84	300	K	Glyceraldehyde-3-phosphate dehydrogenase	GLYMA_04G193500	SSIFDAK(1)AGIALNK
A0A0R0KA84	74	K	Glyceraldehyde-3-phosphate dehydrogenase	GLYMA_04G193500	TLLFGDK(1)PVTVFGHR
A0A0R0KA84	221	K	Glyceraldehyde-3-phosphate dehydrogenase	GLYMA_04G193500	AVGK(1)VLPALNGK
A0A0R0KA84	261	K	Glyceraldehyde-3-phosphate dehydrogenase	GLYMA_04G193500	EASYDEIK(1)NAIK
A0A0R0KA84	120	K	Glyceraldehyde-3-phosphate dehydrogenase	GLYMA_04G193500	K(1)VIISAPSK
A0A0R0KA84	57	K	Glyceraldehyde-3-phosphate dehydrogenase	GLYMA_04G193500	YDSVHGHWK(1)HHDVTVK
A0A0R0KA84	253	K	Glyceraldehyde-3-phosphate dehydrogenase	GLYMA_04G193500	LEK(1)EASYDEIK
A0A0R0KA84	109	K	Glyceraldehyde-3-phosphate dehydrogenase	GLYMA_04G193500	DK(1)AAAHLK
A0A0R0KA84	265	K	Glyceraldehyde-3-phosphate dehydrogenase	GLYMA_04G193500	NAIK(1)EESEGK
A0A0R0KA84	229	K	Glyceraldehyde-3-phosphate dehydrogenase	GLYMA_04G193500	VLPALNGK(1)LTGMAFR
A0A0R0KA84	196	K	Glyceraldehyde-3-phosphate dehydrogenase	GLYMA_04G193500	TVDGPSAK(1)DWR
A0A0R0KA84	5	K	Glyceraldehyde-3-phosphate dehydrogenase	GLYMA_04G193500	VK(1)IGINGFGR
A0A0R0KB83	384	K	NmrA domain-containing protein	100797608	LKDLK(1)AQSK
A0A0R0KB83	207	K	NmrA domain-containing protein	100797608	FCTEK(1)FLR
A0A0R0KC59	60	K	HMG box domain-containing protein	GLYMA_04G016800	VFNK(1)EHPDNK
A0A0R0KC59	73	K	HMG box domain-containing protein	GLYMA_04G016800	AVSAVGK(1)AAGAK
A0A0R0KDR8	175	K	"Protein-ribulosamine 3-kinase, chloroplastic"	100809481	TIYDK(1)GQR
A0A0R0KFD0	14	K	HMG box domain-containing protein	GLYMA_03G060200	ASK(0.998)ESLK(0.002)PVDDR
A0A0R0KFL3	327	K	ATPase_AAA_core domain-containing protein	100795298	TDGVLK(1)EDIIK
A0A0R0KFL3	371	K	ATPase_AAA_core domain-containing protein	100795298	WISGVGVENIGK(1)K
A0A0R0KGG4	42	K	Peptidylprolyl isomerase	100794411	VGEEK(1)EIGK
A0A0R0KGG4	280	K	Peptidylprolyl isomerase	100794411	TVSEVTEDK(1)K
A0A0R0KGP2	156	K	NAD(P)-bd_dom domain-containing protein	100804322	LQVFK(1)GDTR
A0A0R0KGP2	216	K	NAD(P)-bd_dom domain-containing protein	100804322	NLVSALPSSVK(1)R
A0A0R0KHH6	122	K	Ras-related protein RABD2a OS=Glycine soja OX=3848 GN=glysoja_034728 PE=4 SV=1	GLYMA_03G110200	LLVGNK(1)SDLTANR
A0A0R0KHH6	55	K	Ras-related protein RABD2a OS=Glycine soja OX=3848 GN=glysoja_034728 PE=4 SV=1	GLYMA_03G110200	TVEQDGK(1)TIK
A0A0R0KIG7	421	K	Epimerase domain-containing protein (Fragment)	GLYMA_03G131100	VEAEEHYYNCK(1)NTK
A0A0R0KIX6	180	K	PsbP domain-containing protein	100785447	FSDDLGDNATIEK(1)IGPPEK
A0A0R0KIX6	259	K	PsbP domain-containing protein	100785447	K(1)IAESFR
A0A0R0KIX6	258	K	PsbP domain-containing protein	100785447	HYNDLK(1)K
A0A0R0KK01	7	K	Histone H2A	100807862	GGK(1)GLVAGK
A0A0R0KK01	13	K	Histone H2A	100807862	GLVAGK(1)TTAANK
A0A0R0KKJ8	50	K	"Transmembrane protein, putative OS=Medicago truncatula OX=3880 GN=25493204 PE=2 SV=1"	100816458	VNK(1)YNDK
A0A0R0KKR3	63	K	Aldo_ket_red domain-containing protein	100792657	NQAEIGSALK(1)K
A0A0R0KKR3	234	K	Aldo_ket_red domain-containing protein	100792657	LGK(1)TPAQVALR
A0A0R0KKR3	64	K	Aldo_ket_red domain-containing protein	100792657	K(1)LFDDGVVK
A0A0R0KKR3	163	K	Aldo_ket_red domain-containing protein	100792657	AIGVSNFSSK(1)K
A0A0R0KKR3	72	K	Aldo_ket_red domain-containing protein	100792657	LFDDGVVK(1)R
A0A0R0KKR3	164	K	Aldo_ket_red domain-containing protein	100792657	K(1)LQDLLDIAR
A0A0R0KKR3	151	K	Aldo_ket_red domain-containing protein	100792657	AMEALYDSDK(1)AR
A0A0R0KKR3	284	K	Aldo_ket_red domain-containing protein	100792657	ISEIK(1)QER
A0A0R0KKU3	112	K	Heat shock cognate 70 kDa protein isoform A OS=Glycine soja OX=3848 GN=D0Y65_007421 PE=3 SV=1	100798307	PMIVVNYK(1)GEEK
A0A0R0KKU3	567	K	Heat shock cognate 70 kDa protein isoform A OS=Glycine soja OX=3848 GN=D0Y65_007421 PE=3 SV=1	100798307	IGEK(1)LDPADKK
A0A0R0KL80	56	K	Aamy domain-containing protein	100816963	IVSDEVK(1)PK
A0A0R0KL80	49	K	Aamy domain-containing protein	100816963	AK(1)IVSDEVKPK
A0A0R0KMU0	103	K	"30S ribosomal protein S31, chloroplastic OS=Glycine soja OX=3848 GN=D0Y65_006271 PE=4 SV=1"	GLYMA_03G063200	DK(1)FEDNEVVK
A0A0R0KMU0	101	K	"30S ribosomal protein S31, chloroplastic OS=Glycine soja OX=3848 GN=D0Y65_006271 PE=4 SV=1"	GLYMA_03G063200	K(0.922)DK(0.078)FEDNEVVK
A0A0R0KMU0	100	K	"30S ribosomal protein S31, chloroplastic OS=Glycine soja OX=3848 GN=D0Y65_006271 PE=4 SV=1"	GLYMA_03G063200	PYAPPAPSK(1)K
A0A0R0KNL8	118	K	Histone H2A	GLYMA_03G241800	GK(1)GEIGSASQEF
A0A0R0KNL8	9	K	Histone H2A	GLYMA_03G241800	SSTGGSTK(1)GGR
A0A0R0KNL8	26	K	Histone H2A	GLYMA_03G241800	SQK(1)AGLQFPVGR
A0A0R0KP24	140	K	"Insulin-degrading enzyme-like 1, peroxisomal isoform A OS=Glycine soja OX=3848 GN=D0Y65_007093 PE=3 SV=1"	100804856	EIK(1)AVDSENQK
A0A0R0KPC8	205	K	"Putative ribose-5-phosphate isomerase 3, chloroplastic OS=Glycine soja OX=3848 GN=D0Y65_008142 PE=3 SV=1"	GLYMA_03G246300	LQELFK(1)EEGVEAK
A0A0R0KPC8	163	K	"Putative ribose-5-phosphate isomerase 3, chloroplastic OS=Glycine soja OX=3848 GN=D0Y65_008142 PE=3 SV=1"	GLYMA_03G246300	MVEAASDK(1)FVVVVDDTK
A0A0R0KPC8	60	K	"Putative ribose-5-phosphate isomerase 3, chloroplastic OS=Glycine soja OX=3848 GN=D0Y65_008142 PE=3 SV=1"	GLYMA_03G246300	LAADK(1)AVESVK
A0A0R0KPC8	155	K	"Putative ribose-5-phosphate isomerase 3, chloroplastic OS=Glycine soja OX=3848 GN=D0Y65_008142 PE=3 SV=1"	GLYMA_03G246300	EK(1)MVEAASDK
A0A0R0KPC8	212	K	"Putative ribose-5-phosphate isomerase 3, chloroplastic OS=Glycine soja OX=3848 GN=D0Y65_008142 PE=3 SV=1"	GLYMA_03G246300	EEGVEAK(1)LR
A0A0R0KPC8	279	K	"Putative ribose-5-phosphate isomerase 3, chloroplastic OS=Glycine soja OX=3848 GN=D0Y65_008142 PE=3 SV=1"	GLYMA_03G246300	SGVEVK(1)AK
A0A0R0KSS1	94	K	PKS_ER domain-containing protein	100811802	VLESGHPDYK(1)K
A0A0R0KSS1	335	K	PKS_ER domain-containing protein	100811802	NVGK(1)QVVVVAR
A0A0R0KX70	62	K	CP12 domain-containing protein	100812118	ISEK(1)VEESIK
A0A0R0KYK6	391	K	Thioredoxin domain-containing protein	100794561	TVSGVK(1)MK
A0A0R0KYK6	74	K	Thioredoxin domain-containing protein	100794561	SHTVIYATGATAK(1)R
A0A0R0KYK6	304	K	Thioredoxin domain-containing protein	100794561	HK(1)GQYALR
A0A0R0KYK6	302	K	Thioredoxin domain-containing protein	100794561	DVHEGFDITLTK(1)HK
A0A0R0KYK6	311	K	Thioredoxin domain-containing protein	100794561	K(1)LYHDSPR
A0A0R0KZG6	83	K	"Protein CHAPERONE-LIKE PROTEIN OF POR1, chloroplastic isoform A OS=Glycine soja OX=3848 GN=D0Y65_003014 PE=4 SV=1"	100803419	NFLIQK(0.997)YAGHK(0.003)PSVDAIESAHDK
A0A0R0KZG6	100	K	"Protein CHAPERONE-LIKE PROTEIN OF POR1, chloroplastic isoform A OS=Glycine soja OX=3848 GN=D0Y65_003014 PE=4 SV=1"	100803419	YAGHKPSVDAIESAHDK(1)IIMQK
A0A0R0KZG6	105	K	"Protein CHAPERONE-LIKE PROTEIN OF POR1, chloroplastic isoform A OS=Glycine soja OX=3848 GN=D0Y65_003014 PE=4 SV=1"	100803419	IIMQK(1)FYER
A0A0R0L0W8	7	K	UTP--glucose-1-phosphate uridylyltransferase	GLYMA_02G241100	TTATEK(1)LSALK
A0A0R0L0W8	383	K	UTP--glucose-1-phosphate uridylyltransferase	GLYMA_02G241100	K(1)VSNFLGR
A0A0R0L1Z4	72	K	Fe2OG dioxygenase domain-containing protein	100814810	ELVASK(1)GLDAVQTEVK
A0A0R0L1Z4	23	K	Fe2OG dioxygenase domain-containing protein	100814810	NDTMEK(1)IK
A0A0R0L1Z4	297	K	Fe2OG dioxygenase domain-containing protein	100814810	FQAK(1)EPR
A0A0R0L3E1	436	K	Glycerol-3-phosphate dehydrogenase OS=Glycine max OX=3847 GN=100808564 PE=3 SV=1	100808564	VAAIAQNENLGK(1)R
A0A0R0L5K2	68	K	CAAD domain-containing protein	GLYMA_01G024600	STGGSQFFNEK(1)R
A0A0R0L5Y8	169	K	EF-hand domain-containing protein	GLYMA_02G186900	FDK(1)TGGK
A0A0R0L7X3	512	K	Protein kinase domain-containing protein	100803551	VLAASYPYFAK(1)R
A0A0R0L980	136	K	C2H2-type domain-containing protein	102668301	ALGDLTGIK(1)K
A0A0R0LAS4	154	K	Exocyst complex component SEC6 isoform C OS=Glycine soja OX=3848 GN=D0Y65_005893 PE=4 SV=1	100790857	LTALDGK(1)R
A0A0R0LBB3	125	K	DUF1995 domain-containing protein	100805878	FISSEK(1)ATR
A0A0R0LFR9	97	K	NTF2 domain-containing protein (Fragment)	GLYMA_01G231300	K(1)FTNSTSK
A0A0R0LHX3	870	K	"Elongation factor Ts, mitochondrial"	100797166	K(1)ALAETGGDLEK
A0A0R0LHX3	121	K	"Elongation factor Ts, mitochondrial"	100797166	SDANPDPAK(1)GR
A0A0R0LIH0	396	K	DHQ_synthase domain-containing protein	GLYMA_01G164300	SVMAVDK(1)K
A0A0R0LJG5	1044	K	"Leucine--tRNA ligase, cytoplasmic isoform B OS=Glycine soja OX=3848 GN=D0Y65_002169 PE=3 SV=1"	100812453	ENLDLIK(1)R
A0A0R4J2L5	495	K	"Putative carotenoid cleavage dioxygenase 4, chloroplastic OS=Glycine soja OX=3848 GN=D0Y65_001643 PE=3 SV=1"	100777875	LDVSK(1)GEER
A0A0R4J2L6	306	K	M16C_associated domain-containing protein	100778773	LTFEEFK(1)EFHR
A0A0R4J2L6	127	K	M16C_associated domain-containing protein	100778773	HIK(1)TGAQVMSVSNDDDNK
A0A0R4J2L6	1049	K	M16C_associated domain-containing protein	100778773	DK(1)GVVVAVASPEDVDTANK
A0A0R4J2L6	468	K	M16C_associated domain-containing protein	100778773	VEELVTSTLK(1)K
A0A0R4J2L6	720	K	M16C_associated domain-containing protein	100778773	GK(1)EDPCSHMVIR
A0A0R4J2L6	579	K	M16C_associated domain-containing protein	100778773	DEVAEK(1)QILQK
A0A0R4J2L6	119	K	M16C_associated domain-containing protein	100778773	SK(1)AVLFR
A0A0R4J2L6	586	K	M16C_associated domain-containing protein	100778773	VK(1)ASMTTEDLAELAR
A0A0R4J2L6	761	K	M16C_associated domain-containing protein	100778773	FK(1)QFVSQSR
A0A0R4J2L6	790	K	M16C_associated domain-containing protein	100778773	MDAK(1)LNAAGWMSEK
A0A0R4J2L6	533	K	M16C_associated domain-containing protein	100778773	YEKPLQDLK(1)SR
A0A0R4J2L6	1075	K	M16C_associated domain-containing protein	100778773	DRPDFFQVK(1)K
A0A0R4J2L6	117	K	M16C_associated domain-containing protein	100778773	VSEEFIPECK(1)SK
A0A0R4J2L9	240	K	Malate dehydrogenase	GLYMA_02G005500	K(1)LSSALSAASAACDHIR
A0A0R4J2L9	111	K	Malate dehydrogenase	GLYMA_02G005500	NVSIYK(1)SQASALEK
A0A0R4J2L9	312	K	Malate dehydrogenase	GLYMA_02G005500	K(1)LDLTAEELSEEK
A0A0R4J2L9	151	K	Malate dehydrogenase	GLYMA_02G005500	EFAPSIPEK(1)NISCLTR
A0A0R4J2L9	105	K	Malate dehydrogenase	GLYMA_02G005500	DVMTK(1)NVSIYK
A0A0R4J2L9	126	K	Malate dehydrogenase	GLYMA_02G005500	HAAANCK(1)VLVVANPANTNALILK
A0A0R4J2N2	205	K	"Fumarate hydratase 1, mitochondrial OS=Glycine soja OX=3848 GN=D0Y65_002684 PE=3 SV=1"	100810850	TLHGTLNSK(1)SIEFK
A0A0R4J2U8	63	K	TRANSKETOLASE_1 domain-containing protein	100818028	TVEK(1)ATADAALVEK
A0A0R4J2U8	389	K	TRANSKETOLASE_1 domain-containing protein	100818028	YK(1)EEAAELK
A0A0R4J2U8	386	K	TRANSKETOLASE_1 domain-containing protein	100818028	FAEYEK(1)K
A0A0R4J2U8	714	K	TRANSKETOLASE_1 domain-containing protein	100818028	IYK(1)EFGITK
A0A0R4J2U8	337	K	TRANSKETOLASE_1 domain-containing protein	100818028	ANSYSVHGSALGAK(1)EVDATR
A0A0R4J305	25	K	AAA domain-containing protein	100788475	LLQHK(1)ELESR
A0A0R4J305	374	K	AAA domain-containing protein	100788475	DYVIHEDFMK(1)AVR
A0A0R4J332	4	K	Pribosyltran domain-containing protein	GLYMA_04G045000	ASK(1)NSQQDTR
A0A0R4J365	296	K	Pyr_redox_2 domain-containing protein	100779933	AEDK(1)ILGGK
A0A0R4J365	132	K	Pyr_redox_2 domain-containing protein	100779933	TLK(1)PHEYIGMVR
A0A0R4J365	284	K	Pyr_redox_2 domain-containing protein	100779933	K(1)FQLATR
A0A0R4J365	301	K	Pyr_redox_2 domain-containing protein	100779933	ILGGK(1)IIR
A0A0R4J389	128	K	"Photosystem I reaction center subunit III, chloroplastic OS=Glycine soja OX=3848 GN=D0Y65_011061 PE=4 SV=1"	100807732	RFDNYAK(1)QGLLCGGDGLPHLIVSGDQR
A0A0R4J389	182	K	"Photosystem I reaction center subunit III, chloroplastic OS=Glycine soja OX=3848 GN=D0Y65_011061 PE=4 SV=1"	100807732	SYLIAIRDEK(0.963)K(0.037)PTMK
A0A0R4J389	100	K	"Photosystem I reaction center subunit III, chloroplastic OS=Glycine soja OX=3848 GN=D0Y65_011061 PE=4 SV=1"	100807732	LESSLK(1)LYEAGSAPALAIK
A0A0R4J389	113	K	"Photosystem I reaction center subunit III, chloroplastic OS=Glycine soja OX=3848 GN=D0Y65_011061 PE=4 SV=1"	100807732	LYEAGSAPALAIK(1)ASVEK
A0A0R4J391	200	K	ADK_lid domain-containing protein	100790268	QTEPVIDYYSK(1)K
A0A0R4J391	189	K	ADK_lid domain-containing protein	100790268	LEAFHK(1)QTEPVIDYYSK
A0A0R4J391	181	K	ADK_lid domain-containing protein	100790268	KDDTAAVLK(1)SR
A0A0R4J391	173	K	ADK_lid domain-containing protein	100790268	K(1)DDTAAVLK
A0A0R4J391	114	K	ADK_lid domain-containing protein	100790268	LDEMLQK(1)QGVK
A0A0R4J391	54	K	ADK_lid domain-containing protein	100790268	AAVAAK(1)TPLGVK
A0A0R4J3L3	219	K	NADPH-protochlorophyllide oxidoreductase	100804565	SDYPSK(1)R
A0A0R4J3L3	344	K	NADPH-protochlorophyllide oxidoreductase	100804565	GFVSEDESGK(1)R
A0A0R4J3L4	159	K	Usp domain-containing protein	100817735	IHIVK(1)DHDMK
A0A0R4J3L4	138	K	Usp domain-containing protein	100817735	KLEDDFDAFTASK(1)AADLAK
A0A0R4J3L4	144	K	Usp domain-containing protein	100817735	AADLAK(1)PLR
A0A0R4J3L5	59	K	Proteasome subunit alpha type	732640	VPDK(1)LLDNTSVTHLFPITK
A0A0R4J3L5	33	K	Proteasome subunit alpha type	732640	AVK(1)AAGITSIGVR
A0A0R4J3L5	181	K	Proteasome subunit alpha type	732640	DQEAINFLEK(1)K
A0A0R4J3L5	45	K	Proteasome subunit alpha type	732640	GK(1)DSICVVTQK
A0A0R4J3L5	222	K	Proteasome subunit alpha type	732640	K(1)DNPEFR
A0A0R4J3Q0	402	K	FBPase domain-containing protein	547809	VPLYIGSVEEVEK(1)VEK
A0A0R4J3Q0	134	K	FBPase domain-containing protein	547809	K(1)LDVVSNEVFSNCLR
A0A0R4J3Q0	314	K	FBPase domain-containing protein	547809	YIDDLKDPGPSGK(1)PYSAR
A0A0R4J3Q0	307	K	FBPase domain-containing protein	547809	YIDDLK(1)DPGPSGK
A0A0R4J3Q0	133	K	FBPase domain-containing protein	547809	ANISNLTGVQGAVNVQGEDQK(1)K
A0A0R4J3Q2	162	K	Calcium-binding allergen Ole e 8 OS=Glycine soja OX=3848 GN=D0Y65_019680 PE=4 SV=1	100783572	SVDSDGDGNVNFPEFK(1)R
A0A0R4J3Y9	395	K	Serine hydroxymethyltransferase	100499634	NK(1)GIDGSR
A0A0R4J3Y9	393	K	Serine hydroxymethyltransferase	100499634	SYELVSGGTENHLVLVNLK(1)NK
A0A0R4J410	362	K	Obg-like ATPase 1	100813501	ELGSESAVK(1)AAGK
A0A0R4J410	9	K	Obg-like ATPase 1	100813501	SK(1)EAPAERPILGR
A0A0R4J4A7	152	K	Glycine cleavage system H protein	100785811	VKPSDPSELDSLMGPK(1)EYTK
A0A0R4J4A7	136	K	Glycine cleavage system H protein	100785811	LTETPGLVNSSPYEDGWMIK(1)VK
A0A0R4J4A7	116	K	Glycine cleavage system H protein	100785811	K(1)LTETPGLVNSSPYEDGWMIK
A0A0R4J4A7	156	K	Glycine cleavage system H protein	100785811	EYTK(1)FCEEEDASH
A0A0R4J4A7	138	K	Glycine cleavage system H protein	100785811	VK(1)PSDPSELDSLMGPK
A0A0R4J4B4	201	K	"Ferredoxin--NADP reductase, chloroplastic"	100802032	ITGPVGK(1)EMLMPK
A0A0R4J4B4	70	K	"Ferredoxin--NADP reductase, chloroplastic"	100802032	K(1)QEEGVIVNK
A0A0R4J4B4	83	K	"Ferredoxin--NADP reductase, chloroplastic"	100802032	FK(0.005)PK(0.995)NPYIGR
A0A0R4J4B4	236	K	"Ferredoxin--NADP reductase, chloroplastic"	100802032	MFFEK(1)HDDYK
A0A0R4J4B4	270	K	"Ferredoxin--NADP reductase, chloroplastic"	100802032	EK(1)APDNFR
A0A0R4J4B4	79	K	"Ferredoxin--NADP reductase, chloroplastic"	100802032	KQEEGVIVNK(1)FKPK
A0A0R4J4C8	69	K	ATP synthase subunit beta	100797948	K(1)ELGGGGK
A0A0R4J4C8	182	K	ATP synthase subunit beta	100797948	IINVIGEPIDAK(1)GEINTEHYLPIHR
A0A0R4J4C8	455	K	ATP synthase subunit beta	100797948	GVQK(1)VLQNYK
A0A0R4J4C8	293	K	ATP synthase subunit beta	100797948	QSESK(1)CALVYGQMNEPPGAR
A0A0R4J4C8	288	K	ATP synthase subunit beta	100797948	LDDK(1)QSESK
A0A0R4J4D4	298	K	MFS domain-containing protein	100800071	GSFQDLK(1)EK
A0A0R4J4D4	307	K	MFS domain-containing protein	100800071	AIFSLSK(1)LR
A0A0R4J4D6	104	K	Heat shock cognate 70 kDa protein isoform A OS=Glycine soja OX=3848 GN=D0Y65_029895 PE=3 SV=1	100812707	VIPGPAEK(1)PMIVVNYK
A0A0R4J4D6	523	K	Heat shock cognate 70 kDa protein isoform A OS=Glycine soja OX=3848 GN=D0Y65_029895 PE=3 SV=1	100812707	EEIEK(1)MVQEAEK
A0A0R4J4D6	567	K	Heat shock cognate 70 kDa protein isoform A OS=Glycine soja OX=3848 GN=D0Y65_029895 PE=3 SV=1	100812707	IASK(1)LSSDDKK
A0A0R4J4D6	506	K	Heat shock cognate 70 kDa protein isoform A OS=Glycine soja OX=3848 GN=D0Y65_029895 PE=3 SV=1	100812707	NK(1)ITITNDK
A0A0R4J4D6	325	K	Heat shock cognate 70 kDa protein isoform A OS=Glycine soja OX=3848 GN=D0Y65_029895 PE=3 SV=1	100812707	CMEPVEK(1)CLR
A0A0R4J4D6	513	K	Heat shock cognate 70 kDa protein isoform A OS=Glycine soja OX=3848 GN=D0Y65_029895 PE=3 SV=1	100812707	ITITNDK(1)GR
A0A0R4J4D6	74	K	Heat shock cognate 70 kDa protein isoform A OS=Glycine soja OX=3848 GN=D0Y65_029895 PE=3 SV=1	100812707	NQVAMNPTNTVFDAK(1)R
A0A0R4J4D6	334	K	Heat shock cognate 70 kDa protein isoform A OS=Glycine soja OX=3848 GN=D0Y65_029895 PE=3 SV=1	100812707	MDK(1)STVHDVVLVGGSTR
A0A0R4J4D6	252	K	Heat shock cognate 70 kDa protein isoform A OS=Glycine soja OX=3848 GN=D0Y65_029895 PE=3 SV=1	100812707	MVNHFVQEFK(1)R
A0A0R4J4D6	563	K	Heat shock cognate 70 kDa protein isoform A OS=Glycine soja OX=3848 GN=D0Y65_029895 PE=3 SV=1	100812707	NTIK(0.001)DDK(0.999)IASK
A0A0R4J4D6	430	K	Heat shock cognate 70 kDa protein isoform A OS=Glycine soja OX=3848 GN=D0Y65_029895 PE=3 SV=1	100812707	K(1)EQVFSTYSDNQPGVLIQVYEGER
A0A0R4J4D6	112	K	Heat shock cognate 70 kDa protein isoform A OS=Glycine soja OX=3848 GN=D0Y65_029895 PE=3 SV=1	100812707	PMIVVNYK(1)GEEK
A0A0R4J4D6	163	K	Heat shock cognate 70 kDa protein isoform A OS=Glycine soja OX=3848 GN=D0Y65_029895 PE=3 SV=1	100812707	QATK(1)DAGVISGLNVMR
A0A0R4J4D6	191	K	Heat shock cognate 70 kDa protein isoform A OS=Glycine soja OX=3848 GN=D0Y65_029895 PE=3 SV=1	100812707	IINEPTAAAIAYGLDK(1)K
A0A0R4J4D6	530	K	Heat shock cognate 70 kDa protein isoform A OS=Glycine soja OX=3848 GN=D0Y65_029895 PE=3 SV=1	100812707	MVQEAEK(1)YK
A0A0R4J4D6	132	K	Heat shock cognate 70 kDa protein isoform A OS=Glycine soja OX=3848 GN=D0Y65_029895 PE=3 SV=1	100812707	MK(1)EIAEAYLGSTIK
A0A0R4J4L1	240	K	Epimerase domain-containing protein	100806281	DIALAHILALENK(1)K
A0A0R4J4L1	155	K	Epimerase domain-containing protein	100806281	QK(1)GLYYPIAK
A0A0R4J4L1	276	K	Epimerase domain-containing protein	100806281	LPK(1)DTQPGLLR
A0A0R4J4L1	273	K	Epimerase domain-containing protein	100806281	VAELYPEYDVAK(1)LPK
A0A0R4J4L1	213	K	Epimerase domain-containing protein	100806281	GGK(1)ETYEDFFMGTAHFK
A0A0R4J4L1	168	K	Epimerase domain-containing protein	100806281	TLAEK(1)AGWDFAK
A0A0R4J4L1	153	K	Epimerase domain-containing protein	100806281	IKGEECWTDLEYCK(1)QK
A0A0R4J4L1	316	K	Epimerase domain-containing protein	100806281	DAVESLK(1)SR
A0A0R4J4L1	163	K	Epimerase domain-containing protein	100806281	GLYYPIAK(1)TLAEK
A0A0R4J4L1	103	K	Epimerase domain-containing protein	100806281	QILEPAIK(1)GTVNVLK
A0A0R4J4L1	141	K	Epimerase domain-containing protein	100806281	IK(1)GEECWTDLEYCK
A0A0R4J4L1	43	K	Epimerase domain-containing protein	100806281	DENETK(1)HLEEMEGAK
A0A0R4J4L1	110	K	Epimerase domain-containing protein	100806281	GTVNVLK(1)AAK
A0A0R4J4R5	207	K	Tropinone reductase isoform A OS=Glycine soja OX=3848 GN=D0Y65_033495 PE=4 SV=1	100780806	TPLGDK(1)HFK
A0A0R4J4S6	123	K	NADPH-protochlorophyllide oxidoreductase	100785637	DYLK(1)AAR
A0A0R4J4S6	384	K	NADPH-protochlorophyllide oxidoreductase	100785637	ASASFENQLSQEASDTEK(1)AR
A0A0R4J4S6	334	K	NADPH-protochlorophyllide oxidoreductase	100785637	YITK(1)GYVSEDEAGKR
A0A0R4J4S6	219	K	NADPH-protochlorophyllide oxidoreductase	100785637	SDYPSK(1)R
A0A0R4J4S6	344	K	NADPH-protochlorophyllide oxidoreductase	100785637	GYVSEDEAGK(1)R
A0A0R4J4S6	278	K	NADPH-protochlorophyllide oxidoreductase	100785637	DSK(1)VCNMLTMQEFHR
A0A0R4J4S6	213	K	NADPH-protochlorophyllide oxidoreductase	100785637	LLLEDLEK(1)SDYPSK
A0A0R4J4S6	111	K	NADPH-protochlorophyllide oxidoreductase	100785637	ALAETGK(1)WHVIMACR
A0A0R4J4U0	395	K	"Carotenoid 9,10(9',10')-cleavage dioxygenase 1 isoform A OS=Glycine soja OX=3848 GN=D0Y65_031261 PE=3 SV=1"	100789210	K(1)LSASAVDFPR
A0A0R4J4U0	387	K	"Carotenoid 9,10(9',10')-cleavage dioxygenase 1 isoform A OS=Glycine soja OX=3848 GN=D0Y65_031261 PE=3 SV=1"	100789210	FNMK(1)TGEASQK
A0A0R4J4U0	309	K	"Carotenoid 9,10(9',10')-cleavage dioxygenase 1 isoform A OS=Glycine soja OX=3848 GN=D0Y65_031261 PE=3 SV=1"	100789210	TLIFSFDSTK(1)K
A0A0R4J4U0	369	K	"Carotenoid 9,10(9',10')-cleavage dioxygenase 1 isoform A OS=Glycine soja OX=3848 GN=D0Y65_031261 PE=3 SV=1"	100789210	LQNPNLDLVGGTAK(1)EK
A0A0R4J4U0	507	K	"Carotenoid 9,10(9',10')-cleavage dioxygenase 1 isoform A OS=Glycine soja OX=3848 GN=D0Y65_031261 PE=3 SV=1"	100789210	SFVHVINAK(1)TMSADPVAVVELPHR
A0A0R4J4U0	16	K	"Carotenoid 9,10(9',10')-cleavage dioxygenase 1 isoform A OS=Glycine soja OX=3848 GN=D0Y65_031261 PE=3 SV=1"	100789210	ISGEGGLVK(1)VEPK
A0A0R4J4W3	268	K	AAA domain-containing protein	100802442	YLGDGPK(1)LVR
A0A0R4J4X3	78	K	Cysteine proteinase inhibitor	100797842	VWEK(1)AWLNFK
A0A0R4J4X6	127	K	SHSP domain-containing protein	GLYMA_13G176300	LPENAK(1)VDK
A0A0R4J537	215	K	Thioredoxin domain-containing protein	100814030	HCGPCVK(1)VYPTVVK
A0A0R4J537	83	K	Thioredoxin domain-containing protein	100814030	VHSVEEFESALESAK(1)DR
A0A0R4J537	275	K	Thioredoxin domain-containing protein	100814030	YVGSGK(1)GELIGEILR
A0A0R4J537	199	K	Thioredoxin domain-containing protein	100814030	LDHK(1)LIVLDVGLK
A0A0R4J537	148	K	Thioredoxin domain-containing protein	100814030	VENVPHFSFYK(1)SK
A0A0R4J537	195	K	Thioredoxin domain-containing protein	100814030	LIEDHK(1)LDHK
A0A0R4J5A5	124	K	14_3_3 domain-containing protein	GLYMA_14G176900	LVPSAASGDSK(1)VFYLK
A0A0R4J5A5	142	K	14_3_3 domain-containing protein	GLYMA_14G176900	YLAEFK(1)TGADR
A0A0R4J5A5	129	K	14_3_3 domain-containing protein	GLYMA_14G176900	VFYLK(1)MK
A0A0R4J5A5	255	K	14_3_3 domain-containing protein	GLYMA_14G176900	EAAPK(1)GDGEQN
A0A0R4J5G6	137	K	DLH domain-containing protein	100803221	VVVELAK(1)SR
A0A0R4J5G6	94	K	DLH domain-containing protein	100803221	SIPVWLK(1)DHGTDK
A0A0R4J5H0	193	K	"30S ribosomal protein 2, chloroplastic OS=Glycine soja OX=3848 GN=D0Y65_042197 PE=4 SV=1"	GLYMA_15G271200	NFFSEK(1)GK
A0A0R4J5H0	200	K	"30S ribosomal protein 2, chloroplastic OS=Glycine soja OX=3848 GN=D0Y65_042197 PE=4 SV=1"	GLYMA_15G271200	VLSAK(1)VSR
A0A0R4J5H0	98	K	"30S ribosomal protein 2, chloroplastic OS=Glycine soja OX=3848 GN=D0Y65_042197 PE=4 SV=1"	GLYMA_15G271200	IVQEHGAVEK(1)AEVMYDK
A0A0R4J5H0	88	K	"30S ribosomal protein 2, chloroplastic OS=Glycine soja OX=3848 GN=D0Y65_042197 PE=4 SV=1"	GLYMA_15G271200	TVTNDELAK(1)IVQEHGAVEK
A0A0R4J5H0	179	K	"30S ribosomal protein 2, chloroplastic OS=Glycine soja OX=3848 GN=D0Y65_042197 PE=4 SV=1"	GLYMA_15G271200	VYVGNLAK(1)TVTTDTLK
A0A0R4J5H0	105	K	"30S ribosomal protein 2, chloroplastic OS=Glycine soja OX=3848 GN=D0Y65_042197 PE=4 SV=1"	GLYMA_15G271200	AEVMYDK(1)YSGR
A0A0R4J5H0	187	K	"30S ribosomal protein 2, chloroplastic OS=Glycine soja OX=3848 GN=D0Y65_042197 PE=4 SV=1"	GLYMA_15G271200	TVTTDTLK(1)NFFSEK
A0A0R4J5I3	40	K	"Chlorophyll a-b binding protein, chloroplastic"	GLYMA_16G165200	TASK(1)TVTSGSPWYGPDR
A0A0R4J5J8	210	K	FBPase domain-containing protein	100807451	GK(1)IYSVNEGNAK
A0A0R4J5J8	232	K	FBPase domain-containing protein	100807451	NWDRPTATYVEK(1)CK
A0A0R4J5J8	220	K	FBPase domain-containing protein	100807451	IYSVNEGNAK(1)NWDRPTATYVEK
A0A0R4J5J8	277	K	FBPase domain-containing protein	100807451	SPNGK(1)LR
A0A0R4J5K2	353	K	"Ferredoxin--NADP reductase, chloroplastic"	100793840	K(1)SEQWNVEVY
A0A0R4J5K2	83	K	"Ferredoxin--NADP reductase, chloroplastic"	100793840	FKPK(1)TPYVGR
A0A0R4J5K2	292	K	"Ferredoxin--NADP reductase, chloroplastic"	100793840	EQTNENGEK(1)MYIQTR
A0A0R4J5K2	270	K	"Ferredoxin--NADP reductase, chloroplastic"	100793840	MQEK(1)YPDNFR
A0A0R4J5K2	133	K	"Ferredoxin--NADP reductase, chloroplastic"	100793840	EGQSIGVIPDGVDK(0.991)NGK(0.009)PHK
A0A0R4J5K4	161	K	40S ribosomal protein S4	100795220	ANDTIK(1)LDLEENK
A0A0R4J5N5	35	K	PCI domain-containing protein	GLYMA_17G127100	YK(1)EDVFTHVK
A0A0R4J5N5	104	K	PCI domain-containing protein	GLYMA_17G127100	EAHLAK(1)SLFFIR
A0A0R4J5N5	116	K	PCI domain-containing protein	GLYMA_17G127100	EK(1)ALEHLK
A0A0R4J5N5	346	K	PCI domain-containing protein	GLYMA_17G127100	IDK(1)VAGVLETNRPDAK
A0A0R4J5N5	122	K	PCI domain-containing protein	GLYMA_17G127100	ALEHLK(1)VTETK
A0A0R4J5W9	23	K	60S ribosomal protein L36	100526979	K(1)ELPPRPSDR
A0A0R4J5W9	16	K	60S ribosomal protein L36	100526979	HPSTGLFVGLNK(1)GHVVTK
A0A0R4J5W9	65	K	60S ribosomal protein L36	100526979	ITELLK(1)VGK
A0A0R4J5W9	58	K	60S ribosomal protein L36	100526979	EVAGFAPYEK(1)R
A0A0R4J5X9	163	K	"Succinate dehydrogenase [ubiquinone] iron-sulfur subunit, mitochondrial"	100815377	SIEPWLK(1)R
A0A0R4J5X9	232	K	"Succinate dehydrogenase [ubiquinone] iron-sulfur subunit, mitochondrial"	100815377	DEYTK(1)ER
A0A0R4J5X9	47	K	"Succinate dehydrogenase [ubiquinone] iron-sulfur subunit, mitochondrial"	100815377	GTPTLK(1)TFQIYR
A0A0R4J5Z8	425	K	5-methyltetrahydropteroyltriglutamate--homocysteine methyltransferase 1 isoform A OS=Glycine soja OX=3848 GN=D0Y65_051184 PE=3 SV=1	GLYMA_19G114500	LDAQQK(1)K
A0A0R4J5Z8	279	K	5-methyltetrahydropteroyltriglutamate--homocysteine methyltransferase 1 isoform A OS=Glycine soja OX=3848 GN=D0Y65_051184 PE=3 SV=1	GLYMA_19G114500	GTHTLDLIK(1)GGFPSGK
A0A0R4J5Z8	47	K	5-methyltetrahydropteroyltriglutamate--homocysteine methyltransferase 1 isoform A OS=Glycine soja OX=3848 GN=D0Y65_051184 PE=3 SV=1	GLYMA_19G114500	SSIWK(1)QMAGAGIK
A0A0R4J626	104	K	Heat shock cognate 70 kDa protein isoform A OS=Glycine soja OX=3848 GN=D0Y65_051757 PE=3 SV=1	100777767	VIAGAADK(1)PMIVVNYK
A0A0R4J626	112	K	Heat shock cognate 70 kDa protein isoform A OS=Glycine soja OX=3848 GN=D0Y65_051757 PE=3 SV=1	100777767	PMIVVNYK(1)GEEK
A0A0R4J626	567	K	Heat shock cognate 70 kDa protein isoform A OS=Glycine soja OX=3848 GN=D0Y65_051757 PE=3 SV=1	100777767	IGEK(1)LDPTDK
A0A0R4J653	588	K	TRANSKETOLASE_1 domain-containing protein	100805786	K(1)RPSILALSR
A0A0R4J653	389	K	TRANSKETOLASE_1 domain-containing protein	100805786	LEAEWNAK(1)FAEYEK
A0A0R4J653	720	K	TRANSKETOLASE_1 domain-containing protein	100805786	FGASAPAGK(1)IYK
A0A0R4J653	729	K	TRANSKETOLASE_1 domain-containing protein	100805786	EFGITK(1)EAVIAAAK
A0A0R4J653	346	K	TRANSKETOLASE_1 domain-containing protein	100805786	ANSYSVHGSALGTK(1)EVDATR
A0A0R4J653	315	K	TRANSKETOLASE_1 domain-containing protein	100805786	DK(1)PTMIK
A0A0R4J653	353	K	TRANSKETOLASE_1 domain-containing protein	100805786	K(1)NLGWPYEPFHVPEDVKK
A0A0R4J653	723	K	TRANSKETOLASE_1 domain-containing protein	100805786	IYK(1)EFGITK
A0A0R4J653	737	K	TRANSKETOLASE_1 domain-containing protein	100805786	EAVIAAAK(1)ELS
A0A0R4J653	599	K	TRANSKETOLASE_1 domain-containing protein	100805786	QK(1)LTQLPGTSIEGVEK
A0A0R4J653	126	K	TRANSKETOLASE_1 domain-containing protein	100805786	YNPK(1)NPTWFNR
A0A0R4J653	369	K	TRANSKETOLASE_1 domain-containing protein	100805786	NLGWPYEPFHVPEDVK(1)K
A0A0R4J653	332	K	TRANSKETOLASE_1 domain-containing protein	100805786	VTTTIGFGSPNK(1)ANSYSVHGSALGTK
A0A0R4J653	381	K	TRANSKETOLASE_1 domain-containing protein	100805786	HTPEGAK(1)LEAEWNAK
A0A0R4J653	581	K	TRANSKETOLASE_1 domain-containing protein	100805786	PADGNETAGSYK(1)VAVVNR
A0A0R4J653	313	K	TRANSKETOLASE_1 domain-containing protein	100805786	AVK(0.996)DK(0.004)PTMIK
A0A0R4J653	396	K	TRANSKETOLASE_1 domain-containing protein	100805786	K(1)YSEEAAELK
A0A0R4J653	395	K	TRANSKETOLASE_1 domain-containing protein	100805786	FAEYEK(1)K
A0A0R4J653	705	K	TRANSKETOLASE_1 domain-containing protein	100805786	IVGSQGK(1)AIGIDR
A0A0R4J654	44	K	Coatomer subunit delta	100806837	LVGTGK(1)QHTYVETENVR
A0A0R4J654	301	K	Coatomer subunit delta	100806837	LNVTLK(1)R
A0A0R4J669	296	K	Pyruvate kinase	100799747	VFLFQK(1)AAIYK
A0A368UGQ5	217	K	Glucose-6-phosphate 1-epimerase	GLYMA_17G061300	IAILDHEK(1)K
A0A368UH36	50	K	Phosphoglycerate kinase	GLYMA_15G262100	AAVPTIK(1)YLTGYGAK
A0A368UH36	58	K	Phosphoglycerate kinase	GLYMA_15G262100	YLTGYGAK(1)VILSSHLGR
A0A368UH97	498	K	"Polyphenol oxidase A1, chloroplastic OS=Glycine soja OX=3848 GN=D0Y65_031079 PE=4 SV=1"	GLYMA_13G183000	VTLLVK(1)R
A0A368UH97	151	K	"Polyphenol oxidase A1, chloroplastic OS=Glycine soja OX=3848 GN=D0Y65_031079 PE=4 SV=1"	GLYMA_13G183000	LPK(1)GTPLR
A0A368UH97	171	K	"Polyphenol oxidase A1, chloroplastic OS=Glycine soja OX=3848 GN=D0Y65_031079 PE=4 SV=1"	GLYMA_13G183000	VRPPAQFVTDEYLEK(1)YK
A0A368UHG1	149	K	Triosephosphate isomerase OS=Glycine max OX=3847 PE=2 SV=1	GLYMA_13G336200	EAGTTTAVVAEQTK(1)AIAAK
A0A368UHI5	107	K	Ketohexokinase isoform A OS=Glycine soja OX=3848 GN=D0Y65_025963 PE=3 SV=1	GLYMA_10G041500	LISK(1)IADDSQGR
A0A368UHM9	386	K	Aminotran_5 domain-containing protein	GLYMA_09G021000	IYGPAPSEK(1)VER
A0A368UIA0	245	K	MGS domain-containing protein	GLYMA_04G133100	NQDDQK(1)FR
A0A368UIA0	91	K	MGS domain-containing protein	GLYMA_04G133100	QALISLSDK(1)K
A0A368UIA0	505	K	MGS domain-containing protein	GLYMA_04G133100	HVK(1)SNAIVIAK
A0A368UIE9	1547	K	Glutamine amidotransferase type-2 domain-containing protein	GLYMA_03G128300	EIVK(1)IQR
A0A368UIE9	194	K	Glutamine amidotransferase type-2 domain-containing protein	GLYMA_03G128300	DAQFLNEAK(1)K
A0A368UIE9	1581	K	Glutamine amidotransferase type-2 domain-containing protein	GLYMA_03G128300	GAAILK(1)DWDK
A0A368UIE9	123	K	Glutamine amidotransferase type-2 domain-containing protein	GLYMA_03G128300	GSHEIVK(1)DALNALSCMEHR
A0A368UIE9	185	K	Glutamine amidotransferase type-2 domain-containing protein	GLYMA_03G128300	SHTGVGMVFLPK(1)DAQFLNEAK
A0A368UIE9	195	K	Glutamine amidotransferase type-2 domain-containing protein	GLYMA_03G128300	K(1)VIVNIFR
A0A368UIF4	210	K	Protein disulfide isomerase-like protein OS=Glycine max OX=3847 GN=Gm pdis-1b PE=2 SV=1	GLYMA_02G014000	YK(1)DLAEK
A0A368UIF4	342	K	Protein disulfide isomerase-like protein OS=Glycine max OX=3847 GN=Gm pdis-1b PE=2 SV=1	GLYMA_02G014000	ILDK(1)SISPAK
A0A368UIF4	330	K	Protein disulfide isomerase-like protein OS=Glycine max OX=3847 GN=Gm pdis-1b PE=2 SV=1	GLYMA_02G014000	GSDYAK(1)NEIQR
A0A368UIF4	289	K	Protein disulfide isomerase-like protein OS=Glycine max OX=3847 GN=Gm pdis-1b PE=2 SV=1	GLYMA_02G014000	EFVAASDEEK(1)K
A0A368UIF4	69	K	Protein disulfide isomerase-like protein OS=Glycine max OX=3847 GN=Gm pdis-1b PE=2 SV=1	GLYMA_02G014000	LAPEYEK(1)LGSSFK
A0A368UIF4	324	K	Protein disulfide isomerase-like protein OS=Glycine max OX=3847 GN=Gm pdis-1b PE=2 SV=1	GLYMA_02G014000	NYLEK(1)GSDYAK
A0A368UIF4	355	K	Protein disulfide isomerase-like protein OS=Glycine max OX=3847 GN=Gm pdis-1b PE=2 SV=1	GLYMA_02G014000	ADELTLK(1)K
A0A368UIN5	236	K	Stem 28 kDa glycoprotein OS=Glycine soja OX=3848 GN=D0Y65_021085 PE=4 SV=1	GLYMA_08G200200	LEEK(1)GYK
A0A368UIN5	208	K	Stem 28 kDa glycoprotein OS=Glycine soja OX=3848 GN=D0Y65_021085 PE=4 SV=1	GLYMA_08G200200	LAGYHTWEK(1)LITK
A0A368UIN5	199	K	Stem 28 kDa glycoprotein OS=Glycine soja OX=3848 GN=D0Y65_021085 PE=4 SV=1	GLYMA_08G200200	AVTATNLK(1)LAGYHTWEK
A0A368UIN5	226	K	Stem 28 kDa glycoprotein OS=Glycine soja OX=3848 GN=D0Y65_021085 PE=4 SV=1	GLYMA_08G200200	TAVTYK(1)STER
A0A368UIN5	220	K	Stem 28 kDa glycoprotein OS=Glycine soja OX=3848 GN=D0Y65_021085 PE=4 SV=1	GLYMA_08G200200	NTSEYHGK(1)TAVTYK
A0A368UIN5	191	K	Stem 28 kDa glycoprotein OS=Glycine soja OX=3848 GN=D0Y65_021085 PE=4 SV=1	GLYMA_08G200200	PLDQK(1)AVTATNLK
A0A368UIN5	212	K	Stem 28 kDa glycoprotein OS=Glycine soja OX=3848 GN=D0Y65_021085 PE=4 SV=1	GLYMA_08G200200	LITK(1)NTSEYHGK
A0A368UIN5	100	K	Stem 28 kDa glycoprotein OS=Glycine soja OX=3848 GN=D0Y65_021085 PE=4 SV=1	GLYMA_08G200200	SDSK(1)IVNQQAYFYAK
A0A368UJ31	159	K	Vicianin hydrolase isoform A OS=Glycine soja OX=3848 GN=D0Y65_020614 PE=3 SV=1	GLYMA_08G150400	SPK(1)VVADFR
A0A368UJ31	342	K	Vicianin hydrolase isoform A OS=Glycine soja OX=3848 GN=D0Y65_020614 PE=3 SV=1	GLYMA_08G150400	YK(1)NLPIYITENGMAESR
A0A368UJ31	89	K	Vicianin hydrolase isoform A OS=Glycine soja OX=3848 GN=D0Y65_020614 PE=3 SV=1	GLYMA_08G150400	IAK(1)EIGLDSFR
A0A368UJ31	338	K	Vicianin hydrolase isoform A OS=Glycine soja OX=3848 GN=D0Y65_020614 PE=3 SV=1	GLYMA_08G150400	GIHLLMAHIK(1)DK
A0A368UJ31	226	K	Vicianin hydrolase isoform A OS=Glycine soja OX=3848 GN=D0Y65_020614 PE=3 SV=1	GLYMA_08G150400	SQSAADYK(1)AASR
A0A368UJ31	110	K	Vicianin hydrolase isoform A OS=Glycine soja OX=3848 GN=D0Y65_020614 PE=3 SV=1	GLYMA_08G150400	GK(1)GAVNPLGVK
A0A368UK73	630	K	Alanine--tRNA ligase	GLYMA_11G102100	VVCK(1)VDYGR
A0A368UK73	827	K	Alanine--tRNA ligase	GLYMA_11G102100	LVGTLLEEK(1)VSSLK
A0A368UK73	969	K	Alanine--tRNA ligase	GLYMA_11G102100	GK(1)GGLATGQGTEASHVNEAIDLAEK
A0A368UK73	129	K	Alanine--tRNA ligase	GLYMA_11G102100	ACNTQK(1)CIR
A0A368UK73	681	K	Alanine--tRNA ligase	GLYMA_11G102100	FDFSHGK(1)PIEADNLR
A0A368UK73	716	K	Alanine--tRNA ligase	GLYMA_11G102100	EATLAEAK(1)GINGLR
A0A368UK73	664	K	Alanine--tRNA ligase	GLYMA_11G102100	EVLGDHVDQK(1)GSIVLAEK
A0A368UK73	912	K	Alanine--tRNA ligase	GLYMA_11G102100	EAVTK(1)VMDQK
A0A368UK73	844	K	Alanine--tRNA ligase	GLYMA_11G102100	SNIETLSIPAAK(1)K
A0A368UK73	529	K	Alanine--tRNA ligase	GLYMA_11G102100	QAGGAIVMDADATSALHK(1)R
A0A368UK73	285	K	Alanine--tRNA ligase	GLYMA_11G102100	EADGSLK(1)PLPAK
A0A368UK73	290	K	Alanine--tRNA ligase	GLYMA_11G102100	EADGSLKPLPAK(1)HVDTGMGFER
A1YZE0	449	K	"Starch synthase, chloroplastic/amyloplastic"	100037476	QNVQLVALGTGK(1)K
A5JVZ7	90	K	Superoxide dismutase	100785490	ALEQLQDAIAK(1)K
A8C8H5	269	K	Glutamate decarboxylase	GAD	LQLVK(1)SINVSGHK
A8C8H5	231	K	Glutamate decarboxylase	GAD	RLNDLLIEK(1)NK
A8C8H5	472	K	Glutamate decarboxylase	GAD	K(1)NPMETQR
A8C8H5	360	K	Glutamate decarboxylase	GAD	EGLEK(1)TGR
A8C8H5	31	K	Glutamate decarboxylase	GAD	FK(1)MAEESIPK
A8C8H5	355	K	Glutamate decarboxylase	GAD	DNMLVLK(1)EGLEK
B0M196	122	K	Peroxisomal ascorbate peroxidase	100170727	DSK(1)ISPNEGR
B0M1A3	225	K	Peroxisomal hydroxypyruvate reductase	547640	ANGETPVTWK(1)R
B0M1A3	385	K	Peroxisomal hydroxypyruvate reductase	547640	ALGLPTSK(1)L
B0M1A3	287	K	Peroxisomal hydroxypyruvate reductase	547640	GPVIDEAALVEHLK(1)HNPMFR
B0M1A3	15	K	Peroxisomal hydroxypyruvate reductase	547640	PVSIEVWNPSGK(1)YR
B0M1A3	345	K	Peroxisomal hydroxypyruvate reductase	547640	VK(1)GYPVWFDANK
B0M1A3	22	K	Peroxisomal hydroxypyruvate reductase	547640	VVSTK(1)PMPGTR
B0M1A3	88	K	Peroxisomal hydroxypyruvate reductase	547640	AGGK(1)AFSNMAVGYNNVDVDAANK
B0M1A3	46	K	Peroxisomal hydroxypyruvate reductase	547640	LEICTEK(1)K
B0M1A3	256	K	Peroxisomal hydroxypyruvate reductase	547640	TTYHLVNK(1)ER
B0M1A3	264	K	Peroxisomal hydroxypyruvate reductase	547640	K(1)EAILINCSR
B0M1B1	193	K	Peroxisomal glycolate oxidase	100777153	MDK(1)ADDSGLASYVAGQIDR
B0M1B1	150	K	Peroxisomal glycolate oxidase	100777153	AGFK(1)AIALTVDTPR
B2BF98	14	K	40S ribosomal protein S6	547746	FNIASPTTGCQK(1)K
B3TDK9	386	K	Lipoxygenase	100803358	SK(1)LDSQAYGDHTSIITK
B3TDK9	266	K	Lipoxygenase	100803358	DEAFGHLK(1)SSDFLVYGIK
B3TDK9	444	K	Lipoxygenase	100803358	INATTTK(1)TYATR
B3TDK9	817	K	Lipoxygenase	100803358	LIQK(0.88)NK(0.12)DETLR
B3TDK9	437	K	Lipoxygenase	100803358	K(1)INATTTK
B3TDK9	749	K	Lipoxygenase	100803358	NPEK(1)EFLK
B3TDK9	14	K	Lipoxygenase	100803358	IK(1)GNLVIMR
B3TDK9	819	K	Lipoxygenase	100803358	NK(1)DETLR
B3TDK9	745	K	Lipoxygenase	100803358	GSAEYAALAK(1)NPEK
B3TDK9	735	K	Lipoxygenase	100803358	FMPEK(1)GSAEYAALAK
B6ZK00	116	K	Peroxisomal biogenesis factor 11 family protein	100301880	TGIYQNK(1)ER
B6ZK00	164	K	Peroxisomal biogenesis factor 11 family protein	100301880	NK(1)YDNEQYR
B6ZK00	51	K	Peroxisomal biogenesis factor 11 family protein	100301880	FLSNGEPGTAQNVDK(1)TTSLAR
B8XJY3	191	K	Acyl-[acyl-carrier-protein] desaturase	SAD1	VDMK(1)QIEK
C3UZD3	251	K	Phosphate transporter 7	PT7	NAK(1)QAASDMSK
C5NTE7	57	K	Rsdv1 resistance like protein	Rsdv1-like	FDFTK(1)MLNQK
C6F117	32	K	Putative ribosomal protein S15	100814599	PSSK(1)VIIK
C6F117	71	K	Putative ribosomal protein S15	100814599	LNK(1)CGVISPR
C6F117	19	K	Putative ribosomal protein S15	100814599	SMYNAEK(1)R
C6SV66	123	K	Histone H3	100783845	VTIMPK(1)DIQLAR
C6SV66	28	K	Histone H3	100783845	K(1)SAPTTGGVK
C6SV66	57	K	Histone H3	100783845	YQK(1)STELLIR
C6SV66	80	K	Histone H3	100783845	EIAQDFK(1)TDLR
C6SV68	74	K	Cysteine proteinase inhibitor	GLYMA_14G038200	VYETK(1)VLEKPWLNIK
C6SV68	33	K	Cysteine proteinase inhibitor	GLYMA_14G038200	K(1)ENAVLEFVR
C6SV68	32	K	Cysteine proteinase inhibitor	GLYMA_14G038200	FAVDEHNK(1)K
C6SV68	78	K	Cysteine proteinase inhibitor	GLYMA_14G038200	VLEK(1)PWLNIK
C6SV97	191	K	Peptidyl-prolyl cis-trans isomerase	100305485	IEAEGTQSGTPK(1)SK
C6SV97	127	K	Peptidyl-prolyl cis-trans isomerase	100305485	FADENFK(1)LK
C6SV97	75	K	Peptidyl-prolyl cis-trans isomerase	100305485	ALCTGEK(1)GTGK
C6SVC4	125	K	Caffeoyl-CoA O-methyltransferase OS=Glycine soja OX=3848 GN=D0Y65_046089 PE=4 SV=1	100305498	EYYELGLPIIQK(1)AGVAHK
C6SVC4	15	K	Caffeoyl-CoA O-methyltransferase OS=Glycine soja OX=3848 GN=D0Y65_046089 PE=4 SV=1	100305498	NHLFGIK(1)DLGHK
C6SVC8	179	K	Remorin OS=Glycine soja OX=3848 GN=D0Y65_027937 PE=4 SV=1	100305501	AEETAAK(1)YR
C6SVC8	107	K	Remorin OS=Glycine soja OX=3848 GN=D0Y65_027937 PE=4 SV=1	100305501	K(1)LSAISAWENSK
C6SVF1	22	K	Actin depolymerizing factor 1	ADF1	FLELK(1)AK
C6SVF6	31	K	Glutaredoxin domain-containing protein	100305517	K(1)LFGDLGANYK
C6SVL1	21	K	Ribosomal protein	100305550	EAISGIMTDSK(1)EK
C6SVM4	190	K	Remorin OS=Glycine soja OX=3848 GN=D0Y65_044133 PE=4 SV=1	100499700	AEEQAAK(1)YR
C6SVM4	118	K	Remorin OS=Glycine soja OX=3848 GN=D0Y65_044133 PE=4 SV=1	100499700	K(1)LSSVSAWENSK
C6SVM4	61	K	Remorin OS=Glycine soja OX=3848 GN=D0Y65_044133 PE=4 SV=1	100499700	SVIPVPSSDDKPDESK(1)ALVLVEK
C6SVM4	129	K	Remorin OS=Glycine soja OX=3848 GN=D0Y65_044133 PE=4 SV=1	100499700	LSSVSAWENSK(1)K
C6SVM4	68	K	Remorin OS=Glycine soja OX=3848 GN=D0Y65_044133 PE=4 SV=1	100499700	ALVLVEK(1)TQEVAEVKPTEGSVNR
C6SVM4	158	K	Remorin OS=Glycine soja OX=3848 GN=D0Y65_044133 PE=4 SV=1	100499700	NK(1)IAAIHK
C6SVM4	45	K	Remorin OS=Glycine soja OX=3848 GN=D0Y65_044133 PE=4 SV=1	100499700	DVAEEK(1)SVIPVPSSDDKPDESK
C6SVM4	164	K	Remorin OS=Glycine soja OX=3848 GN=D0Y65_044133 PE=4 SV=1	100499700	IAAIHK(1)EAEER
C6SVR0	163	K	Plastocyanin	100499708	GTYSFYCSPHQGAGMVGK(1)VTVN
C6SVR0	98	K	Plastocyanin	100499708	IVFK(1)NNAGFPHNVVFDEDEIPSGVDAGK
C6SVR2	59	K	60S ribosomal protein L31 OS=Glycine soja OX=3848 GN=D0Y65_017696 PE=4 SV=1	100810835	VDVK(1)LNK
C6SVR2	109	K	60S ribosomal protein L31 OS=Glycine soja OX=3848 GN=D0Y65_017696 PE=4 SV=1	100810835	DELK(1)GLGTK
C6SVR2	23	K	60S ribosomal protein L31 OS=Glycine soja OX=3848 GN=D0Y65_017696 PE=4 SV=1	100810835	EYTINLHK(1)R
C6SVR2	62	K	60S ribosomal protein L31 OS=Glycine soja OX=3848 GN=D0Y65_017696 PE=4 SV=1	100810835	LNK(1)FVWSQGIR
C6SVR2	47	K	60S ribosomal protein L31 OS=Glycine soja OX=3848 GN=D0Y65_017696 PE=4 SV=1	100810835	FAQK(1)AMGTNDVR
C6SVS9	211	K	Ribosomal protein	100499715	STMGK(1)CYR
C6SVT5	159	K	Thioredoxin domain-containing protein	100305596	K(1)ESIIGAVPK
C6SVT5	124	K	Thioredoxin domain-containing protein	100305596	EYAGK(1)IACFK
C6SVT5	129	K	Thioredoxin domain-containing protein	100305596	IACFK(1)LNTDDSPNIATQYGIR
C6SVT5	168	K	Thioredoxin domain-containing protein	100305596	ESIIGAVPK(1)STLSATVEK
C6SVX5	74	K	Ribosomal_L16 domain-containing protein	100305619	IACNK(1)YMAK
C6SVX5	39	K	Ribosomal_L16 domain-containing protein	100305619	IYDVGMK(1)K
C6SVX5	183	K	Ribosomal_L16 domain-containing protein	100305619	SDYLK(1)FK
C6SVX5	198	K	Ribosomal_L16 domain-containing protein	100305619	IVPDGVNAK(1)LLGCHGPLANR
C6SVX5	78	K	Ribosomal_L16 domain-containing protein	100305619	YMAK(1)FAGK
C6SVX5	121	K	Ribosomal_L16 domain-containing protein	100305619	GAFGK(1)PQGTCAR
C6SVX5	101	K	Ribosomal_L16 domain-containing protein	100305619	INK(1)MLSCAGADR
C6SVX5	82	K	Ribosomal_L16 domain-containing protein	100305619	FAGK(1)DAFHLR
C6SVX9	60	K	HMA domain-containing protein	100305622	GNVQPDEVLQAVSK(1)SGK
C6SVY5	61	K	Hydrolase_4 domain-containing protein (Fragment) OS=Mucuna pruriens OX=157652 GN=CR513_16119 PE=4 SV=1	100305626	HAK(1)SSWDNR
C6SW35	62	K	60S ribosomal protein L31 OS=Cajanus cajan OX=3821 GN=KK1_036850 PE=4 SV=1	100499742	LNK(1)AVWSQGIR
C6SW56	35	K	60S ribosomal protein L35 OS=Glycine soja OX=3848 GN=D0Y65_028464 PE=3 SV=1	100305671	VAK(1)VTGGAPNK
C6SW56	22	K	60S ribosomal protein L35 OS=Glycine soja OX=3848 GN=D0Y65_028464 PE=3 SV=1	100305671	ADLLNQLK(1)DLK
C6SW56	77	K	60S ribosomal protein L35 OS=Glycine soja OX=3848 GN=D0Y65_028464 PE=3 SV=1	100305671	K(1)YLPLDLRPK
C6SW56	86	K	60S ribosomal protein L35 OS=Glycine soja OX=3848 GN=D0Y65_028464 PE=3 SV=1	100305671	YLPLDLRPK(1)K
C6SW56	43	K	60S ribosomal protein L35 OS=Glycine soja OX=3848 GN=D0Y65_028464 PE=3 SV=1	100305671	VTGGAPNK(1)LSK
C6SW56	110	K	60S ribosomal protein L35 OS=Glycine soja OX=3848 GN=D0Y65_028464 PE=3 SV=1	100305671	K(1)ELYFPLR
C6SWA8	3	K	60S ribosomal protein L38 OS=Glycine soja OX=3848 GN=D0Y65_012291 PE=3 SV=1	100795924	PK(1)QIHEIK
C6SWA8	9	K	60S ribosomal protein L38 OS=Glycine soja OX=3848 GN=D0Y65_012291 PE=3 SV=1	100795924	QIHEIK(1)DFLLTAR
C6SWE6	84	K	TCTP domain-containing protein	100305730	LQEQPPFDK(1)K
C6SWE6	96	K	TCTP domain-containing protein	100305730	YIK(1)LLTAK
C6SWI3	81	K	"Photosystem II 10 kDa polypeptide, chloroplastic OS=Glycine soja OX=3848 GN=D0Y65_042023 PE=4 SV=1"	100305752	GVYQFVDK(1)YGANVDGYSPIYDTK
C6SWI3	49	K	"Photosystem II 10 kDa polypeptide, chloroplastic OS=Glycine soja OX=3848 GN=D0Y65_042023 PE=4 SV=1"	100305752	TDK(1)PYGINGGMALR
C6SWI3	46	K	"Photosystem II 10 kDa polypeptide, chloroplastic OS=Glycine soja OX=3848 GN=D0Y65_042023 PE=4 SV=1"	100305752	IK(1)TDKPYGINGGMALR
C6SWI3	73	K	"Photosystem II 10 kDa polypeptide, chloroplastic OS=Glycine soja OX=3848 GN=D0Y65_042023 PE=4 SV=1"	100305752	GK(1)GVYQFVDK
C6SWP9	152	K	Oxygen-evolving enhancer protein 3 OS=Glycine max OX=3847 GN=GLYMA_07G112000 PE=4 SV=1	100499794	K(1)AWPYVQNDLR
C6SWP9	90	K	Oxygen-evolving enhancer protein 3 OS=Glycine max OX=3847 GN=GLYMA_07G112000 PE=4 SV=1	100499794	PIK(1)VGPPPPPSGGLPGTLNSDEPR
C6SWP9	181	K	Oxygen-evolving enhancer protein 3 OS=Glycine max OX=3847 GN=GLYMA_07G112000 PE=4 SV=1	100499794	FDLNTVIAAK(0.187)PK(0.813)DEK
C6SWP9	206	K	Oxygen-evolving enhancer protein 3 OS=Glycine max OX=3847 GN=GLYMA_07G112000 PE=4 SV=1	100499794	LFQDISNLDHAAK(1)IK
C6SWP9	114	K	Oxygen-evolving enhancer protein 3 OS=Glycine max OX=3847 GN=GLYMA_07G112000 PE=4 SV=1	100499794	DLK(1)LPLK
C6SWP9	188	K	Oxygen-evolving enhancer protein 3 OS=Glycine max OX=3847 GN=GLYMA_07G112000 PE=4 SV=1	100499794	K(0.08)SLK(0.92)ELTGK
C6SWP9	208	K	Oxygen-evolving enhancer protein 3 OS=Glycine max OX=3847 GN=GLYMA_07G112000 PE=4 SV=1	100499794	IK(1)SSPEAEK
C6SWP9	193	K	Oxygen-evolving enhancer protein 3 OS=Glycine max OX=3847 GN=GLYMA_07G112000 PE=4 SV=1	100499794	ELTGK(1)LFQDISNLDHAAK
C6SWP9	179	K	Oxygen-evolving enhancer protein 3 OS=Glycine max OX=3847 GN=GLYMA_07G112000 PE=4 SV=1	100499794	FDLNTVIAAK(1)PK
C6SWP9	140	K	Oxygen-evolving enhancer protein 3 OS=Glycine max OX=3847 GN=GLYMA_07G112000 PE=4 SV=1	100499794	ESAK(1)EIVGVK
C6SWW6	97	K	"Cytochrome c oxidase subunit 6a, mitochondrial isoform A OS=Glycine soja OX=3848 GN=D0Y65_045949 PE=3 SV=1"	100499808	EFPWGPDGLFETK(1)HHDEH
C6SWX1	59	K	40S ribosomal protein S25-2 OS=Glycine soja OX=3848 GN=D0Y65_008431 PE=4 SV=1	100499810	YK(1)LITPSILSDR
C6SWX1	57	K	40S ribosomal protein S25-2 OS=Glycine soja OX=3848 GN=D0Y65_008431 PE=4 SV=1	100499810	LLSEAPK(1)YK
C6SX05	163	K	Dirigent protein	100305879	FAK(1)GYAIAK
C6SX75	98	K	"Photosystem I reaction center subunit VI, chloroplastic OS=Glycine soja OX=3848 GN=D0Y65_016630 PE=4 SV=1"	100499832	FFETFAAPFTK(1)R
C6SX79	88	K	FeThRed_A domain-containing protein	100305930	EAGLK(1)VYHVPK
C6SX79	75	K	FeThRed_A domain-containing protein	100305930	TSPEETK(1)IGAR
C6SX79	94	K	FeThRed_A domain-containing protein	100305930	VYHVPK(1)VGELDLTGLEGEIK
C6SX79	117	K	FeThRed_A domain-containing protein	100305930	QYVGLWNGK(1)R
C6SX81	98	K	Ferredoxin	100305932	AGSCVSCVGK(1)IVK
C6SX81	139	K	Ferredoxin	100305932	SDVVIETHK(1)DGEIE
C6SX86	123	K	Ribosomal_L18e/L15P domain-containing protein	100305936	GVLPQNQPLVVK(1)AK
C6SX86	111	K	Ribosomal_L18e/L15P domain-containing protein	100305936	VLGK(1)GVLPQNQPLVVK
C6SXA6	133	K	UBIQUITIN_CONJUGAT_2 domain-containing protein	100305945	SK(1)YETTAR
C6SXB1	161	K	Tr-type G domain-containing protein OS=Arachis hypogaea OX=3818 GN=Ahy_A03g010752 PE=4 SV=1	100305950	FDAAAK(1)R
C6SXG1	108	K	SHSP domain-containing protein	100812935	SSGK(1)FVR
C6SXG9	166	K	Gamma-glutamylcyclotransferase	100305985	ALHEIGCK(1)DK
C6SXG9	168	K	Gamma-glutamylcyclotransferase	100305985	DK(1)HVIDLANEVR
C6SXM9	57	K	"ATP synthase subunit epsilon, mitochondrial OS=Glycine soja OX=3848 GN=D0Y65_016482 PE=4 SV=1"	100306025	WVDAK(0.984)PEK(0.016)PTIR
C6SXP5	95	K	"Photosystem I reaction center subunit N, chloroplastic isoform A OS=Glycine soja OX=3848 GN=D0Y65_014750 PE=4 SV=1"	100306036	ANK(1)ELNDK
C6SXP5	138	K	"Photosystem I reaction center subunit N, chloroplastic isoform A OS=Glycine soja OX=3848 GN=D0Y65_014750 PE=4 SV=1"	100306036	K(1)VPFLSDDLELECEGKDK
C6SXP5	157	K	"Photosystem I reaction center subunit N, chloroplastic isoform A OS=Glycine soja OX=3848 GN=D0Y65_014750 PE=4 SV=1"	100306036	YK(1)CGSNVFWK
C6SXP5	122	K	"Photosystem I reaction center subunit N, chloroplastic isoform A OS=Glycine soja OX=3848 GN=D0Y65_014750 PE=4 SV=1"	100306036	AYTVEFGSCK(1)FPENFTGCQDLAK
C6SXP5	153	K	"Photosystem I reaction center subunit N, chloroplastic isoform A OS=Glycine soja OX=3848 GN=D0Y65_014750 PE=4 SV=1"	100306036	VPFLSDDLELECEGK(1)DK
C6SXP5	135	K	"Photosystem I reaction center subunit N, chloroplastic isoform A OS=Glycine soja OX=3848 GN=D0Y65_014750 PE=4 SV=1"	100306036	FPENFTGCQDLAK(1)QK
C6SXR4	19	K	40S ribosomal protein S26	100784958	GHVK(1)FIR
C6SXV0	81	K	Ribosomal_L14e domain-containing protein	100499889	AMEDADVK(1)NK
C6SXW1	34	K	Peptide-methionine (R)-S-oxide reductase	100499893	GTELK(1)GTGEYNK
C6SXX2	82	K	Ubiquitin-NEDD8-like protein RUB2 OS=Glycine soja OX=3848 GN=D0Y65_020778 PE=4 SV=1	100794152	VK(1)TLTGK
C6SY07	5	K	Tropinone reductase-like isoform A OS=Glycine soja OX=3848 GN=D0Y65_048920 PE=4 SV=1	100306108	AETK(1)LSSFK
C6SY10	40	K	Snakin-1 OS=Glycine soja OX=3848 GN=D0Y65_013724 PE=4 SV=1	100306110	CAK(1)AGVQDR
C6SY85	34	K	Proteasome subunit beta	100306158	SNEDK(1)IMLLDSHK
C6SYA5	150	K	60S ribosomal protein L18a	100306174	IK(1)FPLVYK
C6SYC0	233	K	Ribosomal_L18e/L15P domain-containing protein	100306183	WVKPSVAK(1)NLAR
C6SYC0	225	K	Ribosomal_L18e/L15P domain-containing protein	100306183	K(1)WVKPSVAK
C6SYC0	207	K	Ribosomal_L18e/L15P domain-containing protein	100306183	AFSTSAK(1)EK
C6SYC0	193	K	Ribosomal_L18e/L15P domain-containing protein	100306183	ILGEGELSK(1)K
C6SYC0	184	K	Ribosomal_L18e/L15P domain-containing protein	100306183	LPLK(1)ILGEGELSK
C6SYC0	244	K	Ribosomal_L18e/L15P domain-containing protein	100306183	ADEYFAK(1)K
C6SYC0	169	K	Ribosomal_L18e/L15P domain-containing protein	100306183	AK(1)GVINPSGR
C6SYC1	149	K	"ATP synthase subunit d, mitochondrial"	100306184	LSTMTADEYFEK(1)HPELR
C6SYC1	116	K	"ATP synthase subunit d, mitochondrial"	100306184	EAEEK(1)SLK
C6SYC1	80	K	"ATP synthase subunit d, mitochondrial"	100306184	LVDMYK(1)EHYESIEIPK
C6SYC1	100	K	"ATP synthase subunit d, mitochondrial"	100306184	FVDTVTPQYK(1)PK
C6SYC1	135	K	"ATP synthase subunit d, mitochondrial"	100306184	EIAEVQELK(1)K
C6SYF3	77	K	F-type H+-transporting ATPase subunit g OS=Vigna unguiculata OX=3917 GN=DEO72_LG2g5556 PE=4 SV=1	100306205	ELDYAK(1)NLWK
C6SYF4	150	K	ANK_REP_REGION domain-containing protein	100499940	YDVK(1)DADGR
C6SYH1	110	K	Rubredoxin-like domain-containing protein	100306219	FRPYAPAITK(1)NDNDTAVR
C6SYJ4	124	K	Ribosomal_L18e/L15P domain-containing protein	100802235	GVLPQNQPVVVK(1)AK
C6SYJ4	87	K	Ribosomal_L18e/L15P domain-containing protein	100802235	LWSLVPQEVK(1)DK
C6SYS4	140	K	Ribosomal_S10 domain-containing protein	100306286	TTNAK(1)TMGPVPLPTK
C6SYS4	150	K	Ribosomal_S10 domain-containing protein	100306286	TMGPVPLPTK(1)K
C6SYT6	41	K	BnaA07g38640D protein OS=Brassica napus OX=3708 GN=BnaA07g38640D PE=4 SV=1	100781005	LEK(1)EAEIR
C6SYX1	13	K	Histone H2A	100306322	GLITGK(1)TSASAK
C6SZ18	6	K	40S ribosomal protein S28 OS=Glycine soja OX=3848 GN=D0Y65_007747 PE=3 SV=1	100790570	MESQVK(1)HALVVK
C6SZ18	29	K	40S ribosomal protein S28 OS=Glycine soja OX=3848 GN=D0Y65_007747 PE=3 SV=1	100790570	VK(1)FLDDQNR
C6SZ18	12	K	40S ribosomal protein S28 OS=Glycine soja OX=3848 GN=D0Y65_007747 PE=3 SV=1	100790570	HALVVK(1)VMGR
C6SZ58	93	K	"Sec-independent protein translocase protein TATA, chloroplastic OS=Glycine soja OX=3848 GN=D0Y65_052475 PE=3 SV=1"	100306385	TVK(1)SFQQAAK
C6SZ58	107	K	"Sec-independent protein translocase protein TATA, chloroplastic OS=Glycine soja OX=3848 GN=D0Y65_052475 PE=3 SV=1"	100306385	EFESELK(1)K
C6SZ77	130	K	Histone H2A	100499998	SLINK(1)SSK
C6SZ77	21	K	Histone H2A	100499998	TSAANK(0.176)DK(0.831)DK(0.993)K
C6SZ77	23	K	Histone H2A	100499998	TSAANK(0.176)DK(0.831)DK(0.993)K
C6SZ77	13	K	Histone H2A	100499998	GLITGK(1)TSAANK
C6SZ77	111	K	Histone H2A	100499998	GDEELDTLIK(1)GTIAGGGVIPHIHK
C6SZ81	30	K	60S ribosomal protein L32-1 OS=Glycine soja OX=3848 GN=D0Y65_035772 PE=4 SV=1	100306401	ISVK(1)PSWR
C6SZ93	73	K	AAI domain-containing protein	100306409	NASLK(1)QYVNSPNAR
C6SZ93	55	K	AAI domain-containing protein	100306409	PSNACCTK(1)LK
C6SZE2	49	K	Acyl carrier protein	100818873	VLAVVK(1)DFPK
C6SZG8	58	K	Cytochrome b-c1 complex subunit 6	100500024	HCTGQYFDYWSCIDK(1)CVAPK
C6SZJ2	100	K	"ATP synthase subunit d, mitochondrial"	100500032	FVDTVTPQYK(1)TK
C6SZJ2	14	K	"ATP synthase subunit d, mitochondrial"	100500032	VTDVAFK(1)VGR
C6SZM2	178	K	Photosystem II reaction center Psb28 protein	100306491	YSNANGLQFIK(1)K
C6SZS1	50	K	60S ribosomal protein L21-1 OS=Glycine soja OX=3848 GN=D0Y65_052086 PE=4 SV=1	100500046	VNGAVHK(1)GMPHK
C6SZS1	111	K	60S ribosomal protein L21-1 OS=Glycine soja OX=3848 GN=D0Y65_052086 PE=4 SV=1	100500046	IK(1)NDQLK
C6SZS1	78	K	60S ribosomal protein L21-1 OS=Glycine soja OX=3848 GN=D0Y65_052086 PE=4 SV=1	100500046	AVGVEVNK(1)QVGNR
C6SZS1	116	K	60S ribosomal protein L21-1 OS=Glycine soja OX=3848 GN=D0Y65_052086 PE=4 SV=1	100500046	NDQLK(1)AEAK
C6SZS1	55	K	60S ribosomal protein L21-1 OS=Glycine soja OX=3848 GN=D0Y65_052086 PE=4 SV=1	100500046	GMPHK(1)FYHGR
C6SZV5	159	K	Thioredoxin domain-containing protein	100306555	VVK(1)EVTGAK
C6SZV5	112	K	Thioredoxin domain-containing protein	100306555	VMAPK(1)FQELSEK
C6SZV5	165	K	Thioredoxin domain-containing protein	100306555	EVTGAK(1)YDDLVDAIDK
C6SZV5	175	K	Thioredoxin domain-containing protein	100306555	YDDLVDAIDK(1)VR
C6SZV5	150	K	Thioredoxin domain-containing protein	100306555	VVPTFK(1)ILK
C6SZX0	36	K	ML domain-containing protein	100500058	VTYCDK(1)K
C6SZX0	30	K	ML domain-containing protein	100500058	IK(1)VTYCDK
C6SZX0	43	K	ML domain-containing protein	100500058	ADYPVK(1)VSGVEISPDPVESGKPATFK
C6SZX7	159	K	Glutathione peroxidase	100306570	YAPTTSPLSIEK(1)DIK
C6SZX7	8	K	Glutathione peroxidase	100306570	ASQSNTK(1)SVHDFTVK
C6SZX7	94	K	Glutathione peroxidase	100306570	FK(1)AEFPIFDK
C6SZX7	16	K	Glutathione peroxidase	100306570	SVHDFTVK(1)DAR
C6SZX7	29	K	Glutathione peroxidase	100306570	GNNVNLADYK(1)GK
C6SZX7	140	K	Glutathione peroxidase	100306570	FLVDK(1)DGNVVDR
C6SZX7	121	K	Glutathione peroxidase	100306570	SSK(1)GGLFGDSIK
C6SZZ6	116	K	Thioredoxin domain-containing protein	100306580	LQDK(1)IQVVK
C6SZZ6	121	K	Thioredoxin domain-containing protein	100306580	IQVVK(1)IDTEK
C6T049	141	K	WBb98N11.9 protein	WBb98N11.9	LNFK(1)DHNDK
C6T049	43	K	WBb98N11.9 protein	WBb98N11.9	YCEK(1)NADYAVK
C6T064	139	K	40S ribosomal protein S12	100500093	DFGEEHEAYNVVLQHVK(1)AN
C6T073	172	K	Peroxiredoxin	100500096	WSAYVVDGK(1)VK
C6T073	46	K	Peroxiredoxin	100500096	VATGTDIVSAAPNVSLQK(1)AR
C6T073	64	K	Peroxiredoxin	100500096	FSTTPLK(1)DIFK
C6T081	203	K	Serine/threonine protein phosphatase 2A 59 kDa regulatory subunit B' eta isoform isoform D (Fragment) OS=Glycine soja OX=3848 GN=D0Y65_037131 PE=4 SV=1	100306628	VK(1)DFFGDAK
C6T081	130	K	Serine/threonine protein phosphatase 2A 59 kDa regulatory subunit B' eta isoform isoform D (Fragment) OS=Glycine soja OX=3848 GN=D0Y65_037131 PE=4 SV=1	100306628	YIYK(1)DTLDR
C6T081	120	K	Serine/threonine protein phosphatase 2A 59 kDa regulatory subunit B' eta isoform isoform D (Fragment) OS=Glycine soja OX=3848 GN=D0Y65_037131 PE=4 SV=1	100306628	IMVAAK(1)DNFLGK
C6T081	234	K	Serine/threonine protein phosphatase 2A 59 kDa regulatory subunit B' eta isoform isoform D (Fragment) OS=Glycine soja OX=3848 GN=D0Y65_037131 PE=4 SV=1	100306628	ITSLGTTETEESEEDTK(0.075)EK(0.925)AK
C6T081	210	K	Serine/threonine protein phosphatase 2A 59 kDa regulatory subunit B' eta isoform isoform D (Fragment) OS=Glycine soja OX=3848 GN=D0Y65_037131 PE=4 SV=1	100306628	DFFGDAK(1)ESFGK
C6T081	194	K	Serine/threonine protein phosphatase 2A 59 kDa regulatory subunit B' eta isoform isoform D (Fragment) OS=Glycine soja OX=3848 GN=D0Y65_037131 PE=4 SV=1	100306628	AALSTTDVIELPTQDK(1)LK
C6T081	196	K	Serine/threonine protein phosphatase 2A 59 kDa regulatory subunit B' eta isoform isoform D (Fragment) OS=Glycine soja OX=3848 GN=D0Y65_037131 PE=4 SV=1	100306628	LK(1)TVLDK
C6T081	126	K	Serine/threonine protein phosphatase 2A 59 kDa regulatory subunit B' eta isoform isoform D (Fragment) OS=Glycine soja OX=3848 GN=D0Y65_037131 PE=4 SV=1	100306628	DNFLGK(1)YIYK
C6T081	150	K	Serine/threonine protein phosphatase 2A 59 kDa regulatory subunit B' eta isoform isoform D (Fragment) OS=Glycine soja OX=3848 GN=D0Y65_037131 PE=4 SV=1	100306628	EVQK(1)SAFK
C6T0A2	158	K	KOW domain-containing protein	100306643	VLDNGK(1)K
C6T0A2	87	K	KOW domain-containing protein	100306643	GK(1)VGEITK
C6T0A2	93	K	KOW domain-containing protein	100306643	VGEITK(1)IFK
C6T0A2	72	K	KOW domain-containing protein	100306643	MHVK(1)LGDTVQVISGR
C6T0A2	96	K	KOW domain-containing protein	100306643	IFK(1)HNSTVIVK
C6T0A7	34	K	40S ribosomal protein S18 isoform B OS=Glycine soja OX=3848 GN=D0Y65_027798 PE=3 SV=1	100306646	IMFAMTSIK(1)GIGR
C6T0A7	106	K	40S ribosomal protein S18 isoform B OS=Glycine soja OX=3848 GN=D0Y65_027798 PE=3 SV=1	100306646	YSQVVSNALDMK(1)LR
C6T0A7	46	K	40S ribosomal protein S18 isoform B OS=Glycine soja OX=3848 GN=D0Y65_027798 PE=3 SV=1	100306646	FANIACK(1)K
C6T0A7	144	K	40S ribosomal protein S18 isoform B OS=Glycine soja OX=3848 GN=D0Y65_027798 PE=3 SV=1	100306646	GK(1)TVGVSK
C6T0A7	23	K	40S ribosomal protein S18 isoform B OS=Glycine soja OX=3848 GN=D0Y65_027798 PE=3 SV=1	100306646	VLNTNVDGK(1)QK
C6T0A7	54	K	40S ribosomal protein S18 isoform B OS=Glycine soja OX=3848 GN=D0Y65_027798 PE=3 SV=1	100306646	KADVDMNK(1)R
C6T0E8	157	K	60S ribosomal protein L18a	100500108	FPLVFQK(1)VRPPTR
C6T0E8	150	K	60S ribosomal protein L18a	100500108	IK(1)FPLVFQK
C6T0F2	200	K	PAP_fibrillin domain-containing protein	100306679	IGGIIPIK(1)APGR
C6T0F2	187	K	PAP_fibrillin domain-containing protein	100306679	VAVK(1)FDTFK
C6T0F2	113	K	PAP_fibrillin domain-containing protein	100306679	ELEAVTPIK(1)EPLK
C6T0H9	66	K	Large subunit ribosomal protein L23e OS=Vigna unguiculata OX=3917 GN=DEO72_LG6g2486 PE=3 SV=1	100811636	LPSACVGDMVMATVK(1)K
C6T0H9	43	K	Large subunit ribosomal protein L23e OS=Vigna unguiculata OX=3917 GN=DEO72_LG6g2486 PE=3 SV=1	100811636	NLYIISVK(1)GIK
C6T0H9	13	K	Large subunit ribosomal protein L23e OS=Vigna unguiculata OX=3917 GN=DEO72_LG6g2486 PE=3 SV=1	100811636	GGSAGNK(1)FR
C6T0H9	113	K	Large subunit ribosomal protein L23e OS=Vigna unguiculata OX=3917 GN=DEO72_LG6g2486 PE=3 SV=1	100811636	GEMK(1)GSAITGPIGK
C6T0M0	13	K	Histone H2A	100500133	GLITGK(1)TSAANNK
C6T0R5	50	K	Ribosomal_L18e/L15P domain-containing protein	100500164	FNAVILK(1)R
C6T125	163	K	Expressed protein OS=Arabidopsis thaliana OX=3702 GN=At2g36145 PE=2 SV=1	100500228	DK(1)APPGEPR
C6T125	114	K	Expressed protein OS=Arabidopsis thaliana OX=3702 GN=At2g36145 PE=2 SV=1	100500228	VDK(1)IPGGAR
C6T172	158	K	Thioredoxin-like_fold domain-containing protein	100500267	SATQVVGSSYYK(1)TIK
C6T172	212	K	Thioredoxin-like_fold domain-containing protein	100500267	K(1)VIDPLVGAK
C6T172	178	K	Thioredoxin-like_fold domain-containing protein	100500267	VSFK(1)YAASR
C6T188	54	K	Tau class glutathione S-transferase	GSTU1	K(1)IPVLLHGDK
C6T1C4	33	K	Histone H2B	100500314	ISK(1)EGGSEK
C6T1D7	42	K	Bet_v_1 domain-containing protein	100500325	VHETK(1)LHHGDDWHHNESIK
C6T1J0	101	K	Ferredoxin	100500372	AGACSSCAGK(1)VVSGK
C6T1S3	25	K	Zinc finger/BTB domain protein OS=Trema orientale OX=63057 GN=TorRG33x02_286980 PE=4 SV=1	100500447	GEESEESFK(1)EGK
C6T1W3	66	K	Protein SRC1 OS=Glycine soja OX=3848 GN=D0Y65_051186 PE=4 SV=1	100137078	AGEYHGEHK(0.001)PEHK(0.999)EGFLDK
C6T1W3	76	K	Protein SRC1 OS=Glycine soja OX=3848 GN=D0Y65_051186 PE=4 SV=1	100137078	VK(0.002)DK(0.998)IHGEGGAAEGEK
C6T1W7	63	K	NADH dehydrogenase [ubiquinone] 1 alpha subcomplex subunit 12	100500489	YYEK(1)LGDTQFGR
C6T1W7	10	K	NADH dehydrogenase [ubiquinone] 1 alpha subcomplex subunit 12	100500489	NVLK(1)SVR
C6T1W7	15	K	NADH dehydrogenase [ubiquinone] 1 alpha subcomplex subunit 12	100500489	EK(1)GFGAFLR
C6T2A2	47	K	NADH dehydrogenase [ubiquinone] 1 beta subcomplex subunit 10-B OS=Vigna radiata var. radiata OX=3916 GN=LOC106774903 PE=4 SV=1	100500620	WIQIEK(1)AK
C6T2F5	83	K	"NAD(P)H-quinone oxidoreductase subunit O, chloroplastic OS=Glycine soja OX=3848 GN=D0Y65_014778 PE=4 SV=1"	100500669	VDK(0.187)EK(0.813)YLNSVNYLSVGHPPYYK
C6T2F5	148	K	"NAD(P)H-quinone oxidoreductase subunit O, chloroplastic OS=Glycine soja OX=3848 GN=D0Y65_014778 PE=4 SV=1"	100500669	SEK(1)LNYER
C6T2F5	65	K	"NAD(P)H-quinone oxidoreductase subunit O, chloroplastic OS=Glycine soja OX=3848 GN=D0Y65_014778 PE=4 SV=1"	100500669	PK(0.976)K(0.024)PVYSLK
C6T2Q2	96	K	"7,8-dihydroneopterin aldolase"	100526908	IAVTTLTNHK(1)QISAVR
C6T2Y2	39	K	"Putative NADH dehydrogenase [ubiquinone] 1 alpha subcomplex subunit 5, mitochondrial OS=Glycine soja OX=3848 GN=D0Y65_024012 PE=4 SV=1"	100526984	EVLIGLYSK(1)TLK
C6T2Y2	62	K	"Putative NADH dehydrogenase [ubiquinone] 1 alpha subcomplex subunit 5, mitochondrial OS=Glycine soja OX=3848 GN=D0Y65_024012 PE=4 SV=1"	100526984	AVESFTK(1)HR
C6T308	136	K	"ATP synthase subunit b', chloroplastic OS=Glycine soja OX=3848 GN=D0Y65_008967 PE=3 SV=1"	100527009	QLEEK(1)ANAVMAAAR
C6T389	52	K	PMSR domain-containing protein	100527085	VVGVVK(1)TEVGYTQGHTPDPNYK
C6T389	161	K	PMSR domain-containing protein	100527085	FYK(1)AEEYHQQYLEK
C6T389	172	K	PMSR domain-containing protein	100527085	AEEYHQQYLEK(1)GGGQGNK
C6T389	138	K	PMSR domain-containing protein	100527085	LGQESK(1)DAK
C6T389	141	K	PMSR domain-containing protein	100527085	DAK(1)QLELK
C6T389	157	K	PMSR domain-containing protein	100527085	IVTEILPAK(1)R
C6T389	148	K	PMSR domain-containing protein	100527085	EK(1)IVTEILPAK
C6T389	146	K	PMSR domain-containing protein	100527085	QLELK(1)EK
C6T389	184	K	PMSR domain-containing protein	100527085	QSAEK(1)GCTDPIR
C6T3I9	137	K	Trypsin inhibitor A OS=Glycine soja OX=3848 GN=D0Y65_000985 PE=4 SV=1	100527176	LAEYK(1)NIVDGWFK
C6T3I9	145	K	Trypsin inhibitor A OS=Glycine soja OX=3848 GN=D0Y65_000985 PE=4 SV=1	100527176	NIVDGWFK(1)IEK
C6T3I9	186	K	Trypsin inhibitor A OS=Glycine soja OX=3848 GN=D0Y65_000985 PE=4 SV=1	100527176	LVVTK(1)NNPLLVQFQK
C6T3I9	148	K	Trypsin inhibitor A OS=Glycine soja OX=3848 GN=D0Y65_000985 PE=4 SV=1	100527176	IEK(1)AHPLGYK
C6T3I9	78	K	Trypsin inhibitor A OS=Glycine soja OX=3848 GN=D0Y65_000985 PE=4 SV=1	100527176	NELDK(1)GIGTIISSPLR
C6T3K3	193	K	60S ribosomal protein L13a-1 OS=Glycine soja OX=3848 GN=D0Y65_022610 PE=3 SV=1	100527190	K(1)LGSQIEILAPVK
C6T3Q7	171	K	PsaL domain-containing protein	100527240	K(1)EPDQLQTADGWAK
C6T3R4	103	K	60S ribosomal protein L27	100527246	DAVTPDVLATK(1)DK
C6T463	10	K	60S acidic ribosomal protein P3 OS=Glycine soja OX=3848 GN=D0Y65_012586 PE=4 SV=1	100527385	K(1)SGAEWSAK
C6T4F9	170	K	Nucleoside diphosphate kinase	100527475	K(1)LIGATDPQK
C6T4F9	131	K	Nucleoside diphosphate kinase	100527475	EFAQK(1)HYHDLK
C6T4F9	120	K	Nucleoside diphosphate kinase	100527475	LVGIK(1)VVIPSK
C6T4F9	208	K	Nucleoside diphosphate kinase	100527475	NIIHGSDGPETAK(1)DEIK
C6T4F9	115	K	Nucleoside diphosphate kinase	100527475	GYK(1)LVGIK
C6T4F9	93	K	Nucleoside diphosphate kinase	100527475	TFIAIK(1)PDGVQR
C6T4F9	126	K	Nucleoside diphosphate kinase	100527475	VVIPSK(1)EFAQK
C6T4J1	81	K	"10 kDa chaperonin, mitochondrial OS=Glycine soja OX=3848 GN=D0Y65_018619 PE=3 SV=1"	100527505	LDDK(1)EFHLFR
C6T4Q0	94	K	CHCH domain-containing protein	100527561	K(1)EQQAFEK
C6T4Q0	101	K	CHCH domain-containing protein	100527561	KEQQAFEK(1)K
C6T4R9	27	K	Ubiquitin-like domain-containing protein	100527579	TITLEVESSDTIDNVK(1)AK
C6T4R9	6	K	Ubiquitin-like domain-containing protein	100527579	MQIFVK(1)TLTGK
C6T4R9	11	K	Ubiquitin-like domain-containing protein	100527579	TLTGK(1)TITLEVESSDTIDNVK
C6T4R9	33	K	Ubiquitin-like domain-containing protein	100527579	IQDK(1)EGIPPDQQR
C6T4R9	63	K	Ubiquitin-like domain-containing protein	100527579	TLADYNIQK(1)ESTLHLVLR
C6T4R9	143	K	Ubiquitin-like domain-containing protein	100527579	HYCGK(1)CGLTYVYQK
C6T4R9	48	K	Ubiquitin-like domain-containing protein	100527579	LIFAGK(1)QLEDGR
C6T4R9	99	K	Ubiquitin-like domain-containing protein	100527579	VK(1)LGILQFYK
C6T4R9	113	K	Ubiquitin-like domain-containing protein	100527579	VDDSGK(1)VQR
C6T502	96	K	"7,8-dihydroneopterin aldolase"	100527653	IAITTLTNHK(1)EISAVR
C6T5C9	225	K	Stress-response A/B barrel domain-containing protein UP3 OS=Glycine soja OX=3848 GN=D0Y65_044923 PE=4 SV=1	100527770	ELEAVDSNEELVNYQK(1)DK
C6T5C9	45	K	Stress-response A/B barrel domain-containing protein UP3 OS=Glycine soja OX=3848 GN=D0Y65_044923 PE=4 SV=1	100527770	TVEHIVLFK(1)VK
C6T5E5	32	K	DSBA domain-containing protein	100527784	NLDK(1)AIAASK
C6T5R4	21	K	Pathogenesis-related protein	100805630	EDSEK(1)NIK
C6T5R4	100	K	Pathogenesis-related protein	100805630	KPISLEEK(1)R
C6T7J8	159	K	Thylakoid membrane protein slr0575 OS=Glycine soja OX=3848 GN=D0Y65_050470 PE=4 SV=1	100810571	EK(1)CATPILK
C6T7J8	260	K	Thylakoid membrane protein slr0575 OS=Glycine soja OX=3848 GN=D0Y65_050470 PE=4 SV=1	100810571	GEK(1)DLYEVR
C6T7N2	128	K	"Oxygen-evolving enhancer protein 1, chloroplastic OS=Glycine soja OX=3848 GN=D0Y65_003118 PE=4 SV=1"	100811386	K(1)FCLEPTSFTVK
C6T7N2	120	K	"Oxygen-evolving enhancer protein 1, chloroplastic OS=Glycine soja OX=3848 GN=D0Y65_003118 PE=4 SV=1"	100811386	GTGTANQCPTIDGGLESFAFK(1)QGK
C6T7N2	145	K	"Oxygen-evolving enhancer protein 1, chloroplastic OS=Glycine soja OX=3848 GN=D0Y65_003118 PE=4 SV=1"	100811386	AEGVAK(1)NAPPEFQNTK
C6T7N2	309	K	"Oxygen-evolving enhancer protein 1, chloroplastic OS=Glycine soja OX=3848 GN=D0Y65_003118 PE=4 SV=1"	100811386	TKPETGEVIGVFQSLQPSDTDLGAK(1)APK
C6T7N2	139	K	"Oxygen-evolving enhancer protein 1, chloroplastic OS=Glycine soja OX=3848 GN=D0Y65_003118 PE=4 SV=1"	100811386	FCLEPTSFTVK(1)AEGVAK
C6T7N2	277	K	"Oxygen-evolving enhancer protein 1, chloroplastic OS=Glycine soja OX=3848 GN=D0Y65_003118 PE=4 SV=1"	100811386	GK(1)ITFSVTK
C6T7V6	165	K	"Triosephosphate isomerase, chloroplastic isoform A OS=Glycine soja OX=3848 GN=D0Y65_007561 PE=3 SV=1"	100799358	HVIGENDEFIGK(1)K
C6T7V6	248	K	"Triosephosphate isomerase, chloroplastic isoform A OS=Glycine soja OX=3848 GN=D0Y65_007561 PE=3 SV=1"	100799358	K(1)NVSDEVASK
C6T7V6	257	K	"Triosephosphate isomerase, chloroplastic isoform A OS=Glycine soja OX=3848 GN=D0Y65_007561 PE=3 SV=1"	100799358	NVSDEVASK(1)TR
C6T868	127	K	"Chlorophyll a-b binding protein, chloroplastic"	100790960	VDFK(1)EPVWFK
C6T868	56	K	"Chlorophyll a-b binding protein, chloroplastic"	100790960	VK(1)YLGPFSAQTPSYLK
C6T883	59	K	"30S ribosomal protein S1, chloroplastic isoform A OS=Glycine soja OX=3848 GN=D0Y65_044797 PE=4 SV=1"	100812847	K(1)LFEEAYER
C6T883	189	K	"30S ribosomal protein S1, chloroplastic isoform A OS=Glycine soja OX=3848 GN=D0Y65_044797 PE=4 SV=1"	100812847	QLQAEDVTVK(1)GK
C6T883	233	K	"30S ribosomal protein S1, chloroplastic isoform A OS=Glycine soja OX=3848 GN=D0Y65_044797 PE=4 SV=1"	100812847	ELPLK(1)FVEVDEEQSR
C6T883	330	K	"30S ribosomal protein S1, chloroplastic isoform A OS=Glycine soja OX=3848 GN=D0Y65_044797 PE=4 SV=1"	100812847	VSLSTK(1)K
C6T883	344	K	"30S ribosomal protein S1, chloroplastic isoform A OS=Glycine soja OX=3848 GN=D0Y65_044797 PE=4 SV=1"	100812847	NPK(1)LVFEK
C6T883	135	K	"30S ribosomal protein S1, chloroplastic isoform A OS=Glycine soja OX=3848 GN=D0Y65_044797 PE=4 SV=1"	100812847	VK(1)HVEEAGLVPGFK
C6T883	331	K	"30S ribosomal protein S1, chloroplastic isoform A OS=Glycine soja OX=3848 GN=D0Y65_044797 PE=4 SV=1"	100812847	K(1)LEPTPGDMIR
C6T8S8	171	K	"Chlorophyll a-b binding protein, chloroplastic"	100794944	WADIIK(1)PGCVNTDPIFPNNK
C6T988	91	K	Imidazoleglycerol-phosphate dehydratase	100804707	VTK(1)ETNVSVK
C6T9W4	46	K	Putative Fe(II)-and 2-oxoglutaratedependent dioxygenase	F6'H1	LDHTK(1)IVTQK
C6TA29	198	K	Mitochondrial carnitine/acylcarnitine carrier-like protein OS=Glycine soja OX=3848 GN=D0Y65_001010 PE=3 SV=1	100791908	QK(1)FAGGTDTSGLSR
C6TA29	269	K	Mitochondrial carnitine/acylcarnitine carrier-like protein OS=Glycine soja OX=3848 GN=D0Y65_001010 PE=3 SV=1	100791908	GLYK(1)GFGPAMAR
C6TA29	172	K	Mitochondrial carnitine/acylcarnitine carrier-like protein OS=Glycine soja OX=3848 GN=D0Y65_001010 PE=3 SV=1	100791908	GLFK(1)GLVPTMGR
C6TA29	265	K	Mitochondrial carnitine/acylcarnitine carrier-like protein OS=Glycine soja OX=3848 GN=D0Y65_001010 PE=3 SV=1	100791908	ATEGFK(1)GLYK
C6TA29	162	K	Mitochondrial carnitine/acylcarnitine carrier-like protein OS=Glycine soja OX=3848 GN=D0Y65_001010 PE=3 SV=1	100791908	HVLK(1)SEGGMR
C6TA29	45	K	Mitochondrial carnitine/acylcarnitine carrier-like protein OS=Glycine soja OX=3848 GN=D0Y65_001010 PE=3 SV=1	100791908	LQSQPAPLPGQLPK(1)YSGAFDAVK
C6TA29	29	K	Mitochondrial carnitine/acylcarnitine carrier-like protein OS=Glycine soja OX=3848 GN=D0Y65_001010 PE=3 SV=1	100791908	DLAAGTVGGAAQLICGHPFDTIK(1)VK
C6TA29	31	K	Mitochondrial carnitine/acylcarnitine carrier-like protein OS=Glycine soja OX=3848 GN=D0Y65_001010 PE=3 SV=1	100791908	VK(1)LQSQPAPLPGQLPK
C6TA29	54	K	Mitochondrial carnitine/acylcarnitine carrier-like protein OS=Glycine soja OX=3848 GN=D0Y65_001010 PE=3 SV=1	100791908	YSGAFDAVK(1)QTIAAEGPR
C6TA29	247	K	Mitochondrial carnitine/acylcarnitine carrier-like protein OS=Glycine soja OX=3848 GN=D0Y65_001010 PE=3 SV=1	100791908	NPK(1)FSGSFDAFR
C6TA47	34	K	"Protein CutA, chloroplastic isoform A OS=Glycine soja OX=3848 GN=D0Y65_014209 PE=4 SV=1"	100819511	EK(1)LAACVNR
C6TAH8	194	K	Mitochondrial outer membrane protein porin 2 isoform A OS=Glycine soja OX=3848 GN=D0Y65_002031 PE=4 SV=1	100818855	ASYLHHLDLLK(1)K
C6TAH8	97	K	Mitochondrial outer membrane protein porin 2 isoform A OS=Glycine soja OX=3848 GN=D0Y65_002031 PE=4 SV=1	100818855	TIASFK(1)LPDYNSGK
C6TAH8	236	K	Mitochondrial outer membrane protein porin 2 isoform A OS=Glycine soja OX=3848 GN=D0Y65_002031 PE=4 SV=1	100818855	LNNHGK(1)LGALLQHEIIPK
C6TAH8	264	K	Mitochondrial outer membrane protein porin 2 isoform A OS=Glycine soja OX=3848 GN=D0Y65_002031 PE=4 SV=1	100818855	ALDK(1)NPR
C6TAT2	104	K	Tau class glutathione S-transferase	547950	FWVDYIDK(1)K
C6TAT2	197	K	Tau class glutathione S-transferase	547950	EAVSK(1)SLPDEK
C6TAT2	181	K	Tau class glutathione S-transferase	547950	MEEECPK(1)LVAWAK
C6TAT2	204	K	Tau class glutathione S-transferase	547950	K(1)VYDYVVAVTK
C6TAT2	26	K	Tau class glutathione S-transferase	547950	IALAEK(1)GVEYEYK
C6TAT2	52	K	Tau class glutathione S-transferase	547950	SPLLLQMNPIHK(1)K
C6TAT2	117	K	Tau class glutathione S-transferase	547950	MWLSK(1)GEEHEAGK
C6TAT2	187	K	Tau class glutathione S-transferase	547950	LVAWAK(1)R
C6TAT2	126	K	Tau class glutathione S-transferase	547950	K(1)EFISIFK
C6TAW2	70	K	40S ribosomal protein S24	100802918	THFGGGK(1)STGFGLIYDTVENAK
C6TAX7	112	K	Dehydrin COR47 OS=Glycine soja OX=3848 GN=D0Y65_008416 PE=3 SV=1	100816984	IEGDHHHHK(1)DEDTSVPVEK
C6TAX7	27	K	Dehydrin COR47 OS=Glycine soja OX=3848 GN=D0Y65_008416 PE=3 SV=1	100816984	GVFDFLGK(1)K
C6TAX7	134	K	Dehydrin COR47 OS=Glycine soja OX=3848 GN=D0Y65_008416 PE=3 SV=1	100816984	VEVVETAHAEEK(1)K
C6TBQ2	57	K	Cytochrome b-c1 complex subunit 9 OS=Glycine soja OX=3848 GN=D0Y65_007651 PE=4 SV=1	100780417	LWEANNVGK(1)R
C6TBU5	119	K	"Protein COFACTOR ASSEMBLY OF COMPLEX C SUBUNIT B CCB1, chloroplastic OS=Glycine soja OX=3848 GN=D0Y65_043743 PE=4 SV=1"	100807450	IVQK(1)TFIGEGEK
C6TBY0	84	K	Ribosomal_L7Ae domain-containing protein	100797399	TLDK(1)NLATNLFK
C6TBY0	21	K	Ribosomal_L7Ae domain-containing protein	100797399	VQEK(1)VTNPLFEK
C6TBY0	120	K	Ribosomal_L7Ae domain-containing protein	100797399	AQAEADGK(1)PVEAK
C6TBY0	206	K	Ribosomal_L7Ae domain-containing protein	100797399	NEDK(1)MEFSR
C6TBY0	29	K	Ribosomal_L7Ae domain-containing protein	100797399	VTNPLFEK(1)RPK
C6TBY0	96	K	Ribosomal_L7Ae domain-containing protein	100797399	MLLK(1)YRPEDK
C6TBZ1	169	K	VOC domain-containing protein	100805881	LK(1)AIFDK
C6TC72	231	K	Eukaryotic translation initiation factor 3 subunit F	100811797	VAPDNK(1)IGR
C6TC92	123	K	"Oxygen-evolving enhancer protein 1, chloroplastic OS=Glycine soja OX=3848 GN=D0Y65_029128 PE=4 SV=1"	100798485	GTGTANQCPTIEGGVDSFAFK(1)PGK
C6TC92	142	K	"Oxygen-evolving enhancer protein 1, chloroplastic OS=Glycine soja OX=3848 GN=D0Y65_029128 PE=4 SV=1"	100798485	LCLEPTSFTVK(1)AEGVAK
C6TC92	102	K	"Oxygen-evolving enhancer protein 1, chloroplastic OS=Glycine soja OX=3848 GN=D0Y65_029128 PE=4 SV=1"	100798485	TYLEVK(1)GTGTANQCPTIEGGVDSFAFKPGK
C6TC92	158	K	"Oxygen-evolving enhancer protein 1, chloroplastic OS=Glycine soja OX=3848 GN=D0Y65_029128 PE=4 SV=1"	100798485	NAPPEFQNTK(1)LMTR
C6TC92	148	K	"Oxygen-evolving enhancer protein 1, chloroplastic OS=Glycine soja OX=3848 GN=D0Y65_029128 PE=4 SV=1"	100798485	AEGVAK(1)NAPPEFQNTK
C6TC92	126	K	"Oxygen-evolving enhancer protein 1, chloroplastic OS=Glycine soja OX=3848 GN=D0Y65_029128 PE=4 SV=1"	100798485	PGK(1)YNAQK
C6TCB9	67	K	Protein kinase Pti1	100790016	EK(1)TDNFGSK
C6TCG5	155	K	Plant/MNJ8-150 protein OS=Medicago truncatula OX=3880 GN=25484619 PE=4 SV=1	100797094	LTGYAK(1)SALGK
C6TCG5	142	K	Plant/MNJ8-150 protein OS=Medicago truncatula OX=3880 GN=25484619 PE=4 SV=1	100797094	K(1)LPLIEAK
C6TCR3	127	K	Glutaredoxin domain-containing protein	100777703	LLGIEK(1)K
C6TCX5	21	K	Peptidase_M24 domain-containing protein	100781302	ELDLSSAEVVTK(1)YK
C6TD66	147	K	DUF2470 domain-containing protein	100793739	DLTANPK(1)CSLLVAR
C6TD66	244	K	DUF2470 domain-containing protein	100793739	VDPIAQFSK(1)PVASHMNK
C6TD73	42	K	"Chlorophyll a-b binding protein, chloroplastic"	100815789	TVK(1)SAPQSIWYGPDRPK
C6TEE8	135	K	Uroporphyrinogen decarboxylase	100800753	GK(1)GPVIFDPIHTAAQVDQVR
C6TEP1	53	K	40S ribosomal protein S30	100306279	FVTAVVGFGK(1)K
C6TEP8	94	K	"Porphobilinogen deaminase, chloroplastic OS=Glycine soja OX=3848 GN=D0Y65_002352 PE=3 SV=1"	100779132	TTGDK(1)ILTQPLADIGGK
C6TEP8	343	K	"Porphobilinogen deaminase, chloroplastic OS=Glycine soja OX=3848 GN=D0Y65_002352 PE=3 SV=1"	100779132	DAGK(1)ELLSR
C6TFK7	54	K	Mitochondrial carnitine/acylcarnitine carrier-like protein OS=Glycine soja OX=3848 GN=glysoja_040090 PE=3 SV=1	100787304	YSGAFDAVK(1)QTIAAEGAR
C6TFQ0	116	K	Peptidylprolyl isomerase	100778390	LVGAGPQAVK(1)GQLIK
C6TFQ0	142	K	Peptidylprolyl isomerase	100778390	GK(1)PLTFR
C6TFQ0	121	K	Peptidylprolyl isomerase	100778390	GQLIK(1)AHYVGR
C6TFY7	81	K	10 kDa chaperonin OS=Glycine soja OX=3848 GN=D0Y65_051321 PE=3 SV=1	100800967	LDNK(1)EYHLFR
C6TFY7	40	K	10 kDa chaperonin OS=Glycine soja OX=3848 GN=D0Y65_051321 PE=3 SV=1	100800967	LNSGK(1)VIAVGPGFHSK
C6TFY7	16	K	10 kDa chaperonin OS=Glycine soja OX=3848 GN=D0Y65_051321 PE=3 SV=1	100800967	VLVEK(1)IVPPSK
C6TFY7	54	K	10 kDa chaperonin OS=Glycine soja OX=3848 GN=D0Y65_051321 PE=3 SV=1	100800967	DGK(1)LIPVAVK
C6TG81	179	K	Clathrin light chain	100813474	LFVANQEK(1)FHK
C6TG81	171	K	Clathrin light chain	100813474	EK(1)LFVANQEK
C6TGA6	269	K	60S acidic ribosomal protein P0	100777482	VK(0.995)EYLK(0.005)DPSK
C6TGA6	109	K	60S acidic ribosomal protein P0	100777482	YK(1)VGAPAR
C6TGA6	273	K	60S acidic ribosomal protein P0	100777482	EYLK(1)DPSK
C6TGA6	107	K	60S acidic ribosomal protein P0	100777482	EVSEEVAK(1)YK
C6TGN8	277	K	PfkB domain-containing protein	100797023	GENPYDDAVVHK(1)LFHPSLK
C6TGU0	233	K	DHAR class glutathione S-transferase	732557	SYMK(1)AIFSR
C6TGW1	46	K	Reticulon-like protein	100811024	TSASDSLK(1)SK
C6TH20	40	K	HABP4_PAI-RBP1 domain-containing protein	100807657	AAAAAAAATAAPK(1)K
C6THI7	112	K	"Adenylate kinase 2, chloroplastic isoform A OS=Glycine soja OX=3848 GN=D0Y65_025055 PE=3 SV=1"	100784319	AEIATGSDNGK(1)R
C6THI7	225	K	"Adenylate kinase 2, chloroplastic isoform A OS=Glycine soja OX=3848 GN=D0Y65_025055 PE=3 SV=1"	100784319	FDDTEEK(1)VK
C6THQ5	119	K	"50S ribosomal protein L28, chloroplastic OS=Glycine soja OX=3848 GN=D0Y65_025584 PE=3 SV=1"	100804320	TIEK(1)NGLDAVAK
C6THQ5	127	K	"50S ribosomal protein L28, chloroplastic OS=Glycine soja OX=3848 GN=D0Y65_025584 PE=3 SV=1"	100804320	NGLDAVAK(1)K
C6THQ5	85	K	"50S ribosomal protein L28, chloroplastic OS=Glycine soja OX=3848 GN=D0Y65_025584 PE=3 SV=1"	100804320	K(1)LQFVNLQYK
C6THQ5	75	K	"50S ribosomal protein L28, chloroplastic OS=Glycine soja OX=3848 GN=D0Y65_025584 PE=3 SV=1"	100804320	ANK(1)VSFSNHK
C6THQ5	94	K	"50S ribosomal protein L28, chloroplastic OS=Glycine soja OX=3848 GN=D0Y65_025584 PE=3 SV=1"	100804320	LQFVNLQYK(1)R
C6THQ5	68	K	"50S ribosomal protein L28, chloroplastic OS=Glycine soja OX=3848 GN=D0Y65_025584 PE=3 SV=1"	100804320	VCPFTGK(1)K
C6THQ5	82	K	"50S ribosomal protein L28, chloroplastic OS=Glycine soja OX=3848 GN=D0Y65_025584 PE=3 SV=1"	100804320	VSFSNHK(1)TK
C6THR8	269	K	NAD(P)-bd_dom domain-containing protein	100794855	ELLVGK(1)DDELLQTETR
C6THR8	302	K	NAD(P)-bd_dom domain-containing protein	100794855	FK(1)AFDLASKPEGAGSATK
C6THR8	309	K	NAD(P)-bd_dom domain-containing protein	100794855	AFDLASK(1)PEGAGSATK
C6THR8	318	K	NAD(P)-bd_dom domain-containing protein	100794855	AFDLASKPEGAGSATK(1)DFK
C6THR8	199	K	NAD(P)-bd_dom domain-containing protein	100794855	NQIDVAK(1)AAGVK
C6THR8	100	K	NAD(P)-bd_dom domain-containing protein	100794855	TGQIVYK(1)K
C6THR8	121	K	NAD(P)-bd_dom domain-containing protein	100794855	TDESK(1)QNIGAADDVIVGDIR
C6THR8	258	K	NAD(P)-bd_dom domain-containing protein	100794855	AGGLQDK(1)DGGLR
C6TI81	159	K	Ferritin	547698	VVLHAIK(1)NVPSEFEHVEK
C6TI81	237	K	Ferritin	547698	VGK(1)GHGVWHFDQR
C6TI81	144	K	Ferritin	547698	LMK(1)YQNTR
C6TI81	141	K	Ferritin	547698	ESSEEEREHAEK(1)LMK
C6TI81	122	K	Ferritin	547698	DNVALK(1)GFAK
C6TID4	291	K	PKS_ER domain-containing protein	100813682	NVWPAIAEGK(0.963)VK(0.037)PVVYK
C6TIG2	163	K	"Cytochrome b-c1 complex subunit Rieske, mitochondrial"	100798615	GK(1)PVFIR
C6TIG2	83	K	"Cytochrome b-c1 complex subunit Rieske, mitochondrial"	100798615	NPTSK(1)IVYDDHNHER
C6TIJ0	184	K	"31 kDa ribonucleoprotein, chloroplastic OS=Glycine soja OX=3848 GN=D0Y65_014989 PE=4 SV=1"	100790280	LLTVNK(1)ASPR
C6TIJ0	277	K	"31 kDa ribonucleoprotein, chloroplastic OS=Glycine soja OX=3848 GN=D0Y65_014989 PE=4 SV=1"	100790280	AIK(1)VSVAEDRPR
C6TIQ5	335	K	PKS_ER domain-containing protein	100809668	NVGK(1)QVLVVSHE
C6TIQ5	7	K	PKS_ER domain-containing protein	100809668	NK(1)QVLLK
C6TJG0	93	K	"20 kDa chaperonin, chloroplastic OS=Glycine soja OX=3848 GN=D0Y65_023436 PE=3 SV=1"	100803033	TEGGILLPSTAQTK(1)PQGGEVVAVGEGK
C6TJG0	106	K	"20 kDa chaperonin, chloroplastic OS=Glycine soja OX=3848 GN=D0Y65_023436 PE=3 SV=1"	100803033	PQGGEVVAVGEGK(1)TIGK
C6TJH2	127	K	60S ribosomal protein L9 OS=Glycine soja OX=3848 GN=D0Y65_014636 PE=4 SV=1	100810611	K(1)VDMLEGVSVVR
C6TJK9	140	K	Peptidyl-prolyl cis-trans isomerase	100785805	GYGYK(1)GSSFHR
C6TK33	243	K	"Triosephosphate isomerase, chloroplastic OS=Glycine soja OX=3848 GN=D0Y65_026138 PE=3 SV=1"	100798459	K(1)NVSAEVSSK
C6TK33	252	K	"Triosephosphate isomerase, chloroplastic OS=Glycine soja OX=3848 GN=D0Y65_026138 PE=3 SV=1"	100798459	NVSAEVSSK(1)TR
C6TK33	138	K	"Triosephosphate isomerase, chloroplastic OS=Glycine soja OX=3848 GN=D0Y65_026138 PE=3 SV=1"	100798459	DLGCK(1)WVILGHSER
C6TK33	300	K	"Triosephosphate isomerase, chloroplastic OS=Glycine soja OX=3848 GN=D0Y65_026138 PE=3 SV=1"	100798459	GPEFATIINSVTSK(1)K
C6TK73	139	K	Aminotran_5 domain-containing protein	732565	IASDTSHTIK(1)AICIVHNETATGVTNDLAK
C6TK73	295	K	Aminotran_5 domain-containing protein	732565	LAVEAWGLK(1)NCTQK
C6TK73	129	K	Aminotran_5 domain-containing protein	732565	LDVLESK(1)IASDTSHTIK
C6TK73	122	K	Aminotran_5 domain-containing protein	732565	FNVDVVESEWGHGAK(1)LDVLESK
C6TK73	107	K	Aminotran_5 domain-containing protein	732565	LK(1)FNVDVVESEWGHGAK
C6TK73	158	K	Aminotran_5 domain-containing protein	732565	AICIVHNETATGVTNDLAK(1)VR
C6TK73	52	K	Aminotran_5 domain-containing protein	732565	TLLEDVK(1)K
C6TK73	344	K	Aminotran_5 domain-containing protein	732565	VAGK(1)VFR
C6TK73	45	K	Aminotran_5 domain-containing protein	732565	SPAIPAMTK(1)TLLEDVKK
C6TKA3	261	K	NADH-cytochrome b5 reductase	100819222	GGAGYISK(1)DVVVK
C6TKB0	167	K	Plant/F21F14-40 protein OS=Medicago truncatula OX=3880 GN=11423197 PE=4 SV=1	100780348	KELLK(1)GSYK
C6TKC0	146	K	P34 probable thiol protease OS=Glycine soja OX=3848 GN=D0Y65_020282 PE=3 SV=1	100811719	DK(1)GAVTEVR
C6TKL8	123	K	"Oxygen-evolving enhancer protein 1, chloroplastic OS=Glycine soja OX=3848 GN=D0Y65_001902 PE=4 SV=1"	100820458	GTGTANQCPTIEGGVDSFAFK(1)AGK
C6TKL8	131	K	"Oxygen-evolving enhancer protein 1, chloroplastic OS=Glycine soja OX=3848 GN=D0Y65_001902 PE=4 SV=1"	100820458	AQK(1)LCLEPTSFTVK
C6TKL8	312	K	"Oxygen-evolving enhancer protein 1, chloroplastic OS=Glycine soja OX=3848 GN=D0Y65_001902 PE=4 SV=1"	100820458	SKPETGEVIGVFESVQPSDTDLGAK(1)APK
C6TKL8	289	K	"Oxygen-evolving enhancer protein 1, chloroplastic OS=Glycine soja OX=3848 GN=D0Y65_001902 PE=4 SV=1"	100820458	SK(1)PETGEVIGVFESVQPSDTDLGAK
C6TKL8	142	K	"Oxygen-evolving enhancer protein 1, chloroplastic OS=Glycine soja OX=3848 GN=D0Y65_001902 PE=4 SV=1"	100820458	LCLEPTSFTVK(1)AEGVAK
C6TKL8	148	K	"Oxygen-evolving enhancer protein 1, chloroplastic OS=Glycine soja OX=3848 GN=D0Y65_001902 PE=4 SV=1"	100820458	AEGVAK(1)NAPLEFQNTK
C6TKN5	56	K	Peptidyl-prolyl cis-trans isomerase	100800792	HILCEK(1)QGK
C6TKQ3	67	K	Aldo_ket_red domain-containing protein	100806500	EAFDSGLVK(1)R
C6TKQ3	241	K	Aldo_ket_red domain-containing protein	100806500	K(1)TAAQISLR
C6TKQ3	177	K	Aldo_ket_red domain-containing protein	100806500	IK(1)PAVNQIETHPYFQR
C6TKQ3	48	K	Aldo_ket_red domain-containing protein	100806500	HFDCAADYK(1)NEAEVGDALK
C6TKZ2	310	K	NAD(P)-bd_dom domain-containing protein	100819843	AK(1)ELLGWEPK
C6TKZ2	176	K	NAD(P)-bd_dom domain-containing protein	100819843	SCYDEGK(1)R
C6TLC2	254	K	ANK_REP_REGION domain-containing protein	100784610	NALASGADK(1)DEEDSEGR
C6TLJ6	278	K	Aquaporin PIP2-7 isoform A OS=Glycine soja OX=3848 GN=D0Y65_032452 PE=3 SV=1	732581	GSAIK(1)ALGSFR
C6TLJ6	150	K	Aquaporin PIP2-7 isoform A OS=Glycine soja OX=3848 GN=D0Y65_032452 PE=3 SV=1	732581	GFQK(1)SFYNR
C6TLM4	39	K	"Chlorophyll a-b binding protein, chloroplastic"	547862	TVTK(1)QASSGSPWYGPDR
C6TLT3	41	K	40S ribosomal protein S3a	100808747	APSLFQVK(1)NIGK
C6TLV6	187	K	40S ribosomal protein S3a	100805519	K(1)FIPEMIGK
C6TM31	173	K	TPM_phosphatase domain-containing protein	100813027	WYPSVEEGNNK(1)GIVVLVTSQK
C6TMA8	35	K	Nodulin-related protein 1 OS=Glycine soja OX=3848 GN=D0Y65_018694 PE=4 SV=1	100813859	LVAEAAQSALK(1)SDSDK
C6TMA8	59	K	Nodulin-related protein 1 OS=Glycine soja OX=3848 GN=D0Y65_018694 PE=4 SV=1	100813859	VADAAGDLLDAAGK(1)YGK
C6TMA8	40	K	Nodulin-related protein 1 OS=Glycine soja OX=3848 GN=D0Y65_018694 PE=4 SV=1	100813859	SDSDK(1)VDK
C6TMA8	75	K	Nodulin-related protein 1 OS=Glycine soja OX=3848 GN=D0Y65_018694 PE=4 SV=1	100813859	QGIGQYVDK(1)AADYLHNYQGDNTTAPSQPAESK
C6TMA8	66	K	Nodulin-related protein 1 OS=Glycine soja OX=3848 GN=D0Y65_018694 PE=4 SV=1	100813859	LDDK(1)QGIGQYVDK
C6TMA8	45	K	Nodulin-related protein 1 OS=Glycine soja OX=3848 GN=D0Y65_018694 PE=4 SV=1	100813859	AK(1)VADAAGDLLDAAGK
C6TMB5	124	K	60S ribosomal protein L12 OS=Glycine soja OX=3848 GN=D0Y65_033650 PE=3 SV=1	100811654	SMAK(1)DLSGSIK
C6TMB5	147	K	60S ribosomal protein L12 OS=Glycine soja OX=3848 GN=D0Y65_033650 PE=3 SV=1	100811654	EILGTCVSVGCTVDGK(1)DPK
C6TMB5	87	K	60S ribosomal protein L12 OS=Glycine soja OX=3848 GN=D0Y65_033650 PE=3 SV=1	100811654	ALK(1)EPERDR
C6TMB5	31	K	60S ribosomal protein L12 OS=Glycine soja OX=3848 GN=D0Y65_033650 PE=3 SV=1	100811654	VTGGEVGAASSLAPK(1)IGPLGLSPK
C6TMB5	100	K	60S ribosomal protein L12 OS=Glycine soja OX=3848 GN=D0Y65_033650 PE=3 SV=1	100811654	NIK(1)HNGNISLDDVIEIAR
C6TMV8	6	K	Histone H2A	100784431	MDAGGK(1)IK
C6TMV8	29	K	Histone H2A	100784431	SVK(1)AGLQFPVGR
C6TMV9	8	K	Bifunctional protein FolD 2 isoform A OS=Glycine soja OX=3848 GN=D0Y65_007814 PE=3 SV=1	100783652	ATVIDGK(1)AVAQTIR
C6TMV9	28	K	Bifunctional protein FolD 2 isoform A OS=Glycine soja OX=3848 GN=D0Y65_007814 PE=3 SV=1	100783652	QLSQK(1)YGK
C6TMV9	53	K	Bifunctional protein FolD 2 isoform A OS=Glycine soja OX=3848 GN=D0Y65_007814 PE=3 SV=1	100783652	DSQSYVGMK(1)R
C6TMV9	44	K	Bifunctional protein FolD 2 isoform A OS=Glycine soja OX=3848 GN=D0Y65_007814 PE=3 SV=1	100783652	K(1)DSQSYVGMK
C6TMX6	197	K	Cysteine synthase	100101865	YLK(1)DQNPDIK
C6TMX6	170	K	Cysteine synthase	100101865	IHYETTGPEIWK(1)GSSGK
C6TMX6	194	K	Cysteine synthase	100101865	VDALVSGIGTGGTITGAGK(1)YLK
C6TMX6	134	K	Cysteine synthase	100101865	GAVQK(1)AEEIRDK
C6TMX6	129	K	Cysteine synthase	100101865	GMK(1)GAVQK
C6TMX6	220	K	Cysteine synthase	100101865	LYGIEPVESPILSGGK(1)PGPHK
C6TMX6	315	K	Cysteine synthase	100101865	YLSSVLFESVK(1)R
C6TMX6	34	K	Cysteine synthase	100101865	IVDGCVAK(1)VAAK
C6TMX6	49	K	Cysteine synthase	100101865	LEMMEPCSSVK(1)DR
C6TMX6	10	K	Cysteine synthase	100101865	LSIAK(1)DVTELIGK
C6TMX6	175	K	Cysteine synthase	100101865	GSSGK(1)VDALVSGIGTGGTITGAGK
C6TMX6	5	K	Cysteine synthase	100101865	AVEK(1)LSIAK
C6TN86	76	K	Altered inheritance of mitochondria protein 32 OS=Glycine soja OX=3848 GN=D0Y65_050627 PE=4 SV=1	100785795	KNDLPLK(1)TK
C6TNA3	170	K	"20 kDa chaperonin, chloroplastic OS=Glycine soja OX=3848 GN=D0Y65_041269 PE=3 SV=1"	100814751	VLIK(1)VAEAEEK
C6TNA3	189	K	"20 kDa chaperonin, chloroplastic OS=Glycine soja OX=3848 GN=D0Y65_041269 PE=3 SV=1"	100814751	TSGGLLLTEATK(0.96)DK(0.04)PSIGTVIAVGPGHLDEEGNR
C6TNA3	233	K	"20 kDa chaperonin, chloroplastic OS=Glycine soja OX=3848 GN=D0Y65_041269 PE=3 SV=1"	100814751	YAGNDFK(1)GK
C6TNA3	161	K	"20 kDa chaperonin, chloroplastic OS=Glycine soja OX=3848 GN=D0Y65_041269 PE=3 SV=1"	100814751	DLK(1)PLNDR
C6TNA3	63	K	"20 kDa chaperonin, chloroplastic OS=Glycine soja OX=3848 GN=D0Y65_041269 PE=3 SV=1"	100814751	YTAIK(1)PLGDR
C6TNA3	139	K	"20 kDa chaperonin, chloroplastic OS=Glycine soja OX=3848 GN=D0Y65_041269 PE=3 SV=1"	100814751	YAGTEVDFNGTK(1)HLIVK
C6TNA3	226	K	"20 kDa chaperonin, chloroplastic OS=Glycine soja OX=3848 GN=D0Y65_041269 PE=3 SV=1"	100814751	KPLSVTPGNTVLYSK(1)YAGNDFK
C6TNA3	79	K	"20 kDa chaperonin, chloroplastic OS=Glycine soja OX=3848 GN=D0Y65_041269 PE=3 SV=1"	100814751	EAEEK(1)TEGGILLPSTAQTKPQGGEVVAVGEGK
C6TNA3	191	K	"20 kDa chaperonin, chloroplastic OS=Glycine soja OX=3848 GN=D0Y65_041269 PE=3 SV=1"	100814751	DK(1)PSIGTVIAVGPGHLDEEGNR
C6TNA3	212	K	"20 kDa chaperonin, chloroplastic OS=Glycine soja OX=3848 GN=D0Y65_041269 PE=3 SV=1"	100814751	K(1)PLSVTPGNTVLYSK
C6TNA3	93	K	"20 kDa chaperonin, chloroplastic OS=Glycine soja OX=3848 GN=D0Y65_041269 PE=3 SV=1"	100814751	TEGGILLPSTAQTK(1)PQGGEVVAVGEGK
C6TNA3	106	K	"20 kDa chaperonin, chloroplastic OS=Glycine soja OX=3848 GN=D0Y65_041269 PE=3 SV=1"	100814751	PQGGEVVAVGEGK(1)TVGK
C6TNA3	177	K	"20 kDa chaperonin, chloroplastic OS=Glycine soja OX=3848 GN=D0Y65_041269 PE=3 SV=1"	100814751	VAEAEEK(1)TSGGLLLTEATK
C6TNA3	235	K	"20 kDa chaperonin, chloroplastic OS=Glycine soja OX=3848 GN=D0Y65_041269 PE=3 SV=1"	100814751	GK(1)DGSDYITLR
C6TNA3	110	K	"20 kDa chaperonin, chloroplastic OS=Glycine soja OX=3848 GN=D0Y65_041269 PE=3 SV=1"	100814751	TVGK(1)NNVEISVK
C6TNT2	260	K	EF1Bgamma class glutathione S-transferase	100787125	PK(1)NPLDLLPPSK
C6ZJY7	170	K	Serine hydroxymethyltransferase	100305380	IMGLDLPSGGHLTHGYYTSGGK(1)K
C6ZJY7	466	K	Serine hydroxymethyltransferase	100305380	GLVNNK(1)AIEDLK
C6ZJY7	387	K	Serine hydroxymethyltransferase	100305380	VEK(1)LCDLCNITVNK
C6ZJY7	460	K	Serine hydroxymethyltransferase	100305380	DFNK(1)GLVNNK
C6ZJY7	472	K	Serine hydroxymethyltransferase	100305380	AIEDLK(1)ADVEK
C6ZJY7	453	K	Serine hydroxymethyltransferase	100305380	EHGK(1)LLK
C6ZJY7	201	K	Serine hydroxymethyltransferase	100305380	VNSTTGYIDYDRLEEK(1)ALDFRPK
C6ZJY7	352	K	Serine hydroxymethyltransferase	100305380	ANAVALGK(1)YLMGK
C6ZJZ0	511	K	Serine hydroxymethyltransferase	100499635	QFPTIGFEK(1)ATMK
C6ZJZ0	395	K	Serine hydroxymethyltransferase	100499635	NK(1)GIDGSR
C6ZJZ0	393	K	Serine hydroxymethyltransferase	100499635	GYELVSGGTENHLVLVNLK(1)NK
C6ZQJ7	33	K	Glutathione S-transferase	GST	YESK(1)EEDLQNK
C6ZQJ7	46	K	Glutathione S-transferase	GST	SPLLLK(1)MNPVHK
C6ZQJ7	184	K	Glutathione S-transferase	GST	FVAWAK(1)R
D4N5G0	67	K	Alpha-form rubisco activase	RCAalpha	EIDEK(1)QQTDK
D4N5G0	419	K	Alpha-form rubisco activase	RCAalpha	VQLADK(1)YLK
D4N5G0	76	K	Alpha-form rubisco activase	RCAalpha	WK(1)GLAYDVSDDQQDITR
D4N5G0	422	K	Alpha-form rubisco activase	RCAalpha	YLK(1)EAALGDANQDSINR
D4N5G0	331	K	Alpha-form rubisco activase	RCAalpha	TDNVPK(1)DDIVK
D4N5G3	152	K	Rubisco activase	RCA11	LVVHITK(1)NFMTLPNIK
D4N5G3	413	K	Rubisco activase	RCA11	LLTYGNMLVQEQENVK(1)R
D4N5G3	376	K	Rubisco activase	RCA11	WISGVGVDGIGK(1)K
D4N5G3	420	K	Rubisco activase	RCA11	VQLADK(1)YLNEAALGNANEDAINR
D4N5G3	364	K	Rubisco activase	RCA11	K(1)WISGVGVDGIGKK
D4N5G3	223	K	Rubisco activase	RCA11	EAADLIK(1)K
D6C500	440	K	HSP90-2	100819568	YHSTK(1)SGDEMTSLK
E2FKI9	612	K	Sieve element occlusion s	SEOs	GFAVTFK(1)EYHQK
E2FKI9	407	K	Sieve element occlusion s	SEOs	MPWYVVQHSGTIAGYK(1)YIK
E2FKI9	617	K	Sieve element occlusion s	SEOs	EYHQK(1)IVGTTHR
E2FKI9	269	K	Sieve element occlusion s	SEOs	INIILSK(1)LR
E2FKI9	166	K	Sieve element occlusion s	SEOs	SVAILK(1)R
E2FKI9	513	K	Sieve element occlusion s	SEOs	YVTALANDAAIK(1)EAK
E2FKI9	410	K	Sieve element occlusion s	SEOs	YIK(1)EEWHFK
E2FKI9	272	K	Sieve element occlusion s	SEOs	K(1)QITLCR
E2FKI9	597	K	Sieve element occlusion s	SEOs	TVAEFEK(1)WK
E2FKI9	332	K	Sieve element occlusion s	SEOs	VDITVLK(1)K
E2FKI9	12	K	Sieve element occlusion s	SEOs	SSLK(1)SLLQK
E2FKI9	173	K	Sieve element occlusion s	SEOs	VPVLAK(1)PAALQK
E9KNA6	92	K	SGF14a	547889	GK(1)IEAELSK
E9KNA6	87	K	SGF14a	547889	GNEDHVAIIK(1)EYR
E9KNA6	146	K	SGF14a	547889	K(1)EAAESTLLAYK
E9KNA6	14	K	SGF14a	547889	EENVYMAK(1)LAEQAER
F6KBT4	128	K	Allene oxide cyclase 4	AOC4	LYSGCLQK(1)R
F9W2W3	628	K	Alpha-amylase	AMY1	YK(1)FMNAFDR
F9W2W3	370	K	Alpha-amylase	AMY1	GYHK(1)LWDSR
G3E7M9	123	K	Annexin	100784252	K(1)AYHVLYK
G3E7M9	130	K	Annexin	100784252	AYHVLYK(1)K
G3E7M9	67	K	Annexin	100784252	ALDK(1)ELTSDFER
G3E7M9	248	K	Annexin	100784252	YFEK(1)VVR
G3E7M9	178	K	Annexin	100784252	LLHEK(1)ISNK
G3E7M9	97	K	Annexin	100784252	DAFLANEATK(1)K
I1J414	190	K	Ribosomal RNA small subunit methyltransferase J OS=Trema orientale OX=63057 GN=TorRG33x02_164490 PE=4 SV=1	100804019	LDALK(1)QIENK
I1J454	246	K	GST N-terminal domain-containing protein OS=Glycine max OX=3847 GN=GLYMA_13G154000 PE=4 SV=1	100789895	ISK(1)GTTYTPAK
I1J454	181	K	GST N-terminal domain-containing protein OS=Glycine max OX=3847 GN=GLYMA_13G154000 PE=4 SV=1	100789895	QK(1)VLEMGGK
I1J4K5	87	K	Lachrymatory-factor synthase OS=Glycine soja OX=3848 GN=D0Y65_000093 PE=4 SV=1	100805334	QK(1)LLSIDPTQR
I1J4K5	85	K	Lachrymatory-factor synthase OS=Glycine soja OX=3848 GN=D0Y65_000093 PE=4 SV=1	100805334	QTVNWTK(1)QK
I1J4K5	78	K	Lachrymatory-factor synthase OS=Glycine soja OX=3848 GN=D0Y65_000093 PE=4 SV=1	100805334	TPVDDGK(1)QTVNWTK
I1J4R0	92	K	NAD(P)-bd_dom domain-containing protein	GLYMA_01G014400	AAVSK(1)GIEVISLSR
I1J4S3	327	K	PAP_fibrillin domain-containing protein	100803742	VISGQPPLK(1)IPIPGER
I1J4S3	222	K	PAP_fibrillin domain-containing protein	100803742	LPLLK(1)VDK
I1J4X9	168	K	Peptidase_M3 domain-containing protein	100776634	AVK(1)DSSELR
I1J547	463	K	Aminotran_1_2 domain-containing protein	GLYMA_01G026700	K(1)FNDEFMEQYEDNR
I1J547	406	K	Aminotran_1_2 domain-containing protein	GLYMA_01G026700	ALEAAK(1)QAAK
I1J547	462	K	Aminotran_1_2 domain-containing protein	GLYMA_01G026700	TTILPDEEDMPAIMDSFK(1)K
I1J597	32	K	Carbonic anhydrase	100810496	IK(1)ELTAELDAAGSKPFNPEER
I1J597	66	K	Carbonic anhydrase	100810496	FEK(1)NPYLYGELAK
I1J675	634	K	HATPase_c domain-containing protein	100785017	VAK(1)VQISK
I1J6L0	57	K	"Bifunctional 3-dehydroquinate dehydratase/shikimate dehydrogenase, chloroplastic isoform A OS=Glycine soja OX=3848 GN=D0Y65_000843 PE=3 SV=1"	100811217	LDSLK(1)TFDPYR
I1J6Q1	92	K	Methionine aminopeptidase	GLYMA_01G087000	GIAACK(1)DGALFR
I1J6Z7	120	K	Aldo_ket_red domain-containing protein	100801791	MK(1)SGSVGFK
I1J6Z7	64	K	Aldo_ket_red domain-containing protein	100801791	K(1)LFDDGVVK
I1J6Z7	151	K	Aldo_ket_red domain-containing protein	100801791	AMEALYDSGK(1)AR
I1J6Z7	164	K	Aldo_ket_red domain-containing protein	100801791	K(1)LQDLMNIAR
I1J6Z7	284	K	Aldo_ket_red domain-containing protein	100801791	FSEIK(1)QDR
I1J728	94	K	Usp domain-containing protein	GLYMA_01G106200	QK(1)EIHIVTK
I1J732	58	K	SHSP domain-containing protein	GLYMA_01G106800	ADLPGLK(1)K
I1J753	180	K	"Heme-binding-like protein, chloroplastic OS=Glycine soja OX=3848 GN=D0Y65_001129 PE=4 SV=1"	GLYMA_01G109500	ESLEK(1)DGFK
I1J7A8	243	K	"Chlorophyll a-b binding protein, chloroplastic"	100785180	KATLQLAEIK(1)HAR
I1J7A8	234	K	"Chlorophyll a-b binding protein, chloroplastic"	100785180	K(1)ATLQLAEIK
I1J7D2	237	K	Glutaredoxin domain-containing protein	100790493	VVAFIK(1)GPR
I1J7D2	319	K	Glutaredoxin domain-containing protein	100790493	GELASLFK(1)K
I1J7H3	131	K	Ferritin	547988	FFK(1)ESSEEEREHAEQLIK
I1J7H3	146	K	Ferritin	547988	EHAEQLIK(1)YQNIR
I1J7H3	226	K	Ferritin	547988	K(1)IAEYVAQLR
I1J7I5	99	K	Macrophage migration inhibitory factor-like OS=Glycine soja OX=3848 GN=D0Y65_001337 PE=4 SV=1	100500101	FFLK(1)FYDTK
I1J7P1	98	K	Non-specific lipid-transfer protein	GLYMA_01G132500	ANNAASLPGK(1)CGVSIPYK
I1J7P1	88	K	Non-specific lipid-transfer protein	GLYMA_01G132500	SAASQISGFK(1)ANNAASLPGK
I1J7P1	65	K	Non-specific lipid-transfer protein	GLYMA_01G132500	SLNAAAK(1)TTADR
I1J7P1	78	K	Non-specific lipid-transfer protein	GLYMA_01G132500	QTACNCLK(1)SAASQISGFK
I1J8H1	766	K	Aconitate hydratase	100499625	YK(1)SEGHDMIILAGAEYGSGSSR
I1J8H1	416	K	Aconitate hydratase	100499625	ESQNK(1)VAEFTFQGTPAHLR
I1J8H1	411	K	Aconitate hydratase	100499625	GFAVSK(1)ESQNK
I1J8T9	224	K	Glucose-6-phosphate 1-epimerase	GLYMA_01G173300	NPVEGK(1)EER
I1J8T9	176	K	Glucose-6-phosphate 1-epimerase	GLYMA_01G173300	SLATELTVK(1)NTDNK
I1J8Y8	25	K	UBIQUITIN_CONJUGAT_2 domain-containing protein	100813186	ELAENASGGPPVK(1)K
I1J932	159	K	Thioredoxin domain-containing protein	100779657	VEQQFK(1)DR
I1J991	191	K	"CBS domain-containing protein CBSX1, chloroplastic OS=Glycine soja OX=3848 GN=D0Y65_001980 PE=4 SV=1"	100802500	LLLETK(1)FR
I1J991	76	K	"CBS domain-containing protein CBSX1, chloroplastic OS=Glycine soja OX=3848 GN=D0Y65_001980 PE=4 SV=1"	100802500	SGLYTVGDFMTK(1)K
I1J9E4	51	K	KOW domain-containing protein	100819391	K(1)DDEVQVVR
I1J9L7	67	K	"50S ribosomal protein L11, chloroplastic OS=Glycine soja OX=3848 GN=D0Y65_002103 PE=3 SV=1"	GLYMA_01G201000	K(1)VVGIIK
I1J9L7	210	K	"50S ribosomal protein L11, chloroplastic OS=Glycine soja OX=3848 GN=D0Y65_002103 PE=3 SV=1"	GLYMA_01G201000	IIAGTAANMGIVVDPPVLEPK(1)QK
I1J9L7	156	K	"50S ribosomal protein L11, chloroplastic OS=Glycine soja OX=3848 GN=D0Y65_002103 PE=3 SV=1"	GLYMA_01G201000	DPK(1)AEMVGK
I1J9L7	162	K	"50S ribosomal protein L11, chloroplastic OS=Glycine soja OX=3848 GN=D0Y65_002103 PE=3 SV=1"	GLYMA_01G201000	AEMVGK(1)VTIDQLR
I1J9L7	144	K	"50S ribosomal protein L11, chloroplastic OS=Glycine soja OX=3848 GN=D0Y65_002103 PE=3 SV=1"	GLYMA_01G201000	TPPASVLLLK(1)AAGVEK
I1J9L7	175	K	"50S ribosomal protein L11, chloroplastic OS=Glycine soja OX=3848 GN=D0Y65_002103 PE=3 SV=1"	GLYMA_01G201000	TIAAEK(1)LPDLNCSSIESAMR
I1J9L7	80	K	"50S ribosomal protein L11, chloroplastic OS=Glycine soja OX=3848 GN=D0Y65_002103 PE=3 SV=1"	GLYMA_01G201000	LALEAGK(1)ATPAPPVGPALGSK
I1J9S1	163	K	FAD_binding_3 domain-containing protein	100787671	ITDSLELK(1)K
I1J9X9	6	K	Hsp70-Hsp90 organizing protein 1 OS=Glycine soja OX=3848 GN=D0Y65_002197 PE=4 SV=1	100776102	ADEAK(1)AK
I1J9X9	60	K	Hsp70-Hsp90 organizing protein 1 OS=Glycine soja OX=3848 GN=D0Y65_002197 PE=4 SV=1	100776102	NYADALADAK(1)K
I1J9X9	261	K	Hsp70-Hsp90 organizing protein 1 OS=Glycine soja OX=3848 GN=D0Y65_002197 PE=4 SV=1	100776102	EK(1)EAGNAAYK
I1J9X9	71	K	Hsp70-Hsp90 organizing protein 1 OS=Glycine soja OX=3848 GN=D0Y65_002197 PE=4 SV=1	100776102	TVELKPDWSK(1)GYSR
I1J9X9	178	K	Hsp70-Hsp90 organizing protein 1 OS=Glycine soja OX=3848 GN=D0Y65_002197 PE=4 SV=1	100776102	DPNNLNLHLK(1)DQR
I1JA15	158	K	"PGR5-like protein 1A, chloroplastic isoform A OS=Glycine soja OX=3848 GN=D0Y65_002229 PE=4 SV=1"	100785186	EFDELK(1)LR
I1JA15	304	K	"PGR5-like protein 1A, chloroplastic isoform A OS=Glycine soja OX=3848 GN=D0Y65_002229 PE=4 SV=1"	100785186	MVYDSK(1)TR
I1JA15	181	K	"PGR5-like protein 1A, chloroplastic isoform A OS=Glycine soja OX=3848 GN=D0Y65_002229 PE=4 SV=1"	100785186	K(1)VYSDLSVDYLK
I1JA15	162	K	"PGR5-like protein 1A, chloroplastic isoform A OS=Glycine soja OX=3848 GN=D0Y65_002229 PE=4 SV=1"	100785186	LK(1)MEGSEIVAEGPR
I1JA87	100	K	Phosphoglycerate mutase-like protein AT74 isoform A OS=Glycine soja OX=3848 GN=D0Y65_002289 PE=4 SV=1	100800012	IPDPK(1)ISLTEK
I1JAG0	49	K	RRM domain-containing protein	100778595	SAITAAAAPK(1)K
I1JAI9	158	K	Rubredoxin family protein OS=Phaseolus vulgaris OX=3885 PE=2 SV=1	100785369	TAIQAK(1)PDSVYFVVSR
I1JAI9	152	K	Rubredoxin family protein OS=Phaseolus vulgaris OX=3885 PE=2 SV=1	100785369	LGFTK(1)TAIQAK
I1JAI9	87	K	Rubredoxin family protein OS=Phaseolus vulgaris OX=3885 PE=2 SV=1	100785369	TAGASK(1)TIEVEVDKPLGLTLGQK
I1JAI9	189	K	Rubredoxin family protein OS=Phaseolus vulgaris OX=3885 PE=2 SV=1	100785369	K(1)LTETQK
I1JB42	87	K	"Protein BOLA4, chloroplastic/mitochondrial OS=Glycine soja OX=3848 GN=D0Y65_002540 PE=3 SV=1"	GLYMA_02G000900	IK(1)EQLNAESVSVK
I1JB42	98	K	"Protein BOLA4, chloroplastic/mitochondrial OS=Glycine soja OX=3848 GN=D0Y65_002540 PE=3 SV=1"	GLYMA_02G000900	IKEQLNAESVSVK(1)DAYGDGR
I1JB52	136	K	SAM_MPBQ_MSBQ_MT domain-containing protein	100788766	VVDVGGGTGFTTLGIVK(1)HVDAK
I1JB64	85	K	"NADH dehydrogenase [ubiquinone] flavoprotein 1, mitochondrial"	100777389	TK(1)DLVLK
I1JB64	100	K	"NADH dehydrogenase [ubiquinone] flavoprotein 1, mitochondrial"	100777389	GTDWIVSEMK(1)K
I1JB81	338	K	Aldo_ket_red domain-containing protein	100817823	YNK(1)SVAR
I1JB81	347	K	Aldo_ket_red domain-containing protein	100817823	EATIK(1)YLELAK
I1JBE3	439	K	Putative pre-mRNA-splicing factor ATP-dependent RNA helicase OS=Glycine soja OX=3848 GN=D0Y65_002634 PE=4 SV=1	100819776	SNLANTVLTLK(1)K
I1JBL1	98	K	60S ribosomal protein L22-2 OS=Glycine soja OX=3848 GN=D0Y65_002706 PE=4 SV=1	GLYMA_02G017800	VIASNK(1)ER
I1JBL1	60	K	60S ribosomal protein L22-2 OS=Glycine soja OX=3848 GN=D0Y65_002706 PE=4 SV=1	GLYMA_02G017800	SK(1)ITVTSDSNFSK
I1JBL1	75	K	60S ribosomal protein L22-2 OS=Glycine soja OX=3848 GN=D0Y65_002706 PE=4 SV=1	GLYMA_02G017800	YLK(1)YLTK
I1JBL1	71	K	60S ribosomal protein L22-2 OS=Glycine soja OX=3848 GN=D0Y65_002706 PE=4 SV=1	GLYMA_02G017800	ITVTSDSNFSK(1)R
I1JBL1	44	K	60S ribosomal protein L22-2 OS=Glycine soja OX=3848 GN=D0Y65_002706 PE=4 SV=1	GLYMA_02G017800	VGGK(1)AGALGDSITVTR
I1JBN4	144	K	Heme-binding protein 2 OS=Glycine soja OX=3848 GN=D0Y65_002722 PE=4 SV=1	GLYMA_02G019600	ENQANPPPAK(1)GLQVQR
I1JBV5	339	K	Pyruvate dehydrogenase E1 component subunit alpha	100816737	LVLSHDIAAEK(1)ELK
I1JC28	120	K	Carbonic anhydrase	100803945	NIANMVPPYDK(1)TK
I1JC28	30	K	Carbonic anhydrase	100803945	ADLGGVAAAK(1)IK
I1JC28	20	K	Carbonic anhydrase	100803945	LLSEK(1)ADLGGVAAAK
I1JC44	25	K	ATP-citrate synthase alpha chain protein 1 isoform A OS=Glycine soja OX=3848 GN=D0Y65_002875 PE=4 SV=1	GLYMA_02G036300	LSGK(1)ELPIK
I1JC65	437	K	Aminotran_1_2 domain-containing protein	100787173	LLEATGISTVPGSGFGQK(1)EGVFHLR
I1JC65	268	K	Aminotran_1_2 domain-containing protein	100787173	K(1)VLMELGPPISK
I1JC65	406	K	Aminotran_1_2 domain-containing protein	100787173	ALEAAK(1)QAGK
I1JC65	410	K	Aminotran_1_2 domain-containing protein	100787173	QAGK(1)VPDVYYCLK
I1JC93	70	K	CAAD domain-containing protein	100305966	SSGGSQFFNEK(1)R
I1JCG8	353	K	"Ferredoxin--NADP reductase, chloroplastic"	100798467	K(1)AEQWNVEVY
I1JCG8	292	K	"Ferredoxin--NADP reductase, chloroplastic"	100798467	GEK(1)MYIQTR
I1JCG8	133	K	"Ferredoxin--NADP reductase, chloroplastic"	100798467	EGQSIGVIPDGIDK(0.961)NGK(0.039)PHK
I1JCG8	270	K	"Ferredoxin--NADP reductase, chloroplastic"	100798467	MQEK(1)SPENFR
I1JCY2	127	K	"Chlorophyll a-b binding protein, chloroplastic"	GLYMA_02G064700	DPK(1)TFHEYK
I1JCY2	105	K	"Chlorophyll a-b binding protein, chloroplastic"	GLYMA_02G064700	SMEK(1)DPEK
I1JCY2	29	K	"Chlorophyll a-b binding protein, chloroplastic"	GLYMA_02G064700	FK(1)ESELIHCR
I1JCY2	133	K	"Chlorophyll a-b binding protein, chloroplastic"	GLYMA_02G064700	TFHEYK(1)VK
I1JD96	338	K	GFO_IDH_MocA domain-containing protein	100778071	K(1)TQLVLDAVK
I1JDS1	181	K	PsbP domain-containing protein	100789641	IVEAK(1)ELDVEGK
I1JDU8	524	K	Serine/threonine-protein phosphatase 2A 65 kDa regulatory subunit A beta isoform OS=Glycine soja OX=3848 GN=D0Y65_003467 PE=4 SV=1	100796862	VPNIK(1)FNVAK
I1JDV9	277	K	Zn-dependent hydrolase of the beta-lactamase fold protein OS=Medicago truncatula OX=3880 GN=11442133 PE=4 SV=1	100798986	LAK(1)LLQAK
I1JE12	112	K	Polyadenylate-binding protein	100813735	K(1)SGQGNIFIK
I1JE12	271	K	Polyadenylate-binding protein	100813735	K(1)FDDKEWYVGK
I1JE12	205	K	Polyadenylate-binding protein	100813735	AK(1)FNNVFVK
I1JEI0	118	K	Putative UDP-arabinopyranose mutase 1 OS=Glycine soja OX=3848 GN=D0Y65_003686 PE=4 SV=1	GLYMA_02G120900	DPSGK(1)DINALEQHIK
I1JEV6	345	K	Abhydrolase_3 domain-containing protein	100800733	GLYYK(1)ELLEK
I1JEV6	291	K	Abhydrolase_3 domain-containing protein	100800733	K(1)IHDLWR
I1JEV6	318	K	Abhydrolase_3 domain-containing protein	100800733	FACPSESGSDDPIINPSK(0.029)DPK(0.971)LGK
I1JFA6	182	K	Epimerase domain-containing protein	100795966	SSGVK(1)QFLFVSSAGIYKPTDEPPHVEGDVVK
I1JFA6	328	K	Epimerase domain-containing protein	100795966	PVNILHYDPK(1)AVGVDAK
I1JFA6	177	K	Epimerase domain-containing protein	100795966	PVIDWAK(1)SSGVK
I1JFA6	121	K	Epimerase domain-containing protein	100795966	MK(0.999)K(0.001)PPFNR
I1JFI7	116	K	Usp domain-containing protein	100816212	NVLCDAVDK(1)YR
I1JFT4	212	K	Lipoxygenase	100795276	SDSPVK(1)R
I1JFT4	385	K	Lipoxygenase	100795276	VIPK(1)LLSVVNDK
I1JFT4	393	K	Lipoxygenase	100795276	LLSVVNDK(1)QNLLR
I1JFT4	870	K	Lipoxygenase	100795276	LK(1)EIEGIIDSR
I1JFT4	406	K	Lipoxygenase	100795276	FDTPDAFK(1)R
I1JG19	163	K	PAP_fibrillin domain-containing protein	100815867	MDVVIK(1)DGNAK
I1JG82	144	K	Tr-type G domain-containing protein	100785222	NTSVTYK(1)DAK
I1JG95	919	K	HP domain-containing protein	100788765	WK(1)QDMLK
I1JGB0	62	K	"Outer envelope pore protein 16, chloroplastic isoform B OS=Glycine soja OX=3848 GN=D0Y65_004350 PE=4 SV=1"	100796140	NGNISSHDFEK(1)TLK
I1JGB2	128	K	S-formylglutathione hydrolase	100796669	MYDYVVK(1)ELPK
I1JGB2	246	K	S-formylglutathione hydrolase	100796669	FEEACK(1)K
I1JGB2	247	K	S-formylglutathione hydrolase	100796669	K(1)ANVPLLLR
I1JGR4	212	K	MI domain-containing protein	100789296	TVK(1)GILNK
I1JGR4	217	K	MI domain-containing protein	100789296	GILNK(1)LTPEK
I1JGR4	222	K	MI domain-containing protein	100789296	LTPEK(1)FDLLK
I1JH86	306	K	Fructose-bisphosphate aldolase	GLYMA_02G222400	ALQQSTLK(1)AWGGK
I1JH86	7	K	Fructose-bisphosphate aldolase	GLYMA_02G222400	GK(1)YHDELIANAAYIGTPGK
I1JHJ8	726	K	"Protein TIC110, chloroplastic OS=Glycine soja OX=3848 GN=D0Y65_004847 PE=4 SV=1"	100810328	VPFGAQITTK(1)K
I1JHJ8	441	K	"Protein TIC110, chloroplastic OS=Glycine soja OX=3848 GN=D0Y65_004847 PE=4 SV=1"	100810328	NIFGLGK(1)R
I1JHJ8	801	K	"Protein TIC110, chloroplastic OS=Glycine soja OX=3848 GN=D0Y65_004847 PE=4 SV=1"	100810328	IIK(1)SITTTK
I1JHJ8	893	K	"Protein TIC110, chloroplastic OS=Glycine soja OX=3848 GN=D0Y65_004847 PE=4 SV=1"	100810328	GVVHELAK(1)GR
I1JHJ8	798	K	"Protein TIC110, chloroplastic OS=Glycine soja OX=3848 GN=D0Y65_004847 PE=4 SV=1"	100810328	QVGLPQEYAQK(1)IIK
I1JHJ8	157	K	"Protein TIC110, chloroplastic OS=Glycine soja OX=3848 GN=D0Y65_004847 PE=4 SV=1"	100810328	EEIEAIASK(1)YGVSK
I1JHJ8	290	K	"Protein TIC110, chloroplastic OS=Glycine soja OX=3848 GN=D0Y65_004847 PE=4 SV=1"	100810328	LFASK(1)LK
I1JHJ8	553	K	"Protein TIC110, chloroplastic OS=Glycine soja OX=3848 GN=D0Y65_004847 PE=4 SV=1"	100810328	VVK(1)EAIASGVDGYDAEIQK
I1JHJ8	595	K	"Protein TIC110, chloroplastic OS=Glycine soja OX=3848 GN=D0Y65_004847 PE=4 SV=1"	100810328	K(1)IFINYIK
I1JHJ8	824	K	"Protein TIC110, chloroplastic OS=Glycine soja OX=3848 GN=D0Y65_004847 PE=4 SV=1"	100810328	LNMK(1)QIR
I1JHJ8	308	K	"Protein TIC110, chloroplastic OS=Glycine soja OX=3848 GN=D0Y65_004847 PE=4 SV=1"	100810328	K(1)EQQLCR
I1JHJ8	881	K	"Protein TIC110, chloroplastic OS=Glycine soja OX=3848 GN=D0Y65_004847 PE=4 SV=1"	100810328	IPSDLNINK(1)EK
I1JHJ8	602	K	"Protein TIC110, chloroplastic OS=Glycine soja OX=3848 GN=D0Y65_004847 PE=4 SV=1"	100810328	IFINYIK(1)R
I1JHJ8	302	K	"Protein TIC110, chloroplastic OS=Glycine soja OX=3848 GN=D0Y65_004847 PE=4 SV=1"	100810328	DIDAEK(1)LVALR
I1JHJ8	678	K	"Protein TIC110, chloroplastic OS=Glycine soja OX=3848 GN=D0Y65_004847 PE=4 SV=1"	100810328	ELTEK(0.997)LGK(0.003)PGQTEITLK
I1JI59	8	K	Putative signal peptidase complex subunit 2 OS=Glycine soja OX=3848 GN=glysoja_037522 PE=4 SV=1	GLYMA_02G254500	K(1)ANLLDHHSIK
I1JIA7	136	K	IGPS domain-containing protein	100790882	DTEVSHLK(1)ER
I1JJ05	215	K	PsbP domain-containing protein	100813388	TADGDEGGK(1)HHIIR
I1JJ05	141	K	PsbP domain-containing protein	100813388	K(1)SITDYGSPEEFLSK
I1JJ05	232	K	PsbP domain-containing protein	100813388	LFICK(1)AQAGDK
I1JJ05	227	K	PsbP domain-containing protein	100813388	DGK(1)LFICK
I1JJ05	140	K	PsbP domain-containing protein	100813388	YEDNFDSTTNVVVTITPTDK(1)K
I1JJ05	110	K	PsbP domain-containing protein	100813388	WNPSK(1)EVEYTGQVVR
I1JJ27	134	K	60S ribosomal protein L18a	GLYMA_02G284900	TATIPAK(1)LCK
I1JJ73	124	K	Lipocln_cytosolic_FA-bd_dom domain-containing protein	GLYMA_02G289400	WFEVASLK(1)R
I1JJ73	106	K	Lipocln_cytosolic_FA-bd_dom domain-containing protein	GLYMA_02G289400	GMTAK(1)DFDPVR
I1JJ73	253	K	Lipocln_cytosolic_FA-bd_dom domain-containing protein	GLYMA_02G289400	YK(1)SYLANYGYDPSK
I1JJB5	187	K	Lipoyl-binding domain-containing protein	100799149	SADATHVAPSETISEK(1)AAPQPTQK
I1JJB5	195	K	Lipoyl-binding domain-containing protein	100799149	AAPQPTQK(1)VSEEK
I1JJE0	480	K	"Trigger factor-like protein TIG, Chloroplastic (Fragment) OS=Glycine soja OX=3848 GN=D0Y65_005457 PE=3 SV=1"	100805543	QSLAVGDIYK(1)R
I1JJI4	67	K	Proteasome subunit beta	100808133	ATEGPIVADK(1)NCEK
I1JJI4	181	K	Proteasome subunit beta	100808133	YK(1)ESLSR
I1JJI4	122	K	Proteasome subunit beta	100808133	VVTALTLLK(1)K
I1JJQ4	269	K	HATPase_c domain-containing protein	100794913	LTLYLK(1)R
I1JJQ4	128	K	HATPase_c domain-containing protein	100794913	ELISNASDALDK(1)LR
I1JL80	149	K	Ferritin	GLYMA_03G050100	LIK(1)YQNIR
I1JL80	127	K	Ferritin	GLYMA_03G050100	DNIALK(1)GLAK
I1JL80	146	K	Ferritin	GLYMA_03G050100	ESSEEEREHAEK(1)LIK
I1JL80	72	K	Ferritin	GLYMA_03G050100	K(1)DYLAVPIAHNVSLAR
I1JL80	229	K	Ferritin	GLYMA_03G050100	K(1)IAEYVTQLR
I1JL80	195	K	Ferritin	GLYMA_03G050100	LTNEK(1)LLHVHSVADR
I1JM67	45	K	Peptidylprolyl isomerase	100305479	HKPASCEVLAHK(1)GDR
I1JM69	132	K	40S ribosomal protein S8	100794937	K(1)ETAEEGGDAAAAAEEAK
I1JMF7	61	K	PKS_ER domain-containing protein	GLYMA_03G098900	LLMAK(1)DR
I1JMI9	93	K	Malic enzyme	100799344	FMVDLK(1)R
I1JMI9	566	K	Malic enzyme	100799344	DITK(1)QVATAVIK
I1JMJ8	74	K	"10 kDa chaperonin 1, chloroplastic isoform C OS=Glycine soja OX=3848 GN=D0Y65_006735 PE=4 SV=1"	100306026	TVGGVLLPK(1)SAVK
I1JMJ8	65	K	"10 kDa chaperonin 1, chloroplastic isoform C OS=Glycine soja OX=3848 GN=D0Y65_006735 PE=4 SV=1"	100306026	LEELSDK(1)TVGGVLLPK
I1JMJ8	47	K	"10 kDa chaperonin 1, chloroplastic isoform C OS=Glycine soja OX=3848 GN=D0Y65_006735 PE=4 SV=1"	100306026	WEPTK(1)VVPQADR
I1JML1	160	K	ATP-synt_DE_N domain-containing protein	100780778	IDANLVQK(1)GLQDFTQK
I1JMQ1	48	K	Phytocyanin domain-containing protein	100789844	IELTSPGK(1)R
I1JMQ3	281	K	HABP4_PAI-RBP1 domain-containing protein	100791259	EFASMQPLSNK(1)K
I1JMQ3	38	K	HABP4_PAI-RBP1 domain-containing protein	100791259	AAAAAATAPPK(1)K
I1JMQ3	304	K	HABP4_PAI-RBP1 domain-containing protein	100791259	DALEK(1)EEK
I1JMQ3	261	K	HABP4_PAI-RBP1 domain-containing protein	100791259	ALQAQK(1)TEAR
I1JN14	118	K	PsbP domain-containing protein	GLYMA_03G123100	FILPPTWK(1)QAR
I1JN14	229	K	PsbP domain-containing protein	GLYMA_03G123100	YVLETPYALTGTHNLAK(1)ATAK
I1JN14	148	K	PsbP domain-containing protein	GLYMA_03G123100	FEDEK(1)QGK
I1JN14	96	K	PsbP domain-containing protein	GLYMA_03G123100	ATPK(1)DTPALR
I1JNI8	77	K	Rhodanese domain-containing protein	100500055	DK(1)NQFER
I1JPH8	165	K	"ATP phosphoribosyltransferase 2, chloroplastic isoform A OS=Glycine soja OX=3848 GN=D0Y65_007472 PE=4 SV=1"	GLYMA_03G176400	MPQWTEEK(1)PLR
I1JPH8	66	K	"ATP phosphoribosyltransferase 2, chloroplastic isoform A OS=Glycine soja OX=3848 GN=D0Y65_007472 PE=4 SV=1"	GLYMA_03G176400	NCQLSVK(1)QVNPR
I1JPH8	335	K	"ATP phosphoribosyltransferase 2, chloroplastic isoform A OS=Glycine soja OX=3848 GN=D0Y65_007472 PE=4 SV=1"	GLYMA_03G176400	ALYK(1)SIQQLR
I1JPP3	709	K	Cell division cycle protein 48-like isoform A OS=Glycine soja OX=3848 GN=D0Y65_051863 PE=4 SV=1	100791603	ENIEK(1)DIER
I1JPP3	618	K	Cell division cycle protein 48-like isoform A OS=Glycine soja OX=3848 GN=D0Y65_051863 PE=4 SV=1	100791603	VLNQLLTEMDGMSAK(1)K
I1JPP3	509	K	Cell division cycle protein 48-like isoform A OS=Glycine soja OX=3848 GN=D0Y65_051863 PE=4 SV=1	100791603	FEK(1)FGMSPSK
I1JPP3	746	K	Cell division cycle protein 48-like isoform A OS=Glycine soja OX=3848 GN=D0Y65_051863 PE=4 SV=1	100791603	AAHFEESMK(1)YAR
I1JPP3	569	K	Cell division cycle protein 48-like isoform A OS=Glycine soja OX=3848 GN=D0Y65_051863 PE=4 SV=1	100791603	EIFDK(1)AR
I1JPP3	402	K	Cell division cycle protein 48-like isoform A OS=Glycine soja OX=3848 GN=D0Y65_051863 PE=4 SV=1	100791603	LAEDVDLEK(1)IAK
I1JPP3	243	K	Cell division cycle protein 48-like isoform A OS=Glycine soja OX=3848 GN=D0Y65_051863 PE=4 SV=1	100791603	SIGVK(0.1)PPK(0.9)GILLYGPPGSGK
I1JPP3	215	K	Cell division cycle protein 48-like isoform A OS=Glycine soja OX=3848 GN=D0Y65_051863 PE=4 SV=1	100791603	K(1)QMAQIR
I1JPP3	506	K	Cell division cycle protein 48-like isoform A OS=Glycine soja OX=3848 GN=D0Y65_051863 PE=4 SV=1	100791603	ELQETVQYPVEHPEK(1)FEK
I1JPP3	672	K	Cell division cycle protein 48-like isoform A OS=Glycine soja OX=3848 GN=D0Y65_051863 PE=4 SV=1	100791603	SPVSK(1)DVDLR
I1JPW5	204	K	Enolase isoform A OS=Glycine soja OX=3848 GN=D0Y65_007606 PE=3 SV=1	100811084	K(1)YGQDAVNVGDEGGFAPNIQENK
I1JPW5	268	K	Enolase isoform A OS=Glycine soja OX=3848 GN=D0Y65_007606 PE=3 SV=1	100811084	TYDLNFK(1)EDNNDGSQK
I1JPW5	277	K	Enolase isoform A OS=Glycine soja OX=3848 GN=D0Y65_007606 PE=3 SV=1	100811084	EDNNDGSQK(1)ISGDALK
I1JPW5	284	K	Enolase isoform A OS=Glycine soja OX=3848 GN=D0Y65_007606 PE=3 SV=1	100811084	ISGDALK(1)DLYK
I1JQ35	418	K	SRP54 domain-containing protein	100782581	TVAK(1)MGSVSR
I1JQ35	282	K	SRP54 domain-containing protein	100782581	TMMDELK(1)EVK
I1JQ35	94	K	SRP54 domain-containing protein	100782581	LK(1)GEEVLSK
I1JQ35	347	K	SRP54 domain-containing protein	100782581	PIK(1)LVGR
I1JQ35	397	K	SRP54 domain-containing protein	100782581	QEDAEELQK(1)K
I1JQ35	530	K	SRP54 domain-containing protein	100782581	AEEK(1)APPGTAR
I1JQ35	101	K	SRP54 domain-containing protein	100782581	LK(0.001)GEEVLSK(0.999)ENIVEPMR
I1JQS1	913	K	Peptidase_S9 domain-containing protein	GLYMA_03G219500	YCVSNSSEAGEDHATDTVK(1)EHVSK
I1JQS1	373	K	Peptidase_S9 domain-containing protein	GLYMA_03G219500	KVELWSADGK(1)LIR
I1JQS1	600	K	Peptidase_S9 domain-containing protein	GLYMA_03G219500	ILTSK(1)ESK
I1JQS1	277	K	Peptidase_S9 domain-containing protein	GLYMA_03G219500	K(0.132)PLVPSCPK(0.868)IQSNEER
I1JQS1	829	K	Peptidase_S9 domain-containing protein	GLYMA_03G219500	K(1)PILLIHGEEDNNPGTLTMQSDR
I1JQS1	269	K	Peptidase_S9 domain-containing protein	GLYMA_03G219500	K(1)PLVPSCPK
I1JQS1	364	K	Peptidase_S9 domain-containing protein	GLYMA_03G219500	K(1)VELWSADGK
I1JQU8	113	K	Nitrogen regulatory protein P-II-like isoform B OS=Glycine soja OX=3848 GN=D0Y65_007906 PE=4 SV=1	GLYMA_03G222100	GFGSQGGSK(1)ER
I1JR38	251	K	Epimerase domain-containing protein	GLYMA_03G230000	PIPIPGSGIQITQLGHVK(1)DLAK
I1JR38	190	K	Epimerase domain-containing protein	GLYMA_03G230000	GK(1)LETESLLQAR
I1JR38	75	K	Epimerase domain-containing protein	GLYMA_03G230000	LLVK(1)EGHQVTLFTR
I1JR38	328	K	Epimerase domain-containing protein	GLYMA_03G230000	DQHFFASVEK(1)AK
I1JR38	108	K	Epimerase domain-containing protein	GLYMA_03G230000	APVTQQLPGESDSDYADFSSK(1)ILHLK
I1JR38	305	K	Epimerase domain-containing protein	GLYMA_03G230000	AGGFPEPEIIHYNPK(1)DFDFGK
I1JR38	268	K	Epimerase domain-containing protein	GLYMA_03G230000	ASK(1)EVFNISGDK
I1JR38	184	K	Epimerase domain-containing protein	GLYMA_03G230000	SDLLPHAETDAVDPK(1)SR
I1JR38	360	K	Epimerase domain-containing protein	GLYMA_03G230000	K(1)EADFSTDDIILGK
I1JR38	87	K	Epimerase domain-containing protein	GLYMA_03G230000	GK(1)APVTQQLPGESDSDYADFSSK
I1JR38	265	K	Epimerase domain-containing protein	GLYMA_03G230000	AFIQVLGNEK(1)ASK
I1JR38	117	K	Epimerase domain-containing protein	GLYMA_03G230000	K(1)DFDFVK
I1JR38	311	K	Epimerase domain-containing protein	GLYMA_03G230000	DFDFGK(1)K
I1JR38	55	K	Epimerase domain-containing protein	GLYMA_03G230000	K(1)ILIMGGTR
I1JR38	290	K	Epimerase domain-containing protein	GLYMA_03G230000	ACAK(1)AGGFPEPEIIHYNPK
I1JR38	113	K	Epimerase domain-containing protein	GLYMA_03G230000	ILHLK(1)GDRK
I1JR41	144	K	PsbP domain-containing protein	100792664	SVEDLGPPQEAGK(1)K
I1JRI7	127	K	Superoxide dismutase [Cu-Zn]	GLYMA_03G242900	AVVVHADPDDLGK(1)GGHELSK
I1JRI7	134	K	Superoxide dismutase [Cu-Zn]	GLYMA_03G242900	GGHELSK(1)TTGNAGGR
I1JS37	32	K	60S acidic ribosomal protein P1-3 OS=Glycine soja OX=3848 GN=D0Y65_008285 PE=3 SV=1	GLYMA_03G260900	ISTLLK(1)TAK
I1JSC6	109	K	"50S ribosomal protein L3, chloroplastic OS=Glycine soja OX=3848 GN=D0Y65_008343 PE=3 SV=1"	100802392	LTK(1)PEIGHLQK
I1JSC6	254	K	"50S ribosomal protein L3, chloroplastic OS=Glycine soja OX=3848 GN=D0Y65_008343 PE=3 SV=1"	100802392	ITPAK(1)IVGK
I1JSC6	106	K	"50S ribosomal protein L3, chloroplastic OS=Glycine soja OX=3848 GN=D0Y65_008343 PE=3 SV=1"	100802392	K(0.981)LTK(0.019)PEIGHLQK
I1JSC6	117	K	"50S ribosomal protein L3, chloroplastic OS=Glycine soja OX=3848 GN=D0Y65_008343 PE=3 SV=1"	100802392	LTK(0.021)PEIGHLQK(0.979)VGAIPMR
I1JSC6	171	K	"50S ribosomal protein L3, chloroplastic OS=Glycine soja OX=3848 GN=D0Y65_008343 PE=3 SV=1"	100802392	GFQGGIK(1)R
I1JSC6	258	K	"50S ribosomal protein L3, chloroplastic OS=Glycine soja OX=3848 GN=D0Y65_008343 PE=3 SV=1"	100802392	IVGK(1)NIPK
I1JSD2	85	K	"Glutamate-1-semialdehyde 2,1-aminomutase, chloroplastic isoform A OS=Glycine soja OX=3848 GN=D0Y65_008349 PE=3 SV=1"	100790574	SVGGQPIVIDSVK(1)GSR
I1JSD2	57	K	"Glutamate-1-semialdehyde 2,1-aminomutase, chloroplastic isoform A OS=Glycine soja OX=3848 GN=D0Y65_008349 PE=3 SV=1"	100790574	SEEAFAAAK(1)ELMPGGVNSPVR
I1JSD2	458	K	"Glutamate-1-semialdehyde 2,1-aminomutase, chloroplastic isoform A OS=Glycine soja OX=3848 GN=D0Y65_008349 PE=3 SV=1"	100790574	K(1)TIAAAEK
I1JSD2	361	K	"Glutamate-1-semialdehyde 2,1-aminomutase, chloroplastic isoform A OS=Glycine soja OX=3848 GN=D0Y65_008349 PE=3 SV=1"	100790574	IK(1)EPGTYEYLDK
I1JSD2	48	K	"Glutamate-1-semialdehyde 2,1-aminomutase, chloroplastic isoform A OS=Glycine soja OX=3848 GN=D0Y65_008349 PE=3 SV=1"	100790574	LTLTK(1)SEEAFAAAK
I1JSD2	422	K	"Glutamate-1-semialdehyde 2,1-aminomutase, chloroplastic isoform A OS=Glycine soja OX=3848 GN=D0Y65_008349 PE=3 SV=1"	100790574	SDTDK(1)FAR
I1JSJ3	289	K	Fructose-bisphosphate aldolase	100798677	ATPLQVADYTLK(1)LLHR
I1JSJ3	374	K	Fructose-bisphosphate aldolase	100798677	SNSLAQLGK(1)YTAEGESEEATR
I1JSJ3	277	K	Fructose-bisphosphate aldolase	100798677	DK(1)ATPLQVADYTLK
I1JSR4	92	K	PsbP domain-containing protein	100785276	VYTDDENK(1)FK
I1JSR4	233	K	PsbP domain-containing protein	100785276	YASK(1)VQK
I1JSR4	236	K	PsbP domain-containing protein	100785276	VQK(1)VVASFR
I1JSS5	130	K	PPIase FKBP-type domain-containing protein	100527183	ESK(1)LLAGNR
I1JSS5	145	K	PPIase FKBP-type domain-containing protein	100527183	IIAQPYEFK(1)VGAPPGK
I1JSS5	100	K	PPIase FKBP-type domain-containing protein	100527183	YYDLVEGK(1)GPVAEK
I1JST2	159	K	Glyceraldehyde-3-phosphate dehydrogenase	100806482	SIK(1)VVSSR
I1JST2	156	K	Glyceraldehyde-3-phosphate dehydrogenase	100806482	ILDNETITVDGK(1)SIK
I1JST2	259	K	Glyceraldehyde-3-phosphate dehydrogenase	100806482	ILDAEFGIVK(1)GTMTTTHSYTGDQR
I1JTY8	298	K	Aminopeptidase	100811437	ETALLYDDQHSAAANK(1)QR
I1JTY8	24	K	Aminopeptidase	100811437	LK(1)PDLVAHR
I1JTY8	420	K	Aminopeptidase	100811437	SLASYIK(1)R
I1JTY8	12	K	Aminopeptidase	100811437	LPK(1)FVVPK
I1JU43	183	K	NAD(P)-bd_dom domain-containing protein	100791278	GYYEGK(1)R
I1JU51	172	K	Rieske domain-containing protein	100808233	LAK(1)LSEGQLIDGR
I1JU51	209	K	Rieske domain-containing protein	100808233	IPQLPADAK(1)IPR
I1JU51	418	K	Rieske domain-containing protein	100808233	VPTK(1)ELYLNLK
I1JU51	385	K	Rieske domain-containing protein	100808233	VFPK(1)WYFHQNASK
I1JU51	292	K	Rieske domain-containing protein	100808233	TDWTAK(1)R
I1JU82	126	K	"Chaperone protein ClpB4, mitochondrial OS=Glycine soja OX=3848 GN=D0Y65_008930 PE=3 SV=1"	100782242	ALLEQK(1)DGLAR
I1JUB4	96	K	AAI domain-containing protein	GLYMA_04G065600	ASCPK(1)DTLK
I1JUD5	210	K	DEAD-box ATP-dependent RNA helicase 56 OS=Glycine soja OX=3848 GN=D0Y65_008985 PE=4 SV=1	100808957	K(1)DVQDIFK
I1JUK7	159	K	AA_kinase domain-containing protein	100780093	VNK(1)TLVSLINK
I1JUU1	17	K	Stress-response A/B barrel domain-containing protein	GLYMA_04G082200	FK(1)DDVTPER
I1JUU1	15	K	Stress-response A/B barrel domain-containing protein	GLYMA_04G082200	HVLLAK(1)FK
I1JUU8	234	K	"Putative lactoylglutathione lyase, chloroplastic OS=Glycine soja OX=3848 GN=D0Y65_009134 PE=4 SV=1"	100810908	AIAFYEK(1)AVGMK
I1JUU8	97	K	"Putative lactoylglutathione lyase, chloroplastic OS=Glycine soja OX=3848 GN=D0Y65_009134 PE=4 SV=1"	100810908	VGDLEK(1)TIK
I1JUU8	239	K	"Putative lactoylglutathione lyase, chloroplastic OS=Glycine soja OX=3848 GN=D0Y65_009134 PE=4 SV=1"	100810908	AVGMK(1)LLR
I1JVN0	116	K	"Photosystem I reaction center subunit V, chloroplastic OS=Glycine soja OX=3848 GN=D0Y65_009399 PE=4 SV=1"	GLYMA_04G112800	AK(1)EYVSLLK
I1JVN0	97	K	"Photosystem I reaction center subunit V, chloroplastic OS=Glycine soja OX=3848 GN=D0Y65_009399 PE=4 SV=1"	GLYMA_04G112800	ENVAK(1)QVPEQNGLTHFEAGDTR
I1JW21	8	K	40S ribosomal protein S19-1 OS=Glycine soja OX=3848 GN=D0Y65_009598 PE=4 SV=1	GLYMA_04G132900	TVK(1)DVSPHEFVK
I1JW21	119	K	40S ribosomal protein S19-1 OS=Glycine soja OX=3848 GN=D0Y65_009598 PE=4 SV=1	GLYMA_04G132900	HILQQLQNMNIIELDTK(1)GGR
I1JW21	84	K	40S ribosomal protein S19-1 OS=Glycine soja OX=3848 GN=D0Y65_009598 PE=4 SV=1	GLYMA_04G132900	IYGGSK(1)R
I1JWK3	180	K	5-methyltetrahydropteroyltriglutamate--homocysteine methyltransferase OS=Glycine soja OX=3848 GN=D0Y65_053204 PE=3 SV=1	100776541	VVDEYK(1)EAK
I1JWK3	444	K	5-methyltetrahydropteroyltriglutamate--homocysteine methyltransferase OS=Glycine soja OX=3848 GN=D0Y65_053204 PE=3 SV=1	100776541	AAAALK(1)GSDHR
I1JWL3	575	K	"Serine protease SPPA, chloroplastic isoform A OS=Glycine soja OX=3848 GN=D0Y65_009869 PE=4 SV=1"	100781522	VWTGK(1)DAALR
I1JWL3	148	K	"Serine protease SPPA, chloroplastic isoform A OS=Glycine soja OX=3848 GN=D0Y65_009869 PE=4 SV=1"	100781522	GQISDQVK(1)SR
I1JWL3	268	K	"Serine protease SPPA, chloroplastic isoform A OS=Glycine soja OX=3848 GN=D0Y65_009869 PE=4 SV=1"	100781522	YK(1)SAGDQLAR
I1JWN7	92	K	Plant/F13G24-250 protein OS=Medicago truncatula OX=3880 GN=11445773 PE=4 SV=2	100787404	LLSK(1)AEK
I1JWN7	88	K	Plant/F13G24-250 protein OS=Medicago truncatula OX=3880 GN=11445773 PE=4 SV=2	100787404	MEQLK(1)LLSK
I1JWN7	56	K	Plant/F13G24-250 protein OS=Medicago truncatula OX=3880 GN=11445773 PE=4 SV=2	100787404	K(1)NSTVFPLGEQPR
I1JWN7	95	K	Plant/F13G24-250 protein OS=Medicago truncatula OX=3880 GN=11445773 PE=4 SV=2	100787404	AEK(1)AGLLSAAEK
I1JWN7	79	K	Plant/F13G24-250 protein OS=Medicago truncatula OX=3880 GN=11445773 PE=4 SV=2	100787404	SSPATATPPIK(1)LLTR
I1JWU0	99	K	"Chlorophyll a-b binding protein, chloroplastic"	100802922	WQDIK(1)NPGCVNQDPIFK
I1JWW7	67	K	Ribosomal_S4 domain-containing protein	100810569	NLLTLDEK(1)NPR
I1JWW7	142	K	Ribosomal_S4 domain-containing protein	100810569	VDSQK(1)HIDFSLTSPLGGGRPGR
I1JWW7	117	K	Ribosomal_S4 domain-containing protein	100810569	LQTLVFK(1)SGMAK
I1JXC1	365	K	Elongation factor Tu	100805960	GVQK(1)TDIQR
I1JXC1	385	K	Elongation factor Tu	100805960	PGTITPHTK(1)FSAIVYVLK
I1JXC1	394	K	Elongation factor Tu	100805960	FSAIVYVLK(1)K
I1JXC1	81	K	Elongation factor Tu	100805960	K(1)PHVNIGTIGHVDHGK
I1JXC1	269	K	Elongation factor Tu	100805960	RGDNEWVDK(1)IYK
I1JXC1	117	K	Elongation factor Tu	100805960	K(1)YDEIDAAPEER
I1JXC1	422	K	Elongation factor Tu	100805960	TTDVTGK(1)VTAITNDRDEESQMVMPGDR
I1JXF1	231	K	CBBY-like protein OS=Glycine soja OX=3848 GN=D0Y65_010207 PE=4 SV=1	100816266	IK(1)IFAGDVVPR
I1JXF1	180	K	CBBY-like protein OS=Glycine soja OX=3848 GN=D0Y65_010207 PE=4 SV=1	100816266	TELFMALIEK(1)K
I1JXF1	145	K	CBBY-like protein OS=Glycine soja OX=3848 GN=D0Y65_010207 PE=4 SV=1	100816266	MTAYFNK(1)VGWPANAPTGEQER
I1JXF1	181	K	CBBY-like protein OS=Glycine soja OX=3848 GN=D0Y65_010207 PE=4 SV=1	100816266	K(1)LLPLRPGVAK
I1JXF1	160	K	CBBY-like protein OS=Glycine soja OX=3848 GN=D0Y65_010207 PE=4 SV=1	100816266	K(1)EFIASLHK
I1JXU3	146	K	4HBT domain-containing protein	100805426	HTK(1)FLPLSSK
I1JY99	52	K	Peroxidase	100803637	STVQSAISK(1)ETR
I1JYA9	237	K	Superoxide dismutase	GLYMA_04G221300	YASEVYEK(1)ESS
I1JYA9	97	K	Superoxide dismutase	GLYMA_04G221300	KDSSAVVK(1)LQGAIK
I1JYA9	220	K	Superoxide dismutase	GLYMA_04G221300	NVRPDYLK(1)NIWK
I1JYA9	103	K	Superoxide dismutase	GLYMA_04G221300	LQGAIK(1)FNGGGHVNHSIFWK
I1JYA9	229	K	Superoxide dismutase	GLYMA_04G221300	VINWK(1)YASEVYEK
I1JYA9	89	K	Superoxide dismutase	GLYMA_04G221300	ALEQLQDAVAK(1)K
I1JYA9	117	K	Superoxide dismutase	GLYMA_04G221300	FNGGGHVNHSIFWK(1)NLAPVR
I1JYA9	224	K	Superoxide dismutase	GLYMA_04G221300	NIWK(1)VINWK
I1JYF7	244	K	PHB domain-containing protein	GLYMA_04G226400	QAHINIADGK(1)K
I1JYF7	273	K	PHB domain-containing protein	GLYMA_04G226400	AQGEAEAILAK(1)AK
I1JYG3	127	K	60S ribosomal protein L9 isoform A OS=Glycine soja OX=3848 GN=D0Y65_010536 PE=4 SV=1	GLYMA_04G226900	K(1)VDMLDGVSVVR
I1JYI1	258	K	Ribosom_S30AE_C domain-containing protein	GLYMA_04G228400	K(1)EGGYGLIVPK
I1JYY2	124	K	Thioredoxin domain-containing protein	GLYMA_04G242000	DYAGK(1)IACYK
I1JZ45	155	K	PEROXIDASE_4 domain-containing protein	100802238	FEIELK(1)HGANAGLVNALK
I1JZ45	341	K	PEROXIDASE_4 domain-containing protein	100802238	YAEDQEAFFK(1)DYAEAHAK
I1JZ45	167	K	PEROXIDASE_4 domain-containing protein	100802238	HGANAGLVNALK(1)LLQPIK
I1JZ45	331	K	PEROXIDASE_4 domain-containing protein	100802238	VYAEK(1)YAEDQEAFFK
I1JZ45	269	K	PEROXIDASE_4 domain-containing protein	100802238	SGWGK(1)PETK
I1JZ45	349	K	PEROXIDASE_4 domain-containing protein	100802238	DYAEAHAK(1)LSNLGAK
I1JZ45	380	K	PEROXIDASE_4 domain-containing protein	100802238	FVAAK(1)YSTGK
I1JZ45	300	K	PEROXIDASE_4 domain-containing protein	100802238	FDNSYFK(1)DIK
I1JZ45	246	K	PEROXIDASE_4 domain-containing protein	100802238	MGLNDK(1)EIVALSGAHTLGR
I1JZ45	273	K	PEROXIDASE_4 domain-containing protein	100802238	SGWGK(0.001)PETK(0.999)YTK
I1JZ45	108	K	PEROXIDASE_4 domain-containing protein	100802238	EDIK(1)ELLNSK
I1JZ45	114	K	PEROXIDASE_4 domain-containing protein	100802238	ELLNSK(1)FCHPILIR
I1JZ45	173	K	PEROXIDASE_4 domain-containing protein	100802238	LLQPIK(1)DK
I1JZ45	393	K	PEROXIDASE_4 domain-containing protein	100802238	ELSDGMK(1)QK
I1JZ45	101	K	PEROXIDASE_4 domain-containing protein	100802238	SVASDPDQLK(1)SAR
I1JZ64	181	K	"Photosystem II 22 kDa protein, chloroplastic OS=Glycine soja OX=3848 GN=D0Y65_010757 PE=4 SV=1"	100807355	FVDDEPTTGGVIPPGK(1)GFR
I1JZ64	165	K	"Photosystem II 22 kDa protein, chloroplastic OS=Glycine soja OX=3848 GN=D0Y65_010757 PE=4 SV=1"	100807355	GK(1)FVDDEPTTGGVIPPGK
I1JZI4	64	K	RRM domain-containing protein	100782808	EAFSK(1)YGEVVDAR
I1JZT5	421	K	Plasma membrane ATPase	100819324	TALTYLDQDGK(1)MHR
I1JZT5	427	K	Plasma membrane ATPase	100819324	VSK(1)GAPEQILNLAHNK
I1JZT5	453	K	Plasma membrane ATPase	100819324	VHSVIDK(1)FAER
I1JZT5	440	K	Plasma membrane ATPase	100819324	GAPEQILNLAHNK(1)ADIER
I1JZT5	932	K	Plasma membrane ATPase	100819324	ELHTLK(1)GHVESVVR
I1JZW5	368	K	Aldedh domain-containing protein	GLYMA_05G033500	SEGATILTGGSRPEHLK(1)K
I1JZW5	345	K	Aldedh domain-containing protein	GLYMA_05G033500	ILK(1)FISNAK
I1JZW5	88	K	Aldedh domain-containing protein	GLYMA_05G033500	ITEK(0.984)K(0.016)PELAK
I1JZW5	320	K	Aldedh domain-containing protein	GLYMA_05G033500	NIK(1)ISDPLEEGCR
I1JZW5	144	K	Aldedh domain-containing protein	GLYMA_05G033500	AHVSLPMDTFK(1)SYVLK
I1JZW5	62	K	Aldedh domain-containing protein	GLYMA_05G033500	NK(1)GADWASASGSVR
I1K081	112	K	Nucleoside diphosphate kinase	100500478	LTGLK(1)LFQCSK
I1K081	131	K	Nucleoside diphosphate kinase	100500478	QK(1)SFFPK
I1K081	200	K	Nucleoside diphosphate kinase	100500478	NVVHGSDSPENGK(1)R
I1K081	118	K	Nucleoside diphosphate kinase	100500478	LFQCSK(1)ELAEEHYK
I1K081	162	K	Nucleoside diphosphate kinase	100500478	K(1)LIGATDPLQAEPGTIR
I1K081	107	K	Nucleoside diphosphate kinase	100500478	GFK(1)LTGLK
I1K081	126	K	Nucleoside diphosphate kinase	100500478	ELAEEHYK(1)DLK
I1K082	335	K	GRAS domain-containing protein	100815959	PEDIK(1)VR
I1K099	237	K	"Argininosuccinate synthase, chloroplastic OS=Glycine soja OX=3848 GN=D0Y65_045674 PE=3 SV=1"	GLYMA_05G046700	EDAIEYAK(1)K
I1K099	197	K	"Argininosuccinate synthase, chloroplastic OS=Glycine soja OX=3848 GN=D0Y65_045674 PE=3 SV=1"	GLYMA_05G046700	EVGADAVSHGCTGK(1)GNDQVR
I1K099	183	K	"Argininosuccinate synthase, chloroplastic OS=Glycine soja OX=3848 GN=D0Y65_045674 PE=3 SV=1"	GLYMA_05G046700	AMVDVAK(1)EVGADAVSHGCTGK
I1K099	247	K	"Argininosuccinate synthase, chloroplastic OS=Glycine soja OX=3848 GN=D0Y65_045674 PE=3 SV=1"	GLYMA_05G046700	HSIPVPVTK(1)K
I1K099	422	K	"Argininosuccinate synthase, chloroplastic OS=Glycine soja OX=3848 GN=D0Y65_045674 PE=3 SV=1"	GLYMA_05G046700	LYK(1)GSVTVTSR
I1K0B2	189	K	"ATP synthase delta chain, chloroplastic OS=Glycine soja OX=3848 GN=D0Y65_011302 PE=3 SV=1"	100815063	LESQHLAQIAK(1)QVQK
I1K0B2	198	K	"ATP synthase delta chain, chloroplastic OS=Glycine soja OX=3848 GN=D0Y65_011302 PE=3 SV=1"	100815063	LTGTK(1)NVR
I1K0B2	222	K	"ATP synthase delta chain, chloroplastic OS=Glycine soja OX=3848 GN=D0Y65_011302 PE=3 SV=1"	100815063	YSGSK(1)LIDMSVR
I1K0H2	27	K	Ribosomal_S13_N domain-containing protein	100790163	TPPSWLK(1)ISSQDVEENICK
I1K0H2	70	K	Ribosomal_S13_N domain-containing protein	100790163	DSHGIAQVNSVTGSK(1)ILR
I1K0H2	9	K	Ribosomal_S13_N domain-containing protein	100790163	GK(1)GISSSALPYK
I1K0H2	93	K	Ribosomal_S13_N domain-containing protein	100790163	AHGLAPEIPEDLYHLIK(1)K
I1K0H2	19	K	Ribosomal_S13_N domain-containing protein	100790163	GISSSALPYK(1)R
I1K0H2	76	K	Ribosomal_S13_N domain-containing protein	100790163	ILK(1)AHGLAPEIPEDLYHLIK
I1K0K6	613	K	"Elongation factor G-2, chloroplastic"	fusA2	SEIK(1)GGAVPK
I1K0K6	572	K	"Elongation factor G-2, chloroplastic"	fusA2	ESISK(1)TAEVK
I1K0K6	418	K	"Elongation factor G-2, chloroplastic"	fusA2	VYAGK(1)LSAGSYVLNANK
I1K0K6	582	K	"Elongation factor G-2, chloroplastic"	fusA2	K(1)QSGGQGQFADITVR
I1K0K6	720	K	"Elongation factor G-2, chloroplastic"	fusA2	GQINSFGDK(1)PGGLK
I1K0K6	506	K	"Elongation factor G-2, chloroplastic"	fusA2	ADVDK(1)MATGLIK
I1K0K6	499	K	"Elongation factor G-2, chloroplastic"	fusA2	VAIEPK(1)TK
I1K0K6	106	K	"Elongation factor G-2, chloroplastic"	fusA2	NIGIMAHIDAGK(1)TTTTER
I1K0K6	619	K	"Elongation factor G-2, chloroplastic"	fusA2	GGAVPK(1)EYIPGVMK
I1K0K6	219	K	"Elongation factor G-2, chloroplastic"	fusA2	ICFVNK(1)MDR
I1K0U9	106	K	GTP-binding protein YPTM2 OS=Glycine soja OX=3848 GN=D0Y65_011462 PE=4 SV=1	100783333	LLVGNK(1)CDLTANK
I1K181	165	K	Rhodanese domain-containing protein	100806845	TVADAAQQTTK(1)VIEVAK
I1K181	134	K	Rhodanese domain-containing protein	100806845	K(1)AQEALQSSGVDTEPVITAAK
I1K1G4	84	K	Carbonic anhydrase	GLYMA_05G007100	AIEELQK(1)LLR
I1K1G4	194	K	Carbonic anhydrase	GLYMA_05G007100	NVANIVPPYDQSK(1)YAGTGAAVEYAVLHLK
I1K1G4	138	K	Carbonic anhydrase	GLYMA_05G007100	YDK(1)NPALYGELAK
I1K1G4	135	K	Carbonic anhydrase	GLYMA_05G007100	EK(1)YDKNPALYGELAK
I1K1G4	302	K	Carbonic anhydrase	GLYMA_05G007100	TLSLK(1)GGYYDFVK
I1K1G4	93	K	Carbonic anhydrase	GLYMA_05G007100	SELK(1)ATAAEK
I1K1G4	77	K	Carbonic anhydrase	GLYMA_05G007100	EYEK(1)AIEELQK
I1K1G4	125	K	Carbonic anhydrase	GLYMA_05G007100	IK(1)AGFIHFK(1)K
I1K1G4	132	K	Carbonic anhydrase	GLYMA_05G007100	IK(1)AGFIHFK(1)K
I1K1G4	148	K	Carbonic anhydrase	GLYMA_05G007100	YDKNPALYGELAK(1)GQSPK
I1K1G4	257	K	Carbonic anhydrase	GLYMA_05G007100	VK(1)TQHGDAPFAELCSHCEK
I1K1G4	297	K	Carbonic anhydrase	GLYMA_05G007100	DGLVNK(1)TLSLK
I1K1Q3	86	K	FeThRed_A domain-containing protein	100799564	VYHVPK(1)VAELDLTGLEGEIK
I1K1X3	74	K	Mitochondrial import receptor subunit TOM20 OS=Glycine soja OX=3848 GN=D0Y65_011610 PE=4 SV=1	100819858	LEEALAVNPK(1)K
I1K1X3	19	K	Mitochondrial import receptor subunit TOM20 OS=Glycine soja OX=3848 GN=D0Y65_011610 PE=4 SV=1	100819858	K(1)AAEAEYEK
I1K2S3	6	K	60S ribosomal protein L44 OS=Glycine soja OX=3848 GN=D0Y65_019887 PE=3 SV=1	100795041	VNVPK(1)TK
I1K2S3	40	K	60S ribosomal protein L44 OS=Glycine soja OX=3848 GN=D0Y65_019887 PE=3 SV=1	100795041	DSIAAQGK(1)R
I1K2S3	24	K	60S ribosomal protein L44 OS=Glycine soja OX=3848 GN=D0Y65_019887 PE=3 SV=1	100795041	HTLHK(1)VTQYK
I1K2S3	97	K	60S ribosomal protein L44 OS=Glycine soja OX=3848 GN=D0Y65_019887 PE=3 SV=1	100795041	HFEIGGDK(1)K
I1K335	32	K	NAD(P)-bd_dom domain-containing protein	100792523	VFVAGATGSTGK(1)R
I1K335	168	K	NAD(P)-bd_dom domain-containing protein	100792523	LQAEK(1)YIR
I1K335	41	K	NAD(P)-bd_dom domain-containing protein	100792523	IVEQLLAK(1)GFAVK
I1K335	20	K	NAD(P)-bd_dom domain-containing protein	100792523	K(1)VFVAGATGSTGK
I1K335	56	K	NAD(P)-bd_dom domain-containing protein	100792523	AK(1)TTLSSANPSLQIVK
I1K335	46	K	NAD(P)-bd_dom domain-containing protein	100792523	GFAVK(1)AGVR
I1K3S5	479	K	Adenosylhomocysteinase	GLYMA_05G152000	LSPAQADYISVPVEGPYK(1)PAHYR
I1K3S5	337	K	Adenosylhomocysteinase	GLYMA_05G152000	DIIMVDHMK(1)K
I1K3S5	275	K	Adenosylhomocysteinase	GLYMA_05G152000	VAVVAGYGDVGK(1)GCAAALK
I1K3V0	134	K	"Transmembrane protein, putative OS=Medicago truncatula OX=3880 GN=11419025 PE=2 SV=1"	100780285	K(1)LDVDQFK
I1K3V0	141	K	"Transmembrane protein, putative OS=Medicago truncatula OX=3880 GN=11419025 PE=2 SV=1"	100780285	KLDVDQFK(1)TVR
I1K4I2	155	K	Haloacid dehalogenase-like hydrolase domain-containing protein isoform A OS=Glycine soja OX=3848 GN=D0Y65_012609 PE=4 SV=1	GLYMA_05G177000	LIDTLQDWK(1)TER
I1K4I2	239	K	Haloacid dehalogenase-like hydrolase domain-containing protein isoform A OS=Glycine soja OX=3848 GN=D0Y65_012609 PE=4 SV=1	GLYMA_05G177000	KPSPSIYVTASK(1)K
I1K4I2	164	K	Haloacid dehalogenase-like hydrolase domain-containing protein isoform A OS=Glycine soja OX=3848 GN=D0Y65_012609 PE=4 SV=1	GLYMA_05G177000	EIIK(1)SGTVKPR
I1K4I2	146	K	Haloacid dehalogenase-like hydrolase domain-containing protein isoform A OS=Glycine soja OX=3848 GN=D0Y65_012609 PE=4 SV=1	GLYMA_05G177000	AK(1)LIDTLQDWK
I1K4T5	86	K	Small nuclear ribonucleoprotein Sm D3	100305856	NAPMFK(1)R
I1K506	169	K	"Phosphoribosylformylglycinamidine cyclo-ligase, chloroplastic/mitochondrial OS=Glycine soja OX=3848 GN=D0Y65_012765 PE=3 SV=1"	100790263	VIK(1)GIVDGCK
I1K5D5	238	K	S5A_REDUCTASE domain-containing protein	100780288	K(1)FGNVDGYR
I1K5E6	276	K	WD_REPEATS_REGION domain-containing protein	GLYMA_05G243800	VDLK(1)TEADATSGGGNANK
I1K5H2	120	K	26S proteasome non-ATPase regulatory subunit 1 homolog	100790425	SK(1)AAESSDESIK
I1K5H2	118	K	26S proteasome non-ATPase regulatory subunit 1 homolog	100790425	AIDEYASLK(1)SK
I1K5H2	853	K	26S proteasome non-ATPase regulatory subunit 1 homolog	100790425	LPTAVLSTSAK(1)AK
I1K5H2	814	K	26S proteasome non-ATPase regulatory subunit 1 homolog	100790425	SPK(1)FEFLSHAK
I1K5H2	929	K	26S proteasome non-ATPase regulatory subunit 1 homolog	100790425	VVPAQEK(1)CIK
I1K5H2	735	K	26S proteasome non-ATPase regulatory subunit 1 homolog	100790425	IILDK(1)HEDTMSK
I1K5I3	75	K	Semialdhyde_dh domain-containing protein	GLYMA_05G240700	SIHMLASK(1)R
I1K5K3	96	K	S5 DRBM domain-containing protein	100797105	IMPVQK(1)QTR
I1K6C1	98	K	V-type proton ATPase subunit E OS=Glycine soja OX=3848 GN=D0Y65_019364 PE=3 SV=1	GLYMA_05G213800	EAASK(1)ELLTVSHHHDDHVYR
I1K6C1	48	K	V-type proton ATPase subunit E OS=Glycine soja OX=3848 GN=D0Y65_019364 PE=3 SV=1	GLYMA_05G213800	LQLVEADK(1)K
I1K6J2	432	K	Glutamate--cysteine ligase	547545	NKVPVTGLK(1)TPFR
I1K6J2	208	K	Glutamate--cysteine ligase	547545	DIPIMPK(1)GR
I1K6J2	140	K	Glutamate--cysteine ligase	547545	IIGLK(1)QGK
I1K6J2	135	K	Glutamate--cysteine ligase	547545	VMEGDK(1)IIGLK
I1K6J6	28	K	Glutathione peroxidase	GLYMA_05G207100	GNDINLGDYK(1)GK
I1K6J6	18	K	Glutathione peroxidase	GLYMA_05G207100	DAK(1)GNDINLGDYK
I1K6J6	7	K	Glutathione peroxidase	GLYMA_05G207100	ATSSAK(1)SVHDFTVK
I1K6J6	108	K	Glutathione peroxidase	GLYMA_05G207100	VDVNGDK(1)AAPLYK
I1K6J6	15	K	Glutathione peroxidase	GLYMA_05G207100	SVHDFTVK(1)DAK
I1K6S6	516	K	UVR domain-containing protein	100814891	EK(1)EEFVR
I1K6S6	548	K	UVR domain-containing protein	100814891	AQISALIEK(1)GK
I1K6T6	113	K	Mg-por_mtran_C domain-containing protein	100817017	K(1)IYGDTDEVNR
I1K764	268	K	Glucose-1-phosphate adenylyltransferase	100814910	IIQFSEK(1)PK
I1K7A1	557	K	Dolichyl-diphosphooligosaccharide--protein glycosyltransferase subunit 1	100817203	VEELVTK(1)ER
I1K7A8	339	K	Glyceraldehyde-3-phosphate dehydrogenase	GLYMA_06G015900	K(1)GLTAEDVNAAFR
I1K7A8	160	K	Glyceraldehyde-3-phosphate dehydrogenase	GLYMA_06G015900	PIK(1)VVSSR
I1K7A8	314	K	Glyceraldehyde-3-phosphate dehydrogenase	GLYMA_06G015900	GK(1)LNGIALR
I1K7A8	109	K	Glyceraldehyde-3-phosphate dehydrogenase	GLYMA_06G015900	K(1)DSPLEVVVVNDSGGVK
I1K7A8	145	K	Glyceraldehyde-3-phosphate dehydrogenase	GLYMA_06G015900	ADVK(1)ILDNETITVDGKPIK
I1K7A8	312	K	Glyceraldehyde-3-phosphate dehydrogenase	GLYMA_06G015900	AVSLVLPQLK(1)GK
I1K7A8	352	K	Glyceraldehyde-3-phosphate dehydrogenase	GLYMA_06G015900	K(1)AAEGPLK
I1K7A8	125	K	Glyceraldehyde-3-phosphate dehydrogenase	GLYMA_06G015900	DSPLEVVVVNDSGGVK(1)NASHLLK
I1K7A8	132	K	Glyceraldehyde-3-phosphate dehydrogenase	GLYMA_06G015900	NASHLLK(1)YDSMLGTFK
I1K7A8	141	K	Glyceraldehyde-3-phosphate dehydrogenase	GLYMA_06G015900	YDSMLGTFK(1)ADVK
I1K7A8	260	K	Glyceraldehyde-3-phosphate dehydrogenase	GLYMA_06G015900	ILDEEFGIVK(1)GTMTTTHSYTGDQR
I1K7A8	157	K	Glyceraldehyde-3-phosphate dehydrogenase	GLYMA_06G015900	ILDNETITVDGK(1)PIK
I1K7F0	137	K	AAA domain-containing protein	100807408	FSK(1)DGSALQLTAVDGR
I1K7N6	95	K	Thioredoxin	100499879	LVDK(1)VVGAK
I1K7N6	101	K	Thioredoxin	100499879	K(1)EELQLTIAK
I1K8F9	129	K	"NAD(P)H-quinone oxidoreductase subunit U, chloroplastic OS=Glycine soja OX=3848 GN=D0Y65_013826 PE=4 SV=1"	100782990	SQNLEEDELEK(1)K
I1K937	521	K	Plasma membrane ATPase	547525	MITGDQLAIAK(1)ETGR
I1K964	171	K	Proteasome subunit beta	GLYMA_06G078500	DEAEDLVK(1)K
I1K974	197	K	Laminin subunit beta-1 OS=Glycine soja OX=3848 GN=D0Y65_014068 PE=4 SV=1	GLYMA_06G080100	FEATAIEK(1)ELR
I1K974	75	K	Laminin subunit beta-1 OS=Glycine soja OX=3848 GN=D0Y65_014068 PE=4 SV=1	GLYMA_06G080100	KKDEIIAEK(1)EK
I1K999	96	K	Aspartate aminotransferase	547509	TEEGK(1)PLVLNVVR
I1K9C4	258	K	PNP_UDP_1 domain-containing protein	GLYMA_06G084200	QHVFWVPVDSK(1)YYHIAK
I1K9P5	94	K	GRAM domain-containing protein	100775667	TTLDSVK(1)DVLGK
I1KA54	121	K	"30S ribosomal protein S13, chloroplastic OS=Glycine soja OX=3848 GN=D0Y65_014357 PE=3 SV=1"	GLYMA_06G109300	LK(1)DIQCYR
I1KA54	153	K	"30S ribosomal protein S13, chloroplastic OS=Glycine soja OX=3848 GN=D0Y65_014357 PE=3 SV=1"	GLYMA_06G109300	K(1)VAIAGK
I1KA75	60	K	Aminotran_1_2 domain-containing protein	100818968	TQQPLQIAK(1)R
I1KA98	181	K	"Photosystem II 22 kDa protein, chloroplastic OS=Glycine soja OX=3848 GN=D0Y65_014394 PE=4 SV=1"	GLYMA_06G113200	FVDDEPTTGGVIPSGK(1)GFR
I1KA98	165	K	"Photosystem II 22 kDa protein, chloroplastic OS=Glycine soja OX=3848 GN=D0Y65_014394 PE=4 SV=1"	GLYMA_06G113200	GK(1)FVDDEPTTGGVIPSGK
I1KAB1	170	K	PEROXIDASE_4 domain-containing protein	100784258	LLQPIK(1)DK
I1KAB1	382	K	PEROXIDASE_4 domain-containing protein	100784258	YSTGK(1)SELSDSMK
I1KAB1	390	K	PEROXIDASE_4 domain-containing protein	100784258	SELSDSMK(1)QK
I1KAB7	120	K	Protein disulfide-isomerase	100788687	NGGK(1)NVQEYK
I1KAB7	139	K	Protein disulfide-isomerase	100788687	EADGIVDYLK(1)K
I1KAB7	201	K	Protein disulfide-isomerase	100788687	SDYDFGHTLNAK(1)LLPR
I1KAB7	337	K	Protein disulfide-isomerase	100788687	EEQVPLIIIQHNDGK(1)K
I1KAB7	462	K	Protein disulfide-isomerase	100788687	SASGK(1)LSQYDGGR
I1KAB7	357	K	Protein disulfide-isomerase	100788687	AYK(1)DGHVAPFVK
I1KAB7	338	K	Protein disulfide-isomerase	100788687	K(0.994)FFK(0.006)PNLEADHIPTWLK
I1KAD3	551	K	Tol-Pal system protein TolB OS=Glycine soja OX=3848 GN=D0Y65_014424 PE=4 SV=1	100791865	NLYIMDAVDGEK(1)K
I1KAD3	663	K	Tol-Pal system protein TolB OS=Glycine soja OX=3848 GN=D0Y65_014424 PE=4 SV=1	100791865	LDGSGIK(1)R
I1KAD3	515	K	Tol-Pal system protein TolB OS=Glycine soja OX=3848 GN=D0Y65_014424 PE=4 SV=1	100791865	LTLDGK(1)NNAFPSPSPDGK
I1KAF2	200	K	"NAD(P)H-quinone oxidoreductase subunit M, chloroplastic OS=Glycine soja OX=3848 GN=D0Y65_014441 PE=4 SV=1"	GLYMA_06G118000	VLNFSMGK(1)PR
I1KAF2	66	K	"NAD(P)H-quinone oxidoreductase subunit M, chloroplastic OS=Glycine soja OX=3848 GN=D0Y65_014441 PE=4 SV=1"	GLYMA_06G118000	VVEEEKEQEQVQTQTPK(1)PK
I1KAF2	82	K	"NAD(P)H-quinone oxidoreductase subunit M, chloroplastic OS=Glycine soja OX=3848 GN=D0Y65_014441 PE=4 SV=1"	GLYMA_06G118000	PVEPQLNVK(1)SK
I1KAG7	265	K	TOM1-like protein 3 isoform A OS=Glycine soja OX=3848 GN=D0Y65_014457 PE=4 SV=1	100795713	HDDIVK(1)GTADSGAR
I1KAJ5	284	K	Alcohol dehydrogenase 1 isoform A (Fragment) OS=Glycine soja OX=3848 GN=D0Y65_014481 PE=3 SV=1	100801918	GTFYGNYK(1)PR
I1KAJ5	325	K	Alcohol dehydrogenase 1 isoform A (Fragment) OS=Glycine soja OX=3848 GN=D0Y65_014481 PE=3 SV=1	100801918	AFDYMLK(1)GESIR
I1KAT2	306	K	"Starch synthase, chloroplastic/amyloplastic"	GLYMA_06G129400	YRPHGVYK(1)DAR
I1KAV5	181	K	"Thylakoid lumenal 17.4 kDa protein, chloroplastic isoform A OS=Glycine soja OX=3848 GN=D0Y65_014567 PE=4 SV=1"	GLYMA_06G131300	VNFEK(1)ADLEGAIFK
I1KAV5	132	K	"Thylakoid lumenal 17.4 kDa protein, chloroplastic isoform A OS=Glycine soja OX=3848 GN=D0Y65_014567 PE=4 SV=1"	GLYMA_06G131300	GK(1)SLSAALMSDAK
I1KAV5	226	K	"Thylakoid lumenal 17.4 kDa protein, chloroplastic isoform A OS=Glycine soja OX=3848 GN=D0Y65_014567 PE=4 SV=1"	GLYMA_06G131300	LCTNK(1)TIGDEWR
I1KAY3	247	K	Probable 6-phosphogluconolactonase	100792737	WFLDK(1)GAASK
I1KB15	258	K	Ribosom_S30AE_C domain-containing protein	100803327	K(1)EGGYGLIIPK
I1KB88	158	K	GATA-N domain-containing protein	100783000	YVHVACLEK(1)ANAGNFFTR
I1KBC3	104	K	ABC transporter F family member 5 OS=Glycine soja OX=3848 GN=D0Y65_014715 PE=4 SV=1	100797121	LENVGK(1)AYK
I1KBP3	5	K	Small nuclear ribonucleoprotein E	100500256	ASTK(1)VQR
I1KBY3	155	K	UVR domain-containing protein	100804035	VEVEK(1)IIGR
I1KBY3	306	K	UVR domain-containing protein	100804035	NNPCLIGEPGVGK(1)TAIAEGLAQR
I1KBY3	519	K	UVR domain-containing protein	100804035	EK(1)EEAVR
I1KBY3	455	K	UVR domain-containing protein	100804035	YEIHHK(1)LR
I1KBY3	769	K	UVR domain-containing protein	100804035	K(1)IGFDLDYDEK
I1KBY3	683	K	UVR domain-containing protein	100804035	HTVSK(1)LIGSPPGYVGYTEGGQLTEAVR
I1KBY3	329	K	UVR domain-containing protein	100804035	IANGDVPETIEGK(1)K
I1KBY3	838	K	UVR domain-containing protein	100804035	VK(1)DIELQVTER
I1KBY3	599	K	UVR domain-containing protein	100804035	LLK(1)MEETLHK
I1KBY3	616	K	UVR domain-containing protein	100804035	VIGQDEAVK(1)AISR
I1KBY3	147	K	UVR domain-containing protein	100804035	SMGINLK(1)DAR
I1KBY3	787	K	UVR domain-containing protein	100804035	IK(1)SLVTEELK
I1KBY3	817	K	UVR domain-containing protein	100804035	QLTK(1)LEVK
I1KBY3	418	K	UVR domain-containing protein	100804035	HIEK(1)DPALER
I1KBY3	606	K	UVR domain-containing protein	100804035	MEETLHK(1)R
I1KBY3	649	K	UVR domain-containing protein	100804035	NPNRPIASFIFSGPTGVGK(1)SELAK
I1KBY3	765	K	UVR domain-containing protein	100804035	NTLLIMTSNVGSSVIEK(1)GGR
I1KBY3	881	K	UVR domain-containing protein	100804035	LLEDSMAEK(1)MLAR
I1KBY3	98	K	UVR domain-containing protein	100804035	FTEK(1)AIK
I1KBY3	510	K	UVR domain-containing protein	100804035	ELDK(1)EVR
I1KBY3	530	K	UVR domain-containing protein	100804035	NQDFEK(1)AGELR
I1KBY3	551	K	UVR domain-containing protein	100804035	AQISTLVEK(1)GK
I1KBY3	140	K	UVR domain-containing protein	100804035	VLK(1)SMGINLK
I1KC47	87	K	Proteasome subunit beta	100779240	ASMGGYISSQSVK(1)K
I1KC47	126	K	Proteasome subunit beta	100779240	LHELANK(1)R
I1KC56	100	K	Putative aspartyl aminopeptidase isoform A OS=Glycine soja OX=3848 GN=D0Y65_014955 PE=3 SV=1	100781379	LKPVTK(1)VVK
I1KC67	74	K	Glyceraldehyde-3-phosphate dehydrogenase	100037457	TLLFGDK(1)PVTIFGHR
I1KC67	67	K	Glyceraldehyde-3-phosphate dehydrogenase	100037457	DEK(1)TLLFGDKPVTIFGHR
I1KC70	74	K	Glyceraldehyde-3-phosphate dehydrogenase	100783902	TLLFGDK(1)AVTVFGHR
I1KC70	67	K	Glyceraldehyde-3-phosphate dehydrogenase	100783902	DEK(1)TLLFGDK
I1KC98	87	K	Rhodanese domain-containing protein	100791331	IK(1)VLTPR
I1KCH8	403	K	Aldedh domain-containing protein	100811501	SGIESK(1)ATLECGGDQIGSK
I1KCH8	516	K	Aldedh domain-containing protein	100811501	EK(1)GIYSLNNYLQVK
I1KCH8	75	K	Aldedh domain-containing protein	100811501	HLINGQFVDAASGK(1)TFPTYDPR
I1KCH8	108	K	Aldedh domain-containing protein	100811501	K(1)AFDEGPWPK
I1KCH8	535	K	Aldedh domain-containing protein	100811501	AVVSPVK(1)K
I1KCH8	360	K	Aldedh domain-containing protein	100811501	TFVHEHIYDEFLEK(1)AK
I1KCH8	397	K	Aldedh domain-containing protein	100811501	YIK(1)SGIESK
I1KCH8	450	K	Aldedh domain-containing protein	100811501	FK(1)DIDEVIR
I1KCP1	440	K	Plasma membrane ATPase	100782459	GAPEQILNLAHNK(1)SDIER
I1KDF1	220	K	"Heme oxygenase 1, chloroplastic OS=Glycine soja OX=3848 GN=D0Y65_015429 PE=4 SV=1"	GLYMA_06G221900	VAEK(1)LLNNK
I1KDX9	144	K	Thioredoxin domain-containing protein	100802971	SIPTVMIFK(1)SGEK
I1KE43	110	K	Transmembrane protein 184C OS=Glycine soja OX=3848 GN=glysoja_041666 PE=4 SV=1	100813477	NIVPDEIK(1)GR
I1KEL7	53	K	Peroxidase	100803503	QAVAK(1)EAR
I1KEM1	65	K	HTH cro/C1-type domain-containing protein	100804567	AASSSTSLNTK(1)R
I1KEY6	106	K	26S proteasome non-ATPase regulatory subunit 2 homolog	100799779	TYYETMVESDLK(1)K
I1KEY6	585	K	26S proteasome non-ATPase regulatory subunit 2 homolog	100799779	TFNEK(1)IR
I1KF57	83	K	BnaA09g43600D protein OS=Brassica napus OX=3708 GN=BnaA09g43600D PE=4 SV=1	GLYMA_06G297500	K(1)EEVLAK
I1KFH6	82	K	Protein MAINTENANCE OF PSII UNDER HIGH LIGHT 1 OS=Glycine soja OX=3848 GN=D0Y65_016291 PE=4 SV=1	100803864	K(1)PGWTGYVEK
I1KFR0	191	K	PHB domain-containing protein	100779966	AVEQK(1)QVAQQEAER
I1KFR0	88	K	PHB domain-containing protein	100779966	TRPHTFSSVSGTK(1)DLQMVNLTLR
I1KFR0	207	K	PHB domain-containing protein	100779966	FVVMK(1)AEQER
I1KFZ9	99	K	DLH domain-containing protein	100796954	AYLFK(1)AVK
I1KG23	352	K	TPR_REGION domain-containing protein	100790462	GYLAK(1)GIILK
I1KG23	80	K	TPR_REGION domain-containing protein	100790462	LSSQLDGK(1)SR
I1KG32	57	K	PAP_fibrillin domain-containing protein	100808668	AYYDSELENK(1)K
I1KGN9	161	K	Glyoxylate reductase OS=Glycine soja OX=3848 GN=D0Y65_016632 PE=3 SV=1	GLYMA_07G019900	IGQAIAK(1)R
I1KGN9	145	K	Glyoxylate reductase OS=Glycine soja OX=3848 GN=D0Y65_016632 PE=3 SV=1	GLYMA_07G019900	FSGK(1)TVGIIGLGR
I1KGN9	234	K	Glyoxylate reductase OS=Glycine soja OX=3848 GN=D0Y65_016632 PE=3 SV=1	GLYMA_07G019900	GK(1)HVDEAELVPALLEGR
I1KGN9	141	K	Glyoxylate reductase OS=Glycine soja OX=3848 GN=D0Y65_016632 PE=3 SV=1	GLYMA_07G019900	LTTK(1)FSGK
I1KGP0	27	K	60S ribosomal protein L7-4 OS=Glycine soja OX=3848 GN=glysoja_032704 PE=4 SV=1	GLYMA_07G020000	REEEWALAK(1)K
I1KGP0	35	K	60S ribosomal protein L7-4 OS=Glycine soja OX=3848 GN=glysoja_032704 PE=4 SV=1	GLYMA_07G020000	KQELDAAK(1)K
I1KGP0	61	K	60S ribosomal protein L7-4 OS=Glycine soja OX=3848 GN=glysoja_032704 PE=4 SV=1	GLYMA_07G020000	EYDHQEK(1)ELIR
I1KGP0	15	K	60S ribosomal protein L7-4 OS=Glycine soja OX=3848 GN=glysoja_032704 PE=4 SV=1	GLYMA_07G020000	VVVPESVLK(1)K
I1KGP0	99	K	60S ribosomal protein L7-4 OS=Glycine soja OX=3848 GN=glysoja_032704 PE=4 SV=1	GLYMA_07G020000	GINAMDPK(1)SR
I1KGP0	209	K	60S ribosomal protein L7-4 OS=Glycine soja OX=3848 GN=glysoja_032704 PE=4 SV=1	GLYMA_07G020000	LK(1)APLGGLK
I1KGP0	18	K	60S ribosomal protein L7-4 OS=Glycine soja OX=3848 GN=glysoja_032704 PE=4 SV=1	GLYMA_07G020000	K(1)REEEWALAK
I1KGP0	73	K	60S ribosomal protein L7-4 OS=Glycine soja OX=3848 GN=glysoja_032704 PE=4 SV=1	GLYMA_07G020000	LK(1)GGFYVDPEAK
I1KGP0	216	K	60S ribosomal protein L7-4 OS=Glycine soja OX=3848 GN=glysoja_032704 PE=4 SV=1	GLYMA_07G020000	APLGGLK(1)K
I1KGP0	54	K	60S ribosomal protein L7-4 OS=Glycine soja OX=3848 GN=glysoja_032704 PE=4 SV=1	GLYMA_07G020000	QYAK(1)EYDHQEK
I1KGS6	151	K	ACT domain-containing protein	100797324	K(1)VEEPELLEAIR
I1KGS6	263	K	ACT domain-containing protein	100797324	FHVSYNGK(1)AISK
I1KGS6	255	K	ACT domain-containing protein	100797324	AK(1)FHVSYNGK
I1KGT1	323	K	"Photosynthetic NDH subunit of subcomplex B 1, chloroplastic isoform A OS=Glycine soja OX=3848 GN=D0Y65_016665 PE=4 SV=1"	100803710	SDSK(1)ASMQSR
I1KGT1	295	K	"Photosynthetic NDH subunit of subcomplex B 1, chloroplastic isoform A OS=Glycine soja OX=3848 GN=D0Y65_016665 PE=4 SV=1"	100803710	LK(1)EVVEAK
I1KGT1	361	K	"Photosynthetic NDH subunit of subcomplex B 1, chloroplastic isoform A OS=Glycine soja OX=3848 GN=D0Y65_016665 PE=4 SV=1"	100803710	DVTPLFVIPHEK(1)ER
I1KGT1	319	K	"Photosynthetic NDH subunit of subcomplex B 1, chloroplastic isoform A OS=Glycine soja OX=3848 GN=D0Y65_016665 PE=4 SV=1"	100803710	YVVIHGIK(1)SDSK
I1KGT1	164	K	"Photosynthetic NDH subunit of subcomplex B 1, chloroplastic isoform A OS=Glycine soja OX=3848 GN=D0Y65_016665 PE=4 SV=1"	100803710	GK(1)QTYELNK
I1KGT1	171	K	"Photosynthetic NDH subunit of subcomplex B 1, chloroplastic isoform A OS=Glycine soja OX=3848 GN=D0Y65_016665 PE=4 SV=1"	100803710	QTYELNK(1)NVR
I1KGT1	311	K	"Photosynthetic NDH subunit of subcomplex B 1, chloroplastic isoform A OS=Glycine soja OX=3848 GN=D0Y65_016665 PE=4 SV=1"	100803710	GK(1)YVVIHGIK
I1KGU0	36	K	40S ribosomal protein S12	100786733	K(1)SLAYGGLSR
I1KGY8	68	K	Glycerol kinase OS=Glycine soja OX=3848 GN=D0Y65_016721 PE=4 SV=1	GLYMA_07G028600	AVDK(1)ATADGFNVDK
I1KGZ2	269	K	AB hydrolase-1 domain-containing protein	100807417	FIEGGSPYVLK(1)NEK
I1KGZ2	272	K	AB hydrolase-1 domain-containing protein	100807417	NEK(1)ADVYR
I1KH24	204	K	Phospholipase D	100794849	IPLAGGK(1)NYEAHR
I1KH24	283	K	Phospholipase D	100794849	TSVGLLK(1)K
I1KH24	58	K	Phospholipase D	100794849	LYATIDLEK(1)AR
I1KH24	153	K	Phospholipase D	100794849	LQYFDVTK(1)DR
I1KH24	145	K	Phospholipase D	100794849	IHVK(1)LQYFDVTK
I1KH24	34	K	Phospholipase D	100794849	LK(1)QNFEETVGIGK
I1KH24	493	K	Phospholipase D	100794849	AGLISGK(1)DNIIDR
I1KH67	85	K	Lipoxygenase	GLYMA_07G034800	TDGLGNGK(1)VGK
I1KH67	446	K	Lipoxygenase	GLYMA_07G034800	K(1)INDLPTAK
I1KH67	9	K	Lipoxygenase	GLYMA_07G034800	MFGILGGNK(1)GHK
I1KH67	454	K	Lipoxygenase	GLYMA_07G034800	INDLPTAK(1)SYATR
I1KH67	362	K	Lipoxygenase	GLYMA_07G034800	VSK(1)SAWMTDEEFGR
I1KH67	395	K	Lipoxygenase	GLYMA_07G034800	SK(1)LDPTVYGDQTSTITK
I1KH70	240	K	Lipoxygenase	100802459	PILGGSSK(1)HPYPR
I1KH70	814	K	Lipoxygenase	100802459	AIQAFEK(1)FGTK
I1KH70	360	K	Lipoxygenase	100802459	FPPPHVIK(1)VR
I1KH70	86	K	Lipoxygenase	100802459	SENALGHGK(1)VGK
I1KH70	671	K	Lipoxygenase	100802459	K(1)DSELQAWWK
I1KHC9	181	K	Subtilisin-like protease SBT1.4 isoform A OS=Glycine soja OX=3848 GN=D0Y65_016836 PE=3 SV=1	GLYMA_07G040100	GSCQSSPDFPSSLCNNK(1)IIGAK
I1KHC9	186	K	Subtilisin-like protease SBT1.4 isoform A OS=Glycine soja OX=3848 GN=D0Y65_016836 PE=3 SV=1	GLYMA_07G040100	IIGAK(1)AFYK
I1KHC9	740	K	Subtilisin-like protease SBT1.4 isoform A OS=Glycine soja OX=3848 GN=D0Y65_016836 PE=3 SV=1	GLYMA_07G040100	VK(1)LDGSESFGSIEWTDGSHVVR
I1KHJ4	178	K	Aminotran_1_2 domain-containing protein	100776235	ATGAYSHSQGVK(1)GLR
I1KHJ4	534	K	Aminotran_1_2 domain-containing protein	100776235	LTEFHEK(1)FMDEFRD
[truncated: 2,253 more rows]

## Sheet: Exp.1.peptide
Protein accession	Position	Amino acid	Protein description	Gene name	Localization probability	PEP	Score	Mass error [ppm]	Modified sequence
A0A0B5E2H5	142	K	DHAR class glutathione S-transferase	DHAR2	1	5.83598e-18	211.16	1.1951	YPSPPLLTPPEK(1)ATAGSK
A0A0B5E2H5	241	K	DHAR class glutathione S-transferase	DHAR2	1	0.00323073	67.227	-0.058746	ESFVK(1)TSAQPQDVIEGWRPK
A0A0B5E2H5	111	K	DHAR class glutathione S-transferase	DHAR2	1	0.00398384	94.309	-0.008619	VPVIK(1)FDEK
A0A0B5E2H5	80	K	DHAR class glutathione S-transferase	DHAR2	1	0.00927024	62.861	-0.14112	VLLTLEEK(1)HLPYDPK
A0A0B5E2H5	87	K	DHAR class glutathione S-transferase	DHAR2	1	4.229e-07	123.19	-0.868	HLPYDPK(1)LVDLTNKPEWFLK
A0A0B5E2H5	215	K	DHAR class glutathione S-transferase	DHAR2	1	2.81167e-05	122.39	0.75937	LYHLEIALGHYK(1)K
A0A0B5E2H5	256	K	DHAR class glutathione S-transferase	DHAR2	1	1.05234e-11	181.94	-0.70476	TSAQPQDVIEGWRPK(1)VEG
A0A0B5E2H5	100	K	DHAR class glutathione S-transferase	DHAR2	1	1.11196e-18	216.16	0.65321	LVDLTNKPEWFLK(1)VNPDGK
A0A0R0C5S4	88	K	KH type-2 domain-containing protein	GLYMA_U009100	1	0.00916517	80.755	0.2709	FLIEGK(1)SQK
A0A0R0C5S4	91	K	KH type-2 domain-containing protein	GLYMA_U009100	1	9.87146e-15	220.4	-0.6762	SQK(1)IEELQTNMQK
A0A0R0E7L1	37	K	RT_RNaseH domain-containing protein OS=Cajanus cajan OX=3821 GN=KK1_000129 PE=4 SV=1	GLYMA_20G060200	1	0.0121449	124.98	-1.0317	K(1)PNLSIR
A0A0R0E916	49	K	PCI domain-containing protein	GLYMA_20G089400	1	0.000844868	112.94	0.99267	DWK(1)IGIPEQR
A0A0R0EAL6	215	K	PKS_ER domain-containing protein	100804892	1	3.78679e-06	143.56	0.70339	ALGHHVTVISSSDK(1)K
A0A0R0EAL6	339	K	PKS_ER domain-containing protein	100804892	1	0.036576	83.206	2.6648	LEK(1)NDVR
A0A0R0EAL6	201	K	PKS_ER domain-containing protein	100804892	1	0.0256804	44.998	0.46119	IAK(1)ALGHHVTVISSSDK
A0A0R0ECG6	190	K	Receptor-like protein EIX2 OS=Glycine soja OX=3848 GN=D0Y65_054402 PE=4 SV=1	GLYMA_20G173500	1	0.0435001	58.815	0.77818	VLDLSK(1)NK
A0A0R0ED38	145	K	Putative aquaporin PIP2-5 OS=Glycine soja OX=3848 GN=D0Y65_054461 PE=3 SV=1	100815583	1	0.00667924	87.258	-0.28859	AFQK(1)SYFNK
A0A0R0ED38	273	K	Putative aquaporin PIP2-5 OS=Glycine soja OX=3848 GN=D0Y65_054461 PE=3 SV=1	100815583	1	0.0060284	80.245	0.34365	AGAAK(1)ALGSFR
A0A0R0EDH2	315	K	Dihydrolipoamide acetyltransferase component of pyruvate dehydrogenase complex	GLYMA_20G189500	1	0.0146738	85.212	-0.76854	AQK(1)NNIIR
A0A0R0EDH2	573	K	Dihydrolipoamide acetyltransferase component of pyruvate dehydrogenase complex	GLYMA_20G189500	1	0.00116697	72.99	-0.24734	GNK(1)VVEPVIGTDGIEKPSIATK
A0A0R0EDH2	358	K	Dihydrolipoamide acetyltransferase component of pyruvate dehydrogenase complex	GLYMA_20G189500	1	0.00389608	86.911	-0.46034	GDVLSAIK(1)SGK
A0A0R0EDI2	69	K	Uncharacterized conserved protein UCP014543 OS=Vigna unguiculata OX=3917 GN=DEO72_LG9g2923 PE=4 SV=1	100779576	1	0.0294022	81.191	-0.48991	IAK(1)SLPR
A0A0R0EEL8	159	K	Ubiquitin carboxyl-terminal hydrolase OS=Glycine max OX=3847 GN=100792356 PE=3 SV=1	100792356	1	0.0110153	72.891	-1.2153	ILQQLAASK(1)SDR
A0A0R0EEL8	234	K	Ubiquitin carboxyl-terminal hydrolase OS=Glycine max OX=3847 GN=100792356 PE=3 SV=1	100792356	1	0.0203852	91.9	-0.085322	PLIEK(1)AK
A0A0R0EGP5	463	K	Topless-related protein 3 isoform A OS=Glycine soja OX=3848 GN=D0Y65_055017 PE=4 SV=1	100793575	1	0.0128176	70.089	-0.82539	IK(1)AWLYDNMGSR
A0A0R0EGP5	72	K	Topless-related protein 3 isoform A OS=Glycine soja OX=3848 GN=D0Y65_055017 PE=4 SV=1	100793575	1	5.78513e-05	123.75	-0.086618	ENEQLSK(1)YGDTK
A0A0R0EGP5	100	K	Topless-related protein 3 isoform A OS=Glycine soja OX=3848 GN=D0Y65_055017 PE=4 SV=1	100793575	1	0.00250191	105.2	-0.44462	DK(1)LIFPTLK
A0A0R0EGP5	107	K	Topless-related protein 3 isoform A OS=Glycine soja OX=3848 GN=D0Y65_055017 PE=4 SV=1	100793575	1	0.00143356	100.88	-0.19722	LIFPTLK(1)SSR
A0A0R0EHI9	154	K	GOLD domain-containing protein	100499866	1	0.042653	52.891	-1.4787	GQVDVMELELK(1)K
A0A0R0EJ71	245	K	NTP_transferase domain-containing protein	100782402	1	1.33109e-07	160.48	1.2165	LDQDILSPLAGK(1)K
A0A0R0EJ90	18	K	ATP-dependent DNA helicase	GLYMA_19G078100	0.999872	0.0246759	57.347	0.435	QGKIENTFCK(1)K
A0A0R0ELE0	97	K	Pyrroline-5-carboxylate reductase	GLYMA_19G131500	1	0.0250197	63.184	0.28512	LTPLLTK(1)NK
A0A0R0ELE0	268	K	Pyrroline-5-carboxylate reductase	GLYMA_19G131500	1	0.0176427	61.11	0.26451	GTLMNAVVAAAK(1)R
A0A0R0ELH1	100	K	Peptide deformylase	GLYMA_19G115400	1	0.00561189	88.056	-1.7877	IVAFDDSLK(1)K
A0A0R0EN42	387	K	phosphoglucomutase, chloroplastic OS=Vigna radiata var. radiata OX=3916 GN=LOC106771896 PE=4 SV=1	100778321	1	0.0123532	56.548	0.49286	EAVPYFK(1)NGVK
A0A0R0EN42	80	K	phosphoglucomutase, chloroplastic OS=Vigna radiata var. radiata OX=3916 GN=LOC106771896 PE=4 SV=1	100778321	1	0.0138268	66.663	0.17299	SIPTK(1)PIEGQK
A0A0R0ENV1	43	K	Glutathione S-transferase L1 isoform A OS=Glycine soja OX=3848 GN=D0Y65_051801 PE=4 SV=1	GLYMA_19G177000	1	0.0444285	41.429	3.54	NHK(1)GLQDK
A0A0R0ENV4	70	K	Glutathione S-transferase L3 isoform A OS=Glycine soja OX=3848 GN=D0Y65_051803 PE=3 SV=1	GLYMA_19G177200	1	0.0249552	86.472	-0.21073	PAWYK(1)EK
A0A0R0ENV4	56	K	Glutathione S-transferase L3 isoform A OS=Glycine soja OX=3848 GN=D0Y65_051803 PE=3 SV=1	GLYMA_19G177200	1	6.52008e-05	102.65	-1.1024	IK(1)LVPIDLQNRPAWYK
A0A0R0ENV4	115	K	Glutathione S-transferase L3 isoform A OS=Glycine soja OX=3848 GN=D0Y65_051803 PE=3 SV=1	GLYMA_19G177200	1	7.55312e-13	186.56	-0.52409	YIDDNFEGPSLVPSDPAK(1)K
A0A0R0EPA1	274	K	Aquaporin PIP2-1 isoform A OS=Glycine soja OX=3848 GN=D0Y65_051842 PE=3 SV=1	100807883	1	0.000157266	121.68	0.060342	AQAAK(1)ALGSFR
A0A0R0EPA1	3	K	Aquaporin PIP2-1 isoform A OS=Glycine soja OX=3848 GN=D0Y65_051842 PE=3 SV=1	100807883	1	0.000699836	90.725	-0.28482	AK(1)DLETEIQSGLPHK
A0A0R0EPA1	146	K	Aquaporin PIP2-1 isoform A OS=Glycine soja OX=3848 GN=D0Y65_051842 PE=3 SV=1	100807883	1	0.000110718	152.34	0.084869	ALQK(1)SYYNR
A0A0R0EPA1	153	K	Aquaporin PIP2-1 isoform A OS=Glycine soja OX=3848 GN=D0Y65_051842 PE=3 SV=1	100807883	1	8.9707e-08	162.64	-0.51011	YK(1)GGVNMLADGYSK
A0A0R0EPH6	67	K	Triosephosphate isomerase, chloroplastic isoform A OS=Glycine soja OX=3848 GN=D0Y65_051888 PE=3 SV=1	100819824	1	1.3964e-05	141.58	-0.0078935	FFVGGNWK(1)CNGTK
A0A0R0EPH6	165	K	Triosephosphate isomerase, chloroplastic isoform A OS=Glycine soja OX=3848 GN=D0Y65_051888 PE=3 SV=1	100819824	1	5.24173e-06	143.42	0.99658	HIIGENDEFIGK(1)K
A0A0R0EPH6	248	K	Triosephosphate isomerase, chloroplastic isoform A OS=Glycine soja OX=3848 GN=D0Y65_051888 PE=3 SV=1	100819824	1	0.00160187	103.91	1.1937	K(1)NVPDEVASK
A0A0R0EPH6	138	K	Triosephosphate isomerase, chloroplastic isoform A OS=Glycine soja OX=3848 GN=D0Y65_051888 PE=3 SV=1	100819824	1	0.029369	43.848	-3.4822	GGAFTGEISAEQLK(1)DLGCK
A0A0R0EPH6	192	K	Triosephosphate isomerase, chloroplastic isoform A OS=Glycine soja OX=3848 GN=D0Y65_051888 PE=3 SV=1	100819824	1	2.75257e-05	127.79	-1.448	EAGK(1)TFDVCFQQLK
A0A0R0EPH6	305	K	Triosephosphate isomerase, chloroplastic isoform A OS=Glycine soja OX=3848 GN=D0Y65_051888 PE=3 SV=1	100819824	1	4.06536e-12	204.28	-0.96969	GPEFATIVNSVTSK(1)K
A0A0R0EPH6	143	K	Triosephosphate isomerase, chloroplastic isoform A OS=Glycine soja OX=3848 GN=D0Y65_051888 PE=3 SV=1	100819824	1	0.00014356	100.23	-0.30252	DLGCK(1)WVVLGHSER
A0A0R0EPH6	77	K	Triosephosphate isomerase, chloroplastic isoform A OS=Glycine soja OX=3848 GN=D0Y65_051888 PE=3 SV=1	100819824	1	0.0383529	53.981	1.9112	DSISK(1)LVADLNSAK
A0A0R0EPH6	72	K	Triosephosphate isomerase, chloroplastic isoform A OS=Glycine soja OX=3848 GN=D0Y65_051888 PE=3 SV=1	100819824	1	0.000510939	138.99	0.10877	CNGTK(1)DSISK
A0A0R0EPH6	257	K	Triosephosphate isomerase, chloroplastic isoform A OS=Glycine soja OX=3848 GN=D0Y65_051888 PE=3 SV=1	100819824	1	0.00682951	77.74	-0.28758	NVPDEVASK(1)TR
A0A0R0EPQ6	22	K	40S ribosomal protein S24	GLYMA_20G228100	1	0.000260506	101.53	0.16224	K(1)QFIVDVLHPGR
A0A0R0EPQ6	38	K	40S ribosomal protein S24	GLYMA_20G228100	1	0.0029623	99.815	-0.41981	ANVSK(1)AELK
A0A0R0EPQ6	4	K	40S ribosomal protein S24	GLYMA_20G228100	1	0.00741748	81.95	-0.12169	ADK(1)AVTIR
A0A0R0EPQ6	90	K	40S ribosomal protein S24	GLYMA_20G228100	1	0.0149705	136.11	0.23294	KYEPK(1)YR
A0A0R0EPQ6	70	K	40S ribosomal protein S24	GLYMA_20G228100	1	1.81474e-09	145.55	-0.60305	THFGGGK(1)STGFGLIYDSVENAK
A0A0R0EPQ6	101	K	40S ribosomal protein S24	GLYMA_20G228100	1	0.00383745	94.692	-0.21176	NGLDTK(1)VEK
A0A0R0EPU6	186	K	Cell division cycle 5-like protein OS=Glycine soja OX=3848 GN=D0Y65_054874 PE=4 SV=1	100801352	1	0.0197624	90.706	0.64733	LASLQK(1)K
A0A0R0EPV5	211	K	Glycosyltransferase	GLYMA_19G187600	1	0.0135754	93.267	0.29066	NQLDK(1)AQR
A0A0R0ERF9	69	K	Chlorophyll a-b binding protein, chloroplastic	100817348	1	1.20444e-06	121.21	-0.04741	KKPAAVSPANEELAK(1)WYGPDR
A0A0R0ERF9	221	K	Chlorophyll a-b binding protein, chloroplastic	100817348	1	2.49763e-09	131.82	0.9633	LHPGGPFDPLGLAK(1)DPDQAALLK
A0A0R0ERF9	56	K	Chlorophyll a-b binding protein, chloroplastic	100817348	1	1.43868e-05	141.55	-0.18916	K(1)PAAVSPANEELAK
A0A0R0ERF9	117	K	Chlorophyll a-b binding protein, chloroplastic	100817348	0.999548	4.24412e-13	203.56	-0.11044	KPEDFAK(1)YQAFELIHAR
A0A0R0ERF9	111	K	Chlorophyll a-b binding protein, chloroplastic	100817348	1	0.0128695	111.74	0.27008	K(1)PEDFAK
A0A0R0ERF9	230	K	Chlorophyll a-b binding protein, chloroplastic	100817348	1	9.08501e-07	172.11	-1.1753	DPDQAALLK(1)VK
A0A0R0ERF9	47	K	Chlorophyll a-b binding protein, chloroplastic	100817348	1	0.0203189	82.279	0.3992	K(1)AAPPPPK
A0A0R0ESZ8	373	K	Elongation factor 1-alpha	100785429	1	0.0141587	102.51	0.24555	SGK(1)ELEK
A0A0R0ESZ8	161	K	Elongation factor 1-alpha	100785429	1	0.000264548	126.71	-0.11999	MDATTPK(1)YSK
A0A0R0ESZ8	323	K	Elongation factor 1-alpha	100785429	1	0.00148998	66.009	0.49616	DDPAK(1)EAANFTSQVIIMNHPGQIGNGYAPVLDCHTSHIAVK
A0A0R0ESZ8	438	K	Elongation factor 1-alpha	100785429	1	0.00353514	95.483	0.38955	DPTGAK(1)VTK
A0A0R0ESZ8	427	K	Elongation factor 1-alpha	100785429	1	0.00198513	82.705	-0.36165	QTVAVGVIK(1)SVEK
A0A0R0ESZ8	179	K	Elongation factor 1-alpha	100785429	1	0.0109771	95.741	0.1432	EVSSYLK(1)K
A0A0R0ESZ8	318	K	Elongation factor 1-alpha	100785429	1	2.03784e-05	136.38	-0.048126	GFVASNSK(1)DDPAK
A0A0R0ESZ8	5	K	Elongation factor 1-alpha	100785429	1	0.00728789	63.374	1.957	EK(1)THINIVVIGHVDSGK
A0A0R0ETG1	57	K	Peptidyl-prolyl cis-trans isomerase	GLYMA_19G249000	1	0.00392721	71.524	0.1527	PLHYK(1)GSVFHR
A0A0R0ETG1	139	K	Peptidyl-prolyl cis-trans isomerase	GLYMA_19G249000	1	0.0221868	48.616	1.8015	HVVFGK(1)VVDGYSVVQEMEK
A0A0R0ETG1	133	K	Peptidyl-prolyl cis-trans isomerase	GLYMA_19G249000	1	0.00247409	78.964	0.38625	TPWLDGK(1)HVVFGK
A0A0R0ETN5	398	K	Rhodanese domain-containing protein	100786123	1	0.0435744	54.259	-0.65193	EK(1)YGIPDLR
A0A0R0ETN5	240	K	Rhodanese domain-containing protein	100786123	1	5.59868e-09	178.22	0.13349	AFSSVDQTGELTNK(1)K
A0A0R0ETN5	218	K	Rhodanese domain-containing protein	100786123	1	9.35248e-07	158.58	-0.61006	TATK(1)SVDNAFSK
A0A0R0ETX7	84	K	30S ribosomal protein S1, chloroplastic OS=Glycine soja OX=3848 GN=glysoja_025218 PE=4 SV=1	GLYMA_18G004100	1	0.0213589	73.208	3.2292	SSDWK(1)AAK
A0A0R0ETX7	240	K	30S ribosomal protein S1, chloroplastic OS=Glycine soja OX=3848 GN=glysoja_025218 PE=4 SV=1	GLYMA_18G004100	1	0.0419439	54.259	-1.987	AK(1)VVGIDWGK
A0A0R0ETX7	161	K	30S ribosomal protein S1, chloroplastic OS=Glycine soja OX=3848 GN=glysoja_025218 PE=4 SV=1	GLYMA_18G004100	1	0.00147622	105.98	-0.32172	VILADEDNK(1)K
A0A0R0ETX7	87	K	30S ribosomal protein S1, chloroplastic OS=Glycine soja OX=3848 GN=glysoja_025218 PE=4 SV=1	GLYMA_18G004100	1	0.00119633	120.45	1.2185	AAK(1)TYQDSK
A0A0R0ETX7	162	K	30S ribosomal protein S1, chloroplastic OS=Glycine soja OX=3848 GN=glysoja_025218 PE=4 SV=1	GLYMA_18G004100	1	0.0400641	77.923	1.4296	K(1)LIFSEK
A0A0R0ETX7	248	K	30S ribosomal protein S1, chloroplastic OS=Glycine soja OX=3848 GN=glysoja_025218 PE=4 SV=1	GLYMA_18G004100	1	0.00174886	106.62	-0.13087	VVGIDWGK(1)SR
A0A0R0ETX7	168	K	30S ribosomal protein S1, chloroplastic OS=Glycine soja OX=3848 GN=glysoja_025218 PE=4 SV=1	GLYMA_18G004100	1	0.00773129	71.879	1.0444	LIFSEK(1)EAAWSK
A0A0R0EVJ4	237	K	Glutamine synthetase	GLYMA_18G041100	1	1.21169e-05	141.06	-0.12803	NDGGYEVIK(1)TAIEK
A0A0R0EVK5	787	K	S1 motif domain-containing protein (Fragment)	GLYMA_19G116700	1	4.52368e-05	134.18	0.57896	SSEDDSVLPSK(1)K
A0A0R0EVK5	621	K	S1 motif domain-containing protein (Fragment)	GLYMA_19G116700	1	0.00503307	86.463	0.18893	INLIIGSGGK(1)K
A0A0R0EVK5	775	K	S1 motif domain-containing protein (Fragment)	GLYMA_19G116700	1	0.0276564	69.352	-0.34029	SSTPNVTASSK(1)R
A0A0R0EVK5	648	K	S1 motif domain-containing protein (Fragment)	GLYMA_19G116700	1	0.0340517	57.175	2.0841	IFAK(1)DLPSLEK
A0A0R0EVK5	76	K	S1 motif domain-containing protein (Fragment)	GLYMA_19G116700	1	0.0324894	47.844	0.38861	IK(1)DHEVLICR
A0A0R0EY92	56	K	Epimerase domain-containing protein	GLYMA_18G091500	1	0.0011321	89.231	-0.37782	INHLVGLDGAK(1)ER
A0A0R0EY92	177	K	Epimerase domain-containing protein	GLYMA_18G091500	1	0.00227343	90.614	-0.21497	TLAEDAAWK(1)FVK
A0A0R0EY92	318	K	Epimerase domain-containing protein	GLYMA_18G091500	1	0.00311385	98.044	0.8367	ETVDSLK(1)EK
A0A0R0EY92	264	K	Epimerase domain-containing protein	GLYMA_18G091500	1	0.000166364	110.84	0.26715	VAHYSEIVK(1)ILR
A0A0R0EY92	297	K	Epimerase domain-containing protein	GLYMA_18G091500	1	9.49579e-06	137.61	2.292	AK(1)SLGIEYTPLEVSLK
A0A0R0EYI4	64	K	Reactive Intermediate Deaminase A, chloroplastic OS=Glycine soja OX=3848 GN=D0Y65_047997 PE=4 SV=1	100792467	1	0.0120048	73.327	2.246	LK(1)EAVQTEK
A0A0R0EYZ8	294	K	ABC transporter C family member 3 OS=Glycine soja OX=3848 GN=D0Y65_043319 PE=4 SV=1	GLYMA_18G094000	1	1.00589e-05	141.71	0.22173	GINLSGGQK(1)QR
A0A0R0EZ61	296	K	Amino_oxidase domain-containing protein	GLYMA_18G116300	0.991926	0.010721	65.295	-1.2004	K(0.999)ILFK(0.992)PK(0.009)LPDWK
A0A0R0EZ61	292	K	Amino_oxidase domain-containing protein	GLYMA_18G116300	0.998886	0.010721	65.295	-1.2004	K(0.999)ILFK(0.992)PK(0.009)LPDWK
A0A0R0F137	89	K	Ribosomal_L18e/L15P domain-containing protein	GLYMA_19G232100	1	9.335e-07	162.68	-0.82856	TDSNFNAVILK(1)R
A0A0R0F1L5	201	K	Tropinone reductase-like OS=Glycine soja OX=3848 GN=D0Y65_048914 PE=4 SV=1	100786456	1	0.00527456	80.312	0.75531	ANAVAPGPVK(1)TK
A0A0R0F2Z4	117	K	2,3-bisphosphoglycerate-independent phosphoglycerate mutase isoform A OS=Glycine soja OX=3848 GN=D0Y65_049246 PE=4 SV=1	100820155	1	0.0297382	59.198	0.21185	IFEGEGFK(1)YIK
A0A0R0F392	337	K	Cysteine synthase	GLYMA_18G234600	1	0.0136943	58.885	0.29308	GK(1)LIVTVHPSFGER
A0A0R0F392	335	K	Cysteine synthase	GLYMA_18G234600	1	0.000706048	115.78	1.7324	LAQLPENK(1)GK
A0A0R0F392	108	K	Cysteine synthase	GLYMA_18G234600	1	1.14858e-05	97.5	-1.378	DRPAYAMITDAEEK(1)NLITPGK
A0A0R0F392	55	K	Cysteine synthase	GLYMA_18G234600	1	0.0134811	61.78	-0.92621	K(1)HVSQLIGR
A0A0R0F3E0	131	K	Histone H2A	100527768	1	0.0188593	63.292	0.32279	STTAPSEK(1)SSTPK
A0A0R0F3S5	211	K	Ribosomal protein	100808580	1	0.02075	74.301	0.25564	STMGK(1)SYR
A0A0R0F403	602	K	Subtilisin-like protease Glyma18g48580 OS=Glycine max OX=3847 GN=Glyma18g48580 PE=1 SV=3	GLYMA_18G250700	1	0.0412689	76.774	-0.13291	SPITVK(1)R
A0A0R0F4C4	994	K	ABC transporter B family member 18 OS=Glycine soja OX=3848 GN=D0Y65_047189 PE=4 SV=1	GLYMA_18G012700	1	0.0404342	46.426	-1.8305	K(1)FK(1)NTMK
A0A0R0F4C4	996	K	ABC transporter B family member 18 OS=Glycine soja OX=3848 GN=D0Y65_047189 PE=4 SV=1	GLYMA_18G012700	1	0.0404342	46.426	-1.8305	K(1)FK(1)NTMK
A0A0R0F5D4	56	K	Amidohydro-rel domain-containing protein	GLYMA_18G284800	1	5.84075e-06	134.14	0.92008	FDHSYVTSVLNK(1)YPTK
A0A0R0F5D4	107	K	Amidohydro-rel domain-containing protein	GLYMA_18G284800	1	0.0259718	85.265	-0.82922	MTNK(1)VGK
A0A0R0F5M4	319	K	Chaperone protein dnaJ A6, chloroplastic isoform A OS=Glycine soja OX=3848 GN=D0Y65_047222 PE=3 SV=1	100793352	1	0.0162261	88.177	-0.85439	VQVEIPK(1)K
A0A0R0F6M9	272	K	Glucose-1-phosphate adenylyltransferase	100792088	1	0.0129292	70.908	0.97091	ILSFSEK(1)PK
A0A0R0F6M9	279	K	Glucose-1-phosphate adenylyltransferase	100792088	1	0.000484725	89.557	0.67502	GEELK(1)AMQVDTTVLGLSK
A0A0R0F761	391	K	ATPase_AAA_core domain-containing protein	100797222	1	4.77281e-16	222.45	-0.26497	DGPPTFEQPK(1)MTLEK
A0A0R0F761	306	K	ATPase_AAA_core domain-containing protein	100797222	1	0.000144349	134.13	0.19033	MEK(1)FYWAPTR
A0A0R0F761	412	K	ATPase_AAA_core domain-containing protein	100797222	1	1.83017e-12	192.78	0.18796	LLLYGNMLVQEQENVK(1)R
A0A0R0F761	63	K	ATPase_AAA_core domain-containing protein	100797222	1	5.78762e-12	221.09	-1.7771	K(1)EIEETQQTDKDR
A0A0R0F761	225	K	ATPase_AAA_core domain-containing protein	100797222	1	4.34401e-08	161.19	-0.72629	GK(1)MCALFINDLDAGAGR
A0A0R0F761	94	K	ATPase_AAA_core domain-containing protein	100797222	1	7.21453e-24	201.85	0.62054	GK(1)GLVDSLFQAPQDAGTHYAVMSSYEYLSTGLR
A0A0R0F761	381	K	ATPase_AAA_core domain-containing protein	100797222	1	2.7246e-36	294.97	0.18636	LVNSK(1)DGPPTFEQPK
A0A0R0F761	363	K	ATPase_AAA_core domain-containing protein	100797222	1	0.000120647	119.87	-2.0537	K(1)WISGVGVDSVGK
A0A0R0F761	375	K	ATPase_AAA_core domain-containing protein	100797222	1	2.56154e-05	136.24	-0.41943	WISGVGVDSVGK(1)K
A0A0R0F761	77	K	ATPase_AAA_core domain-containing protein	100797222	1	6.32116e-19	233.14	0.22273	WK(1)GLAYDISDDQQDITR
A0A0R0F761	419	K	ATPase_AAA_core domain-containing protein	100797222	1	7.12515e-22	229.97	0.38619	VQLADK(1)YLNEAALGNANEDAIQR
A0A0R0F761	151	K	ATPase_AAA_core domain-containing protein	100797222	1	6.45313e-24	241.87	0.15888	LVVHISK(1)NFMTLPNIK
A0A0R0F761	73	K	ATPase_AAA_core domain-containing protein	100797222	1	1.61473e-16	227.63	0.1173	KEIEETQQTDK(1)DRWK
A0A0R0F761	175	K	ATPase_AAA_core domain-containing protein	100797222	1	2.28778e-15	227.91	-0.42697	GQGK(1)SFQCELVFAK
A0A0R0F761	171	K	ATPase_AAA_core domain-containing protein	100797222	1	1.84655e-05	132.79	1.1324	VPLILGIWGGK(1)GQGK
A0A0R0F761	222	K	ATPase_AAA_core domain-containing protein	100797222	1	0.00683247	94.114	0.42471	EAADMIK(1)K
A0A0R0F761	223	K	ATPase_AAA_core domain-containing protein	100797222	0.899222	7.44226e-08	149.97	-0.08221	K(0.899)GK(0.101)MCALFINDLDAGAGR
A0A0R0F859	52	K	Epimerase domain-containing protein	GLYMA_18G057900	1	5.00249e-06	149.33	-1.4199	HLEEMEGAK(1)SR
A0A0R0F859	155	K	Epimerase domain-containing protein	GLYMA_18G057900	1	0.00109626	107.79	0.092751	QK(1)GLYYPIAK
A0A0R0F859	276	K	Epimerase domain-containing protein	GLYMA_18G057900	1	7.3076e-05	130.1	-2.1897	LPK(1)DTQPGLLR
A0A0R0F859	168	K	Epimerase domain-containing protein	GLYMA_18G057900	1	3.1171e-05	136.7	-2.3055	TLAEK(1)AGWEFAK
A0A0R0F859	316	K	Epimerase domain-containing protein	GLYMA_18G057900	1	0.0106223	76.943	2.6247	DAVESLK(1)SK
A0A0R0F896	203	K	Hydrolase_4 domain-containing protein	100786089	1	0.000867937	86.179	-1.1863	LDTNMHEACLQIDK(1)ECR
A0A0R0F896	24	K	Hydrolase_4 domain-containing protein	100786089	1	0.00180018	95.775	-0.57553	VIITNK(1)YGNK
A0A0R0F8K4	271	K	Spermidine hydroxycinnamoyl transferase isoform A OS=Glycine soja OX=3848 GN=D0Y65_048159 PE=4 SV=1	GLYMA_18G113100	1	0.0158966	73.841	-0.66852	LTPEQVGK(1)LK
A0A0R0F8K4	76	K	Spermidine hydroxycinnamoyl transferase isoform A OS=Glycine soja OX=3848 GN=D0Y65_048159 PE=4 SV=1	GLYMA_18G113100	1	0.000403808	88.176	0.16664	HTPTIYIFHAK(1)HNHDTLIER
A0A0R0F8K4	222	K	Spermidine hydroxycinnamoyl transferase isoform A OS=Glycine soja OX=3848 GN=D0Y65_048159 PE=4 SV=1	GLYMA_18G113100	1	0.0103205	62.287	-2.5858	TVLK(1)FPHPLSPPR
A0A0R0F8M9	63	K	NAD(P)H-quinone oxidoreductase subunit 1, chloroplastic (Fragment) OS=Glycine soja OX=3848 GN=D0Y65_048589 PE=3 SV=1	GLYMA_18G155600	1	3.73253e-07	176.32	0.17333	LLFK(1)ENLIPSR
A0A0R0F8X5	177	K	NAD(P)H-quinone oxidoreductase subunit H, chloroplastic OS=Glycine falcata OX=45690 GN=ndhH PE=3 SV=1	GLYMA_18G155700	1	0.000560337	118.77	-0.3593	IVEYQK(1)LLTR
A0A0R0F8Z5	56	K	Xylose isomerase	100804624	1	0.0137898	68.657	-0.25378	IK(1)YEGPSSK
A0A0R0F8Z5	264	K	Xylose isomerase	100804624	1	0.00206217	96.342	0.63828	FFEAAVAYK(1)K
A0A0R0F8Z5	454	K	Xylose isomerase	100804624	1	0.00207537	114.97	-1.1492	ADFELLEK(1)K
A0A0R0F9I6	93	K	Glutamyl-tRNA(Gln) amidotransferase subunit A, chloroplastic/mitochondrial	GATA	1	2.70921e-05	160.53	1.186	APFDATAVK(1)R
A0A0R0FB49	301	K	Synaptotagmin-5 isoform A OS=Glycine soja OX=3848 GN=D0Y65_045496 PE=4 SV=1	GLYMA_17G109500	1	0.00480939	87.184	-0.80961	LVQAK(1)ELTNK
A0A0R0FC05	18	K	Kinesin motor domain-containing protein (Fragment)	GLYMA_18G146600	1	0.00325783	103.88	2.4615	ISPLINEK(1)R
A0A0R0FC05	428	K	Kinesin motor domain-containing protein (Fragment)	GLYMA_18G146600	1	0.0362921	42.083	0.74952	SEHVLLSDK(1)HK
A0A0R0FCD2	297	K	Tr-type G domain-containing protein	GLYMA_17G124500	1	0.000180073	110.35	2.4638	VGETVDIVGVK(1)ETR
A0A0R0FCW9	81	K	Putative HAD-like domain-containing protein OS=Medicago truncatula OX=3880 GN=11436479 PE=4 SV=1	GLYMA_18G234300	1	0.00218647	113.93	0.01369	K(1)SSVSEGLK
A0A0R0FCW9	191	K	Putative HAD-like domain-containing protein OS=Medicago truncatula OX=3880 GN=11436479 PE=4 SV=1	GLYMA_18G234300	1	0.000206016	107.99	-1.0895	LYGLGTGPK(1)VEVLK
A0A0R0FCW9	154	K	Putative HAD-like domain-containing protein OS=Medicago truncatula OX=3880 GN=11436479 PE=4 SV=1	GLYMA_18G234300	1	0.000942141	95.183	1.1351	FASSK(1)VYIVTTK
A0A0R0FCW9	220	K	Putative HAD-like domain-containing protein OS=Medicago truncatula OX=3880 GN=11436479 PE=4 SV=1	GLYMA_18G234300	1	0.00141561	117.89	0.16464	LATLK(1)NVIK
A0A0R0FDV1	124	K	4-hydroxy-4-methyl-2-oxoglutarate aldolase	100500691	1	0.00443235	70.942	-0.28976	ALASHPMK(1)ANK
A0A0R0FDV1	133	K	4-hydroxy-4-methyl-2-oxoglutarate aldolase	100500691	1	7.55623e-05	116.95	-0.90822	GMGEK(1)QVPINIAGTR
A0A0R0FDY4	122	K	Bifunctional protein FolD 4, chloroplastic OS=Glycine soja OX=3848 GN=D0Y65_049470 PE=3 SV=1	GLYMA_18G229900	1	0.023827	48.899	-0.94602	IEK(1)DVDGFHPLNIGR
A0A0R0FE45	249	K	Pyruvate carboxyltransferase domain-containing protein	GLYMA_17G159700	1	0.033305	42.066	0.23294	HK(1)GTYEIISPEDIGLER
A0A0R0FES6	4	K	AvrRpt-cleavage domain-containing protein	GLYMA_17G184500	1	0.0235988	56.632	0.49279	SEK(1)GRPLPK
A0A0R0FF83	242	K	Valine--tRNA ligase, chloroplastic/mitochondrial 2 OS=Glycine soja OX=3848 GN=D0Y65_046282 PE=4 SV=1	GLYMA_17G186800	1	0.00557817	88.134	0.54226	AEYSVEPAK(1)R
A0A0R0FFP1	60	K	Phosphoglycolate phosphatase OS=Glycine max OX=3847 GN=100798113 PE=3 SV=2	100798113	1	0.00333472	89.231	0.03295	K(1)VYVIGEDGILK
A0A0R0FFP1	18	K	Phosphoglycolate phosphatase OS=Glycine max OX=3847 GN=100798113 PE=3 SV=2	100798113	1	3.69214e-06	153.74	-0.8545	LVFVTNNSTK(1)SR
A0A0R0FFP1	90	K	Phosphoglycolate phosphatase OS=Glycine max OX=3847 GN=100798113 PE=3 SV=2	100798113	0.997297	0.000181927	93.166	0.96859	K(0.997)IELK(0.003)PGFLMEHDEDVGAVVVGFDR
A0A0R0FFP1	57	K	Phosphoglycolate phosphatase OS=Glycine max OX=3847 GN=100798113 PE=3 SV=2	100798113	1	0.0185832	78.192	-1.1008	SIDFPK(1)DK
A0A0R0FFP1	89	K	Phosphoglycolate phosphatase OS=Glycine max OX=3847 GN=100798113 PE=3 SV=2	100798113	1	4.15845e-44	302.26	-0.30574	ELELAGYQYLGGPEDGGK(1)K
A0A0R0FFV7	67	K	2Fe-2S ferredoxin-type domain-containing protein	100807125	1	0.0138615	86.67	-1.2999	VK(1)AISGEK
A0A0R0FFV7	73	K	2Fe-2S ferredoxin-type domain-containing protein	100807125	1	0.00794467	83.948	0.32114	AISGEK(1)LLR
A0A0R0FGB9	367	K	Phenylalanine--tRNA ligase, chloroplastic/mitochondrial isoform C OS=Glycine soja OX=3848 GN=D0Y65_049918 PE=4 SV=1	100794763	1	0.000684595	96.067	0.48732	EQVQSK(1)LNVVLR
A0A0R0FGB9	60	K	Phenylalanine--tRNA ligase, chloroplastic/mitochondrial isoform C OS=Glycine soja OX=3848 GN=D0Y65_049918 PE=4 SV=1	100794763	1	0.0226533	50.178	1.1088	NAIYEYFDTHYSNK(1)FNK
A0A0R0FGB9	272	K	Phenylalanine--tRNA ligase, chloroplastic/mitochondrial isoform C OS=Glycine soja OX=3848 GN=D0Y65_049918 PE=4 SV=1	100794763	1	5.9842e-08	168.61	0.33698	FTSQFSK(1)GQLGVK
A0A0R0FGB9	29	K	Phenylalanine--tRNA ligase, chloroplastic/mitochondrial isoform C OS=Glycine soja OX=3848 GN=D0Y65_049918 PE=4 SV=1	100794763	1	0.000388138	88.176	0.26174	DDPTNNVPDNIFSK(1)LGVHLHR
A0A0R0FH00	74	K	Heat shock cognate 70 kDa protein 2 OS=Glycine soja OX=3848 GN=D0Y65_049891 PE=3 SV=1	100787543	1	4.53094e-06	146.2	3.6362	NQVAMNPVNTVFDAK(1)R
A0A0R0FH00	567	K	Heat shock cognate 70 kDa protein 2 OS=Glycine soja OX=3848 GN=D0Y65_049891 PE=3 SV=1	100787543	0.999999	0.00101382	92.943	-0.16144	IASK(1)LSDDDKK
A0A0R0FH09	101	K	PHD-type domain-containing protein	100797908	1	0.0362243	43.808	-0.43322	WFHGK(1)CVK
A0A0R0FH09	114	K	PHD-type domain-containing protein	100797908	1	0.00603601	89.542	0.16283	AEHIK(1)QYK
A0A0R0FH73	157	K	AAA domain-containing protein	100808349	1	8.66334e-05	115.38	-0.8376	LPK(1)GVLLVGPPGTGK
A0A0R0FHG0	82	K	AAI domain-containing protein	100306479	1	0.000742761	118.03	1.7882	QYVNSPNAK(1)K
A0A0R0FJI5	1392	K	Subtilisin-like protease SBT1.4 (Fragment) OS=Mucuna pruriens OX=157652 GN=SBT1.4 PE=3 SV=1	GLYMA_16G008900	1	0.000759996	80.412	-2.7972	AK(1)LDGSESFGSIEWTDGSHVVR
A0A0R0FJI5	1308	K	Subtilisin-like protease SBT1.4 (Fragment) OS=Mucuna pruriens OX=157652 GN=SBT1.4 PE=3 SV=1	GLYMA_16G008900	1	2.25331e-05	132.09	-0.81722	EPAVESVCEGK(1)VGR
A0A0R0FJI5	1241	K	Subtilisin-like protease SBT1.4 (Fragment) OS=Mucuna pruriens OX=157652 GN=SBT1.4 PE=3 SV=1	GLYMA_16G008900	1	3.55852e-05	95.666	1.2183	SALMTTAYNVDNSGGNIK(1)DLGSGK
A0A0R0FJI5	839	K	Subtilisin-like protease SBT1.4 (Fragment) OS=Mucuna pruriens OX=157652 GN=SBT1.4 PE=3 SV=1	GLYMA_16G008900	1	0.00928627	80.438	0.00066736	IIGAK(1)AFYK
A0A0R0FKH3	64	K	Protein kinase domain-containing protein	100782903	1	0.0429742	67.032	-0.62163	PQDGK(1)LR
A0A0R0FL97	205	K	Photosynthetic NDH subunit of subcomplex B 2, chloroplastic OS=Glycine soja OX=3848 GN=D0Y65_042657 PE=4 SV=1	100805680	1	0.0213362	73.248	-0.12469	GTAIK(1)GLR
A0A0R0FL97	182	K	Photosynthetic NDH subunit of subcomplex B 2, chloroplastic OS=Glycine soja OX=3848 GN=D0Y65_042657 PE=4 SV=1	100805680	1	0.000157823	94.281	-0.20602	NIGPK(1)PATLTNAILSHFR
A0A0R0FL97	275	K	Photosynthetic NDH subunit of subcomplex B 2, chloroplastic OS=Glycine soja OX=3848 GN=D0Y65_042657 PE=4 SV=1	100805680	1	0.00794467	83.948	-0.76787	VYAAPPK(1)ER
A0A0R0FL97	80	K	Photosynthetic NDH subunit of subcomplex B 2, chloroplastic OS=Glycine soja OX=3848 GN=D0Y65_042657 PE=4 SV=1	100805680	1	0.00791223	67.997	-1.5122	IPDAHVTSYK(1)PK
A0A0R0FL97	108	K	Photosynthetic NDH subunit of subcomplex B 2, chloroplastic OS=Glycine soja OX=3848 GN=D0Y65_042657 PE=4 SV=1	100805680	1	0.00172135	71.685	0.10964	AK(1)GGVGLVMNEVLQPGAK
A0A0R0FL97	279	K	Photosynthetic NDH subunit of subcomplex B 2, chloroplastic OS=Glycine soja OX=3848 GN=D0Y65_042657 PE=4 SV=1	100805680	1	0.000251047	118.61	0.52192	LK(1)AFYNTPPSK
A0A0R0FL97	288	K	Photosynthetic NDH subunit of subcomplex B 2, chloroplastic OS=Glycine soja OX=3848 GN=D0Y65_042657 PE=4 SV=1	100805680	1	0.000356559	92.439	-0.44434	AFYNTPPSK(1)YETIDQGR
A0A0R0FLE5	11	K	Ubiquitin carboxyl-terminal hydrolase	GLYMA_17G145500	1	0.00181405	89.805	-0.17574	ATLDERPSAK(1)R
A0A0R0FLS7	120	K	Translocon-associated protein subunit beta OS=Glycine max OX=3847 GN=GLYMA_16G050800 PE=3 SV=1	GLYMA_16G050800	1	0.000313873	105.65	0.51685	GVFAGEPAVIK(1)FR
A0A0R0FLS7	107	K	Translocon-associated protein subunit beta OS=Glycine max OX=3847 GN=GLYMA_16G050800 PE=3 SV=1	GLYMA_16G050800	1	3.38688e-06	121.51	-1.9791	LDAGGILSHTFELEAK(1)SK
A0A0R0FN16	89	K	tRNA-synt_1 domain-containing protein	GLYMA_17G186900	1	0.0305756	43.03	0.23522	HVPIIADK(1)HVDR
A0A0R0FNU3	307	K	EPL1 domain-containing protein	100792436	0.972119	0.0404609	69.721	-2.1928	K(0.972)QYK(0.014)NK(0.014)GDSRK
A0A0R0FQN0	427	K	Aspartate aminotransferase	547792	1	0.00635142	65.231	-0.22861	NQSDNMTNK(1)WHVYMTK
A0A0R0FQN0	112	K	Aspartate aminotransferase	547792	1	0.00208331	114.89	-1.1268	K(1)AENLMLER
A0A0R0FQN0	152	K	Aspartate aminotransferase	547792	1	0.00184248	69.935	1.5169	ATAELLLGADNPAIK(1)QQR
A0A0R0FQN0	434	K	Aspartate aminotransferase	547792	1	7.12536e-05	140.45	-0.42022	WHVYMTK(1)DGR
A0A0R0FQN0	183	K	Aspartate aminotransferase	547792	1	6.25233e-06	118.5	-0.50502	YFPGAK(1)VLISAPTWGNHK
A0A0R0FQN0	394	K	Aspartate aminotransferase	547792	1	0.000285848	113.24	0.018243	QQLYDSITSK(1)DK
A0A0R0FRF9	452	K	ENTH domain-containing protein	100789110	1	0.00730933	64.374	3.2608	HDNVTGK(1)SLADSK
A0A0R0FSI6	57	K	Thioredoxin domain-containing protein	GLYMA_17G254200	1	0.026884	64.841	0.42342	K(1)TPELIFLK
A0A0R0FSI6	56	K	Thioredoxin domain-containing protein	GLYMA_17G254200	1	0.000621161	103.44	-0.48811	FMAPVLAEIAK(1)K
A0A0R0FSI6	26	K	Thioredoxin domain-containing protein	GLYMA_17G254200	1	0.000167693	138.22	0.30821	LQLQNAK(1)DSK
A0A0R0FSY2	112	K	Chlorophyll a-b binding protein, chloroplastic	100789786	1	0.00937433	118.5	0.49171	K(1)PEDFSK
A0A0R0FSY2	118	K	Chlorophyll a-b binding protein, chloroplastic	100789786	0.999191	1.64931e-12	194.94	0.40037	K(0.001)PEDFSK(0.999)YQAFELIHAR
A0A0R0FTN1	342	K	TMV resistance protein N isoform K OS=Glycine soja OX=3848 GN=D0Y65_044335 PE=4 SV=1	102669654	1	0.0106663	61.932	-2.185	K(1)HSMLVSK(1)TNR
A0A0R0FTN1	335	K	TMV resistance protein N isoform K OS=Glycine soja OX=3848 GN=D0Y65_044335 PE=4 SV=1	102669654	1	0.0106663	61.932	-2.185	K(1)HSMLVSK(1)TNR
A0A0R0FV95	145	K	2Fe-2S ferredoxin-type domain-containing protein	100820264	1	0.0099751	93.649	-0.31685	GHEWK(1)YAK
A0A0R0FV95	140	K	2Fe-2S ferredoxin-type domain-containing protein	100820264	1	0.00581987	60.307	0.3926	GAVVIQQLPEWK(1)GHEWK
A0A0R0FVK4	481	K	Carboxypeptidase	100792057	1	0.0012351	89.805	-0.53628	GSGHTVPEYK(1)PR
A0A0R0FVK4	56	K	Carboxypeptidase	100792057	1	3.35967e-05	120.49	-0.11799	HYAGYVTVDK(1)SHGR
A0A0R0FVK4	490	K	Carboxypeptidase	100792057	1	0.0186089	84.743	2.3519	EALDFYK(1)R
A0A0R0FVN8	7	K	POTRA domain-containing protein	100794156	1	0.0243872	62.466	-1.0577	DGYGK(1)IINLR
A0A0R0FVQ2	211	K	Peptidase S59 domain-containing protein (Fragment)	GLYMA_15G031300	0.993302	0.0483772	61.56	-0.087571	LPK(0.993)FTK(0.007)QQVK
A0A0R0FXY5	234	K	Ricin B-like lectin EULS3 OS=Glycine soja OX=3848 GN=D0Y65_042672 PE=4 SV=1	100780015	1	0.000779997	78.272	-0.068277	MVNNVHLNVDAFHGDK(1)NSGGVR
A0A0R0FY50	77	K	DUF538 family protein OS=Medicago truncatula OX=3880 GN=MTR_1g088260 PE=4 SV=2	GLYMA_16G151600	1	2.30059e-05	145.41	-0.13541	STITGVISK(1)GR
A0A0R0FYH8	203	K	Putative NAD(P)-binding rossmann-fold protein (Fragment) OS=Trifolium pratense OX=57577 GN=L195_g020050 PE=4 SV=1	100814401	1	0.000352894	110.15	-1.2713	QEVMDLVYK(1)SGK
A0A0R0FYH8	139	K	Putative NAD(P)-binding rossmann-fold protein (Fragment) OS=Trifolium pratense OX=57577 GN=L195_g020050 PE=4 SV=1	100814401	1	0.0241222	49.298	-0.35672	VDK(1)GAHAYWLEK
A0A0R0FYH8	223	K	Putative NAD(P)-binding rossmann-fold protein (Fragment) OS=Trifolium pratense OX=57577 GN=L195_g020050 PE=4 SV=1	100814401	1	0.000898191	103.21	0.18927	FTGTDDPLGK(1)R
A0A0R0FZN4	10	K	Farnesyl pyrophosphate synthase 1 OS=Glycine soja OX=3848 GN=D0Y65_040682 PE=3 SV=1	GLYMA_15G121400	1	0.000287347	107.39	3.4897	MLDYNVPGGK(1)LNR
A0A0R0FZN4	299	K	Farnesyl pyrophosphate synthase 1 OS=Glycine soja OX=3848 GN=D0Y65_040682 PE=3 SV=1	GLYMA_15G121400	1	0.0149347	84.743	0.081627	SFLAK(1)IYK
A0A0R0FZN4	235	K	Farnesyl pyrophosphate synthase 1 OS=Glycine soja OX=3848 GN=D0Y65_040682 PE=3 SV=1	GLYMA_15G121400	1	0.000364382	117.25	-0.35403	ALELSNEQQK(1)K
A0A0R0G0B2	22	K	Protein RRC1 OS=Glycine soja OX=3848 GN=D0Y65_055245 PE=4 SV=1	GLYMA_16G095500	1	0.0058246	100.25	-1.3425	PK(0.067)EK(0.933)EK(1)GK
A0A0R0G0B2	20	K	Protein RRC1 OS=Glycine soja OX=3848 GN=D0Y65_055245 PE=4 SV=1	GLYMA_16G095500	0.932836	0.0058246	100.25	-1.3425	PK(0.067)EK(0.933)EK(1)GK
A0A0R0G184	277	K	ABC transporter C family member 10 OS=Glycine soja OX=3848 GN=glysoja_045164 PE=4 SV=1	GLYMA_16G172500	1	0.0145791	73.632	-0.5787	GVNLSGGQK(1)QR
A0A0R0G342	90	K	KH type-2 domain-containing protein	100795045	1	2.28728e-07	146.69	1.1412	FPENSVELYAEK(1)VNNR
A0A0R0G342	75	K	KH type-2 domain-containing protein	100795045	1	0.00402661	96.668	-2.1442	ELTSVVQK(1)R
A0A0R0G342	214	K	KH type-2 domain-containing protein	100795045	1	1.14651e-13	194.92	-0.43748	TPLPDLVTIHTPK(1)EEEEYAR
A0A0R0G342	7	K	KH type-2 domain-containing protein	100795045	1	0.0441991	64.265	-0.46857	ATQMSK(1)K
A0A0R0G342	108	K	KH type-2 domain-containing protein	100795045	1	0.00180018	95.775	-0.19808	YK(1)LLGGLAVR
A0A0R0G342	62	K	KH type-2 domain-containing protein	100795045	1	0.00408015	89.266	0.39148	TQAVLGEK(1)GR
A0A0R0G342	78	K	KH type-2 domain-containing protein	100795045	1	0.000325015	97.2	3.4684	FK(1)FPENSVELYAEK
A0A0R0G342	153	K	KH type-2 domain-containing protein	100795045	1	9.01597e-08	163.8	0.14857	FK(1)DGYMISSGQPVK
A0A0R0G3L8	348	K	Phospho-2-dehydro-3-deoxyheptonate aldolase	100789764	0.959678	0.00357142	71.806	-1.4266	LIDILNPK(0.96)NK(0.04)PGR
A0A0R0G3L8	402	K	Phospho-2-dehydro-3-deoxyheptonate aldolase	100789764	1	0.0163026	82.287	-0.10972	APSGLK(1)TR
A0A0R0G3L8	153	K	Phospho-2-dehydro-3-deoxyheptonate aldolase	100789764	1	0.00401791	104.06	-2.2889	MAGQFAK(1)PR
A0A0R0G3Y8	61	K	4-hydroxy-4-methyl-2-oxoglutarate aldolase	100500019	1	0.00143356	100.88	0.85127	ELVETK(1)GEGR
A0A0R0G538	126	K	Ubiquitin thioesterase OS=Glycine max OX=3847 GN=100803170 PE=3 SV=1	100803170	1	0.000196454	142.98	-0.74817	IQANVEK(1)SR
A0A0R0G554	398	K	Lipoxygenase	GLYMA_15G026500	1	4.43257e-80	349.35	-0.0085817	LDTQAYGDHTCIITK(1)EHLEPNLGGLTVEQAIQNK
A0A0R0G554	181	K	Lipoxygenase	GLYMA_15G026500	1	0.00307974	83.862	0.17897	YREEELK(1)NVR
A0A0R0G554	7	K	Lipoxygenase	GLYMA_15G026500	1	0.0109728	62.463	-0.27867	MFPFGHK(1)GQK
A0A0R0G554	607	K	Lipoxygenase	GLYMA_15G026500	1	0.0132042	57.796	-0.2057	RGVAVK(1)DPSAPHGVR
A0A0R0G554	263	K	Lipoxygenase	GLYMA_15G026500	1	2.8725e-08	150.91	-0.43155	DEAFGHLK(1)SSDFLAYGIK
A0A0R0G554	441	K	Lipoxygenase	GLYMA_15G026500	1	5.40247e-07	170.66	0.93151	INANTTK(1)TYATR
A0A0R0G554	814	K	Lipoxygenase	GLYMA_15G026500	1	0.00248773	91.313	-0.2501	LIEK(1)NNDETLR
A0A0R0G554	682	K	Lipoxygenase	GLYMA_15G026500	1	0.000159231	116.71	-0.15145	DKPWWQK(1)MQTR
A0A0R0G554	434	K	Lipoxygenase	GLYMA_15G026500	1	0.0246066	76.1	-0.14044	K(1)INANTTK
A0A0R0G554	677	K	Lipoxygenase	GLYMA_15G026500	1	0.0393435	69.383	-0.20375	DK(1)PWWQK
A0A0R0G554	344	K	Lipoxygenase	GLYMA_15G026500	1	0.00744397	75.819	0.46651	YPPPK(1)VMQVDK
A0A0R0G554	214	K	Lipoxygenase	GLYMA_15G026500	0.9932	1.77393e-08	142.85	-0.13066	IYDYDVYNDLGDPDK(0.007)GEK(0.993)YAR
A0A0R0G554	383	K	Lipoxygenase	GLYMA_15G026500	1	1.51198e-16	189.09	0.58797	IIEEFPLSSK(1)LDTQAYGDHTCIITK
A0A0R0G554	742	K	Lipoxygenase	GLYMA_15G026500	1	1.54747e-07	152.95	1.1828	GSPEYDALAK(1)NPEK
A0A0R0G554	732	K	Lipoxygenase	GLYMA_15G026500	1	0.000109727	112.12	1.4274	FMPEK(1)GSPEYDALAK
A0A0R0G554	82	K	Lipoxygenase	GLYMA_15G026500	1	0.000603595	107.06	-0.16641	GK(1)ITLPTIGAK
A0A0R0G554	350	K	Lipoxygenase	GLYMA_15G026500	1	3.95011e-31	274.52	0.080223	VMQVDK(1)SAWMTDEEFAR
A0A0R0G554	246	K	Lipoxygenase	GLYMA_15G026500	0.993683	6.1177e-06	134.14	-0.39847	K(0.006)DPNSEK(0.994)PSDFVYLPR
A0A0R0G554	240	K	Lipoxygenase	GLYMA_15G026500	1	6.39349e-05	103.13	-0.12889	K(1)DPNSEKPSDFVYLPR
A0A0R0G554	304	K	Lipoxygenase	GLYMA_15G026500	1	3.52046e-12	200.58	0.22176	K(1)LYEGGVTLPTNFLSK
A0A0R0G554	339	K	Lipoxygenase	GLYMA_15G026500	1	1.5652e-08	176.25	1.5162	TDGEQFLK(1)YPPPK
A0A0R0G554	75	K	Lipoxygenase	GLYMA_15G026500	1	0.00846689	96.668	0.53165	VGK(1)ATNLR
A0A0R0G554	418	K	Lipoxygenase	GLYMA_15G026500	1	3.46857e-12	191.37	1.203	K(1)LFILDHHDYLIPYLR
A0A0R0G554	655	K	Lipoxygenase	GLYMA_15G026500	1	6.44869e-08	164.15	-1.4318	SDEELQK(1)DPELQAWWK
A0A0R0G554	558	K	Lipoxygenase	GLYMA_15G026500	1	0.00258119	91.307	-0.67455	K(1)SLVNADGIIEK
A0A0R0G554	746	K	Lipoxygenase	GLYMA_15G026500	1	0.00484597	113.66	-0.18779	NPEK(1)EFLK
A0A0R0G554	540	K	Lipoxygenase	GLYMA_15G026500	1	4.59382e-06	124.25	0.47775	HLSVVHPIYK(1)LLFPHYR
A0A0R0G554	417	K	Lipoxygenase	GLYMA_15G026500	1	3.87319e-26	249.16	1.3833	EHLEPNLGGLTVEQAIQNK(1)K
A0A0R0G554	12	K	Lipoxygenase	GLYMA_15G026500	1	1.113e-05	169.65	-0.33858	IK(1)GTMVVMQK
A0A0R0G554	211	K	Lipoxygenase	GLYMA_15G026500	1	5.98639e-18	210.57	-0.43832	IYDYDVYNDLGDPDK(1)GEK
A0A0R0G554	802	K	Lipoxygenase	GLYMA_15G026500	1	0.00120988	105.46	0.32683	FGK(1)NLEEIEK
A0A0R0G554	750	K	Lipoxygenase	GLYMA_15G026500	1	0.0029623	99.815	-0.19109	EFLK(1)TITGK
A0A0R0G5A6	289	K	Fe2OG dioxygenase domain-containing protein	100802304	1	0.000837312	126.39	1.7398	ATVNSEK(1)ER
A0A0R0G5B1	1109	K	ABC transporter C family member 2 isoform E OS=Glycine soja OX=3848 GN=D0Y65_040403 PE=4 SV=1	100801762	1	0.0318162	78.324	0.81726	AYK(1)AYDR
A0A0R0G5K4	33	K	Nuclear pore complex protein GP210 isoform B OS=Glycine soja OX=3848 GN=D0Y65_010867 PE=4 SV=1	100812621	0.999518	0.0331839	44.612	1.0262	YQEK(0.014)VASK(0.987)SK(1)K
A0A0R0G5K4	31	K	Nuclear pore complex protein GP210 isoform B OS=Glycine soja OX=3848 GN=D0Y65_010867 PE=4 SV=1	100812621	0.986691	0.0331839	44.612	1.0262	YQEK(0.014)VASK(0.987)SK(1)K
A0A0R0G6T3	149	K	Triosephosphate isomerase, cytosolic OS=Glycine soja OX=3848 GN=D0Y65_039891 PE=3 SV=1	GLYMA_15G038100	1	6.38087e-10	173.87	0.51871	EAGTTTAVVSEQTK(1)AIAAK
A0A0R0G6T3	191	K	Triosephosphate isomerase, cytosolic OS=Glycine soja OX=3848 GN=D0Y65_039891 PE=3 SV=1	GLYMA_15G038100	1	0.000598531	90.56	0.19292	K(1)WVHDNVSAEVAASVR
A0A0R0G6T3	4	K	Triosephosphate isomerase, cytosolic OS=Glycine soja OX=3848 GN=D0Y65_039891 PE=3 SV=1	GLYMA_15G038100	1	0.006141	104.2	0.050951	K(1)FFVGGNWK
A0A0R0G6T3	21	K	Triosephosphate isomerase, cytosolic OS=Glycine soja OX=3848 GN=D0Y65_039891 PE=3 SV=1	GLYMA_15G038100	1	3.43359e-05	155.53	0.087512	CNGTTEEVK(1)K
A0A0R0G6T3	12	K	Triosephosphate isomerase, cytosolic OS=Glycine soja OX=3848 GN=D0Y65_039891 PE=3 SV=1	GLYMA_15G038100	1	2.82247e-24	246.27	-0.31299	FFVGGNWK(1)CNGTTEEVKK
A0A0R0G7U1	222	K	FCP1 homology domain-containing protein	GLYMA_14G014300	1	0.00316283	97.472	2.1109	PATK(1)YQDGK
A0A0R0G869	63	K	Pyruvate dehydrogenase E1 component subunit beta	100777306	1	0.00229476	94.363	2.4066	GLLEK(1)FGPER
A0A0R0G8W1	111	K	Thioredoxin domain-containing protein	GLYMA_15G108700	1	0.0104993	70.942	0.2621	GLK(1)AWITGQR
A0A0R0G8Z2	38	K	Cysteine proteinase inhibitor	GLYMA_14G038300	1	0.00102752	126.82	-2.2146	FAVEEQNK(1)R
A0A0R0G8Z2	131	K	Cysteine proteinase inhibitor	GLYMA_14G038300	1	0.00135802	101.54	0.55476	FAVDQHNK(1)K
A0A0R0G924	137	K	Ubiquitin carboxyl-terminal hydrolase 12 isoform A OS=Glycine soja OX=3848 GN=D0Y65_037686 PE=3 SV=1	100800328	1	0.0196966	54.784	-0.58268	K(1)DTQHQFNAR
A0A0R0G924	865	K	Ubiquitin carboxyl-terminal hydrolase 12 isoform A OS=Glycine soja OX=3848 GN=D0Y65_037686 PE=3 SV=1	100800328	1	0.0246236	86.866	-1.1306	PQPIK(1)YR
A0A0R0G924	293	K	Ubiquitin carboxyl-terminal hydrolase 12 isoform A OS=Glycine soja OX=3848 GN=D0Y65_037686 PE=3 SV=1	100800328	1	0.0108957	76.228	0.74629	VLCEK(1)LEDK
A0A0R0G924	299	K	Ubiquitin carboxyl-terminal hydrolase 12 isoform A OS=Glycine soja OX=3848 GN=D0Y65_037686 PE=3 SV=1	100800328	1	0.000198421	117.27	0.79336	MK(1)GTVVEGTIQK
A0A0R0G924	377	K	Ubiquitin carboxyl-terminal hydrolase 12 isoform A OS=Glycine soja OX=3848 GN=D0Y65_037686 PE=3 SV=1	100800328	1	0.00202733	82.069	-1.1826	YHAEQYGLQDAK(1)K
A0A0R0GAA7	141	K	CCHC-type domain-containing protein OS=Glycine max OX=3847 GN=GLYMA_15G198400 PE=4 SV=1	GLYMA_15G208100	1	0.0149113	83.499	-0.58506	LLK(1)DQNQNK(1)R
A0A0R0GAA7	135	K	CCHC-type domain-containing protein OS=Glycine max OX=3847 GN=GLYMA_15G198400 PE=4 SV=1	GLYMA_15G208100	1	0.0149113	83.499	-0.58506	LLK(1)DQNQNK(1)R
A0A0R0GAK0	159	K	Putative aquaporin PIP-type 7a OS=Glycine soja OX=3848 GN=D0Y65_037836 PE=3 SV=1	GLYMA_14G061500	1	0.0311489	79.116	-0.0058736	GFEGK(1)TK
A0A0R0GAK0	4	K	Putative aquaporin PIP-type 7a OS=Glycine soja OX=3848 GN=D0Y65_037836 PE=3 SV=1	GLYMA_14G061500	1	4.40889e-06	143.05	0.39318	MEGK(1)EQDVSLGANK
A0A0R0GAK0	161	K	Putative aquaporin PIP-type 7a OS=Glycine soja OX=3848 GN=D0Y65_037836 PE=3 SV=1	GLYMA_14G061500	1	8.51251e-18	211.96	0.17141	TK(1)YGALNGGANFVAPGYTK
A0A0R0GAK0	287	K	Putative aquaporin PIP-type 7a OS=Glycine soja OX=3848 GN=D0Y65_037836 PE=3 SV=1	GLYMA_14G061500	1	0.0300154	80.462	0.20653	AIPFK(1)SK
A0A0R0GAK0	14	K	Putative aquaporin PIP-type 7a OS=Glycine soja OX=3848 GN=D0Y65_037836 PE=3 SV=1	GLYMA_14G061500	1	5.19836e-08	170.22	0.45325	EQDVSLGANK(1)FPER
A0A0R0GAQ3	345	K	WD_REPEATS_REGION domain-containing protein	100775526	1	7.69611e-06	109.5	-0.3121	AMAQHPK(1)EQAFASASADNIK
A0A0R0GB11	461	K	CW-type domain-containing protein	102667636	1	0.0398261	78.149	0.25914	K(1)AEAVAR
A0A0R0GB30	141	K	Cysteine proteinase RD21a OS=Glycine soja OX=3848 GN=D0Y65_038077 PE=3 SV=1	GLYMA_14G085600	1	0.0033426	103.08	0.42606	K(1)EGAVTPVK
A0A0R0GB74	559	K	DUF1995 domain-containing protein	100818830	1	0.00228005	107.79	-0.10512	VDESPGK(1)EK
A0A0R0GB74	252	K	DUF1995 domain-containing protein	100818830	1	3.43981e-10	162.43	-1.8284	LNIYK(1)QNAEAASSSYSSITHK
A0A0R0GB74	131	K	DUF1995 domain-containing protein	100818830	1	1.44552e-11	197.38	1.0531	AEVAAGTEIGNK(1)AK
A0A0R0GB74	295	K	DUF1995 domain-containing protein	100818830	1	4.40368e-05	115.56	0.71959	VK(1)IIESGEKPIPDTK
A0A0R0GB74	220	K	DUF1995 domain-containing protein	100818830	1	0.0126748	59.709	0.4624	IYHLK(1)FFPPDTEEIK
A0A0R0GB74	308	K	DUF1995 domain-containing protein	100818830	0.999838	0.00283465	74.853	-0.68484	IIESGEKPIPDTK(1)K
A0A0R0GB74	215	K	DUF1995 domain-containing protein	100818830	1	0.000224476	97.69	-0.087892	RLDPVTGK(1)IYHLK
A0A0R0GB74	395	K	DUF1995 domain-containing protein	100818830	1	0.000180319	119.74	3.7135	ALALSFADDGK(1)R
A0A0R0GB74	302	K	DUF1995 domain-containing protein	100818830	1	0.000420317	98.676	-0.84809	IIESGEK(1)PIPDTK
A0A0R0GB74	318	K	DUF1995 domain-containing protein	100818830	1	0.000369199	142.56	-0.50086	TSLSQDK(1)WR
A0A0R0GB74	275	K	DUF1995 domain-containing protein	100818830	1	0.00254213	80.69	-0.4211	IDGSHSK(1)EAVFK
A0A0R0GB74	293	K	DUF1995 domain-containing protein	100818830	1	5.93351e-06	139.3	-0.54841	EIESLLSQLQQDK(1)VK
A0A0R0GB74	355	K	DUF1995 domain-containing protein	100818830	1	0.00830439	97.431	-2.9603	AISDGK(1)TR
A0A0R0GC44	109	K	Peptidase A2 domain-containing protein OS=Glycine max OX=3847 GN=GLYMA_18G161300 PE=4 SV=1	GLYMA_15G205000	1	0.0267494	67.169	-1.5181	GMENPK(1)QK
A0A0R0GCS7	359	K	HP domain-containing protein OS=Glycine max OX=3847 GN=100808499 PE=4 SV=1	100808499	1	0.0371897	61.962	-0.6502	GK(1)VAALLK
A0A0R0GCS7	273	K	HP domain-containing protein OS=Glycine max OX=3847 GN=100808499 PE=4 SV=1	100808499	1	3.65018e-05	129.77	-0.25746	GQAEPVETDSLK(1)R
A0A0R0GCX0	22	K	Acyl-coenzyme A oxidase OS=Glycine max OX=3847 GN=GLYMA_11G035200 PE=3 SV=1	GLYMA_14G125300	1	0.0256875	91.626	1.0973	K(1)AAYAWK
A0A0R0GCX0	28	K	Acyl-coenzyme A oxidase OS=Glycine max OX=3847 GN=GLYMA_11G035200 PE=3 SV=1	GLYMA_14G125300	1	0.0314994	86.086	-0.4729	AAYAWK(1)R
A0A0R0GEJ0	21	K	PEROXIDASE_4 domain-containing protein	100795192	1	0.0012308	105.03	-0.12616	VK(1)ETLFTAIK
A0A0R0GEJ0	88	K	PEROXIDASE_4 domain-containing protein	100795192	1	0.00775172	107.21	0.019789	K(1)EIDSYSK
A0A0R0GEJ0	19	K	PEROXIDASE_4 domain-containing protein	100795192	1	0.00876867	95.815	0.85652	SEFQSK(1)VK
A0A0R0GEU1	25	K	Glucose-6-phosphate isomerase	GLYMA_14G180500	1	7.97525e-22	227.6	0.12213	VNQGISVYGNK(1)GSTDQHAYIQQLR
A0A0R0GEU1	133	K	Glucose-6-phosphate isomerase	GLYMA_14G180500	1	0.00827001	78.342	-0.3689	AAGEVLALQK(1)R
A0A0R0GF86	163	K	6PF2K domain-containing protein	100796785	1	0.0259472	44.511	-0.19819	WLGHNTK(1)HFNVGK
A0A0R0GFW6	127	K	Phosphoglycerate kinase	GLYMA_15G261900	1	5.26606e-05	137.21	0.27586	AAIPTIK(1)HLIQNGAK
A0A0R0GFW6	206	K	Phosphoglycerate kinase	GLYMA_15G261900	0.996238	0.00318143	78.505	-0.18563	FYK(0.004)EEEK(0.996)NDPEHAK
A0A0R0GFW6	245	K	Phosphoglycerate kinase	GLYMA_15G261900	1	0.000376799	92.295	-0.57021	YLK(1)PSVAGFLLQK
A0A0R0GFW6	93	K	Phosphoglycerate kinase	GLYMA_15G261900	1	5.72499e-05	122.46	0.016067	SVGELSAADLK(1)GK
A0A0R0GFW6	419	K	Phosphoglycerate kinase	GLYMA_15G261900	1	0.0296399	68.846	0.88319	K(1)LADLSGK
A0A0R0GFW6	214	K	Phosphoglycerate kinase	GLYMA_15G261900	1	9.23375e-20	232.54	0.4997	K(1)LASLADLFVNDAFGTAHR
A0A0R0GFW6	338	K	Phosphoglycerate kinase	GLYMA_15G261900	1	7.51117e-06	131.67	1.5133	EK(1)GVSLLLPSDVVIADK
A0A0R0GFW6	82	K	Phosphoglycerate kinase	GLYMA_15G261900	1	0.000355817	113.25	-0.30099	K(1)SVGELSAADLK
A0A0R0GFW6	334	K	Phosphoglycerate kinase	GLYMA_15G261900	1	4.61822e-05	129.34	-0.34412	LDLATSLLAK(1)AK
A0A0R0GFW6	426	K	Phosphoglycerate kinase	GLYMA_15G261900	1	4.75002e-16	189.88	-0.18994	LADLSGK(1)GVTTIIGGGDSVAAVEK
A0A0R0GFW6	418	K	Phosphoglycerate kinase	GLYMA_15G261900	1	0.0242467	66.56	0.90212	FAVGTEAIAK(1)K
A0A0R0GFW6	213	K	Phosphoglycerate kinase	GLYMA_15G261900	0.999785	8.68568e-05	104.55	0.35538	FYKEEEKNDPEHAK(1)K
A0A0R0GFW6	146	K	Phosphoglycerate kinase	GLYMA_15G261900	1	0.0122929	107.01	-0.71008	PK(1)GVTPK
A0A0R0GFW6	268	K	Phosphoglycerate kinase	GLYMA_15G261900	1	1.29269e-13	174.99	0.35176	ELDYLVGAVSSPK(1)RPFAAIVGGSK
A0A0R0GFW6	279	K	Phosphoglycerate kinase	GLYMA_15G261900	1	9.5615e-05	101.42	0.0143	RPFAAIVGGSK(1)VSSK
A0A0R0GFW6	202	K	Phosphoglycerate kinase	GLYMA_15G261900	1	0.00192	142.64	0.32944	FYK(1)EEEK
A0A0R0GFW6	135	K	Phosphoglycerate kinase	GLYMA_15G261900	1	2.77483e-08	167.18	0.41723	HLIQNGAK(1)VILSSHLGR
A0A0R0GFW6	151	K	Phosphoglycerate kinase	GLYMA_15G261900	1	0.000305802	98.943	0.49373	GVTPK(1)YSLAPLVPR
A0A0R0GFW6	242	K	Phosphoglycerate kinase	GLYMA_15G261900	1	7.80033e-08	151.55	-0.53947	AHASTEGVTK(1)YLK
A0A0R0GG96	64	K	Aconitase domain-containing protein	100787098	1	0.0301488	58.313	-2.3091	TAMTMTEK(1)ILAR
A0A0R0GGZ5	138	K	PLDc_N domain-containing protein	100802797	1	0.00743437	75.849	-0.0046211	LLNLK(1)GDDGFR
A0A0R0GH45	102	K	SET domain-containing protein	100803319	1	0.00960806	79.596	0.096046	GLVALK(1)NIR
A0A0R0GH45	341	K	SET domain-containing protein	100803319	1	0.038972	69.825	-1.2438	EK(1)LELLK
A0A0R0GHQ9	239	K	Sulfurtransferase OS=Glycine max OX=3847 GN=100796802 PE=4 SV=1	100796802	1	1.61007e-11	185.27	0.21966	VYK(1)GQTVGPLTFQTK
A0A0R0GHQ9	264	K	Sulfurtransferase OS=Glycine max OX=3847 GN=100796802 PE=4 SV=1	100796802	1	1.1933e-05	130.2	0.16771	FQPHLVWNIDQVK(1)K
A0A0R0GHQ9	270	K	Sulfurtransferase OS=Glycine max OX=3847 GN=100796802 PE=4 SV=1	100796802	1	0.0353312	40.941	0.77298	NIEDK(1)THQHIDAR
A0A0R0GIY4	124	K	Chaperone protein ClpB3, chloroplastic OS=Glycine soja OX=3848 GN=D0Y65_035840 PE=3 SV=1	100816840	1	2.64456e-05	144.35	-0.16308	ALLEQK(1)NGLAR
A0A0R0GIY4	636	K	Chaperone protein ClpB3, chloroplastic OS=Glycine soja OX=3848 GN=D0Y65_035840 PE=3 SV=1	100816840	1	0.0120103	66.246	1.4907	WTGIPISK(1)LQQSDR
A0A0R0GIY4	134	K	Chaperone protein ClpB3, chloroplastic OS=Glycine soja OX=3848 GN=D0Y65_035840 PE=3 SV=1	100816840	1	0.0355049	56.493	1.6955	IFSK(1)VGVDNTR
A0A0R0GIY4	245	K	Chaperone protein ClpB3, chloroplastic OS=Glycine soja OX=3848 GN=D0Y65_035840 PE=3 SV=1	100816840	1	0.0135534	69.275	0.7665	YEALEK(1)YGK
A0A0R0GIY4	517	K	Chaperone protein ClpB3, chloroplastic OS=Glycine soja OX=3848 GN=D0Y65_035840 PE=3 SV=1	100816840	1	5.13066e-05	126.83	-0.58538	LSLMNDTDK(1)ASK
A0A0R0GIY4	484	K	Chaperone protein ClpB3, chloroplastic OS=Glycine soja OX=3848 GN=D0Y65_035840 PE=3 SV=1	100816840	1	4.3709e-06	129.11	-0.91733	LK(1)MEITSKPTALDEINR
A0A0R0GIY4	407	K	Chaperone protein ClpB3, chloroplastic OS=Glycine soja OX=3848 GN=D0Y65_035840 PE=3 SV=1	100816840	1	0.0206271	64.224	0.99773	YIEK(1)DPALER
A0A0R0GIY4	829	K	Chaperone protein ClpB3, chloroplastic OS=Glycine soja OX=3848 GN=D0Y65_035840 PE=3 SV=1	100816840	1	0.000847015	112.89	-0.69509	ESAYETIK(1)QR
A0A0R0GIY4	107	K	Chaperone protein ClpB3, chloroplastic OS=Glycine soja OX=3848 GN=D0Y65_035840 PE=3 SV=1	100816840	1	0.00016285	96.673	0.44112	ENK(1)HQIVETEHLMK
A0A0R0GIY4	482	K	Chaperone protein ClpB3, chloroplastic OS=Glycine soja OX=3848 GN=D0Y65_035840 PE=3 SV=1	100816840	1	0.000425494	98.337	0.18445	AIDLVDEAAAK(1)LK
A0A0R0GIY4	644	K	Chaperone protein ClpB3, chloroplastic OS=Glycine soja OX=3848 GN=D0Y65_035840 PE=3 SV=1	100816840	1	4.34532e-05	122.34	0.53214	EK(1)LLYLEEELHK
A0A0R0GIY4	148	K	Chaperone protein ClpB3, chloroplastic OS=Glycine soja OX=3848 GN=D0Y65_035840 PE=3 SV=1	100816840	1	3.32005e-05	131.82	-0.22871	LLEATDK(1)HIQR
A0A0R0GIY4	255	K	Chaperone protein ClpB3, chloroplastic OS=Glycine soja OX=3848 GN=D0Y65_035840 PE=3 SV=1	100816840	1	0.00478356	87.258	-1.6961	DLTAMAK(1)AGK
A0A0R0GIY4	584	K	Chaperone protein ClpB3, chloroplastic OS=Glycine soja OX=3848 GN=D0Y65_035840 PE=3 SV=1	100816840	1	0.00020223	108.34	3.0791	AAELK(1)YGSLNSLQR
A0A0R0GLW2	476	K	Glucose-1-phosphate adenylyltransferase	100798736	1	0.00459607	74.173	-1.9152	NCIIDK(1)NAR
A0A0R0GLW8	168	K	Conserved oligomeric Golgi complex subunit 3 isoform C OS=Glycine soja OX=3848 GN=D0Y65_036400 PE=4 SV=1	100811682	1	0.0107876	110.63	-0.20514	LLQEK(1)QR
A0A0R0GNA8	146	K	Di-heme cytochrome, transmembrane OS=Trema orientale OX=63057 GN=TorRG33x02_025250 PE=4 SV=1	100793792	1	1.41155e-05	167.09	-0.36008	YSDNLEEK(1)AK
A0A0R0GNV2	124	K	Carotene epsilon-monooxygenase, chloroplastic isoform A OS=Glycine soja OX=3848 GN=D0Y65_036722 PE=3 SV=1	100803324	1	0.0102146	57.288	0.52575	NFVVVSDPAIAK(1)HVLR
A0A0R0GPD7	77	K	Peptidylprolyl isomerase	GLYMA_13G148400	1	0.00409233	82.481	-0.964	YYDLK(1)VGNGAEAK
A0A0R0GPD7	97	K	Peptidylprolyl isomerase	GLYMA_13G148400	1	0.0133785	61.161	-0.39535	VAIHYVAK(1)WK
A0A0R0GPD7	132	K	Peptidylprolyl isomerase	GLYMA_13G148400	1	1.69044e-05	134.37	-0.57317	GTVLK(1)GLDLGVQGMR
A0A0R0GPP2	8	K	PEROXIDASE_4 domain-containing protein	100795192	1	0.0315119	67.897	0.46206	NLLEEAK(1)K
A0A0R0GPP2	9	K	PEROXIDASE_4 domain-containing protein	100795192	1	0.00775172	107.21	0.019789	K(1)EIDSYSK
A0A0R0GRC9	301	K	Nudix hydrolase domain-containing protein	GLYMA_13G072500	1	0.0145201	101.64	-0.84324	LLSK(1)ATR
A0A0R0GUC4	173	K	Protein VTE6, chloroplastic isoform A OS=Glycine soja OX=3848 GN=D0Y65_031871 PE=4 SV=1	100791489	1	0.0126856	78.098	-0.35224	VAQGVAEK(1)K
A0A0R0GUI6	147	K	Gamma-glutamyl hydrolase isoform A OS=Glycine soja OX=3848 GN=D0Y65_031897 PE=4 SV=1	GLYMA_13G267900	1	3.0095e-05	143.24	0.31946	STNTPDAQK(1)VR
A0A0R0GUI6	114	K	Gamma-glutamyl hydrolase isoform A OS=Glycine soja OX=3848 GN=D0Y65_031897 PE=4 SV=1	GLYMA_13G267900	1	2.22566e-13	191.64	0.30903	NAFEWATSLK(1)APHTEDAIR
A0A0R0GUI6	26	K	Gamma-glutamyl hydrolase isoform A OS=Glycine soja OX=3848 GN=D0Y65_031897 PE=4 SV=1	GLYMA_13G267900	1	2.96333e-06	155.97	-0.11568	EANAK(1)GSLFQR
A0A0R0GUI6	42	K	Gamma-glutamyl hydrolase isoform A OS=Glycine soja OX=3848 GN=D0Y65_031897 PE=4 SV=1	GLYMA_13G267900	1	5.44351e-10	164.2	-1.3743	FPSDLLTQLK(1)TDCLVLHNHR
A0A0R0GUI6	59	K	Gamma-glutamyl hydrolase isoform A OS=Glycine soja OX=3848 GN=D0Y65_031897 PE=4 SV=1	GLYMA_13G267900	1	0.00531478	129.68	0.014713	K(1)LQYNTK
A0A0R0GUI6	92	K	Gamma-glutamyl hydrolase isoform A OS=Glycine soja OX=3848 GN=D0Y65_031897 PE=4 SV=1	GLYMA_13G267900	1	9.45536e-05	121.24	-0.51052	K(1)YPVTVNLWQPEK
A0A0R0GUI6	157	K	Gamma-glutamyl hydrolase isoform A OS=Glycine soja OX=3848 GN=D0Y65_031897 PE=4 SV=1	GLYMA_13G267900	1	1.36465e-08	173.37	0.22162	DNLIYNYK(1)PTFGGTAGK
A0A0R0GUI6	82	K	Gamma-glutamyl hydrolase isoform A OS=Glycine soja OX=3848 GN=D0Y65_031897 PE=4 SV=1	GLYMA_13G267900	1	0.00621134	83.182	-0.037312	DGK(1)TFVSTAR
A0A0R0GW88	116	K	Latex abundant protein 1 OS=Populus trichocarpa OX=3694 GN=POPTR_0023s00630g PE=4 SV=1	100785134	1	1.23091e-07	161.87	0.37508	K(1)QESEYGSGYGGR
A0A0R0GW88	142	K	Latex abundant protein 1 OS=Populus trichocarpa OX=3694 GN=POPTR_0023s00630g PE=4 SV=1	100785134	1	3.64833e-05	137.62	-0.58999	K(1)EEPEYGSGYGR
A0A0R0GYG1	125	K	Photosystem I reaction center subunit VI, chloroplastic isoform A OS=Glycine soja OX=3848 GN=D0Y65_032767 PE=4 SV=1	GLYMA_13G357300	1	0.0127666	93.162	0.2206	K(1)GPQLPPK
A0A0R0GYG1	132	K	Photosystem I reaction center subunit VI, chloroplastic isoform A OS=Glycine soja OX=3848 GN=D0Y65_032767 PE=4 SV=1	GLYMA_13G357300	1	0.00818609	73.499	-0.16437	GPQLPPK(1)PGPR
A0A0R0GYK4	70	K	Protein CREG1 isoform A OS=Glycine soja OX=3848 GN=D0Y65_036413 PE=4 SV=1	GLYMA_13G116200	1	0.00689221	104.06	-0.086681	ISLTGK(1)LK
A0A0R0GYN5	309	K	Tyrosinase_Cu-bd domain-containing protein	GLYMA_13G183200	1	0.0396927	43.297	-2.1714	NVISNGK(1)LPR
A0A0R0GYN5	590	K	Tyrosinase_Cu-bd domain-containing protein	GLYMA_13G183200	1	0.0091035	80.916	-0.70257	YGK(1)GLVTIR
A0A0R0GYN5	417	K	Tyrosinase_Cu-bd domain-containing protein	GLYMA_13G183200	1	0.0180505	79.148	-1.9426	VK(1)DSLDTR
A0A0R0GYN5	388	K	Tyrosinase_Cu-bd domain-containing protein	GLYMA_13G183200	1	0.0411929	76.847	-0.38731	TIPGGK(1)R
A0A0R0GYN5	473	K	Tyrosinase_Cu-bd domain-containing protein	GLYMA_13G183200	1	0.000761292	101.89	0.25022	SVK(1)FPLTLDSK
A0A0R0GYV0	94	K	30S ribosomal protein S17, chloroplastic OS=Glycine soja OX=3848 GN=D0Y65_032766 PE=3 SV=1	100789205	1	7.75267e-18	226.7	0.15227	VVCSTSDK(1)TVAVEVVR
A0A0R0GYV0	138	K	30S ribosomal protein S17, chloroplastic OS=Glycine soja OX=3848 GN=D0Y65_032766 PE=3 SV=1	100789205	1	0.0137322	66.708	0.83243	VGDIVQLQK(1)TR
A0A0R0GZ48	81	K	ACT domain-containing protein ACR11 OS=Glycine soja OX=3848 GN=D0Y65_032895 PE=4 SV=1	100799245	1	0.00257564	93.561	-0.38882	FSITK(1)ADSGR
A0A0R0GZ48	197	K	ACT domain-containing protein ACR11 OS=Glycine soja OX=3848 GN=D0Y65_032895 PE=4 SV=1	100799245	1	0.00227966	128.38	-0.22472	FHVNYK(1)DK
A0A0R0GZ48	87	K	ACT domain-containing protein ACR11 OS=Glycine soja OX=3848 GN=D0Y65_032895 PE=4 SV=1	100799245	1	0.000418821	110.92	0.11793	K(1)VEDPELLEAIR
A0A0R0GZ48	191	K	ACT domain-containing protein ACR11 OS=Glycine soja OX=3848 GN=D0Y65_032895 PE=4 SV=1	100799245	1	0.0160343	114.28	1.3166	AK(1)FHVNYK
A0A0R0GZ48	73	K	ACT domain-containing protein ACR11 OS=Glycine soja OX=3848 GN=D0Y65_032895 PE=4 SV=1	100799245	1	0.000216016	97.463	0.18661	ANVFLDSSGK(1)HNK
A0A0R0GZ48	76	K	ACT domain-containing protein ACR11 OS=Glycine soja OX=3848 GN=D0Y65_032895 PE=4 SV=1	100799245	1	0.00356253	119.68	0.91737	HNK(1)FSITK
A0A0R0H092	185	K	tRNA-binding domain-containing protein	100809861	1	0.0403699	53.237	-0.44282	LLNPTELK(1)NPR
A0A0R0H092	15	K	tRNA-binding domain-containing protein	100809861	1	0.0350822	82.671	-0.10543	LPVEGK(1)R
A0A0R0H0D5	25	K	Methyltransferase	100817534	1	1.30268e-05	124.68	0.72751	YEK(1)YHASYGGQEEER
A0A0R0H0J7	423	K	GB1/RHD3-type G domain-containing protein	100776402	1	0.0158277	85.807	0.067596	YEDAINDK(1)K
A0A0R0H129	66	K	WBb225L1.3 protein OS=Glycine max OX=3847 GN=WBb225L1.3 PE=4 SV=1	GLYMA_12G038800	1	0.0082067	73.435	0.9965	EK(1)IESSTDVLK
A0A0R0H141	8	K	Nascent polypeptide-associated complex subunit beta	GLYMA_12G039900	1	0.0123723	72.365	-0.10878	LMK(1)MAGSVR
A0A0R0H141	44	K	Nascent polypeptide-associated complex subunit beta	GLYMA_12G039900	1	0.00896269	119.29	0.057133	LQSTLK(1)R
A0A0R0H1B4	64	K	CCHC-type domain-containing protein	100795875	1	3.31013e-13	202.81	-0.55586	AK(1)AVDVTGPDGASVQGTR
A0A0R0H1B4	10	K	CCHC-type domain-containing protein	100795875	1	0.0126649	88.819	-0.15402	VK(1)WFNDQK
A0A0R0H1C7	5	K	MFS domain-containing protein	100800461	1	0.0248542	48.214	-2.5943	TQGK(1)IVEAAEAHK
A0A0R0H3D3	175	K	Superoxide dismutase [Cu-Zn]	100784752	1	3.68859e-15	155.39	0.69136	ALVVHELEDDLGK(1)GGHELSLTTGNAGGR
A0A0R0H3D3	54	K	Superoxide dismutase [Cu-Zn]	100784752	1	0.0360132	81.784	-0.19807	K(1)AVAVLK
A0A0R0H3J8	571	K	MAR-binding filament-like protein 1-1 isoform A OS=Glycine soja OX=3848 GN=D0Y65_033755 PE=4 SV=1	100812554	1	0.0215454	57.414	-0.0008914	DLQALEQQVSK(1)DK
A0A0R0H3J8	234	K	MAR-binding filament-like protein 1-1 isoform A OS=Glycine soja OX=3848 GN=D0Y65_033755 PE=4 SV=1	100812554	0.999808	0.00240976	84.479	0.98303	TELSK(1)TDTDKK
A0A0R0H3J8	165	K	MAR-binding filament-like protein 1-1 isoform A OS=Glycine soja OX=3848 GN=D0Y65_033755 PE=4 SV=1	100812554	1	0.000907521	108.97	-0.24062	LKDKEELIVSLK(1)K
A0A0R0H3J8	552	K	MAR-binding filament-like protein 1-1 isoform A OS=Glycine soja OX=3848 GN=D0Y65_033755 PE=4 SV=1	100812554	1	0.000699606	103.91	1.3962	EQK(1)QLVASLNK
A0A0R0H3J8	212	K	MAR-binding filament-like protein 1-1 isoform A OS=Glycine soja OX=3848 GN=D0Y65_033755 PE=4 SV=1	100812554	1	0.00277754	101.97	0.81603	LGQELK(1)SER
A0A0R0H3J8	526	K	MAR-binding filament-like protein 1-1 isoform A OS=Glycine soja OX=3848 GN=D0Y65_033755 PE=4 SV=1	100812554	1	2.85407e-20	249.28	1.2994	ELTTALEK(1)NDSLQK
A0A0R0H3J8	616	K	MAR-binding filament-like protein 1-1 isoform A OS=Glycine soja OX=3848 GN=D0Y65_033755 PE=4 SV=1	100812554	1	0.000628209	97.463	0.89668	ANFLVSSLEK(1)EK
A0A0R0H3J8	240	K	MAR-binding filament-like protein 1-1 isoform A OS=Glycine soja OX=3848 GN=D0Y65_033755 PE=4 SV=1	100812554	0.816436	0.0169952	56.569	-0.039986	TDTDK(0.184)K(0.816)DLENNLK
A0A0R0H3J8	350	K	MAR-binding filament-like protein 1-1 isoform A OS=Glycine soja OX=3848 GN=D0Y65_033755 PE=4 SV=1	100812554	1	0.00569728	109.66	-0.44531	SK(1)CDVIEK
A0A0R0H3J8	662	K	MAR-binding filament-like protein 1-1 isoform A OS=Glycine soja OX=3848 GN=D0Y65_033755 PE=4 SV=1	100812554	1	0.0202565	66.267	-0.052187	K(1)FEEELASAK
A0A0R0H3J8	374	K	MAR-binding filament-like protein 1-1 isoform A OS=Glycine soja OX=3848 GN=D0Y65_033755 PE=4 SV=1	100812554	1	0.0132548	70.056	0.72959	AALDSK(1)VLR
A0A0R0H3J8	618	K	MAR-binding filament-like protein 1-1 isoform A OS=Glycine soja OX=3848 GN=D0Y65_033755 PE=4 SV=1	100812554	1	0.0333704	76.478	0.12332	EK(1)EVLTK
A0A0R0H3J8	540	K	MAR-binding filament-like protein 1-1 isoform A OS=Glycine soja OX=3848 GN=D0Y65_033755 PE=4 SV=1	100812554	1	0.00484887	89.805	2.2931	K(1)AETTAEDLK
A0A0R0H3J8	268	K	MAR-binding filament-like protein 1-1 isoform A OS=Glycine soja OX=3848 GN=D0Y65_033755 PE=4 SV=1	100812554	1	0.015208	72.29	-0.29405	INLLSVDLK(1)GK
A0A0R0H3J8	249	K	MAR-binding filament-like protein 1-1 isoform A OS=Glycine soja OX=3848 GN=D0Y65_033755 PE=4 SV=1	100812554	1	4.53279e-05	129.76	3.3284	EK(1)IDSIGVLQER
A0A0R0H3J8	153	K	MAR-binding filament-like protein 1-1 isoform A OS=Glycine soja OX=3848 GN=D0Y65_033755 PE=4 SV=1	100812554	1	1.17425e-05	127.32	-0.22304	STAVATIETMSSK(1)LK
A0A0R0H3J8	379	K	MAR-binding filament-like protein 1-1 isoform A OS=Glycine soja OX=3848 GN=D0Y65_033755 PE=4 SV=1	100812554	1	0.0144937	60.102	-0.050461	EK(1)DEELHQLK
A0A0R0H3J8	623	K	MAR-binding filament-like protein 1-1 isoform A OS=Glycine soja OX=3848 GN=D0Y65_033755 PE=4 SV=1	100812554	1	8.4326e-05	126.66	-2.1455	EVLTK(1)SLTDQR
A0A0R0H3J8	229	K	MAR-binding filament-like protein 1-1 isoform A OS=Glycine soja OX=3848 GN=D0Y65_033755 PE=4 SV=1	100812554	1	3.18278e-05	136.38	0.16837	LQIGQLK(1)TELSK
A0A0R0H3J8	648	K	MAR-binding filament-like protein 1-1 isoform A OS=Glycine soja OX=3848 GN=D0Y65_033755 PE=4 SV=1	100812554	1	3.0985e-06	121.82	0.38437	EAQDNIEDAHNLIMK(1)LGK
A0A0R0H3J8	175	K	MAR-binding filament-like protein 1-1 isoform A OS=Glycine soja OX=3848 GN=D0Y65_033755 PE=4 SV=1	100812554	1	4.00917e-05	150.61	0.054757	LLNK(1)QEEQAK
A0A0R0H3J8	507	K	MAR-binding filament-like protein 1-1 isoform A OS=Glycine soja OX=3848 GN=D0Y65_033755 PE=4 SV=1	100812554	1	0.00233371	75.67	-0.35963	EHLK(1)ESQAELQGVSK
A0A0R0H3J8	539	K	MAR-binding filament-like protein 1-1 isoform A OS=Glycine soja OX=3848 GN=D0Y65_033755 PE=4 SV=1	100812554	1	0.0196754	83.206	-1.4892	ELIDVYK(1)K
A0A0R0H3J8	140	K	MAR-binding filament-like protein 1-1 isoform A OS=Glycine soja OX=3848 GN=D0Y65_033755 PE=4 SV=1	100812554	1	1.20062e-05	139.34	1.962	EK(1)STAVATIETMSSK
A0A0R0H3J8	671	K	MAR-binding filament-like protein 1-1 isoform A OS=Glycine soja OX=3848 GN=D0Y65_033755 PE=4 SV=1	100812554	0.999477	0.0332027	42.095	-3.9895	K(0.001)FEEELASAK(0.999)GEILR
A0A0R0H3J8	247	K	MAR-binding filament-like protein 1-1 isoform A OS=Glycine soja OX=3848 GN=D0Y65_033755 PE=4 SV=1	100812554	1	0.0035198	95.523	-0.02013	DLENNLK(1)EK
A0A0R0H535	137	K	Ketol-acid reductoisomerase, chloroplastic isoform C OS=Glycine soja OX=3848 GN=D0Y65_034119 PE=3 SV=1	100789879	1	0.0167083	66.056	-0.017555	SDIVVK(1)VGLR
A0A0R0H535	360	K	Ketol-acid reductoisomerase, chloroplastic isoform C OS=Glycine soja OX=3848 GN=D0Y65_034119 PE=3 SV=1	100789879	1	1.92435e-05	135.86	1.3299	GMLAVYNALSEDEK(1)R
A0A0R0H535	131	K	Ketol-acid reductoisomerase, chloroplastic isoform C OS=Glycine soja OX=3848 GN=D0Y65_034119 PE=3 SV=1	100789879	1	0.0364692	54.898	-1.3054	DSLADAK(1)SDIVVK
A0A0R0H535	88	K	Ketol-acid reductoisomerase, chloroplastic isoform C OS=Glycine soja OX=3848 GN=D0Y65_034119 PE=3 SV=1	100789879	1	7.73367e-08	153.23	-1.3909	INLAGHDEYIVK(1)GGR
A0A0R0H535	245	K	Ketol-acid reductoisomerase, chloroplastic isoform C OS=Glycine soja OX=3848 GN=D0Y65_034119 PE=3 SV=1	100789879	1	7.89434e-17	184	2.0712	LYVQGK(1)EINGAGINSSFAVHQDVDGR
A0A0R0H535	346	K	Ketol-acid reductoisomerase, chloroplastic isoform C OS=Glycine soja OX=3848 GN=D0Y65_034119 PE=3 SV=1	100789879	1	7.86575e-06	109.85	0.35558	IISTK(1)GMLAVYNALSEDEKR
A0A0R0H535	105	K	Ketol-acid reductoisomerase, chloroplastic isoform C OS=Glycine soja OX=3848 GN=D0Y65_034119 PE=3 SV=1	100789879	1	0.00848869	62.099	0.2637	GIK(1)QIGVIGWGSQGPAQAQNLR
A0A0R0H535	422	K	Ketol-acid reductoisomerase, chloroplastic isoform C OS=Glycine soja OX=3848 GN=D0Y65_034119 PE=3 SV=1	100789879	1	0.0134549	104.21	0.28706	MWK(1)VGER
A0A0R0H6W8	3	K	Aquaporin PIP2-7 OS=Glycine soja OX=3848 GN=D0Y65_034687 PE=3 SV=1	GLYMA_12G172500	1	7.27681e-24	239.33	-0.19782	AK(1)DVEQVTEQGEYSAK
A0A0R0H7E5	186	K	Flavodoxin-like domain-containing protein	100305601	1	0.0306966	68.224	0.26721	YIAGITK(1)K
A0A0R0H8B1	101	K	FAS1 domain-containing protein	100500293	1	0.043168	58.981	0.69339	LSDDQK(1)VK
A0A0R0H8B1	167	K	FAS1 domain-containing protein	100500293	1	0.00773129	71.879	-4.2692	EK(1)FPLAVYQVDK
A0A0R0H8W8	294	K	Sodium/calcium exchanger NCL isoform A OS=Glycine soja OX=3848 GN=D0Y65_035220 PE=3 SV=1	100800452	1	0.0126082	88.921	1.1772	VEK(1)QTLQK
A0A0R0H8W8	418	K	Sodium/calcium exchanger NCL isoform A OS=Glycine soja OX=3848 GN=D0Y65_035220 PE=3 SV=1	100800452	1	0.00294302	77.894	0.43079	ELK(1)GHLISEVLK
A0A0R0H948	793	K	WD_REPEATS_REGION domain-containing protein	GLYMA_12G010300	1	0.00614504	113.26	-0.098514	EIEDNSK(1)R
A0A0R0H948	809	K	WD_REPEATS_REGION domain-containing protein	GLYMA_12G010300	1	4.65164e-11	187.63	0.35289	LNSGDISK(1)NASDK
A0A0R0H9F2	106	K	PPM-type phosphatase domain-containing protein	GLYMA_12G226100	1	0.0234739	77.732	0.68967	EPADAVK(1)R
A0A0R0H9R5	38	K	30S ribosomal protein S18, chloroplastic OS=Glycine soja OX=3848 GN=rps18 PE=3 SV=1	GLYMA_12G232200	1	6.25325e-05	133.32	0.22657	FISEQGK(1)ILSR
A0A0R0H9R5	50	K	30S ribosomal protein S18, chloroplastic OS=Glycine soja OX=3848 GN=rps18 PE=3 SV=1	GLYMA_12G232200	1	0.000374211	151.17	0.38662	LTLK(1)QQR
A0A0R0H9R5	60	K	30S ribosomal protein S18, chloroplastic OS=Glycine soja OX=3848 GN=rps18 PE=3 SV=1	GLYMA_12G232200	1	0.0106895	70.399	-0.89945	LITIAIK(1)QAR
A0A0R0H9R5	24	K	30S ribosomal protein S18, chloroplastic OS=Glycine soja OX=3848 GN=rps18 PE=3 SV=1	GLYMA_12G232200	1	0.00201821	92.781	-1.1524	IDYK(1)NMGLISR
A0A0R0H9R5	79	K	30S ribosomal protein S18, chloroplastic OS=Glycine soja OX=3848 GN=rps18 PE=3 SV=1	GLYMA_12G232200	1	0.000716178	115.57	2.9	QFEK(1)SESTAR
A0A0R0H9T5	147	K	Peptidyl-prolyl cis-trans isomerase	GLYMA_12G024700	1	1.42172e-09	155.94	-0.51514	HVVFGQVVEGMDVVK(1)EIEK
A0A0R0H9T5	161	K	Peptidyl-prolyl cis-trans isomerase	GLYMA_12G024700	1	0.00191748	89.636	-1.385	TAK(1)PVVVADCGQLS
A0A0R0H9T5	97	K	Peptidyl-prolyl cis-trans isomerase	GLYMA_12G024700	1	0.000306864	146.81	-0.46221	FADENFVK(1)K
A0A0R0H9T5	51	K	Peptidyl-prolyl cis-trans isomerase	GLYMA_12G024700	1	0.0246358	68.224	-0.1348	SGK(1)PLHYK
A0A0R0H9T5	98	K	Peptidyl-prolyl cis-trans isomerase	GLYMA_12G024700	1	0.000333331	103.42	4.4356	K(1)HTGPGILSMANAGPGTNGSQFFICTTK
A0A0R0H9T5	56	K	Peptidyl-prolyl cis-trans isomerase	GLYMA_12G024700	1	1.80517e-05	129.89	-0.32095	PLHYK(1)GSSFHR
A0A0R0H9T5	132	K	Peptidyl-prolyl cis-trans isomerase	GLYMA_12G024700	1	7.24703e-15	193.42	1.0278	TEWLDGK(1)HVVFGQVVEGMDVVK
A0A0R0H9T5	151	K	Peptidyl-prolyl cis-trans isomerase	GLYMA_12G024700	1	0.000713947	103.44	0.0058895	EIEK(1)VGSSSGR
A0A0R0H9T5	44	K	Peptidyl-prolyl cis-trans isomerase	GLYMA_12G024700	1	0.0007419	102.52	-0.13292	ALCTGEK(1)GAGR
A0A0R0H9T5	5	K	Peptidyl-prolyl cis-trans isomerase	GLYMA_12G024700	1	5.61749e-09	161.24	-0.49745	PNPK(1)VFFDMTIGGQPAGR
A0A0R0HBQ9	104	K	LMWPc domain-containing protein	GLYMA_12G086800	1	0.0429742	67.032	0.93824	DLNSK(1)FK
A0A0R0HBQ9	98	K	LMWPc domain-containing protein	GLYMA_12G086800	1	8.39917e-08	167.92	-4.0467	SPAAEGVFTDLVNK(1)R
A0A0R0HBQ9	106	K	LMWPc domain-containing protein	GLYMA_12G086800	1	5.70819e-08	135.91	-0.79494	FK(1)IDSAGTINYHEGNEADSR
A0A0R0HBQ9	195	K	LMWPc domain-containing protein	GLYMA_12G086800	1	0.0114201	59.539	1.9877	K(1)HDESEVPDPYYGGPQGFEK
A0A0R0HCH3	123	K	Protein RETICULATA-RELATED 4, chloroplastic isoform A OS=Glycine soja OX=3848 GN=D0Y65_033016 PE=4 SV=1	100818590	1	0.0383964	82.279	0.3055	VPGSIVK(1)R
A0A0R0HCH3	130	K	Protein RETICULATA-RELATED 4, chloroplastic isoform A OS=Glycine soja OX=3848 GN=D0Y65_033016 PE=4 SV=1	100818590	1	0.000207422	120.04	0.32638	LFELEK(1)SAVFR
A0A0R0HCT4	43	K	RRM domain-containing protein	GLYMA_12G064900	1	0.0128929	78.705	0.71381	RADAVSAVK(1)R
A0A0R0HDX9	158	K	Iso_dh domain-containing protein	100807689	1	0.00494593	77.726	2.5121	PATVYSPLVDASTLK(1)R
A0A0R0HDX9	348	K	Iso_dh domain-containing protein	100807689	1	2.63943e-08	174.39	1.0543	LVGCK(1)QLGEEILK
A0A0R0HDX9	124	K	Iso_dh domain-containing protein	100807689	1	0.00556695	74.524	0.56156	HLK(1)PETGLLQIR
A0A0R0HE95	132	K	Importin N-terminal domain-containing protein	100802384	1	0.00289781	100.57	0.40292	GEMTQQK(1)IK
A0A0R0HEL8	151	K	Peptidyl-prolyl cis-trans isomerase	GLYMA_11G098700	1	0.000809352	100.31	-0.22609	DIEK(1)VGSSSGR
A0A0R0HEL8	44	K	Peptidyl-prolyl cis-trans isomerase	GLYMA_11G098700	1	8.4326e-05	126.66	-0.31843	ALCTGEK(1)GVGR
A0A0R0HFK6	155	K	Thioredoxin domain-containing protein	GLYMA_12G151400	1	0.000800077	117.09	1.9273	K(1)DTVIGAVPK
A0A0R0HFK6	150	K	Thioredoxin domain-containing protein	GLYMA_12G151400	1	0.0041663	82.202	0.72395	SIPTVMIFK(1)NGEK
A0A0R0HFS7	231	K	Adenylyl cyclase-associated protein	100793194	1	0.00792534	83.998	-0.80592	VFSK(1)AGPPK
A0A0R0HFS7	204	K	Adenylyl cyclase-associated protein	100793194	1	0.00635036	106.6	0.82597	VTNDMK(1)TK
A0A0R0HFS7	253	K	Adenylyl cyclase-associated protein	100793194	1	0.000327234	129	1.5374	WVVENQIEK(1)K
A0A0R0HFS7	117	K	Adenylyl cyclase-associated protein	100793194	1	0.000660108	105.2	-1.7295	ALK(1)ELYLPGLR
A0A0R0HFZ0	106	K	NAD(P)-bd_dom domain-containing protein	100802919	1	6.77958e-12	181.94	-0.99143	TDSK(1)DDNLVFVAGATGR
A0A0R0HFZ0	386	K	NAD(P)-bd_dom domain-containing protein	100802919	1	3.02566e-11	187.37	0.17781	EPK(1)VATQQETAQPK
A0A0R0HH51	190	K	Riboflavin synthase OS=Glycine soja OX=3848 GN=D0Y65_034009 PE=4 SV=1	100809163	1	0.000510825	102.87	1.2878	VPEGDSLWVK(1)VK
A0A0R0HH51	138	K	Riboflavin synthase OS=Glycine soja OX=3848 GN=D0Y65_034009 PE=4 SV=1	100809163	1	0.0234504	62.281	-1.2533	K(1)TSLSELEPGSAVNLER
A0A0R0HHA9	84	K	Aldo_ket_red domain-containing protein	100803649	1	0.00151298	91.307	-1.0408	WVPPPVK(1)MTSSYVR
A0A0R0HHA9	252	K	Aldo_ket_red domain-containing protein	100803649	1	0.0206393	52.172	1.3786	QVASK(1)HGVSIATVGVK
A0A0R0HHA9	136	K	Aldo_ket_red domain-containing protein	100803649	0.999991	2.94872e-05	123.95	-0.35297	HLTDLKEEGK(1)IK
A0A0R0HHA9	77	K	Aldo_ket_red domain-containing protein	100803649	1	0.000933996	96.229	-0.17442	GLTK(1)WVPPPVK
A0A0R0HHA9	132	K	Aldo_ket_red domain-containing protein	100803649	1	1.87344e-05	163.12	-0.0039691	HLTDLK(1)EEGK
A0A0R0HII6	125	K	E3 ubiquitin protein ligase	100790744	1	0.0283397	82.452	-1.192	NK(1)ADLER
A0A0R0HJ32	231	K	MAR-binding filament-like protein 1-1 isoform A OS=Glycine soja OX=3848 GN=D0Y65_030164 PE=4 SV=1	100791634	0.816436	0.0169952	56.569	-0.039986	TDTDK(0.184)K(0.816)DLENNLK
A0A0R0HJ32	370	K	MAR-binding filament-like protein 1-1 isoform A OS=Glycine soja OX=3848 GN=D0Y65_030164 PE=4 SV=1	100791634	1	0.010785	63.624	0.026037	EK(1)EEELHQLK
A0A0R0HJ32	517	K	MAR-binding filament-like protein 1-1 isoform A OS=Glycine soja OX=3848 GN=D0Y65_030164 PE=4 SV=1	100791634	1	3.09452e-15	225.72	1.4683	ELTAALEK(1)NDSLQK
A0A0R0HJ32	220	K	MAR-binding filament-like protein 1-1 isoform A OS=Glycine soja OX=3848 GN=D0Y65_030164 PE=4 SV=1	100791634	1	0.0125633	106.36	-0.75726	LK(1)AELSK
A0A0R0HJ32	531	K	MAR-binding filament-like protein 1-1 isoform A OS=Glycine soja OX=3848 GN=D0Y65_030164 PE=4 SV=1	100791634	1	0.0241164	75.819	-1.2792	K(1)AESTAEDLK
A0A0R0HJ44	92	K	Putative 2-carboxy-D-arabinitol-1-phosphatase isoform A OS=Glycine soja OX=3848 GN=D0Y65_033743 PE=4 SV=1	100798495	1	9.45536e-05	121.24	0.67467	IQGSSNFSVLTK(1)K
A0A0R0HJ44	155	K	Putative 2-carboxy-D-arabinitol-1-phosphatase isoform A OS=Glycine soja OX=3848 GN=D0Y65_033743 PE=4 SV=1	100798495	1	1.97565e-07	125.67	0.50269	EIDLYSFQGLLK(1)HEGK
A0A0R0HJR9	128	K	50S ribosomal protein L17, chloroplastic OS=Glycine soja OX=3848 GN=D0Y65_030697 PE=3 SV=1	100779016	1	0.00199101	92.866	0.59961	GLTTQLLK(1)YGR
A0A0R0HJR9	154	K	50S ribosomal protein L17, chloroplastic OS=Glycine soja OX=3848 GN=D0Y65_030697 PE=3 SV=1	100779016	1	0.00316797	76.326	0.13117	MITLAK(1)DGSLHK
A0A0R0HJR9	148	K	50S ribosomal protein L17, chloroplastic OS=Glycine soja OX=3848 GN=D0Y65_030697 PE=3 SV=1	100779016	1	0.0483039	51.286	-0.58996	FVDK(1)MITLAK
A0A0R0HJS2	222	K	Protein TIC 40, chloroplastic OS=Glycine soja OX=3848 GN=D0Y65_030709 PE=4 SV=1	100781154	1	0.000108405	106.19	2.837	MMDTLK(1)NFDLNSPEVK
A0A0R0HK34	142	K	PALP domain-containing protein	547631	1	0.00124095	104.82	0.37025	YLK(1)EQNPNIK
A0A0R0HK34	115	K	PALP domain-containing protein	547631	1	0.00502529	64.114	0.40103	VHYETTGPEIWK(1)GSDGK
A0A0R0HKH2	570	K	Calcium-transporting ATPase	100792691	1	0.0066832	87.181	0.64197	HTLVK(1)HLR
A0A0R0HMU8	104	K	DUF4149 domain-containing protein	100305973	1	0.000167404	138.25	0.32846	NVEVAK(1)SNPK
A0A0R0HPZ5	35	K	Histone H2B	100820177	1	0.00220148	90.861	0.3844	LPK(1)EGGAGGEGK
A0A0R0HQQ2	238	K	Thioredoxin domain-containing protein	GLYMA_10G078400	1	4.72048e-13	154.45	-0.5415	TLQALQYVQENPDEVCPAGWK(1)PGEK
A0A0R0HQQ2	152	K	Thioredoxin domain-containing protein	GLYMA_10G078400	1	4.31517e-40	292.02	-0.19193	K(1)SGGLGDLNYPLISDVTK
A0A0R0HQQ2	252	K	Thioredoxin domain-containing protein	GLYMA_10G078400	1	0.0218445	64.711	-0.44175	LSK(1)DYFAAV
A0A0R0HQQ2	95	K	Thioredoxin domain-containing protein	GLYMA_10G078400	1	0.0109771	95.741	0.3536	LSDYIGK(1)K
A0A0R0HQQ2	249	K	Thioredoxin domain-containing protein	GLYMA_10G078400	0.999999	0.00377462	80.014	0.24912	SMKPDPK(1)LSK
A0A0R0HQQ2	173	K	Thioredoxin domain-containing protein	GLYMA_10G078400	1	9.60035e-06	120.11	3.1056	SISK(1)SYGVLIPDQGIALR
A0A0R0HQQ2	216	K	Thioredoxin domain-containing protein	GLYMA_10G078400	1	0.00631433	125.25	-0.060327	SVDETK(1)R
A0A0R0HQQ2	242	K	Thioredoxin domain-containing protein	GLYMA_10G078400	0.998254	8.50394e-22	186.02	0.26154	PGEK(0.998)SMK(0.002)PDPK
A0A0R0HR30	152	K	Pyr_redox_2 domain-containing protein	100500084	1	0.00478427	79.875	0.82522	EVDDADK(1)LYEAIK
A0A0R0HR30	217	K	Pyr_redox_2 domain-containing protein	100500084	1	0.02373	68.95	-0.20183	NK(1)GVNIIK
A0A0R0HR30	239	K	Pyr_redox_2 domain-containing protein	100500084	1	1.30626e-25	248.18	0.24372	GTVAVGFTSNSDGEVK(1)EVK
A0A0R0HR30	386	K	Pyr_redox_2 domain-containing protein	100500084	1	0.00578579	89.171	-0.092337	FGTYWIK(1)DGK
A0A0R0HR30	389	K	Pyr_redox_2 domain-containing protein	100500084	1	7.27011e-06	99.873	-0.42148	DGK(1)VVGVFLEGGTPEENQAIAK
A0A0R0HR30	158	K	Pyr_redox_2 domain-containing protein	100500084	1	0.0162104	82.452	-1.747	LYEAIK(1)AK
A0A0R0HR30	275	K	Pyr_redox_2 domain-containing protein	100500084	1	0.000501906	110.39	0.82635	GQVEEEK(1)GGIK
A0A0R0HR30	329	K	Pyr_redox_2 domain-containing protein	100500084	1	0.0124189	72.243	0.043148	AIK(1)AAEEGR
A0A0R0HR30	25	K	Pyr_redox_2 domain-containing protein	100500084	0.994842	0.00739244	64.275	0.24325	EFAK(0.995)QGVK(0.005)PGELAIISK
A0A0R0HR30	326	K	Pyr_redox_2 domain-containing protein	100500084	1	0.000434964	124.89	0.065759	SAEQAVK(1)AIK
A0A0R0HR30	51	K	Pyr_redox_2 domain-containing protein	100500084	1	1.02076e-09	160.81	0.17744	PALSK(1)AYLFPESPAR
A0A0R0HR30	279	K	Pyr_redox_2 domain-containing protein	100500084	1	0.00862852	76.282	-1.6297	GGIK(1)TDAFFK
A0A0R0HR30	268	K	Pyr_redox_2 domain-containing protein	100500084	1	5.92272e-20	235.88	0.10639	PQTALVK(1)GQVEEEK
A0A0R0HR30	38	K	Pyr_redox_2 domain-containing protein	100500084	1	5.16654e-08	126.02	-0.40362	QGVKPGELAIISK(1)EAVAPYER
A0A0R0HR30	408	K	Pyr_redox_2 domain-containing protein	100500084	1	3.63116e-11	158.58	0.73339	VVGVFLEGGTPEENQAIAK(1)VAK
A0A0R0HR30	319	K	Pyr_redox_2 domain-containing protein	100500084	1	0.00456431	119.21	0.19845	K(1)SAEQAVK
A0A0R0HR30	379	K	Pyr_redox_2 domain-containing protein	100500084	1	0.000195711	148.56	0.36371	PK(1)FGTYWIK
A0A0R0HRL5	401	K	Glycosyltransferase	UGT91H9	1	0.0111705	75.509	0.10879	SEK(1)DGSFTR
A0A0R0HSJ1	99	K	NADH dehydrogenase [ubiquinone] 1 alpha subcomplex subunit 13-B OS=Glycine soja OX=3848 GN=D0Y65_026904 PE=4 SV=1	100789133	1	0.0153329	79.116	0.019566	FVK(1)EWHK
A0A0R0HSJ1	78	K	NADH dehydrogenase [ubiquinone] 1 alpha subcomplex subunit 13-B OS=Glycine soja OX=3848 GN=D0Y65_026904 PE=4 SV=1	100789133	0.999631	0.00520485	72.096	-0.27825	ALKEEK(1)YAAR
A0A0R0HSV6	778	K	Protein translocase subunit SecA	GLYMA_10G137800	1	0.0435874	51.235	-1.6365	K(1)QLFEYDEVLNSQR
A0A0R0HSV6	661	K	Protein translocase subunit SecA	GLYMA_10G137800	1	0.00574275	78.705	1.8676	GPAQDEVIAK(1)LR
A0A0R0HSV6	320	K	Protein translocase subunit SecA	GLYMA_10G137800	1	0.0248502	49.466	-0.38762	DIHYTVDEK(1)QK
A0A0R0HSV6	898	K	Protein translocase subunit SecA	GLYMA_10G137800	1	0.03032	44.391	-0.41118	DIVEQQAAGLMK(1)EAER
A0A0R0HSV6	914	K	Protein translocase subunit SecA	GLYMA_10G137800	1	0.000727414	99.973	-0.35988	LWK(1)EHLQALK
A0A0R0HSV6	361	K	Protein translocase subunit SecA	GLYMA_10G137800	1	0.0151243	100.19	0.57407	AK(1)ELFLR
A0A0R0HSV6	768	K	Protein translocase subunit SecA	GLYMA_10G137800	1	0.000385989	124.42	-0.46463	K(1)VENYFFDIR
A0A0R0HTU1	173	K	Amidase 1 isoform B OS=Glycine soja OX=3848 GN=D0Y65_027175 PE=4 SV=1	100807674	1	0.00316347	76.357	0.40056	TNVPSLK(1)HFMSK
A0A0R0HUK1	149	K	Aquaporin PIP2-7 OS=Glycine soja OX=3848 GN=D0Y65_030278 PE=3 SV=1	100818032	1	3.10058e-06	172.94	-0.74025	GFQK(1)SYYNR
A0A0R0HUK1	3	K	Aquaporin PIP2-7 OS=Glycine soja OX=3848 GN=D0Y65_030278 PE=3 SV=1	100818032	1	7.10351e-24	239.86	-0.53399	AK(1)DVEVQEQGGEYSAK
A0A0R0HUK1	277	K	Aquaporin PIP2-7 OS=Glycine soja OX=3848 GN=D0Y65_030278 PE=3 SV=1	100818032	1	0.0082067	73.435	1.66	AAAIK(1)ALGSFR
A0A0R0HVV0	238	K	Protease Do-like 2, chloroplastic isoform A OS=Glycine soja OX=3848 GN=D0Y65_003998 PE=4 SV=1	100799166	1	0.013394	60.55	1.1311	AWLK(1)VQSNEGVLVR
A0A0R0HVV0	79	K	Protease Do-like 2, chloroplastic isoform A OS=Glycine soja OX=3848 GN=D0Y65_003998 PE=4 SV=1	100799166	1	0.0185098	78.324	-0.075	YVAK(1)VLAR
A0A0R0HWC9	182	K	WAT1-related protein	GLYMA_10G035600	1	0.0176395	52.579	1.7819	GNLVHK(1)NWIK
A0A0R0HYF9	170	K	40S ribosomal protein S3a	GLYMA_10G245200	1	0.00218647	113.93	-0.11004	K(1)FIPEIIGK
A0A0R0HYF9	28	K	40S ribosomal protein S3a	GLYMA_10G245200	1	0.00383745	94.692	0.019514	NVGK(1)TLVSR
A0A0R0HYF9	210	K	40S ribosomal protein S3a	GLYMA_10G245200	1	8.57144e-08	128.01	-0.1257	FDLGK(1)LMEVHGDYSEDVGAK
A0A0R0HYF9	38	K	40S ribosomal protein S3a	GLYMA_10G245200	1	0.0144699	65.809	1.6239	TQGTK(1)IASEGLK
A0A0R0HYF9	205	K	40S ribosomal protein S3a	GLYMA_10G245200	1	0.017323	80.455	-0.79937	APK(1)FDLGK
A0A0R0HYF9	24	K	40S ribosomal protein S3a	GLYMA_10G245200	1	3.41012e-05	135.26	0.28086	APSVFQVK(1)NVGK
A0A0R0HYF9	45	K	40S ribosomal protein S3a	GLYMA_10G245200	1	0.000678111	118.33	-0.085145	IASEGLK(1)HR
A0A0R0HYF9	10	K	40S ribosomal protein S3a	GLYMA_10G245200	1	0.0192312	99.442	-0.18948	K(1)DWYDIK
A0A0R0HYF9	16	K	40S ribosomal protein S3a	GLYMA_10G245200	0.994671	0.00818395	64.21	-0.47872	K(0.005)DWYDIK(0.995)APSVFQVK
A0A0R0HYF9	65	K	40S ribosomal protein S3a	GLYMA_10G245200	1	1.11009e-13	198.96	-0.11155	VFEVSLADLQGDEDHAFK(1)K
A0A0R0HYH8	434	K	C2 NT-type domain-containing protein OS=Glycine max OX=3847 GN=GLYMA_10G062800 PE=4 SV=1	GLYMA_10G062800	1	0.0326923	49.715	-2.5425	RNQVSK(1)LNR
A0A0R0HYP7	238	K	3,9-dihydroxypterocarpan 6A-monooxygenase (Fragment) OS=Mucuna pruriens OX=157652 GN=CYP93A1 PE=3 SV=1	100805931	1	0.0331312	42.19	-0.072917	GLDLHGIK(1)K
A0A0R0HZ75	281	K	ATP-dependent Clp protease proteolytic subunit	100806258	1	0.000416259	98.942	0.37946	SSGAVIDMWIK(1)AK
A0A0R0HZ75	304	K	ATP-dependent Clp protease proteolytic subunit	100806258	1	0.0141791	102.46	1.5005	SK(1)EEIAK
A0A0R0HZ75	267	K	ATP-dependent Clp protease proteolytic subunit	100806258	1	0.0190896	77.282	-0.38852	LYLPK(1)VNR
A0A0R0HZ75	343	K	ATP-dependent Clp protease proteolytic subunit	100806258	1	0.0225023	94.662	-0.013145	DVAFEK(1)R
A0A0R0HZK7	297	K	BRO1 domain-containing protein	100795465	1	0.000283169	119.39	1.9393	SAVNVLTEAK(1)K
A0A0R0I061	142	K	Glutaredoxin domain-containing protein	100305906	1	1.27249e-05	132.32	-0.67147	HIGGCTDTLK(1)LYR
A0A0R0I061	132	K	Glutaredoxin domain-containing protein	100305906	1	0.000780687	83.202	-0.27156	ITGQHTVPNVFIGGK(1)HIGGCTDTLK
A0A0R0I0P7	158	K	Methionine--tRNA ligase, chloroplastic/mitochondrial isoform B OS=Glycine soja OX=3848 GN=D0Y65_028444 PE=3 SV=1	100814644	1	0.0167618	57.175	-0.15645	TTDSK(1)HEAIVK
A0A0R0I0P7	215	K	Methionine--tRNA ligase, chloroplastic/mitochondrial isoform B OS=Glycine soja OX=3848 GN=D0Y65_028444 PE=3 SV=1	100814644	1	0.000605018	110.92	0.99335	K(1)EDNYFFALSK
A0A0R0I0Y7	240	K	Peptidyl-prolyl cis-trans isomerase	GLYMA_10G139500	1	3.33681e-20	247.17	-0.43665	TLESQETGK(1)FDNPR
A0A0R0I0Y7	140	K	Peptidyl-prolyl cis-trans isomerase	GLYMA_10G139500	1	3.80437e-05	128.81	0.23058	GYGYK(1)GSYFHR
A0A0R0I0Y7	135	K	Peptidyl-prolyl cis-trans isomerase	GLYMA_10G139500	1	0.00106337	94.767	-0.35006	ALCTGEK(1)GYGYK
A0A0R0I177	158	K	Pyr_redox_2 domain-containing protein	GLYMA_10G067500	1	0.0305936	65.252	0.31508	LYAAIK(1)AK
A0A0R0I177	152	K	Pyr_redox_2 domain-containing protein	GLYMA_10G067500	1	0.000379952	101.32	-1.1592	EVDDADK(1)LYAAIK
A0A0R0I177	411	K	Pyr_redox_2 domain-containing protein	GLYMA_10G067500	1	0.000137781	100.43	0.44319	VAK(1)VQPPVADVNQLAK
A0A0R0I177	275	K	Pyr_redox_2 domain-containing protein	GLYMA_10G067500	1	0.000501906	110.39	0.82635	GQVEEEK(1)GGIK
A0A0R0I177	268	K	Pyr_redox_2 domain-containing protein	GLYMA_10G067500	1	5.28068e-12	203.2	-1.0923	PQTVLVK(1)GQVEEEK
A0A0R0I2I0	378	K	FAD-binding PCMH-type domain-containing protein	GLYMA_10G104100	1	0.0458475	57.532	0.45909	LIALDPLNK(1)K
A0A0R0I316	170	K	Lectin_legB domain-containing protein	GLYMA_10G108900	1	0.00107558	89.663	-0.13094	HIGIDVNSIK(1)SVK
A0A0R0I4H2	123	K	50S ribosomal protein L21, chloroplastic OS=Glycine soja OX=3848 GN=D0Y65_027750 PE=3 SV=1	100527321	1	0.00111909	90.614	1.6826	GANVNDK(1)IALHK
A0A0R0I4H2	116	K	50S ribosomal protein L21, chloroplastic OS=Glycine soja OX=3848 GN=D0Y65_027750 PE=3 SV=1	100527321	1	0.0016656	114.97	0.24938	LK(1)GANVNDK
A0A0R0I5F6	548	K	Putative ion channel POLLUX-like 2 isoform C OS=Glycine soja OX=3848 GN=D0Y65_027400 PE=4 SV=1	100779862	1	0.0179965	57.55	0.36821	LANIVK(1)RPNR
A0A0R0I5F6	540	K	Putative ion channel POLLUX-like 2 isoform C OS=Glycine soja OX=3848 GN=D0Y65_027400 PE=4 SV=1	100779862	1	0.000316909	96.745	-0.19046	DVEHAIELSK(1)VR
A0A0R0I6D2	12	K	40S ribosomal protein S29 OS=Glycine soja OX=3848 GN=D0Y65_028154 PE=3 SV=1	GLYMA_10G258500	1	3.80305e-08	150.7	0.058964	GHSNVWNSHPK(1)NYGPGSR
A0A0R0I6D2	48	K	40S ribosomal protein S29 OS=Glycine soja OX=3848 GN=D0Y65_028154 PE=3 SV=1	GLYMA_10G258500	1	0.000264587	128.81	0.06103	SNAK(1)EIGFIK
A0A0R0I7G4	166	K	CobW C-terminal domain-containing protein	100820337	1	0.0150026	73.233	1.0292	MISELVAK(1)K
A0A0R0I7G4	263	K	CobW C-terminal domain-containing protein	100820337	1	0.0154161	72.365	0.36775	K(1)INSLANLK
A0A0R0I7G4	430	K	CobW C-terminal domain-containing protein	100820337	1	0.0004571	111.86	-0.36867	IVFIGK(1)NLDAK
A0A0R0I7Q2	639	K	CBM20 domain-containing protein	GLYMA_10G298000	1	0.0019176	93.096	0.46113	IFPQK(1)VQILGK
A0A0R0I7Q2	899	K	CBM20 domain-containing protein	GLYMA_10G298000	1	0.00431483	88.596	0.67072	SILEK(1)IETAK
A0A0R0I7Q2	1104	K	CBM20 domain-containing protein	GLYMA_10G298000	1	0.0266488	73.157	0.1432	LTVDYSK(1)K
A0A0R0I7Q2	1105	K	CBM20 domain-containing protein	GLYMA_10G298000	1	0.0298989	68.536	2.9571	K(1)PLTVDSVFR
A0A0R0I7Q2	346	K	CBM20 domain-containing protein	GLYMA_10G298000	1	0.00232054	87.184	1.1036	K(1)IHPCLPSFK
A0A0R0I7Q2	417	K	CBM20 domain-containing protein	GLYMA_10G298000	1	0.00736011	62.466	0.36183	EFK(1)IFHQELK
A0A0R0I8Z5	59	K	Chlorophyll a-b binding protein, chloroplastic	GLYMA_09G154700	1	0.000785314	96.673	0.63809	K(1)AAAAAPANDELAK
A0A0R0I8Z5	233	K	Chlorophyll a-b binding protein, chloroplastic	GLYMA_09G154700	1	5.29153e-10	143.47	1.5956	LHPGGPFDPLGLANDPDQAALLK(1)VK
A0A0R0I8Z5	72	K	Chlorophyll a-b binding protein, chloroplastic	GLYMA_09G154700	1	6.48195e-05	95.414	0.29092	AAAAAPANDELAK(1)WYGPDRR
A0A0R0I8Z5	51	K	Chlorophyll a-b binding protein, chloroplastic	GLYMA_09G154700	1	0.00172442	138.4	-0.037737	K(1)ATPTPPK
A0A0R0I9M4	63	K	Annexin	GLYMA_09G171600	1	0.00557789	91.549	0.059637	AMYSEELSK(1)R
A0A0R0I9Z1	122	K	Peptidyl-prolyl cis-trans isomerase	GLYMA_09G095400	1	0.0033291	67.645	-1.1306	NTLVHK(1)VFPGQYFLAGR
A0A0R0IE75	398	K	Oxidoreductase/transition metal ion-binding protein, putative OS=Medicago truncatula OX=3880 GN=25496534 PE=4 SV=1	100780360	1	0.00536338	76.228	-0.22597	VEIAHEK(1)ER
A0A0R0IE75	265	K	Oxidoreductase/transition metal ion-binding protein, putative OS=Medicago truncatula OX=3880 GN=25496534 PE=4 SV=1	100780360	1	0.0104682	71.03	1.5916	LFQPDK(1)PVTK
A0A0R0IE75	593	K	Oxidoreductase/transition metal ion-binding protein, putative OS=Medicago truncatula OX=3880 GN=25496534 PE=4 SV=1	100780360	1	0.0116725	90.601	-0.26361	ITQK(1)FTQK
A0A0R0IE75	502	K	Oxidoreductase/transition metal ion-binding protein, putative OS=Medicago truncatula OX=3880 GN=25496534 PE=4 SV=1	100780360	1	0.00873267	98.044	-0.092647	AESLLDK(1)LK
A0A0R0IE75	361	K	Oxidoreductase/transition metal ion-binding protein, putative OS=Medicago truncatula OX=3880 GN=25496534 PE=4 SV=1	100780360	1	8.53547e-05	126.34	1.2793	EEDNLALTK(1)ER
A0A0R0IE75	441	K	Oxidoreductase/transition metal ion-binding protein, putative OS=Medicago truncatula OX=3880 GN=25496534 PE=4 SV=1	100780360	1	0.0144582	74.376	-0.51549	AWAEDEAK(1)R
A0A0R0IE75	504	K	Oxidoreductase/transition metal ion-binding protein, putative OS=Medicago truncatula OX=3880 GN=25496534 PE=4 SV=1	100780360	1	0.00681685	86.898	-1.5089	LK(1)QMAADIR
A0A0R0IF33	433	K	Calnexin-like isoform A OS=Glycine soja OX=3848 GN=D0Y65_019229 PE=3 SV=1	100785901	1	0.0143327	90.906	-0.37093	K(1)VFDLLYK
A0A0R0IFW8	138	K	ABC transporter B family member 28 OS=Glycine soja OX=3848 GN=D0Y65_024216 PE=4 SV=1	100791034	1	0.0281325	89.296	1.8078	SFGGEK(1)R
A0A0R0IFW8	256	K	ABC transporter B family member 28 OS=Glycine soja OX=3848 GN=D0Y65_024216 PE=4 SV=1	100791034	1	2.00287e-05	162	0.6765	QK(1)TLDDENYK
A0A0R0IG99	45	K	Profilin	100499717	1	0.00655313	91.123	0.74284	KGPGGVTVK(1)K
A0A0R0IHC2	120	K	Glutaredoxin domain-containing protein	100811576	1	0.0213892	65.842	1.2657	VVEVNPLSK(1)K
A0A0R0IHS1	139	K	Flavodoxin-like domain-containing protein	GLYMA_08G061200	1	7.63762e-09	126.4	-0.12728	QPTELELAQAFHQGK(1)YFAGIAK
A0A0R0IHS1	146	K	Flavodoxin-like domain-containing protein	GLYMA_08G061200	1	0.031303	67.981	1.3302	YFAGIAK(1)K
A0A0R0IHX7	104	K	EFP domain-containing protein	GLYMA_09G275000	1	6.01931e-11	182.07	-0.89334	NYITGNTVEK(1)TFR
A0A0R0IHX7	122	K	EFP domain-containing protein	GLYMA_09G275000	1	0.0252901	67.897	0.12688	ETK(1)QFTYK
A0A0R0II89	119	K	SHSP domain-containing protein	GLYMA_08G068800	1	0.000834245	99.498	0.5075	LPDNAK(1)VDQVK
A0A0R0IIX3	34	K	cobW domain-containing protein	547551	1	0.0119234	90.15	-0.86461	HK(1)ALPEER
A0A0R0IJ54	15	K	Desiccation protectant protein Lea14-like isoform B OS=Glycine soja OX=3848 GN=D0Y65_025250 PE=4 SV=1	GLYMA_09G254300	0.999156	0.00565239	76.799	-2.3044	NYVAEK(0.999)VTNMPK(0.001)PEASVTDVDFK
A0A0R0IK92	312	K	Lactoylglutathione lyase	GLYMA_08G035400	1	0.000159464	121.61	0.10011	TAEAIK(1)LAGGK
A0A0R0ILS3	464	K	Mitochondrial-processing peptidase subunit alpha OS=Glycine soja OX=3848 GN=D0Y65_019475 PE=3 SV=1	GLYMA_08G031800	0.980032	0.00277544	69.081	-1.0951	K(0.02)PVEDFLK(0.98)AVDEVTSK
A0A0R0ILS3	132	K	Mitochondrial-processing peptidase subunit alpha OS=Glycine soja OX=3848 GN=D0Y65_019475 PE=3 SV=1	GLYMA_08G031800	1	0.00511202	125.01	-0.51077	MAFK(1)TTR
A0A0R0ILS3	202	K	Mitochondrial-processing peptidase subunit alpha OS=Glycine soja OX=3848 GN=D0Y65_019475 PE=3 SV=1	GLYMA_08G031800	1	0.0016605	96.229	0.92343	VK(1)AEIGEASK
A0A0R0ILX5	78	K	Transmembrane protein OS=Trema orientale OX=63057 GN=TorRG33x02_185540 PE=4 SV=1	100306288	1	8.89333e-05	120.21	0.17411	EALNQLSEVGWAK(1)K
A0A0R0ILX5	313	K	Transmembrane protein OS=Trema orientale OX=63057 GN=TorRG33x02_185540 PE=4 SV=1	100306288	1	0.0113079	61.11	-0.67845	VTHEALMAAMAK(1)K
A0A0R0ILX5	79	K	Transmembrane protein OS=Trema orientale OX=63057 GN=TorRG33x02_185540 PE=4 SV=1	100306288	1	0.00141051	107.06	1.3071	K(1)WSSQPYVSR
A0A0R0IMY4	161	K	TPR_MLP1_2 domain-containing protein	100788022	1	0.00270371	81.92	-1.4357	LSENAAHK(1)EAR
A0A0R0INP8	237	K	Peroxidase	GLYMA_08G179600	1	0.00114377	96.756	0.065168	QICPQTQPTK(1)R
A0A0R0INP8	295	K	Peroxidase	GLYMA_08G179600	1	0.0091906	80.688	1.3129	VQFGK(1)SMIK
A0A0R0INP8	110	K	Peroxidase	GLYMA_08G179600	1	0.0146721	66.267	-1.607	GFDVIDDAK(1)AK
A0A0R0IPA5	84	K	Puromycin-sensitive aminopeptidase isoform B OS=Glycine soja OX=3848 GN=D0Y65_019322 PE=4 SV=1	GLYMA_08G015900	1	1.47798e-07	153.39	0.79344	FTLGEEK(1)TIVSSK
A0A0R0IPA5	124	K	Puromycin-sensitive aminopeptidase isoform B OS=Glycine soja OX=3848 GN=D0Y65_019322 PE=4 SV=1	GLYMA_08G015900	1	0.00304482	77.185	0.29806	ALK(1)EEDYHLDAR
A0A0R0IPA5	661	K	Puromycin-sensitive aminopeptidase isoform B OS=Glycine soja OX=3848 GN=D0Y65_019322 PE=4 SV=1	GLYMA_08G015900	1	1.5423e-05	138.21	-0.39841	ILCDSSLDK(1)EFVAK
A0A0R0IPA5	182	K	Puromycin-sensitive aminopeptidase isoform B OS=Glycine soja OX=3848 GN=D0Y65_019322 PE=4 SV=1	GLYMA_08G015900	1	0.00173097	83.692	0.8208	K(1)ITFFQDRPDIMAK
A0A0R0IPA5	440	K	Puromycin-sensitive aminopeptidase isoform B OS=Glycine soja OX=3848 GN=D0Y65_019322 PE=4 SV=1	GLYMA_08G015900	1	0.0097142	99.815	0.34411	K(1)GMDLYFK
A0A0R0IPA5	90	K	Puromycin-sensitive aminopeptidase isoform B OS=Glycine soja OX=3848 GN=D0Y65_019322 PE=4 SV=1	GLYMA_08G015900	1	0.000151548	119.43	0.35409	TIVSSK(1)IAVYPR
A0A0R0IPA5	887	K	Puromycin-sensitive aminopeptidase isoform B OS=Glycine soja OX=3848 GN=D0Y65_019322 PE=4 SV=1	GLYMA_08G015900	1	0.00611719	107.69	0.3974	LAK(1)AQLER
A0A0R0IPA5	447	K	Puromycin-sensitive aminopeptidase isoform B OS=Glycine soja OX=3848 GN=D0Y65_019322 PE=4 SV=1	GLYMA_08G015900	1	0.00679516	110.81	-0.024501	GMDLYFK(1)R
A0A0R0IPA5	397	K	Puromycin-sensitive aminopeptidase isoform B OS=Glycine soja OX=3848 GN=D0Y65_019322 PE=4 SV=1	GLYMA_08G015900	1	0.0188392	77.732	-0.72408	IADVSK(1)LR
A0A0R0IPA5	810	K	Puromycin-sensitive aminopeptidase isoform B OS=Glycine soja OX=3848 GN=D0Y65_019322 PE=4 SV=1	GLYMA_08G015900	1	0.0119485	61.532	-0.3249	K(1)LLSHPAFDLR
A0A0R0IQ92	376	K	Phospholipase D	GLYMA_08G211700	1	0.0293609	40.744	-1.4033	TLDTAHHDDFHQPNFPGAAITK(1)GGPR
A0A0R0IQF0	612	K	Pyrophosphate-energized vacuolar membrane proton pump OS=Glycine soja OX=3848 GN=D0Y65_021219 PE=3 SV=1	100794166	1	0.000680706	94.767	-0.68306	TLGPK(1)GSEPHK
A0A0R0IR68	450	K	Eukaryotic translation initiation factor 4B1 isoform A OS=Glycine soja OX=3848 GN=D0Y65_012587 PE=4 SV=1	100803366	1	0.00068887	131.52	-0.78984	HAILQQK(1)EK
A0A0R0IR93	93	K	NADH dehydrogenase OS=Vigna unguiculata OX=3917 GN=DEO72_LG2g4851 PE=4 SV=1	100815475	1	0.013012	94.85	0.45436	SK(1)YSQGIK
A0A0R0IRH4	58	K	Phosphoglycerate kinase	GLYMA_08G165400	1	2.96101e-09	176.49	-4.2112	YLTGHGAK(1)VILSSHLGR
A0A0R0IRJ4	345	K	Obg-like ATPase 1	100500688	1	0.00051137	110.08	-1.0802	TYFTSGEK(1)ETK
A0A0R0IRJ4	111	K	Obg-like ATPase 1	100500688	1	1.77487e-05	134.3	0.74598	LHVLSDLSK(1)SQR
A0A0R0IRJ4	230	K	Obg-like ATPase 1	100500688	1	0.000645913	119.22	0.2325	EALMDGK(1)PAR
A0A0R0IRJ4	211	K	Obg-like ATPase 1	100500688	1	0.00821613	118.32	-1.9698	LK(1)EEAEK
A0A0R0IRL8	841	K	AAA domain-containing protein	100819005	1	0.00224306	95.775	2.5057	EMVISPQNK(1)K
A0A0R0IS43	108	K	Protochlorophyllide-dependent translocon component 52, chloroplastic OS=Glycine soja OX=3848 GN=D0Y65_020256 PE=4 SV=1	GLYMA_08G114300	1	0.007479	89.029	1.9907	HGTMSVAK(1)R
A0A0R0IT02	77	K	Aldedh domain-containing protein	100793318	1	0.00843195	72.731	0.38454	WSDAYDGK(1)TIK
A0A0R0IT02	332	K	Aldedh domain-containing protein	100793318	1	0.0360189	62.546	-0.16478	GTLAAK(1)FR
A0A0R0IT02	129	K	Aldedh domain-containing protein	100793318	1	0.000152601	123.79	-1.0861	K(1)WYDLLMVHK
A0A0R0IT02	301	K	Aldedh domain-containing protein	100793318	1	0.0092753	75.819	0.89765	LMAGSAETVK(1)K
A0A0R0IT02	290	K	Aldedh domain-containing protein	100793318	1	0.000713162	100.04	0.59191	ITFTGSTAVGK(1)K
A0A0R0IU60	476	K	RuBisCO large subunit-binding protein subunit beta, chloroplastic OS=Glycine soja OX=3848 GN=D0Y65_020853 PE=3 SV=1	100777674	1	1.63041e-07	151.56	-0.58245	VDAIK(1)DSLDNDEEK
A0A0R0IU60	179	K	RuBisCO large subunit-binding protein subunit beta, chloroplastic OS=Glycine soja OX=3848 GN=D0Y65_020853 PE=3 SV=1	100777674	1	5.21342e-05	136.5	0.53942	ALVSELK(1)QMSK
A0A0R0IU60	471	K	RuBisCO large subunit-binding protein subunit beta, chloroplastic OS=Glycine soja OX=3848 GN=D0Y65_020853 PE=3 SV=1	100777674	1	1.90292e-05	112.36	1.003	LASK(1)VDAIK
A0A0R0IU60	55	K	RuBisCO large subunit-binding protein subunit beta, chloroplastic OS=Glycine soja OX=3848 GN=D0Y65_020853 PE=3 SV=1	100777674	1	8.21232e-06	135.04	3.0625	ELHFNK(1)DGTAIK
A0A0R0IU60	485	K	RuBisCO large subunit-binding protein subunit beta, chloroplastic OS=Glycine soja OX=3848 GN=D0Y65_020853 PE=3 SV=1	100777674	1	4.56888e-31	280.7	-1.2341	DSLDNDEEK(1)VGADIVK
A0A0R0IUQ7	172	K	Alpha-amylase 3, chloroplastic isoform A OS=Glycine soja OX=3848 GN=D0Y65_022070 PE=4 SV=1	GLYMA_08G296800	1	0.00271554	94.692	-3.2542	DYAIETPMK(1)K
A0A0R0IUQ7	461	K	Alpha-amylase 3, chloroplastic isoform A OS=Glycine soja OX=3848 GN=D0Y65_022070 PE=4 SV=1	GLYMA_08G296800	1	0.000112433	115.89	-1.4639	HLVTDISSEK(1)NR
A0A0R0IUQ7	263	K	Alpha-amylase 3, chloroplastic isoform A OS=Glycine soja OX=3848 GN=D0Y65_022070 PE=4 SV=1	GLYMA_08G296800	1	5.44076e-26	250.26	0.10208	SEATHDK(1)DQDDNSGSINTK
A0A0R0IV94	201	K	Glucose-6-phosphate 1-dehydrogenase	100780018	1	0.0367338	57.55	-0.1824	VIVEK(1)PFGR
A0A0R0IV94	100	K	Glucose-6-phosphate 1-dehydrogenase	100780018	1	0.0112898	75.197	-0.073072	TK(1)MTDEELR
A0A0R0IVG1	685	K	Peptidase_S9 domain-containing protein	100784480	1	1.00167e-05	108.71	-0.4619	EK(1)GVPVALVEYEGEQHGFR
A0A0R0IVG1	443	K	Peptidase_S9 domain-containing protein	100784480	1	0.00323185	96.665	0.90738	VTLDNDK(1)SK
A0A0R0IVG1	96	K	Peptidase_S9 domain-containing protein	100784480	1	2.4407e-11	194.13	0.056583	SPITTDVVSGASK(1)R
A0A0R0IVM8	270	K	Seed linoleate 9S-lipoxygenase-2 isoform B OS=Glycine soja OX=3848 GN=D0Y65_020980 PE=3 SV=1	547694	1	8.21323e-09	153.06	1.0938	DENFGHLK(1)SSDFLTYGLK
A0A0R0IWN3	238	K	PKS_ER domain-containing protein	100815485	1	4.72444e-05	108.63	0.45063	AEDAWAK(1)SIDGHATGK
A0A0R0IWN3	138	K	PKS_ER domain-containing protein	100815485	1	9.0526e-09	146.77	0.67914	TPDGAALK(1)SPSGK
A0A0R0IWN3	220	K	PKS_ER domain-containing protein	100815485	1	0.00440776	115.71	0.83113	LK(1)TVVDSK
A0A0R0IYE6	35	K	Lipoxygenase	GLYMA_07G006900	1	6.21726e-06	135.09	0.54592	NVLDFNAITSVGK(1)GSAK
A0A0R0IYE6	554	K	Lipoxygenase	GLYMA_07G006900	1	4.75647e-06	125.98	-2.1105	LLYPHYK(1)DTININGLAR
A0A0R0IYE6	827	K	Lipoxygenase	GLYMA_07G006900	1	0.0108957	76.228	-0.61977	NNDPSLK(1)SR
A0A0R0IYE6	455	K	Lipoxygenase	GLYMA_07G006900	1	0.000507261	95.981	0.038761	INSLPIAK(1)AYATR
A0A0R0IYE6	394	K	Lipoxygenase	GLYMA_07G006900	1	5.64093e-05	95.319	0.38452	LQEFPPK(1)STLDPATYGDQTSTITK
A0A0R0IYE6	363	K	Lipoxygenase	GLYMA_07G006900	1	1.38345e-05	139.58	-0.21262	VSK(1)SGWMTDDEFAR
A0A0R0IYE6	798	K	Lipoxygenase	GLYMA_07G006900	1	1.13332e-07	152.94	1.4986	DNPNWTTDSK(1)ALEAFK
A0A0R0IYE6	85	K	Lipoxygenase	GLYMA_07G006900	1	0.000897082	97.439	0.17529	GK(1)VGNEAYLEK
A0A0R0IYE6	39	K	Lipoxygenase	GLYMA_07G006900	1	1.43744e-05	140.82	-0.079857	GSAK(1)DTATDFLGK
A0A0R0IYE6	809	K	Lipoxygenase	GLYMA_07G006900	1	1.50893e-05	147.83	1.1504	FGNK(1)LAEIEGK
A0A0R0IYE6	259	K	Lipoxygenase	GLYMA_07G006900	0.860903	0.00225366	77.347	-1.2403	K(0.139)DPNSEK(0.861)PGEIYVPR
A0A0R0IYE6	676	K	Lipoxygenase	GLYMA_07G006900	1	0.0146385	59.198	-1.002	EVVEK(1)GHGDLK
A0A0R0IYE6	94	K	Lipoxygenase	GLYMA_07G006900	1	1.34877e-10	175.65	0.12957	VGNEAYLEK(1)HLPTLPTLGAR
A0A0R0IYE6	253	K	Lipoxygenase	GLYMA_07G006900	0.999997	0.00251845	75.018	-0.83718	K(1)DPNSEKPGEIYVPR
A0A0R0IYE6	749	K	Lipoxygenase	GLYMA_07G006900	1	2.67259e-05	144.27	0.094303	EYDEMVK(1)DPQK
A0A0R0IYE6	684	K	Lipoxygenase	GLYMA_07G006900	1	0.0398457	68.787	-0.26116	DK(1)PWWPK
A0A0R0IYE6	14	K	Lipoxygenase	GLYMA_07G006900	1	0.0004971	120.06	-0.20159	IK(1)GTVVLMPK
A0A0R0IYE6	472	K	Lipoxygenase	GLYMA_07G006900	1	0.00165816	90.707	0.35945	DDGSLK(1)PLAIELSK
A0A0R0J0I8	319	K	RCK N-terminal domain-containing protein	100791174	1	0.0233516	49.298	2.4265	LHEIAEQAQLK(1)AAK
A0A0R0J0I8	1038	K	RCK N-terminal domain-containing protein	100791174	1	0.0226145	52.391	1.2634	EVLHK(1)VGAER
A0A0R0J0K6	157	K	SRP54 domain-containing protein OS=Glycine max OX=3847 GN=100809203 PE=4 SV=1	100809203	1	1.24664e-06	151.7	-0.38783	NVLELLTSK(1)GSK
A0A0R0J0K6	135	K	SRP54 domain-containing protein OS=Glycine max OX=3847 GN=100809203 PE=4 SV=1	100809203	1	0.00990637	78.816	-2.2858	EDIFSGK(1)LK
A0A0R0J1J9	145	K	Aamy domain-containing protein	100817238	1	0.00944749	84.896	-0.86728	K(1)LEDSVEEK
A0A0R0J1J9	450	K	Aamy domain-containing protein	100817238	1	0.00213321	89.858	1.2009	IDLLTDVDSQK(1)WK
A0A0R0J222	55	K	ClpS domain-containing protein	100785379	1	1.63099e-06	152.69	-1.5972	VLLHNDNFNK(1)R
A0A0R0J2H9	145	K	tRNA-synt_1c domain-containing protein	100787983	1	0.00472389	82.202	1.9111	VNK(1)SGAIFDSTK
A0A0R0J2L9	121	K	GrpE protein homolog	100798944	1	0.00302125	94.309	-0.46296	LVAEK(1)EQLLK
A0A0R0J309	277	K	Pribosyltran_N domain-containing protein	100789585	1	0.000408267	111.31	-0.30354	LSDAPLAIVDK(1)R
A0A0R0J337	952	K	RT_RNaseH domain-containing protein	GLYMA_07G140600	1	0.0406578	58.699	2.3291	TK(1)TVNNPEGK
A0A0R0J3D8	173	K	40S ribosomal protein SA	548014	1	0.000375024	101.64	0.027898	YVDIGIPANNK(1)GK
A0A0R0J3D8	64	K	40S ribosomal protein SA	548014	1	0.0179433	75.652	-1.2914	TWEK(1)LQLAAR
A0A0R0J3D8	142	K	40S ribosomal protein SA	548014	1	1.82647e-06	106.28	1.6059	TDHQPIK(1)EAALGNIPTIAFCDTDSPMR
A0A0R0J3D8	96	K	40S ribosomal protein SA	548014	1	0.00371252	67.299	0.11678	AVLK(1)FAQYTGAHAIAGR
A0A0R0J415	315	K	DEAD-box ATP-dependent RNA helicase 20 OS=Glycine soja OX=3848 GN=D0Y65_016543 PE=3 SV=1	100790464	1	0.020521	51.009	0.29861	VIIGSSDLK(1)ANHAIR
A0A0R0J464	160	K	Malonate--CoA ligase OS=Glycine soja OX=3848 GN=glysoja_032714 PE=4 SV=1	100813324	1	0.00808539	98.458	-0.1795	ILLDK(1)FGR
A0A0R0J4Q6	183	K	DEAD-box ATP-dependent RNA helicase 56 isoform F OS=Glycine soja OX=3848 GN=D0Y65_021189 PE=4 SV=1	100799082	1	0.0228658	88.954	-4.0402	DK(1)DLGLK
A0A0R0J5W4	356	K	Cysteine synthase	GLYMA_07G206800	1	0.00750823	63.706	0.2656	RPENAGK(1)LIGVVFPSFGER
A0A0R0J5W4	289	K	Cysteine synthase	GLYMA_07G206800	1	2.24562e-05	118.52	0.16034	PGPHK(1)IQGIGAGFVPR
A0A0R0J5W4	284	K	Cysteine synthase	GLYMA_07G206800	1	4.52116e-21	207.67	0.11119	IQVIGVEPLESNILTGGK(1)PGPHK
A0A0R0J5W4	113	K	Cysteine synthase	GLYMA_07G206800	1	0.00034269	103.76	-1.5458	LEIMEPCCSVK(1)DR
A0A0R0J8D5	92	K	Oxygen-evolving enhancer protein 3-2, chloroplastic OS=Glycine soja OX=3848 GN=D0Y65_017533 PE=4 SV=1	GLYMA_07G112000	1	3.53886e-16	181.33	-0.096738	SIK(1)VGPPPPPSGGLPGTLNSDEAR
A0A0R0J8D5	120	K	Oxygen-evolving enhancer protein 3-2, chloroplastic OS=Glycine soja OX=3848 GN=D0Y65_017533 PE=4 SV=1	GLYMA_07G112000	1	0.000737065	129.85	-0.23423	DLQLPLK(1)DR
A0A0R0J8D5	183	K	Oxygen-evolving enhancer protein 3-2, chloroplastic OS=Glycine soja OX=3848 GN=D0Y65_017533 PE=4 SV=1	GLYMA_07G112000	0.993914	4.98598e-15	208.85	-1.2398	FDLNTVIAGK(0.006)PK(0.994)DEK
A0A0R0J9I1	436	K	Alanine--tRNA ligase	100817906	1	0.00230923	143	-0.7636	IFEELK(1)R
A0A0R0J9I1	633	K	Alanine--tRNA ligase	100817906	1	0.00679229	75.102	0.85308	GTVQK(1)GVVEVGK
A0A0R0JAG1	197	K	Catalase	100037448	1	9.19566e-08	163.9	-0.44317	TTSGIK(1)CLLEEEAIK
A0A0R0JAG1	123	K	Catalase	100037448	1	3.58642e-08	172.76	0.20074	FPDMVHALK(1)PNPK
A0A0R0JAG1	127	K	Catalase	100037448	0.999989	1.12684e-09	150.91	0.029497	FPDMVHALKPNPK(1)NHIQENWR
A0A0R0JAG1	182	K	Catalase	100037448	1	0.0223092	71.501	-0.75894	AGK(1)AVYVK
A0A0R0JAG1	36	K	Catalase	100037448	1	1.00374e-16	198.64	0.0054613	GASAK(1)GFFEVTHDISHLTCADFLR
A0A0R0JAG1	206	K	Catalase	100037448	1	1.07261e-10	130.49	0.13789	CLLEEEAIK(1)VGGANHSHATQDLHDSIAAGNYPEWK
A0A0R0JAG1	114	K	Catalase	100037448	1	0.000398733	91.355	-0.25407	DGMK(1)FPDMVHALKPNPK
A0A0R0JAG1	445	K	Catalase	100037448	1	0.0086861	82.008	0.83774	SLGQK(1)IASR
A0A0R0JAG1	191	K	Catalase	100037448	1	0.00466062	73.885	-0.10028	FHWK(1)TTSGIK
A0A0R0JAG1	179	K	Catalase	100037448	1	0.000197129	94.281	-1.6389	HMDGFGVNTYTLINK(1)AGK
A0A0R0JAG1	393	K	Catalase	100037448	1	0.000286249	126.71	0.061325	ENNFK(1)QPGER
A0A0R0JAG1	89	K	Catalase	100037448	1	0.0132548	70.056	0.12187	GFAVK(1)FYTR
A0A0R0JAG1	383	K	Catalase	100037448	1	0.0283622	82.426	-0.037484	EK(1)CGIEK
A0A0R0JAG1	187	K	Catalase	100037448	1	0.0270421	48.794	-0.32693	AVYVK(1)FHWK
A0A0R0JAG1	388	K	Catalase	100037448	1	2.61613e-07	183.95	-0.17691	CGIEK(1)ENNFK
A0A0R0JBY6	60	K	Glyoxysomal fatty acid beta-oxidation multifunctional protein MFP-a isoform A OS=Glycine soja OX=3848 GN=D0Y65_018890 PE=4 SV=1	100777319	1	0.0112996	68.657	0.041906	AIVVTGAK(1)GK
A0A0R0JBY6	354	K	Glyoxysomal fatty acid beta-oxidation multifunctional protein MFP-a isoform A OS=Glycine soja OX=3848 GN=D0Y65_018890 PE=4 SV=1	100777319	1	0.00902323	95.358	-0.93288	IK(1)ANLQSR
A0A0R0JBY6	368	K	Glyoxysomal fatty acid beta-oxidation multifunctional protein MFP-a isoform A OS=Glycine soja OX=3848 GN=D0Y65_018890 PE=4 SV=1	100777319	1	0.0114856	99.139	-0.10738	LTK(1)ENFEK
A0A0R0JBY6	708	K	Glyoxysomal fatty acid beta-oxidation multifunctional protein MFP-a isoform A OS=Glycine soja OX=3848 GN=D0Y65_018890 PE=4 SV=1	100777319	1	0.0010367	91.616	-0.90134	AAK(1)GIPLSASLEQQAK
A0A0R0JBY6	616	K	Glyoxysomal fatty acid beta-oxidation multifunctional protein MFP-a isoform A OS=Glycine soja OX=3848 GN=D0Y65_018890 PE=4 SV=1	100777319	1	0.00420169	82.069	0.76116	SISGVSVDPK(1)LAK
A0A0R0JD83	480	K	Ligase_CoA domain-containing protein	100801407	1	0.00282405	100.02	0.45861	VELLQK(1)FAR
A0A0R0JD83	150	K	Ligase_CoA domain-containing protein	100801407	1	9.31072e-14	167.74	1.0427	LYRPGSVGFVSK(1)SGGMSNELYNTIAR
A0A0R0JDW1	354	K	Eukaryotic translation initiation factor 3 subunit L	100786533	1	0.0154619	99.375	0.16858	YGEK(1)MVR
A0A0R0JDX3	9	K	Stress-response A/B barrel domain-containing protein	100791148	1	0.0032119	82.287	0.053853	GVVK(1)HVFLAK
A0A0R0JDX3	17	K	Stress-response A/B barrel domain-containing protein	100791148	1	0.00268264	103.08	1.2099	FK(1)DDVTPER
A0A0R0JDX3	5	K	Stress-response A/B barrel domain-containing protein	100791148	1	0.00306634	86.898	-0.88635	MEEAK(1)GVVK
A0A0R0JDX3	15	K	Stress-response A/B barrel domain-containing protein	100791148	1	0.00541089	111.01	1.011	HVFLAK(1)FK
A0A0R0JEI9	144	K	14_3_3 domain-containing protein	GLYMA_06G094400	1	0.00935473	69.846	0.44348	YLAEFK(1)VGDER
A0A0R0JEI9	91	K	14_3_3 domain-containing protein	GLYMA_06G094400	0.999983	0.0129152	58.32	-0.86452	KNDDHVSLVK(1)HYR
A0A0R0JEI9	150	K	14_3_3 domain-containing protein	GLYMA_06G094400	1	1.67956e-07	176.25	1.6455	K(1)TAAEDTMLSYK
A0A0R0JEI9	82	K	14_3_3 domain-containing protein	GLYMA_06G094400	1	0.000546891	107.03	-0.63252	K(1)NDDHVSLVK
A0A0R0JES7	188	K	ADH_zinc_N domain-containing protein	GLYMA_07G211500	1	1.4866e-05	95.996	-1.5991	FIGLHSAADAVEYLHSGK(1)SVGK
A0A0R0JEV3	166	K	Acetate/butyrate--CoA ligase AAE7, peroxisomal OS=Glycine soja OX=3848 GN=D0Y65_018847 PE=4 SV=1	100811706	1	0.0150324	84.568	0.22689	ALK(1)YALGK
A0A0R0JEV3	542	K	Acetate/butyrate--CoA ligase AAE7, peroxisomal OS=Glycine soja OX=3848 GN=D0Y65_018847 PE=4 SV=1	100811706	1	0.00619382	71.98	0.91333	SVVFGALPK(1)TATGK
A0A0R0JEV3	547	K	Acetate/butyrate--CoA ligase AAE7, peroxisomal OS=Glycine soja OX=3848 GN=D0Y65_018847 PE=4 SV=1	100811706	1	0.0199496	75.738	0.004832	TATGK(1)IQK
A0A0R0JEV3	525	K	Acetate/butyrate--CoA ligase AAE7, peroxisomal OS=Glycine soja OX=3848 GN=D0Y65_018847 PE=4 SV=1	100811706	1	0.0164211	66.19	-1.0937	AK(1)MPAYWVPK
A0A0R0JFK5	27	K	Glucose-1-phosphate adenylyltransferase	100810451	1	0.00966466	117.93	-0.013954	LFPLTK(1)R
A0A0R0JFK5	127	K	Glucose-1-phosphate adenylyltransferase	100810451	1	1.66651e-06	142.58	0.30869	SK(1)DIEDVLILSGDHLYR
A0A0R0JFK5	387	K	Glucose-1-phosphate adenylyltransferase	100810451	1	9.60798e-07	158.01	-0.024068	VPIGIGENTK(1)IK
A0A0R0JFK5	198	K	Glucose-1-phosphate adenylyltransferase	100810451	1	0.000484725	89.557	0.67502	GEELK(1)AMQVDTTVLGLSK
A0A0R0JFK5	230	K	Glucose-1-phosphate adenylyltransferase	100810451	1	8.12804e-05	163.38	-0.73518	K(1)EILLNLLR
A0A0R0JFK5	389	K	Glucose-1-phosphate adenylyltransferase	100810451	1	0.012845	88.495	-0.66448	IK(1)DCIIDK
A0A0R0JFK5	193	K	Glucose-1-phosphate adenylyltransferase	100810451	0.971653	0.00259664	76.759	-0.07699	VLSFSEK(0.028)PK(0.972)GEELK
A0A0R0JFK5	313	K	Glucose-1-phosphate adenylyltransferase	100810451	1	0.000604486	107.03	0.35597	NLPPSK(1)IDNSK
A0A0R0JFK5	211	K	Glucose-1-phosphate adenylyltransferase	100810451	1	0.0160913	55.907	-1.0636	AMQVDTTVLGLSK(1)DEAQK
A0A0R0JFK5	401	K	Glucose-1-phosphate adenylyltransferase	100810451	1	2.08269e-06	128.72	1.8414	IGK(1)NVVIANSEGIQEADR
A0A0R0JFK5	191	K	Glucose-1-phosphate adenylyltransferase	100810451	1	0.00566822	91.867	0.66318	VLSFSEK(1)PK
A0A0R0JFK5	395	K	Glucose-1-phosphate adenylyltransferase	100810451	1	0.00062488	89.189	-0.1931	IKDCIIDK(1)NAR
A0A0R0JFK5	178	K	Glucose-1-phosphate adenylyltransferase	100810451	1	0.000466039	104.94	-1.4615	ASDFGLMK(1)IDNK
A0A0R0JFK5	300	K	Glucose-1-phosphate adenylyltransferase	100810451	1	2.78089e-11	188.92	-0.41967	FSFYDAAK(1)PMYTSR
A0A0R0JIL1	178	K	Sugar transport protein 5 OS=Glycine soja OX=3848 GN=glysoja_045685 PE=4 SV=1	GLYMA_06G104000	1	0.00162336	150.84	3.002	GK(1)IEQGR
A0A0R0JJ23	46	K	BURP domain-containing protein	100301893	1	1.04854e-09	134.09	-0.094504	GGGGTNVNVGGK(1)GSGGGVNVHAGHK
A0A0R0JJ40	84	K	Transmembrane protein, putative OS=Medicago truncatula OX=3880 GN=25493204 PE=2 SV=1	100783904	1	0.0155998	89.08	0.62516	K(1)VLSNVEK
A0A0R0JJ40	50	K	Transmembrane protein, putative OS=Medicago truncatula OX=3880 GN=25493204 PE=2 SV=1	100783904	1	0.000473011	138.98	-0.4027	VNK(1)YNENWK
A0A0R0JJ40	56	K	Transmembrane protein, putative OS=Medicago truncatula OX=3880 GN=25493204 PE=2 SV=1	100783904	1	0.00550013	128.86	1.1229	YNENWK(1)K
A0A0R0JJ40	91	K	Transmembrane protein, putative OS=Medicago truncatula OX=3880 GN=25493204 PE=2 SV=1	100783904	1	5.5122e-06	147.39	-0.36165	VLSNVEK(1)AGLLSK
A0A0R0JJ68	178	K	Tryptophan--tRNA ligase, chloroplastic/mitochondrial OS=Glycine soja OX=3848 GN=D0Y65_014146 PE=3 SV=1	100780314	1	0.000494285	110.64	-3.5426	MSK(1)SAPSDQSR
A0A0R0JJ68	199	K	Tryptophan--tRNA ligase, chloroplastic/mitochondrial OS=Glycine soja OX=3848 GN=D0Y65_014146 PE=3 SV=1	100780314	1	0.0213296	73.26	0.12228	DLIANK(1)IK
A0A0R0JKN1	169	K	Thylakoid lumenal 16.5 kDa protein, chloroplastic OS=Glycine soja OX=3848 GN=glysoja_047977 PE=4 SV=1	100812589	1	1.20556e-07	159.22	1.0563	ANIAFNK(1)LSSSPEEK
A0A0R0JKN1	111	K	Thylakoid lumenal 16.5 kDa protein, chloroplastic OS=Glycine soja OX=3848 GN=glysoja_047977 PE=4 SV=1	100812589	1	1.72065e-06	171.36	-0.15025	RLEK(1)QGVISSSK
A0A0R0JKU3	124	K	ATP synthase subunit b', chloroplastic OS=Glycine soja OX=3848 GN=D0Y65_008967 PE=3 SV=1	100817028	1	2.12052e-05	141.58	-0.069622	LSSVK(1)DTSEEVK
A0A0R0JKU3	119	K	ATP synthase subunit b', chloroplastic OS=Glycine soja OX=3848 GN=D0Y65_008967 PE=3 SV=1	100817028	1	0.0382041	66.073	0.63296	EK(1)LSSVK
A0A0R0JKU3	166	K	ATP synthase subunit b', chloroplastic OS=Glycine soja OX=3848 GN=D0Y65_008967 PE=3 SV=1	100817028	1	6.22432e-08	168.5	-0.54173	ETQAEVEQK(1)IAEGR
A0A0R0JKU3	131	K	ATP synthase subunit b', chloroplastic OS=Glycine soja OX=3848 GN=D0Y65_008967 PE=3 SV=1	100817028	1	1.23184e-24	266.74	-0.49003	DTSEEVK(1)QLEEK
A0A0R0JKU3	136	K	ATP synthase subunit b', chloroplastic OS=Glycine soja OX=3848 GN=D0Y65_008967 PE=3 SV=1	100817028	1	1.87423e-11	194.67	-0.12936	QLEEK(1)ANAVMAASR
A0A0R0JKU3	156	K	ATP synthase subunit b', chloroplastic OS=Glycine soja OX=3848 GN=D0Y65_008967 PE=3 SV=1	100817028	1	4.01397e-07	172.11	-0.71134	AEIAAALNTMK(1)K
A0A0R0JKU3	157	K	ATP synthase subunit b', chloroplastic OS=Glycine soja OX=3848 GN=D0Y65_008967 PE=3 SV=1	100817028	1	2.17191e-16	234.3	0.082517	K(1)ETQAEVEQK
A0A0R0JKV5	306	K	PEROXIDASE_4 domain-containing protein	100792735	1	0.00139624	92.295	0.27773	NAYVK(1)LVNSGVR
A0A0R0JKV5	212	K	PEROXIDASE_4 domain-containing protein	100792735	1	2.53023e-11	198.29	0.99903	LPEESLNASGLK(1)K
A0A0R0JKV5	101	K	PEROXIDASE_4 domain-containing protein	100792735	1	0.0435001	58.815	-0.14743	GK(1)AAGVLR
A0A0R0JMM2	59	K	EF1_GNE domain-containing protein	100777627	1	0.00343094	81.017	0.24648	WYK(1)HIDALLR
A0A0R0JMM2	16	K	EF1_GNE domain-containing protein	100777627	1	0.000952504	128.91	0.2573	K(1)LDEYLLPR
A0A0R0JPC0	342	K	CBS domain-containing protein CBSCBSPB3 OS=Glycine soja OX=3848 GN=D0Y65_014827 PE=4 SV=1	100776954	1	0.0237495	64.265	-0.79249	SAGLK(1)ALK
A0A0R0JPQ4	250	K	YjeF N-terminal domain-containing protein	GLYMA_06G095500	1	0.0115334	60.55	0.12392	LVSLHNNNNQIGQK(1)R
A0A0R0JPQ4	301	K	YjeF N-terminal domain-containing protein	GLYMA_06G095500	1	0.00335692	88.596	2.7369	FVPPAIAEK(1)YK
A0A0R0JPW8	77	K	Aldo_ket_red domain-containing protein	100791681	1	1.2779e-07	195.51	0.1552	EFQEQK(1)GSQR
A0A0R0JPZ5	514	K	Aamy domain-containing protein	100806342	1	0.000486897	103.97	-0.49133	GDSGVK(1)GSFATR
A0A0R0JQ91	161	K	Chlorophyll a-b binding protein, chloroplastic	100798548	1	1.38731e-17	212.35	-0.037638	WQDIK(1)NPGSVNQDPIFK
A0A0R0JQ91	203	K	Chlorophyll a-b binding protein, chloroplastic	100798548	1	0.00211009	130.28	0.47028	EK(1)ELANGR
A0A0R0JQG7	434	K	Pentatricopeptide repeat-containing protein, mitochondrial OS=Glycine soja OX=3848 GN=D0Y65_011079 PE=4 SV=1	GLYMA_05G024900	1	0.0326156	77.374	0.51983	VTK(1)FSGK
A0A0R0JQU1	192	K	RNA-binding protein CP31B, chloroplastic OS=Glycine soja OX=3848 GN=D0Y65_011255 PE=4 SV=1	GLYMA_05G043200	1	0.00122282	105.2	0.15599	VLTVNK(1)AAPK
A0A0R0JQU1	239	K	RNA-binding protein CP31B, chloroplastic OS=Glycine soja OX=3848 GN=D0Y65_011255 PE=4 SV=1	GLYMA_05G043200	1	3.28011e-05	118.21	-0.3902	LEQIFSEHGK(1)VEDAR
A0A0R0JQV7	93	K	Programmed cell death protein 4 isoform A OS=Glycine soja OX=3848 GN=D0Y65_011264 PE=4 SV=1	100784244	1	0.0254927	45.205	-1.0696	GVQVIQTAEK(1)SYLSAPHHAELVER
A0A0R0JRI4	131	K	Trypsin inhibitor A OS=Glycine soja OX=3848 GN=D0Y65_001000 PE=4 SV=1	GLYMA_06G219900	1	1.11763e-11	191.78	1.5598	LTGFK(1)NTVPGVFTLK
A0A0R0JRI4	141	K	Trypsin inhibitor A OS=Glycine soja OX=3848 GN=D0Y65_001000 PE=4 SV=1	GLYMA_06G219900	1	0.0309937	61.48	-0.00030699	NTVPGVFTLK(1)R
A0A0R0JRI4	76	K	Trypsin inhibitor A OS=Glycine soja OX=3848 GN=D0Y65_001000 PE=4 SV=1	GLYMA_06G219900	1	0.0052263	88.565	-1.0943	DQFCK(1)GFPITISSPAR
A0A0R0JRI4	126	K	Trypsin inhibitor A OS=Glycine soja OX=3848 GN=D0Y65_001000 PE=4 SV=1	GLYMA_06G219900	1	0.0136778	65.47	0.81374	DQPEGLAVK(1)LTGFK
A0A0R0JRX1	141	K	XendoU domain-containing protein	GLYMA_05G068100	1	0.0048116	79.16	-0.256	YLHK(1)YLASK
A0A0R0JTF7	332	K	Aspartate aminotransferase	GLYMA_06G275700	1	3.85382e-06	99.838	1.2903	PMYSNPPLHGALIVSTVLGDPDLK(1)K
A0A0R0JUY6	231	K	Glutamate decarboxylase	100812201	1	0.0277462	47.302	0.058011	LLNDQLLEK(1)NK
A0A0R0JXD2	72	K	Aldedh domain-containing protein	100794466	1	0.00385798	89.9	-0.91474	VAEK(1)LAVDLK
A0A0R0JXD2	78	K	Aldedh domain-containing protein	100794466	1	0.0379522	61.582	-2.3533	LAVDLK(1)GR
A0A0R0JYG9	107	K	Rubredoxin-like domain-containing protein	100812204	1	2.8416e-08	172.43	-0.036156	AYAPAVTK(1)NDNDTAVR
A0A0R0K195	409	K	Amino_oxidase domain-containing protein	100812558	1	0.00144125	97.431	-2.2819	MVSK(1)WNHLR
A0A0R0K195	196	K	Amino_oxidase domain-containing protein	100812558	1	0.00561189	88.056	-0.47554	K(1)LGFSDSIIR
A0A0R0K4F8	94	K	Protein kinase domain-containing protein	GLYMA_05G189300	1	0.0362657	73.039	0.24535	VDLK(1)AIK
A0A0R0K5X0	296	K	Malic enzyme	100818219	1	0.0232616	44.426	0.45021	K(1)PWAHEHEPVK
A0A0R0K5X0	70	K	Malic enzyme	100818219	1	0.0126973	60.157	-3.3668	RPQGLYISLK(1)EK
A0A0R0K5X0	175	K	Malic enzyme	100818219	1	0.0132548	70.056	0.5257	AVK(1)QNYGEK
A0A0R0K6S7	1279	K	Acetyl-CoA carboxylase 1 isoform A OS=Glycine soja OX=3848 GN=D0Y65_009341 PE=4 SV=1	100778658	1	0.0363538	70.256	2.2917	LK(1)AYENIR
A0A0R0K6W2	213	K	Puromycin-sensitive aminopeptidase isoform B OS=Glycine soja OX=3848 GN=D0Y65_012919 PE=4 SV=1	GLYMA_05G209200	1	0.0152369	58.079	1.5996	K(1)ITFYQDRPDIMAK
A0A0R0K6W2	115	K	Puromycin-sensitive aminopeptidase isoform B OS=Glycine soja OX=3848 GN=D0Y65_012919 PE=4 SV=1	GLYMA_05G209200	1	0.00913473	67.927	3.012	FSLGEEK(1)TIVNSK
A0A0R0K6W2	753	K	Puromycin-sensitive aminopeptidase isoform B OS=Glycine soja OX=3848 GN=D0Y65_012919 PE=4 SV=1	GLYMA_05G209200	1	0.0302117	80.229	-0.45876	QLASK(1)LR
A0A0R0K737	231	K	6-phosphogluconate dehydrogenase, decarboxylating	GLYMA_05G214000	1	1.14126e-07	159.22	-2.0031	VK(1)DEDGEGFLVDK
A0A0R0K737	25	K	6-phosphogluconate dehydrogenase, decarboxylating	GLYMA_05G214000	1	0.000575788	107.97	-0.045574	TASK(1)VDQTVDR
A0A0R0K737	466	K	6-phosphogluconate dehydrogenase, decarboxylating	GLYMA_05G214000	1	5.74529e-05	101.9	0.087412	VDRPGAFHTEWTK(1)LAR
A0A0R0K737	294	K	6-phosphogluconate dehydrogenase, decarboxylating	GLYMA_05G214000	1	4.09268e-07	147.06	-1.8642	ESAAAVLK(1)EAGLSDELGR
A0A0R0K737	312	K	6-phosphogluconate dehydrogenase, decarboxylating	GLYMA_05G214000	1	0.0194665	67.704	1.2951	VNVSGVDK(1)K
A0A0R0K737	283	K	6-phosphogluconate dehydrogenase, decarboxylating	GLYMA_05G214000	1	0.00228005	107.79	0.13365	YLSGLK(1)EER
A0A0R0K737	242	K	6-phosphogluconate dehydrogenase, decarboxylating	GLYMA_05G214000	1	3.35295e-06	134.33	-0.7491	VKDEDGEGFLVDK(1)ILDK
A0A0R0K771	169	K	PNP_UDP_1 domain-containing protein	100800253	1	0.0306054	65.246	-0.41694	ELNLK(1)VGK
A0A0R0KA84	271	K	Glyceraldehyde-3-phosphate dehydrogenase	GLYMA_04G193500	1	0.000216203	134.13	0.73112	NAIKEESEGK(1)LK
A0A0R0KA84	67	K	Glyceraldehyde-3-phosphate dehydrogenase	GLYMA_04G193500	1	1.82476e-07	123.64	-0.067641	DEK(1)TLLFGDK
A0A0R0KA84	217	K	Glyceraldehyde-3-phosphate dehydrogenase	GLYMA_04G193500	1	1.90065e-05	109.72	0.64455	AASFNIIPSSTGAAK(1)AVGK
A0A0R0KA84	307	K	Glyceraldehyde-3-phosphate dehydrogenase	GLYMA_04G193500	1	0.00731334	76.228	-0.68543	AGIALNK(1)NFVK
A0A0R0KA84	107	K	Glyceraldehyde-3-phosphate dehydrogenase	GLYMA_04G193500	1	5.79301e-08	140.96	0.45551	STGADIIVESTGVFTDK(1)DK
A0A0R0KA84	300	K	Glyceraldehyde-3-phosphate dehydrogenase	GLYMA_04G193500	1	7.78701e-05	119.62	0.31883	SSIFDAK(1)AGIALNK
A0A0R0KA84	74	K	Glyceraldehyde-3-phosphate dehydrogenase	GLYMA_04G193500	1	5.10461e-06	141	-0.34876	TLLFGDK(1)PVTVFGHR
A0A0R0KA84	221	K	Glyceraldehyde-3-phosphate dehydrogenase	GLYMA_04G193500	1	0.000337969	110.84	-0.43374	AVGK(1)VLPALNGK
A0A0R0KA84	261	K	Glyceraldehyde-3-phosphate dehydrogenase	GLYMA_04G193500	1	5.85907e-07	166.29	0.010272	EASYDEIK(1)NAIK
A0A0R0KA84	120	K	Glyceraldehyde-3-phosphate dehydrogenase	GLYMA_04G193500	1	0.00367421	99.973	0.77607	K(1)VIISAPSK
A0A0R0KA84	57	K	Glyceraldehyde-3-phosphate dehydrogenase	GLYMA_04G193500	1	8.51001e-06	109.5	0.18662	YDSVHGHWK(1)HHDVTVK
A0A0R0KA84	64	K	Glyceraldehyde-3-phosphate dehydrogenase	GLYMA_04G193500	1	0.0380741	41.824	0.29645	HHDVTVK(1)DEK
A0A0R0KA84	253	K	Glyceraldehyde-3-phosphate dehydrogenase	GLYMA_04G193500	1	1.838e-06	164.81	0.45726	LEK(1)EASYDEIK
A0A0R0KA84	109	K	Glyceraldehyde-3-phosphate dehydrogenase	GLYMA_04G193500	1	0.00740596	101.65	-1.2337	DK(1)AAAHLK
A0A0R0KA84	265	K	Glyceraldehyde-3-phosphate dehydrogenase	GLYMA_04G193500	1	0.000706048	115.78	-0.28738	NAIK(1)EESEGK
A0A0R0KA84	229	K	Glyceraldehyde-3-phosphate dehydrogenase	GLYMA_04G193500	1	1.33568e-07	157.09	-0.061801	VLPALNGK(1)LTGMAFR
A0A0R0KA84	196	K	Glyceraldehyde-3-phosphate dehydrogenase	GLYMA_04G193500	1	7.39889e-05	129.82	-2.5698	TVDGPSAK(1)DWR
A0A0R0KA84	5	K	Glyceraldehyde-3-phosphate dehydrogenase	GLYMA_04G193500	1	0.000909833	111.61	-0.41552	VK(1)IGINGFGR
A0A0R0KAG4	174	K	Phosphoglycerate mutase-like protein 1 OS=Glycine soja OX=3848 GN=D0Y65_009205 PE=4 SV=1	GLYMA_04G090300	1	0.0037648	74.698	-1.1102	EHLGVHPCDK(1)R
A0A0R0KB83	384	K	NmrA domain-containing protein	100797608	0.999978	0.00707454	68.836	0.013235	LKDLK(1)AQSK
A0A0R0KB83	207	K	NmrA domain-containing protein	100797608	1	0.01907	77.318	-0.59244	FCTEK(1)FLR
A0A0R0KBI3	151	K	Peptidyl-prolyl cis-trans isomerase	100787030	1	0.0400389	53.388	-0.082234	DIEK(1)VGSSSGK
A0A0R0KC59	60	K	HMG box domain-containing protein	GLYMA_04G016800	1	0.0217227	53.237	0.080209	VFNK(1)EHPDNK
A0A0R0KC59	73	K	HMG box domain-containing protein	GLYMA_04G016800	1	0.0075969	72.34	-0.35972	AVSAVGK(1)AAGAK
A0A0R0KCP6	251	K	ACT domain-containing protein ACR3 OS=Glycine soja OX=3848 GN=D0Y65_010689 PE=4 SV=1	100789173	1	0.0179384	94.806	0.081951	PK(1)ITIER
A0A0R0KDR8	175	K	Protein-ribulosamine 3-kinase, chloroplastic	100809481	1	0.0100978	93.429	0.04569	TIYDK(1)GQR
A0A0R0KEL8	223	K	Alanine--glyoxylate aminotransferase 2 like 3, mitochondrial OS=Glycine soja OX=3848 GN=glysoja_027923 PE=3 SV=1	100170738	1	0.00881867	75.739	0.13218	DK(1)YELIGDVR
A0A0R0KFD0	33	K	HMG box domain-containing protein	GLYMA_03G060200	1	0.02902	54.776	0.14588	K(1)ASGK(1)PGR
A0A0R0KFD0	100	K	HMG box domain-containing protein	GLYMA_03G060200	1	3.4129e-05	126.19	-0.98782	SLSSAEK(1)APYEAK
A0A0R0KFD0	29	K	HMG box domain-containing protein	GLYMA_03G060200	1	0.02902	54.776	0.14588	K(1)ASGK(1)PGR
A0A0R0KFD0	14	K	HMG box domain-containing protein	GLYMA_03G060200	0.998349	0.003686	73.877	0.70962	ASK(0.998)ESLK(0.002)PVDDR
A0A0R0KFL3	327	K	ATPase_AAA_core domain-containing protein	100795298	1	5.98866e-05	134.13	-0.16214	TDGVLK(1)EDIIK
A0A0R0KFL3	371	K	ATPase_AAA_core domain-containing protein	100795298	1	0.000102172	120.84	-0.36362	WISGVGVENIGK(1)K
A0A0R0KFL3	359	K	ATPase_AAA_core domain-containing protein	100795298	1	0.00317961	88.282	-4.0172	K(1)WISGVGVENIGK
A0A0R0KGG4	42	K	Peptidylprolyl isomerase	100794411	1	0.00977937	79.148	-1.0543	VGEEK(1)EIGK
A0A0R0KGG4	533	K	Peptidylprolyl isomerase	100794411	1	0.032882	77.058	-0.47452	LEYK(1)TLK
A0A0R0KGG4	280	K	Peptidylprolyl isomerase	100794411	1	0.000301809	130.98	0.7268	TVSEVTEDK(1)K
A0A0R0KGG4	318	K	Peptidylprolyl isomerase	100794411	1	0.00158288	104.22	1.189	LQDGTLFLK(1)K
A0A0R0KGG4	236	K	Peptidylprolyl isomerase	100794411	1	0.000292918	100.11	0.92757	VLLTVK(1)PQYGFGEK
A0A0R0KGG4	493	K	Peptidylprolyl isomerase	100794411	1	6.71701e-15	215.87	0.1718	VLDLESTNVK(1)ALYR
A0A0R0KGG4	288	K	Peptidylprolyl isomerase	100794411	1	0.00176514	72.207	0.066447	ILK(1)EGEGYERPNEGAIVK
A0A0R0KGP2	156	K	NAD(P)-bd_dom domain-containing protein	100804322	1	0.0216188	64.82	-0.91847	LQVFK(1)GDTR
A0A0R0KGP2	216	K	NAD(P)-bd_dom domain-containing protein	100804322	1	0.000676634	101.39	-0.11765	NLVSALPSSVK(1)R
A0A0R0KHH6	122	K	Ras-related protein RABD2a OS=Glycine soja OX=3848 GN=glysoja_034728 PE=4 SV=1	GLYMA_03G110200	1	1.34156e-11	201.09	0.048437	LLVGNK(1)SDLTANR
A0A0R0KHH6	55	K	Ras-related protein RABD2a OS=Glycine soja OX=3848 GN=glysoja_034728 PE=4 SV=1	GLYMA_03G110200	1	0.00158318	97.813	1.5017	TVEQDGK(1)TIK
A0A0R0KIG7	421	K	Epimerase domain-containing protein (Fragment)	GLYMA_03G131100	1	8.67096e-06	136.33	-0.3123	VEAEEHYYNCK(1)NTK
A0A0R0KIG7	466	K	Epimerase domain-containing protein (Fragment)	GLYMA_03G131100	1	0.0111293	75.416	-0.030043	QIMPSVSWK(1)K
A0A0R0KIX0	162	K	DNA repair protein recA homolog 2, mitochondrial isoform X3 OS=Vigna radiata var. radiata OX=3916 GN=LOC106752533 PE=3 SV=1	GLYMA_03G133000	1	0.0183967	94.262	0.30676	IIK(1)EAQK
A0A0R0KIX6	180	K	PsbP domain-containing protein	100785447	1	0.000546228	87.654	-0.69814	FSDDLGDNATIEK(1)IGPPEK
A0A0R0KIX6	259	K	PsbP domain-containing protein	100785447	1	0.023658	93.561	0.19862	K(1)IAESFR
A0A0R0KIX6	258	K	PsbP domain-containing protein	100785447	1	0.0047729	132.08	-0.54282	HYNDLK(1)K
A0A0R0KJC9	137	K	CBS domain-containing protein CBSCBSPB5 OS=Glycine soja OX=3848 GN=D0Y65_010257 PE=4 SV=1	GLYMA_04G196800	1	0.0315703	78.616	-0.96227	MVQGK(1)FR
A0A0R0KK01	7	K	Histone H2A	100807862	1	0.0219648	64.654	-0.70663	GGK(1)GLVAGK
A0A0R0KK01	13	K	Histone H2A	100807862	1	0.0240367	61.235	0.54388	GLVAGK(1)TTAANK
A0A0R0KKJ8	50	K	Transmembrane protein, putative OS=Medicago truncatula OX=3880 GN=25493204 PE=2 SV=1	100816458	1	0.019905	92.47	0.72232	VNK(1)YNDK
A0A0R0KKR3	6	K	Aldo_ket_red domain-containing protein	100792657	1	0.000253707	114.72	0.36335	SIK(1)FFELNTGAK
A0A0R0KKR3	221	K	Aldo_ket_red domain-containing protein	100792657	1	0.000964245	92.8	0.98121	SDILK(1)NPVVTEIAER
A0A0R0KKR3	63	K	Aldo_ket_red domain-containing protein	100792657	1	0.0132256	81.92	0.086121	NQAEIGSALK(1)K
A0A0R0KKR3	234	K	Aldo_ket_red domain-containing protein	100792657	1	0.000167005	121.36	0.078981	LGK(1)TPAQVALR
A0A0R0KKR3	64	K	Aldo_ket_red domain-containing protein	100792657	1	0.0106903	82.287	-0.52435	K(1)LFDDGVVK
A0A0R0KKR3	199	K	Aldo_ket_red domain-containing protein	100792657	1	6.79116e-06	96.793	0.10295	AFCESK(1)EIHLSGYSPLGSPAALK
A0A0R0KKR3	163	K	Aldo_ket_red domain-containing protein	100792657	1	0.00184342	94.465	0.15016	AIGVSNFSSK(1)K
A0A0R0KKR3	72	K	Aldo_ket_red domain-containing protein	100792657	1	0.00308272	105.52	-0.18848	LFDDGVVK(1)R
A0A0R0KKR3	216	K	Aldo_ket_red domain-containing protein	100792657	1	0.000371475	88.555	-0.5611	EIHLSGYSPLGSPAALK(1)SDILK
A0A0R0KKR3	164	K	Aldo_ket_red domain-containing protein	100792657	1	0.00075742	117.79	0.35207	K(1)LQDLLDIAR
A0A0R0KKR3	151	K	Aldo_ket_red domain-containing protein	100792657	1	1.0524e-06	155.99	-0.76011	AMEALYDSDK(1)AR
A0A0R0KKR3	284	K	Aldo_ket_red domain-containing protein	100792657	1	0.00346147	120.15	-4.4307	ISEIK(1)QER
A0A0R0KKU3	104	K	Heat shock cognate 70 kDa protein isoform A OS=Glycine soja OX=3848 GN=D0Y65_007421 PE=3 SV=1	100798307	1	0.0344302	55.546	-1.3479	VIPGAADK(1)PMIVVNYK
A0A0R0KKU3	112	K	Heat shock cognate 70 kDa protein isoform A OS=Glycine soja OX=3848 GN=D0Y65_007421 PE=3 SV=1	100798307	1	3.21579e-07	172.13	-1.8674	PMIVVNYK(1)GEEK
A0A0R0KKU3	567	K	Heat shock cognate 70 kDa protein isoform A OS=Glycine soja OX=3848 GN=D0Y65_007421 PE=3 SV=1	100798307	1	0.00112872	92.247	-0.14922	IGEK(1)LDPADKK
A0A0R0KL80	38	K	Aamy domain-containing protein	100816963	1	8.1551e-06	96.42	-1.9341	QIEDGQGSVVSSLVDVSIPAK(1)K
A0A0R0KL80	56	K	Aamy domain-containing protein	100816963	1	0.0127219	71.451	0.85979	IVSDEVK(1)PK
A0A0R0KL80	49	K	Aamy domain-containing protein	100816963	1	0.000481555	96.229	-0.090773	AK(1)IVSDEVKPK
A0A0R0KL80	58	K	Aamy domain-containing protein	100816963	0.793241	0.0141611	58.024	-0.79437	IVSDEVK(0.207)PK(0.793)IIPPPGAGQK
A0A0R0KL80	113	K	Aamy domain-containing protein	100816963	1	0.0401458	55.908	-1.264	GYEK(1)FGFQR
A0A0R0KMU0	103	K	30S ribosomal protein S31, chloroplastic OS=Glycine soja OX=3848 GN=D0Y65_006271 PE=4 SV=1	GLYMA_03G063200	1	0.00625938	83.045	-0.81386	DK(1)FEDNEVVK
A0A0R0KMU0	101	K	30S ribosomal protein S31, chloroplastic OS=Glycine soja OX=3848 GN=D0Y65_006271 PE=4 SV=1	GLYMA_03G063200	0.922028	0.000171711	115.92	-1.1035	K(0.922)DK(0.078)FEDNEVVK
A0A0R0KMU0	100	K	30S ribosomal protein S31, chloroplastic OS=Glycine soja OX=3848 GN=D0Y65_006271 PE=4 SV=1	GLYMA_03G063200	1	0.00175567	101.38	1.6936	PYAPPAPSK(1)K
A0A0R0KNL8	118	K	Histone H2A	GLYMA_03G241800	1	5.19719e-05	126.51	2.0563	GK(1)GEIGSASQEF
A0A0R0KNL8	9	K	Histone H2A	GLYMA_03G241800	1	0.00408099	70.728	-0.1102	SSTGGSTK(1)GGR
A0A0R0KNL8	26	K	Histone H2A	GLYMA_03G241800	1	0.000117157	121.01	3.1783	SQK(1)AGLQFPVGR
A0A0R0KP24	499	K	Insulin-degrading enzyme-like 1, peroxisomal isoform A OS=Glycine soja OX=3848 GN=D0Y65_007093 PE=3 SV=1	100804856	1	0.0428259	79.116	1.2134	IVQEK(1)VK
A0A0R0KP24	140	K	Insulin-degrading enzyme-like 1, peroxisomal isoform A OS=Glycine soja OX=3848 GN=D0Y65_007093 PE=3 SV=1	100804856	1	1.59863e-06	166.69	0.30561	EIK(1)AVDSENQK
A0A0R0KPC8	205	K	Putative ribose-5-phosphate isomerase 3, chloroplastic OS=Glycine soja OX=3848 GN=D0Y65_008142 PE=3 SV=1	GLYMA_03G246300	1	1.84475e-05	137.81	-1.7233	LQELFK(1)EEGVEAK
A0A0R0KPC8	163	K	Putative ribose-5-phosphate isomerase 3, chloroplastic OS=Glycine soja OX=3848 GN=D0Y65_008142 PE=3 SV=1	GLYMA_03G246300	1	3.34821e-07	149.73	-0.090855	MVEAASDK(1)FVVVVDDTK
A0A0R0KPC8	60	K	Putative ribose-5-phosphate isomerase 3, chloroplastic OS=Glycine soja OX=3848 GN=D0Y65_008142 PE=3 SV=1	GLYMA_03G246300	1	0.000126145	122.7	0.19841	LAADK(1)AVESVK
A0A0R0KPC8	155	K	Putative ribose-5-phosphate isomerase 3, chloroplastic OS=Glycine soja OX=3848 GN=D0Y65_008142 PE=3 SV=1	GLYMA_03G246300	1	0.00521927	86.014	-0.65939	EK(1)MVEAASDK
A0A0R0KPC8	212	K	Putative ribose-5-phosphate isomerase 3, chloroplastic OS=Glycine soja OX=3848 GN=D0Y65_008142 PE=3 SV=1	GLYMA_03G246300	1	0.00408701	103.55	-0.96737	EEGVEAK(1)LR
A0A0R0KPC8	279	K	Putative ribose-5-phosphate isomerase 3, chloroplastic OS=Glycine soja OX=3848 GN=D0Y65_008142 PE=3 SV=1	GLYMA_03G246300	1	0.0178691	79.474	0.1991	SGVEVK(1)AK
A0A0R0KSS1	94	K	PKS_ER domain-containing protein	100811802	1	0.0128648	60.641	2.8661	VLESGHPDYK(1)K
A0A0R0KSS1	335	K	PKS_ER domain-containing protein	100811802	1	0.000159464	121.61	0.46886	NVGK(1)QVVVVAR
A0A0R0KSZ8	73	K	TATA-box-binding protein isoform A OS=Glycine soja OX=3848 GN=D0Y65_006005 PE=3 SV=1	GLYMA_02G057100	1	0.0287423	45.28	-3.3806	MVCTGAK(1)SEQQSK
A0A0R0KX70	62	K	CP12 domain-containing protein	100812118	1	0.00168147	96.113	0.48945	ISEK(1)VEESIK
A0A0R0KY26	85	K	Aldo_ket_red domain-containing protein	GLYMA_03G248400	1	0.0395878	69.093	-0.80997	ALK(1)QLPR
A0A0R0KYK6	391	K	Thioredoxin domain-containing protein	100794561	1	0.0223092	71.501	0.16276	TVSGVK(1)MK
A0A0R0KYK6	74	K	Thioredoxin domain-containing protein	100794561	1	7.76477e-05	112.08	-0.34476	SHTVIYATGATAK(1)R
A0A0R0KYK6	304	K	Thioredoxin domain-containing protein	100794561	1	0.0129213	88.358	3.0175	HK(1)GQYALR
A0A0R0KYK6	181	K	Thioredoxin domain-containing protein	100794561	1	8.0337e-05	121.99	0.080617	K(1)IDTGEEYVLEAK
A0A0R0KYK6	336	K	Thioredoxin domain-containing protein	100794561	1	0.0215145	72.928	0.16073	TLK(1)PILSK
A0A0R0KYK6	143	K	Thioredoxin domain-containing protein	100794561	1	0.0460372	57.55	0.27199	ASK(1)AMQDR
A0A0R0KYK6	302	K	Thioredoxin domain-containing protein	100794561	1	9.61109e-05	108.97	-0.094762	DVHEGFDITLTK(1)HK
A0A0R0KYK6	311	K	Thioredoxin domain-containing protein	100794561	1	0.00984561	74.92	0.03583	K(1)LYHDSPR
A0A0R0KZ00	39	K	Kinesin motor domain-containing protein	100810330	1	0.0235381	73.927	0.52762	K(1)LFNDLLTSK(1)GNIR
A0A0R0KZ00	48	K	Kinesin motor domain-containing protein	100810330	1	0.0235381	73.927	0.52762	K(1)LFNDLLTSK(1)GNIR
A0A0R0KZD7	409	K	V-type proton ATPase subunit H	GLYMA_02G059800	1	0.0470684	52.579	1.1973	IIVSDLK(1)AK
A0A0R0KZG6	83	K	Protein CHAPERONE-LIKE PROTEIN OF POR1, chloroplastic isoform A OS=Glycine soja OX=3848 GN=D0Y65_003014 PE=4 SV=1	100803419	0.996661	4.67894e-06	103.02	-0.36638	NFLIQK(0.997)YAGHK(0.003)PSVDAIESAHDK
A0A0R0KZG6	100	K	Protein CHAPERONE-LIKE PROTEIN OF POR1, chloroplastic isoform A OS=Glycine soja OX=3848 GN=D0Y65_003014 PE=4 SV=1	100803419	1	4.05302e-11	153.56	1.3807	YAGHKPSVDAIESAHDK(1)IIMQK
A0A0R0KZG6	105	K	Protein CHAPERONE-LIKE PROTEIN OF POR1, chloroplastic isoform A OS=Glycine soja OX=3848 GN=D0Y65_003014 PE=4 SV=1	100803419	1	0.00235772	106.88	-1.9095	IIMQK(1)FYER
A0A0R0L0W8	7	K	UTP--glucose-1-phosphate uridylyltransferase	GLYMA_02G241100	1	1.2503e-08	186.81	0.73447	TTATEK(1)LSALK
A0A0R0L0W8	383	K	UTP--glucose-1-phosphate uridylyltransferase	GLYMA_02G241100	1	0.00724598	109.11	0.21573	K(1)VSNFLGR
A0A0R0L0W8	12	K	UTP--glucose-1-phosphate uridylyltransferase	GLYMA_02G241100	1	0.0117301	55.575	-0.66639	LSALK(1)SAVAGLNEISESEK
A0A0R0L1E8	105	K	Putative serine protease EDA2 (Fragment) OS=Glycine soja OX=3848 GN=D0Y65_003013 PE=4 SV=1	GLYMA_02G050500	1	0.00796944	83.883	2.0192	LATSGK(1)ELK
A0A0R0L1Z4	72	K	Fe2OG dioxygenase domain-containing protein	100814810	1	6.27318e-12	193.31	-0.7024	ELVASK(1)GLDAVQTEVK
A0A0R0L1Z4	273	K	Fe2OG dioxygenase domain-containing protein	100814810	1	3.53579e-08	181.44	-0.073262	EAEEK(1)NQLYPK
A0A0R0L1Z4	23	K	Fe2OG dioxygenase domain-containing protein	100814810	1	0.0186272	78.113	-0.73021	NDTMEK(1)IK
A0A0R0L1Z4	54	K	Fe2OG dioxygenase domain-containing protein	100814810	1	0.032882	77.058	1.2823	LTK(1)EHYR
A0A0R0L1Z4	297	K	Fe2OG dioxygenase domain-containing protein	100814810	1	0.042711	67.169	0.44715	FQAK(1)EPR
A0A0R0L3E1	436	K	Glycerol-3-phosphate dehydrogenase OS=Glycine max OX=3847 GN=100808564 PE=3 SV=1	100808564	1	1.74449e-07	154.74	-0.42488	VAAIAQNENLGK(1)R
A0A0R0L5K2	68	K	CAAD domain-containing protein	GLYMA_01G024600	1	2.06217e-07	175.57	-0.83515	STGGSQFFNEK(1)R
A0A0R0L5Y8	169	K	EF-hand domain-containing protein	GLYMA_02G186900	1	0.0448113	66.073	-0.64581	FDK(1)TGGK
A0A0R0L7X3	512	K	Protein kinase domain-containing protein	100803551	1	1.41508e-06	154.15	0.95926	VLAASYPYFAK(1)R
A0A0R0L896	161	K	Putative aquaporin PIP-type 7a OS=Glycine soja OX=3848 GN=glysoja_037517 PE=3 SV=1	100775766	1	9.48095e-18	209.43	1.0492	TK(1)YGTLNGGANFVAPGYTK
A0A0R0L8V6	119	K	Arf-GAP domain-containing protein	100789796	1	0.0378092	57.032	0.11733	QILSK(1)EVAK
A0A0R0L980	136	K	C2H2-type domain-containing protein	102668301	1	0.00179177	100.79	0.36034	ALGDLTGIK(1)K
A0A0R0L9L6	452	K	RING-type domain-containing protein	100778982	1	0.0414248	60.895	0.0077747	VDPTK(1)NK
A0A0R0LAS4	154	K	Exocyst complex component SEC6 isoform C OS=Glycine soja OX=3848 GN=D0Y65_005893 PE=4 SV=1	100790857	1	0.0029432	127.46	0.10132	LTALDGK(1)R
A0A0R0LBB3	125	K	DUF1995 domain-containing protein	100805878	1	0.0187707	66.19	-2.1406	FISSEK(1)ATR
A0A0R0LCY5	348	K	Creatinase_N domain-containing protein	GLYMA_01G177700	1	3.86768e-05	152.54	0.0095141	NSVELDGLK(1)K
A0A0R0LCY5	162	K	Creatinase_N domain-containing protein	GLYMA_01G177700	1	0.027669	43.306	-0.90856	NLVDEVWINRPPAEINAVIVHPVK(1)FAGR
A0A0R0LCY5	132	K	Creatinase_N domain-containing protein	GLYMA_01G177700	1	0.0160973	77.533	0.47706	QQK(1)LVPTSK
A0A0R0LCY5	129	K	Creatinase_N domain-containing protein	GLYMA_01G177700	1	0.00651896	105.81	0.34598	AFAEK(1)QQK
A0A0R0LDK1	291	K	Protein kinase domain-containing protein	100778588	1	0.00274401	74.537	-0.42021	LSAK(1)AALAHPYFVR
A0A0R0LED1	94	K	DAO domain-containing protein (Fragment)	GLYMA_01G104700	1	0.000175515	137.46	0.22945	TVAYIEK(1)TNR
A0A0R0LEX1	134	K	UPF0160 protein MYG1, mitochondrial OS=Glycine soja OX=3848 GN=D0Y65_001043 PE=4 SV=1	100800706	1	0.00442433	67.997	-0.24827	LSSAGLVYK(1)HFGK
A0A0R0LFR9	97	K	NTF2 domain-containing protein (Fragment)	GLYMA_01G231300	1	0.0142066	91.087	-0.16023	K(1)FTNSTSK
A0A0R0LHX3	776	K	Elongation factor Ts, mitochondrial	100797166	1	0.0446405	58.246	-0.030151	VAVK(1)DFIK
A0A0R0LHX3	870	K	Elongation factor Ts, mitochondrial	100797166	1	0.00268926	94.09	0.5819	K(1)ALAETGGDLEK
A0A0R0LHX3	121	K	Elongation factor Ts, mitochondrial	100797166	1	0.0400886	54.343	-0.25049	SDANPDPAK(1)GR
A0A0R0LIH0	396	K	DHQ_synthase domain-containing protein	GLYMA_01G164300	1	0.00468787	118.74	-1.009	SVMAVDK(1)K
A0A0R0LJG5	1044	K	Leucine--tRNA ligase, cytoplasmic isoform B OS=Glycine soja OX=3848 GN=D0Y65_002169 PE=3 SV=1	100812453	1	0.00708548	109.71	0.20128	ENLDLIK(1)R
A0A0R0LM01	236	K	Methionine aminopeptidase	100789968	1	0.000297305	117.09	0.28182	LVQVTK(1)ECLDK
A0A0R4J2L5	495	K	Putative carotenoid cleavage dioxygenase 4, chloroplastic OS=Glycine soja OX=3848 GN=D0Y65_001643 PE=3 SV=1	100777875	1	0.00383745	94.692	-1.0801	LDVSK(1)GEER
A0A0R4J2L5	48	K	Putative carotenoid cleavage dioxygenase 4, chloroplastic OS=Glycine soja OX=3848 GN=D0Y65_001643 PE=3 SV=1	100777875	1	8.82641e-14	189.82	-0.2395	TPTTTTQK(1)AITKPSPSSSTTK
A0A0R4J2L6	306	K	M16C_associated domain-containing protein	100778773	1	4.15091e-05	126.66	0.76074	LTFEEFK(1)EFHR
A0A0R4J2L6	127	K	M16C_associated domain-containing protein	100778773	1	9.39922e-06	115.2	-0.55865	HIK(1)TGAQVMSVSNDDDNK
A0A0R4J2L6	1049	K	M16C_associated domain-containing protein	100778773	1	3.22155e-10	176.39	-0.39179	DK(1)GVVVAVASPEDVDTANK
A0A0R4J2L6	468	K	M16C_associated domain-containing protein	100778773	1	0.0104691	80.69	1.9034	VEELVTSTLK(1)K
A0A0R4J2L6	1047	K	M16C_associated domain-containing protein	100778773	1	0.000510825	102.87	-1.5118	IFMDAMEAVK(1)DK
A0A0R4J2L6	607	K	M16C_associated domain-containing protein	100778773	1	1.34135e-05	141.54	0.30315	LK(1)QETPDPPEALK
A0A0R4J2L6	720	K	M16C_associated domain-containing protein	100778773	1	0.00204329	84.169	1.1381	GK(1)EDPCSHMVIR
A0A0R4J2L6	579	K	M16C_associated domain-containing protein	100778773	1	3.38297e-06	152.67	3.3072	DEVAEK(1)QILQK
A0A0R4J2L6	1066	K	M16C_associated domain-containing protein	100778773	1	2.38976e-06	105.24	0.55974	GVVVAVASPEDVDTANK(1)DRPDFFQVK
A0A0R4J2L6	119	K	M16C_associated domain-containing protein	100778773	1	0.0181634	94.539	-0.65879	SK(1)AVLFR
A0A0R4J2L6	586	K	M16C_associated domain-containing protein	100778773	1	1.11778e-06	150.39	0.29821	VK(1)ASMTTEDLAELAR
A0A0R4J2L6	570	K	M16C_associated domain-containing protein	100778773	1	5.50991e-15	194.08	-2.2302	FILNNPHQVTVEMQPDPEK(1)AAR
A0A0R4J2L6	761	K	M16C_associated domain-containing protein	100778773	1	0.0216188	64.82	0.42767	FK(1)QFVSQSR
A0A0R4J2L6	790	K	M16C_associated domain-containing protein	100778773	1	1.4505e-05	139	-1.2886	MDAK(1)LNAAGWMSEK
A0A0R4J2L6	533	K	M16C_associated domain-containing protein	100778773	1	2.35931e-05	138.45	-0.04575	YEKPLQDLK(1)SR
A0A0R4J2L6	1034	K	M16C_associated domain-containing protein	100778773	1	0.0117227	61.444	-0.2865	REEILSTSLK(1)DFK
A0A0R4J2L6	1075	K	M16C_associated domain-containing protein	100778773	1	0.00222467	88.596	-0.37363	DRPDFFQVK(1)K
A0A0R4J2L6	361	K	M16C_associated domain-containing protein	100778773	1	0.0403248	53.448	2.8038	VEPQTLFSK(1)PVR
A0A0R4J2L6	176	K	M16C_associated domain-containing protein	100778773	0.802387	0.0316399	43.03	-0.14655	K(0.198)YPLK(0.802)EPFVELLK
A0A0R4J2L6	527	K	M16C_associated domain-containing protein	100778773	1	0.0388169	56.548	-0.79809	YEK(1)PLQDLK
A0A0R4J2L6	117	K	M16C_associated domain-containing protein	100778773	1	0.00020844	116.81	-0.4682	VSEEFIPECK(1)SK
A0A0R4J2L6	584	K	M16C_associated domain-containing protein	100778773	1	0.0330597	76.847	1.0679	QILQK(1)VK
A0A0R4J2L9	240	K	Malate dehydrogenase	GLYMA_02G005500	1	0.000423245	91.518	-0.98549	K(1)LSSALSAASAACDHIR
A0A0R4J2L9	208	K	Malate dehydrogenase	GLYMA_02G005500	1	1.5035e-21	197.13	-0.59557	NVIIWGNHSSTQYPDVNHATVATSAGEK(1)PVR
A0A0R4J2L9	111	K	Malate dehydrogenase	GLYMA_02G005500	1	0.000516325	89.911	-0.090298	NVSIYK(1)SQASALEK
A0A0R4J2L9	119	K	Malate dehydrogenase	GLYMA_02G005500	1	9.70566e-05	113.4	0.13357	SQASALEK(1)HAAANCK
A0A0R4J2L9	312	K	Malate dehydrogenase	GLYMA_02G005500	1	8.0555e-06	119.77	-0.15211	K(1)LDLTAEELSEEK
A0A0R4J2L9	151	K	Malate dehydrogenase	GLYMA_02G005500	1	0.000153748	97.291	0.35668	EFAPSIPEK(1)NISCLTR
A0A0R4J2L9	105	K	Malate dehydrogenase	GLYMA_02G005500	1	0.000660108	105.2	-1.3569	DVMTK(1)NVSIYK
A0A0R4J2L9	126	K	Malate dehydrogenase	GLYMA_02G005500	1	3.72905e-06	108.96	-0.45032	HAAANCK(1)VLVVANPANTNALILK
A0A0R4J2N2	205	K	Fumarate hydratase 1, mitochondrial OS=Glycine soja OX=3848 GN=D0Y65_002684 PE=3 SV=1	100810850	1	0.000144844	99.991	-0.26721	TLHGTLNSK(1)SIEFK
A0A0R4J2N2	467	K	Fumarate hydratase 1, mitochondrial OS=Glycine soja OX=3848 GN=D0Y65_002684 PE=3 SV=1	100810850	1	0.0160737	71.159	0.29298	EGCTLK(1)EAALK
A0A0R4J2N2	451	K	Fumarate hydratase 1, mitochondrial OS=Glycine soja OX=3848 GN=D0Y65_002684 PE=3 SV=1	100810850	1	0.00857284	72.29	1.697	IGYDK(1)AAAVAK
A0A0R4J2N2	153	K	Fumarate hydratase 1, mitochondrial OS=Glycine soja OX=3848 GN=D0Y65_002684 PE=3 SV=1	100810850	1	0.00558247	74.464	0.82413	AAEILWHK(1)R
A0A0R4J2N8	321	K	Fe2OG dioxygenase domain-containing protein	100775942	1	2.04877e-05	96.143	0.19819	VIGPAPSLVTPERPALFK(1)R
A0A0R4J2T3	312	K	65-kDa microtubule-associated protein 1 isoform A OS=Glycine soja OX=3848 GN=D0Y65_005459 PE=4 SV=1	100806071	1	0.00517652	112.11	1.0484	LDQLK(1)ASR
A0A0R4J2U8	572	K	TRANSKETOLASE_1 domain-containing protein	100818028	1	5.42937e-18	212.76	-1.743	PADGNETAGAYK(1)VAVLNR
A0A0R4J2U8	63	K	TRANSKETOLASE_1 domain-containing protein	100818028	1	2.25455e-05	132.08	1.8171	TVEK(1)ATADAALVEK
A0A0R4J2U8	389	K	TRANSKETOLASE_1 domain-containing protein	100818028	1	0.0137898	68.657	0.14253	YK(1)EEAAELK
A0A0R4J2U8	386	K	TRANSKETOLASE_1 domain-containing protein	100818028	1	0.0278659	89.55	0.41027	FAEYEK(1)K
A0A0R4J2U8	714	K	TRANSKETOLASE_1 domain-containing protein	100818028	1	0.00228005	107.79	0.35017	IYK(1)EFGITK
A0A0R4J2U8	337	K	TRANSKETOLASE_1 domain-containing protein	100818028	1	4.66952e-10	167.51	0.098911	ANSYSVHGSALGAK(1)EVDATR
A0A0R4J2U8	73	K	TRANSKETOLASE_1 domain-containing protein	100818028	1	0.01838	54.237	1.8515	ATADAALVEK(1)SVNTIR
A0A0R4J2U8	696	K	TRANSKETOLASE_1 domain-containing protein	100818028	1	0.0126649	88.819	0.017818	GK(1)AIGIDR
A0A0R4J305	25	K	AAA domain-containing protein	100788475	1	0.0308564	44.564	-0.5825	LLQHK(1)ELESR
A0A0R4J305	319	K	AAA domain-containing protein	100788475	1	0.0114074	61.235	-0.3801	MEILK(1)IHAAGIAK
A0A0R4J305	173	K	AAA domain-containing protein	100788475	0.807206	0.0217237	51.566	0.078538	VGIK(0.193)PPK(0.807)GVLLYGPPGTGK
A0A0R4J305	374	K	AAA domain-containing protein	100788475	1	1.62504e-05	127.02	0.14615	DYVIHEDFMK(1)AVR
A0A0R4J305	96	K	AAA domain-containing protein	100788475	0.996286	0.0207064	54.309	1.462	VDK(0.004)EK(0.996)LTSGTR
A0A0R4J305	211	K	AAA domain-containing protein	100788475	1	4.67104e-05	118.31	0.46612	VVSSAIIDK(1)YIGESAR
A0A0R4J332	4	K	Pribosyltran domain-containing protein	GLYMA_04G045000	1	0.0007467	96.24	-0.66872	ASK(1)NSQQDTR
A0A0R4J365	116	K	Pyr_redox_2 domain-containing protein	100779933	1	2.4e-05	127.18	1.9951	MK(1)MISPSNVAVDIGR
A0A0R4J365	296	K	Pyr_redox_2 domain-containing protein	100779933	1	0.00667924	87.258	0.27983	AEDK(1)ILGGK
A0A0R4J365	132	K	Pyr_redox_2 domain-containing protein	100779933	1	0.0280021	46.88	-1.773	TLK(1)PHEYIGMVR
A0A0R4J365	284	K	Pyr_redox_2 domain-containing protein	100779933	1	0.0314903	86.095	0.010396	K(1)FQLATR
A0A0R4J365	380	K	Pyr_redox_2 domain-containing protein	100779933	1	0.0362172	56.936	0.9513	WDK(1)TYWPTYK
A0A0R4J365	301	K	Pyr_redox_2 domain-containing protein	100779933	1	0.00473358	101.28	0.059159	ILGGK(1)IIR
A0A0R4J375	159	K	Ubiquitin-conjugating enzyme E2 27 isoform A OS=Glycine soja OX=3848 GN=D0Y65_010280 PE=3 SV=1	GLYMA_04G199200	1	0.0371897	61.962	1.3424	GIEDK(1)VQK
A0A0R4J389	128	K	Photosystem I reaction center subunit III, chloroplastic OS=Glycine soja OX=3848 GN=D0Y65_011061 PE=4 SV=1	100807732	1	1.29301e-17	202.85	-0.48866	RFDNYAK(1)QGLLCGGDGLPHLIVSGDQR
A0A0R4J389	182	K	Photosystem I reaction center subunit III, chloroplastic OS=Glycine soja OX=3848 GN=D0Y65_011061 PE=4 SV=1	100807732	0.962943	8.16376e-05	108.63	0.63954	SYLIAIRDEK(0.963)K(0.037)PTMK
A0A0R4J389	94	K	Photosystem I reaction center subunit III, chloroplastic OS=Glycine soja OX=3848 GN=D0Y65_011061 PE=4 SV=1	100807732	1	0.016647	104.44	0.58651	K(1)LESSLK
A0A0R4J389	183	K	Photosystem I reaction center subunit III, chloroplastic OS=Glycine soja OX=3848 GN=D0Y65_011061 PE=4 SV=1	100807732	0.833146	6.02534e-05	108.77	-0.28856	K(0.833)PTMK(0.167)EIIIDVPLASR
A0A0R4J389	100	K	Photosystem I reaction center subunit III, chloroplastic OS=Glycine soja OX=3848 GN=D0Y65_011061 PE=4 SV=1	100807732	1	1.21349e-07	140.63	1.3149	LESSLK(1)LYEAGSAPALAIK
A0A0R4J389	187	K	Photosystem I reaction center subunit III, chloroplastic OS=Glycine soja OX=3848 GN=D0Y65_011061 PE=4 SV=1	100807732	1	7.10776e-22	210.43	-0.42475	KPTMK(1)EIIIDVPLASR
A0A0R4J389	113	K	Photosystem I reaction center subunit III, chloroplastic OS=Glycine soja OX=3848 GN=D0Y65_011061 PE=4 SV=1	100807732	1	1.65855e-08	153.21	0.25837	LYEAGSAPALAIK(1)ASVEK
A0A0R4J391	200	K	ADK_lid domain-containing protein	100790268	1	1.01982e-05	147.96	-0.50231	QTEPVIDYYSK(1)K
A0A0R4J391	189	K	ADK_lid domain-containing protein	100790268	1	0.00154436	77.899	-0.17248	LEAFHK(1)QTEPVIDYYSK
A0A0R4J391	60	K	ADK_lid domain-containing protein	100790268	1	0.0329708	73.248	0.21933	TPLGVK(1)AK
A0A0R4J391	181	K	ADK_lid domain-containing protein	100790268	0.999984	0.0186568	56.174	-0.052844	KDDTAAVLK(1)SR
A0A0R4J391	173	K	ADK_lid domain-containing protein	100790268	1	0.00790536	88.134	0.09966	K(1)DDTAAVLK
A0A0R4J391	114	K	ADK_lid domain-containing protein	100790268	1	0.00064096	105.83	1.7788	LDEMLQK(1)QGVK
A0A0R4J391	54	K	ADK_lid domain-containing protein	100790268	1	0.000420687	107.03	-0.28261	AAVAAK(1)TPLGVK
A0A0R4J3I5	190	K	Caffeic acid 3-O-methyltransferase OS=Glycine soja OX=3848 GN=D0Y65_014623 PE=3 SV=1	GLYMA_06G137100	1	0.0163264	63.185	1.6599	K(1)ILETYTGFESLK
A0A0R4J3I5	189	K	Caffeic acid 3-O-methyltransferase OS=Glycine soja OX=3848 GN=D0Y65_014623 PE=3 SV=1	GLYMA_06G137100	1	0.000106531	116.24	0.12044	GMADHSTITMK(1)K
A0A0R4J3I5	174	K	Caffeic acid 3-O-methyltransferase OS=Glycine soja OX=3848 GN=D0Y65_014623 PE=3 SV=1	GLYMA_06G137100	1	0.0309885	79.307	-0.33845	FNK(1)VFNK
A0A0R4J3I5	101	K	Caffeic acid 3-O-methyltransferase OS=Glycine soja OX=3848 GN=D0Y65_014623 PE=3 SV=1	GLYMA_06G137100	1	0.0474599	57.785	1.6866	TLPDGK(1)VER
A0A0R4J3I5	113	K	Caffeic acid 3-O-methyltransferase OS=Glycine soja OX=3848 GN=D0Y65_014623 PE=3 SV=1	GLYMA_06G137100	1	0.0275543	55.04	0.18248	LYGLAPVAK(1)YLVK
A0A0R4J3L3	219	K	NADPH-protochlorophyllide oxidoreductase	100804565	1	0.0187405	100.39	0.43301	SDYPSK(1)R
A0A0R4J3L3	344	K	NADPH-protochlorophyllide oxidoreductase	100804565	1	1.26627e-05	149.33	-0.54522	GFVSEDESGK(1)R
A0A0R4J3L3	213	K	NADPH-protochlorophyllide oxidoreductase	100804565	1	0.00496146	77.068	-0.023184	LLLDDLNK(1)SDYPSK
A0A0R4J3L4	159	K	Usp domain-containing protein	100817735	1	0.00537876	69.721	0.86575	IHIVK(1)DHDMK
A0A0R4J3L4	138	K	Usp domain-containing protein	100817735	1	7.11729e-08	139.11	0.122	KLEDDFDAFTASK(1)AADLAK
A0A0R4J3L4	144	K	Usp domain-containing protein	100817735	1	0.00945928	79.986	-0.20987	AADLAK(1)PLR
A0A0R4J3L5	59	K	Proteasome subunit alpha type	732640	1	8.26116e-36	287.91	0.53634	VPDK(1)LLDNTSVTHLFPITK
A0A0R4J3L5	33	K	Proteasome subunit alpha type	732640	1	0.00388979	83.243	-0.43711	AVK(1)AAGITSIGVR
A0A0R4J3L5	181	K	Proteasome subunit alpha type	732640	1	8.67172e-07	167.2	-1.1315	DQEAINFLEK(1)K
A0A0R4J3L5	45	K	Proteasome subunit alpha type	732640	1	8.6093e-05	126.12	0.49092	GK(1)DSICVVTQK
A0A0R4J3L5	171	K	Proteasome subunit alpha type	732640	1	2.21495e-12	198.51	1.2137	ATSAGLK(1)DQEAINFLEK
A0A0R4J3L5	222	K	Proteasome subunit alpha type	732640	1	0.0148578	107.9	-1.0827	K(1)DNPEFR
A0A0R4J3M7	120	K	Fiber protein Fb34 OS=Medicago truncatula OX=3880 GN=25493207 PE=2 SV=1	GLYMA_07G193800	1	0.00982009	75.738	0.93366	NAYHTK(1)YR
A0A0R4J3Q0	402	K	FBPase domain-containing protein	547809	1	1.21345e-30	266.42	0.16721	VPLYIGSVEEVEK(1)VEK
A0A0R4J3Q0	134	K	FBPase domain-containing protein	547809	1	6.01354e-21	242.19	-1.1542	K(1)LDVVSNEVFSNCLR
A0A0R4J3Q0	314	K	FBPase domain-containing protein	547809	1	1.08384e-12	182.82	-0.54685	YIDDLKDPGPSGK(1)PYSAR
A0A0R4J3Q0	307	K	FBPase domain-containing protein	547809	1	1.26611e-06	133.16	-0.9727	YIDDLK(1)DPGPSGK
A0A0R4J3Q0	133	K	FBPase domain-containing protein	547809	1	2.17191e-20	222.24	-0.21069	ANISNLTGVQGAVNVQGEDQK(1)K
A0A0R4J3Q0	301	K	FBPase domain-containing protein	547809	1	0.000852643	90.725	-1.0501	K(1)YIDDLK
A0A0R4J3Q2	162	K	Calcium-binding allergen Ole e 8 OS=Glycine soja OX=3848 GN=D0Y65_019680 PE=4 SV=1	100783572	1	2.10584e-24	252.47	0.28789	SVDSDGDGNVNFPEFK(1)R
A0A0R4J3X7	224	K	MFS domain-containing protein	100802679	1	0.0200323	92.319	-1.0337	WLFVK(1)NR
A0A0R4J3X7	227	K	MFS domain-containing protein	100802679	1	0.0124935	72.29	-0.44729	K(1)NEAVDVLSK
A0A0R4J3Y6	99	K	AAA domain-containing protein	GLYMA_08G224500	1	0.0194953	55.353	0.13084	VLVK(1)VHPEGK
A0A0R4J3Y6	118	K	AAA domain-containing protein	GLYMA_08G224500	1	0.0414763	58.116	-2.7867	SIDITK(1)ITPSTR
A0A0R4J3Y6	342	K	AAA domain-containing protein	GLYMA_08G224500	1	0.00033206	132.01	-0.84345	LDILK(1)IHSR
A0A0R4J3Y6	409	K	AAA domain-containing protein	GLYMA_08G224500	1	0.00936538	80.231	-3.0686	ETEK(1)NMSLR
A0A0R4J3Y9	395	K	Serine hydroxymethyltransferase	100499634	1	0.00794037	99.139	0.8851	NK(1)GIDGSR
A0A0R4J3Y9	393	K	Serine hydroxymethyltransferase	100499634	1	2.28309e-10	167.99	-0.42622	SYELVSGGTENHLVLVNLK(1)NK
A0A0R4J410	362	K	Obg-like ATPase 1	100813501	1	0.00071913	95.183	-0.59868	ELGSESAVK(1)AAGK
A0A0R4J410	192	K	Obg-like ATPase 1	100813501	1	0.0443466	60.167	-1.7145	VK(1)ALLEEGK
A0A0R4J410	9	K	Obg-like ATPase 1	100813501	1	0.0171928	80.688	-1.9686	SK(1)EAPAERPILGR
A0A0R4J436	104	K	Exostosin domain-containing protein	100788959	1	0.0395208	45.368	2.235	K(1)SFPFMRAMR
A0A0R4J443	525	K	Beta-amylase	100781448	1	0.0384422	79.469	-0.46715	K(1)FVGFVK
A0A0R4J461	278	K	Protoporphyrinogen oxidase	100810190	1	0.00120753	111.86	-1.8206	PK(1)GQTVGSFR
A0A0R4J461	394	K	Protoporphyrinogen oxidase	100810190	1	6.40983e-05	104.26	0.21604	SECLIDGELK(1)GFGQLHPR
A0A0R4J485	273	K	31 kDa ribonucleoprotein, chloroplastic OS=Glycine soja OX=3848 GN=D0Y65_026127 PE=4 SV=1	GLYMA_10G058500	0.945531	0.000272833	135.16	0.18433	VSLADSK(0.054)PK(0.946)QF
A0A0R4J4A7	152	K	Glycine cleavage system H protein	100785811	1	9.31961e-25	242.45	-0.29292	VKPSDPSELDSLMGPK(1)EYTK
A0A0R4J4A7	136	K	Glycine cleavage system H protein	100785811	1	2.53271e-10	166.28	1.4992	LTETPGLVNSSPYEDGWMIK(1)VK
A0A0R4J4A7	116	K	Glycine cleavage system H protein	100785811	1	1.13116e-13	183.65	-2.4879	K(1)LTETPGLVNSSPYEDGWMIK
A0A0R4J4A7	156	K	Glycine cleavage system H protein	100785811	1	5.95086e-11	182.35	-0.42329	EYTK(1)FCEEEDASH
A0A0R4J4A7	138	K	Glycine cleavage system H protein	100785811	1	0.000133317	101.3	-0.25469	VK(1)PSDPSELDSLMGPK
A0A0R4J4A7	86	K	Glycine cleavage system H protein	100785811	1	7.91338e-11	149.64	0.12556	HEGSVATIGITDHAQDHLGEVVYVELPEPGGTVSK(1)K
A0A0R4J4B4	201	K	Ferredoxin--NADP reductase, chloroplastic	100802032	1	2.7161e-05	131.35	-0.29747	ITGPVGK(1)EMLMPK
A0A0R4J4B4	70	K	Ferredoxin--NADP reductase, chloroplastic	100802032	1	0.0011864	110.74	-1.0587	K(1)QEEGVIVNK
A0A0R4J4B4	83	K	Ferredoxin--NADP reductase, chloroplastic	100802032	0.994706	0.00315305	83.456	-0.1334	FK(0.005)PK(0.995)NPYIGR
A0A0R4J4B4	236	K	Ferredoxin--NADP reductase, chloroplastic	100802032	1	0.00318951	82.417	-0.11776	MFFEK(1)HDDYK
A0A0R4J4B4	270	K	Ferredoxin--NADP reductase, chloroplastic	100802032	1	0.00738993	101.72	0.17121	EK(1)APDNFR
A0A0R4J4B4	79	K	Ferredoxin--NADP reductase, chloroplastic	100802032	0.999858	1.37814e-05	131.96	-0.49807	KQEEGVIVNK(1)FKPK
A0A0R4J4C4	84	K	PEROXIDASE_4 domain-containing protein	GLYMA_11G107200	1	0.000230681	119.27	-0.63524	AIDFCQEVK(1)AK
A0A0R4J4C4	207	K	PEROXIDASE_4 domain-containing protein	GLYMA_11G107200	1	5.48391e-05	116.58	0.016711	LPTDK(1)ALLEDAEFR
A0A0R4J4C4	250	K	PEROXIDASE_4 domain-containing protein	GLYMA_11G107200	1	0.000101775	107.5	-0.9399	LSELGFVPSSK(1)PISIK
A0A0R4J4C4	122	K	PEROXIDASE_4 domain-containing protein	GLYMA_11G107200	1	0.0449855	53.013	0.83273	DSK(1)VSPNEGR
A0A0R4J4C4	202	K	PEROXIDASE_4 domain-containing protein	GLYMA_11G107200	1	0.000152985	116.19	0.87309	EDSAGLLK(1)LPTDK
A0A0R4J4C8	69	K	ATP synthase subunit beta	100797948	1	0.0268413	72.879	-1.0147	K(1)ELGGGGK
A0A0R4J4C8	182	K	ATP synthase subunit beta	100797948	1	2.95297e-28	236.5	-0.00060865	IINVIGEPIDAK(1)GEINTEHYLPIHR
A0A0R4J4C8	455	K	ATP synthase subunit beta	100797948	1	2.71953e-05	155.84	0.14533	GVQK(1)VLQNYK
A0A0R4J4C8	284	K	ATP synthase subunit beta	100797948	1	0.000217684	111.95	1.4606	EMIESGVIK(1)LDDK
A0A0R4J4C8	293	K	ATP synthase subunit beta	100797948	1	2.22695e-08	145.52	-0.83651	QSESK(1)CALVYGQMNEPPGAR
A0A0R4J4C8	288	K	ATP synthase subunit beta	100797948	1	0.000143798	150.35	-0.24506	LDDK(1)QSESK
A0A0R4J4D4	298	K	MFS domain-containing protein	100800071	1	0.0279399	61.78	-1.3603	GSFQDLK(1)EK
A0A0R4J4D4	291	K	MFS domain-containing protein	100800071	1	0.0052726	80.318	1.2984	AVQGK(1)GSFQDLK
A0A0R4J4D4	307	K	MFS domain-containing protein	100800071	1	0.00247406	105.52	0.18384	AIFSLSK(1)LR
A0A0R4J4D6	104	K	Heat shock cognate 70 kDa protein isoform A OS=Glycine soja OX=3848 GN=D0Y65_029895 PE=3 SV=1	100812707	1	8.72383e-08	158.93	1.4494	VIPGPAEK(1)PMIVVNYK
A0A0R4J4D6	523	K	Heat shock cognate 70 kDa protein isoform A OS=Glycine soja OX=3848 GN=D0Y65_029895 PE=3 SV=1	100812707	1	1.71929e-05	143.55	-1.6293	EEIEK(1)MVQEAEK
A0A0R4J4D6	567	K	Heat shock cognate 70 kDa protein isoform A OS=Glycine soja OX=3848 GN=D0Y65_029895 PE=3 SV=1	100812707	1	0.000124747	118.9	0.59376	IASK(1)LSSDDKK
A0A0R4J4D6	363	K	Heat shock cognate 70 kDa protein isoform A OS=Glycine soja OX=3848 GN=D0Y65_029895 PE=3 SV=1	100812707	1	0.000506468	91.657	-0.13201	VQQLLQDFFNGK(1)ELCK
A0A0R4J4D6	560	K	Heat shock cognate 70 kDa protein isoform A OS=Glycine soja OX=3848 GN=D0Y65_029895 PE=3 SV=1	100812707	1	0.042711	67.169	-1.438	NTIK(1)DDK
A0A0R4J4D6	506	K	Heat shock cognate 70 kDa protein isoform A OS=Glycine soja OX=3848 GN=D0Y65_029895 PE=3 SV=1	100812707	1	0.00171474	114.39	-0.24354	NK(1)ITITNDK
A0A0R4J4D6	318	K	Heat shock cognate 70 kDa protein isoform A OS=Glycine soja OX=3848 GN=D0Y65_029895 PE=3 SV=1	100812707	1	0.00478275	104.48	0.18887	K(1)CMEPVEK
A0A0R4J4D6	325	K	Heat shock cognate 70 kDa protein isoform A OS=Glycine soja OX=3848 GN=D0Y65_029895 PE=3 SV=1	100812707	1	0.0293058	60.167	0.70561	CMEPVEK(1)CLR
A0A0R4J4D6	513	K	Heat shock cognate 70 kDa protein isoform A OS=Glycine soja OX=3848 GN=D0Y65_029895 PE=3 SV=1	100812707	1	0.00108675	121.73	0.36566	ITITNDK(1)GR
A0A0R4J4D6	74	K	Heat shock cognate 70 kDa protein isoform A OS=Glycine soja OX=3848 GN=D0Y65_029895 PE=3 SV=1	100812707	1	9.04207e-08	162.29	1.9336	NQVAMNPTNTVFDAK(1)R
A0A0R4J4D6	334	K	Heat shock cognate 70 kDa protein isoform A OS=Glycine soja OX=3848 GN=D0Y65_029895 PE=3 SV=1	100812707	1	3.81224e-05	104.45	-0.12662	MDK(1)STVHDVVLVGGSTR
A0A0R4J4D6	252	K	Heat shock cognate 70 kDa protein isoform A OS=Glycine soja OX=3848 GN=D0Y65_029895 PE=3 SV=1	100812707	1	1.47957e-06	153.54	-0.072031	MVNHFVQEFK(1)R
A0A0R4J4D6	563	K	Heat shock cognate 70 kDa protein isoform A OS=Glycine soja OX=3848 GN=D0Y65_029895 PE=3 SV=1	100812707	0.999386	0.0025593	83.573	0.21679	NTIK(0.001)DDK(0.999)IASK
A0A0R4J4D6	430	K	Heat shock cognate 70 kDa protein isoform A OS=Glycine soja OX=3848 GN=D0Y65_029895 PE=3 SV=1	100812707	1	2.05964e-09	129.66	0.31191	K(1)EQVFSTYSDNQPGVLIQVYEGER
A0A0R4J4D6	112	K	Heat shock cognate 70 kDa protein isoform A OS=Glycine soja OX=3848 GN=D0Y65_029895 PE=3 SV=1	100812707	1	9.24127e-08	172.13	-1.8674	PMIVVNYK(1)GEEK
A0A0R4J4D6	163	K	Heat shock cognate 70 kDa protein isoform A OS=Glycine soja OX=3848 GN=D0Y65_029895 PE=3 SV=1	100812707	1	4.4503e-08	168.74	-0.55251	QATK(1)DAGVISGLNVMR
A0A0R4J4D6	191	K	Heat shock cognate 70 kDa protein isoform A OS=Glycine soja OX=3848 GN=D0Y65_029895 PE=3 SV=1	100812707	1	4.09044e-06	129.11	-0.094442	IINEPTAAAIAYGLDK(1)K
A0A0R4J4D6	530	K	Heat shock cognate 70 kDa protein isoform A OS=Glycine soja OX=3848 GN=D0Y65_029895 PE=3 SV=1	100812707	1	0.000910457	123.86	1.1051	MVQEAEK(1)YK
A0A0R4J4D6	132	K	Heat shock cognate 70 kDa protein isoform A OS=Glycine soja OX=3848 GN=D0Y65_029895 PE=3 SV=1	100812707	1	0.000333457	96.435	-0.16433	MK(1)EIAEAYLGSTIK
A0A0R4J4L1	240	K	Epimerase domain-containing protein	100806281	1	1.00944e-07	165.34	-0.84481	DIALAHILALENK(1)K
A0A0R4J4L1	155	K	Epimerase domain-containing protein	100806281	1	0.00109626	107.79	0.092751	QK(1)GLYYPIAK
A0A0R4J4L1	276	K	Epimerase domain-containing protein	100806281	1	7.3076e-05	130.1	-2.1897	LPK(1)DTQPGLLR
A0A0R4J4L1	273	K	Epimerase domain-containing protein	100806281	1	0.00157604	82.651	1.3621	VAELYPEYDVAK(1)LPK
A0A0R4J4L1	213	K	Epimerase domain-containing protein	100806281	1	3.14542e-12	183.36	-0.63936	GGK(1)ETYEDFFMGTAHFK
A0A0R4J4L1	168	K	Epimerase domain-containing protein	100806281	1	3.18278e-05	136.38	0.098716	TLAEK(1)AGWDFAK
A0A0R4J4L1	153	K	Epimerase domain-containing protein	100806281	1	3.81414e-11	182.37	-1.3131	IKGEECWTDLEYCK(1)QK
A0A0R4J4L1	316	K	Epimerase domain-containing protein	100806281	1	0.0032595	96.342	0.0049329	DAVESLK(1)SR
A0A0R4J4L1	163	K	Epimerase domain-containing protein	100806281	1	0.00561984	76.728	0.35822	GLYYPIAK(1)TLAEK
A0A0R4J4L1	103	K	Epimerase domain-containing protein	100806281	1	8.85516e-06	142.54	-0.36973	QILEPAIK(1)GTVNVLK
A0A0R4J4L1	141	K	Epimerase domain-containing protein	100806281	1	3.52818e-08	173.03	-0.072885	IK(1)GEECWTDLEYCK
A0A0R4J4L1	43	K	Epimerase domain-containing protein	100806281	1	1.7725e-25	217.93	-0.77596	DENETK(1)HLEEMEGAK
A0A0R4J4L1	110	K	Epimerase domain-containing protein	100806281	1	0.000317114	123.75	0.38742	GTVNVLK(1)AAK
A0A0R4J4R5	207	K	Tropinone reductase isoform A OS=Glycine soja OX=3848 GN=D0Y65_033495 PE=4 SV=1	100780806	1	0.012427	63.076	0.093698	TPLGDK(1)HFK
A0A0R4J4S6	123	K	NADPH-protochlorophyllide oxidoreductase	100785637	1	0.0182742	94.407	-1.0734	DYLK(1)AAR
A0A0R4J4S6	384	K	NADPH-protochlorophyllide oxidoreductase	100785637	1	4.09426e-19	223.65	0.06462	ASASFENQLSQEASDTEK(1)AR
A0A0R4J4S6	334	K	NADPH-protochlorophyllide oxidoreductase	100785637	1	7.47584e-06	136.81	-0.16162	YITK(1)GYVSEDEAGKR
A0A0R4J4S6	219	K	NADPH-protochlorophyllide oxidoreductase	100785637	1	0.0187405	100.39	0.43301	SDYPSK(1)R
A0A0R4J4S6	344	K	NADPH-protochlorophyllide oxidoreductase	100785637	1	2.67922e-06	162.36	-0.64036	GYVSEDEAGK(1)R
A0A0R4J4S6	278	K	NADPH-protochlorophyllide oxidoreductase	100785637	1	4.09275e-08	165.34	0.012031	DSK(1)VCNMLTMQEFHR
A0A0R4J4S6	213	K	NADPH-protochlorophyllide oxidoreductase	100785637	1	0.000239527	104.95	-0.39499	LLLEDLEK(1)SDYPSK
A0A0R4J4S6	111	K	NADPH-protochlorophyllide oxidoreductase	100785637	1	9.58472e-05	100.11	-0.50315	ALAETGK(1)WHVIMACR
A0A0R4J4S6	135	K	NADPH-protochlorophyllide oxidoreductase	100785637	1	0.00471407	82.885	3.2646	SAGMAK(1)ENYTIMHLDLASLDSVR
A0A0R4J4T4	243	K	UBP1-associated protein 2C isoform A OS=Glycine soja OX=3848 GN=D0Y65_034536 PE=4 SV=1	100794097	1	0.00120678	105.52	1.3519	LAITDGK(1)QGK
A0A0R4J4U0	395	K	Carotenoid 9,10(9',10')-cleavage dioxygenase 1 isoform A OS=Glycine soja OX=3848 GN=D0Y65_031261 PE=3 SV=1	100789210	1	0.000750696	107.09	0.89526	K(1)LSASAVDFPR
A0A0R4J4U0	387	K	Carotenoid 9,10(9',10')-cleavage dioxygenase 1 isoform A OS=Glycine soja OX=3848 GN=D0Y65_031261 PE=3 SV=1	100789210	1	4.58465e-05	138.42	-0.47215	FNMK(1)TGEASQK
A0A0R4J4U0	309	K	Carotenoid 9,10(9',10')-cleavage dioxygenase 1 isoform A OS=Glycine soja OX=3848 GN=D0Y65_031261 PE=3 SV=1	100789210	1	0.00087172	103.91	0.25112	TLIFSFDSTK(1)K
A0A0R4J4U0	369	K	Carotenoid 9,10(9',10')-cleavage dioxygenase 1 isoform A OS=Glycine soja OX=3848 GN=D0Y65_031261 PE=3 SV=1	100789210	1	1.16337e-07	152.25	-0.32834	LQNPNLDLVGGTAK(1)EK
A0A0R4J4U0	89	K	Carotenoid 9,10(9',10')-cleavage dioxygenase 1 isoform A OS=Glycine soja OX=3848 GN=D0Y65_031261 PE=3 SV=1	100789210	1	0.00166586	70.718	-0.26275	VGPNPK(1)FAPVAGYHWFDGDGMIHGLR
A0A0R4J4U0	507	K	Carotenoid 9,10(9',10')-cleavage dioxygenase 1 isoform A OS=Glycine soja OX=3848 GN=D0Y65_031261 PE=3 SV=1	100789210	1	4.62928e-06	99.064	-0.30452	SFVHVINAK(1)TMSADPVAVVELPHR
A0A0R4J4U0	16	K	Carotenoid 9,10(9',10')-cleavage dioxygenase 1 isoform A OS=Glycine soja OX=3848 GN=D0Y65_031261 PE=3 SV=1	100789210	1	0.000157232	115.91	-0.77755	ISGEGGLVK(1)VEPK
A0A0R4J4U0	299	K	Carotenoid 9,10(9',10')-cleavage dioxygenase 1 isoform A OS=Glycine soja OX=3848 GN=D0Y65_031261 PE=3 SV=1	100789210	1	0.0124307	66.784	-0.87653	NK(1)TLIFSFDSTK
A0A0R4J4U0	184	K	Carotenoid 9,10(9',10')-cleavage dioxygenase 1 isoform A OS=Glycine soja OX=3848 GN=D0Y65_031261 PE=3 SV=1	100789210	0.999754	8.85087e-11	133.47	-0.29581	VLDASYGTGTANTALVYHHGK(1)LLALSEADKPYAIK
A0A0R4J4W3	329	K	AAA domain-containing protein	100802442	1	0.0125724	67.252	0.13836	GDVK(1)VILATNR
A0A0R4J4W3	268	K	AAA domain-containing protein	100802442	1	0.00165501	96.342	0.19471	YLGDGPK(1)LVR
A0A0R4J4X3	74	K	Cysteine proteinase inhibitor	100797842	1	0.00228005	107.79	0.40898	VYEAK(1)VWEK
A0A0R4J4X3	33	K	Cysteine proteinase inhibitor	100797842	1	2.91862e-05	159.09	0.73791	K(1)QNALLEFEK
A0A0R4J4X3	32	K	Cysteine proteinase inhibitor	100797842	1	0.00559874	74.376	-0.3861	FAVEEHNK(1)K
A0A0R4J4X3	78	K	Cysteine proteinase inhibitor	100797842	1	0.000996579	109.83	-4.1532	VWEK(1)AWLNFK
A0A0R4J4X6	127	K	SHSP domain-containing protein	GLYMA_13G176300	1	0.0104906	77.288	-0.66938	LPENAK(1)VDK
A0A0R4J537	215	K	Thioredoxin domain-containing protein	100814030	1	0.0275018	45.825	0.15799	HCGPCVK(1)VYPTVVK
A0A0R4J537	83	K	Thioredoxin domain-containing protein	100814030	1	2.3604e-08	159.34	-0.13175	VHSVEEFESALESAK(1)DR
A0A0R4J537	275	K	Thioredoxin domain-containing protein	100814030	1	2.9626e-12	202.63	-0.69348	YVGSGK(1)GELIGEILR
A0A0R4J537	208	K	Thioredoxin domain-containing protein	100814030	1	0.00219858	73.834	0.46471	LIVLDVGLK(1)HCGPCVK
A0A0R4J537	199	K	Thioredoxin domain-containing protein	100814030	1	1.40738e-05	100.02	-0.27054	LDHK(1)LIVLDVGLK
A0A0R4J537	148	K	Thioredoxin domain-containing protein	100814030	1	0.00179316	84.173	0.18416	VENVPHFSFYK(1)SK
A0A0R4J537	195	K	Thioredoxin domain-containing protein	100814030	1	0.00251223	86.344	0.45889	LIEDHK(1)LDHK
A0A0R4J581	240	K	40S ribosomal protein S4	100811336	1	0.00377718	94.85	0.50823	PWISLPK(1)GK
A0A0R4J581	233	K	40S ribosomal protein S4	100811336	1	0.0472263	53.237	-0.082247	GTK(1)PWISLPK
A0A0R4J581	161	K	40S ribosomal protein S4	100811336	1	0.00355037	73.877	-3.4967	ANDTVK(1)LDLEENK
A0A0R4J581	120	K	40S ribosomal protein S4	100811336	1	0.0223641	89.55	0.69106	LHSIRDDEAK(1)FK
A0A0R4J581	134	K	40S ribosomal protein S4	100811336	1	1.06756e-05	113.86	1.2524	SVQFGQK(1)GIPYLNTYDGR
A0A0R4J581	75	K	40S ribosomal protein S4	100811336	1	0.00794467	83.948	-0.14179	HVLVDGK(1)VR
A0A0R4J581	245	K	40S ribosomal protein S4	100811336	1	0.00329083	88.803	-0.025315	GIK(1)LSIIEEAR
A0A0R4J581	230	K	40S ribosomal protein S4	100811336	0.928589	0.000483933	89.011	-0.47479	MGNVFTIGK(0.929)GTK(0.071)PWISLPK
A0A0R4J581	202	K	40S ribosomal protein S4	100811336	1	3.34795e-19	215.65	0.12547	HK(1)GSFETIHVQDATGHEFATR
A0A0R4J581	22	K	40S ribosomal protein S4	100811336	1	1.45187e-05	126.1	-0.8269	HWMLDK(1)LGGAFAPK
A0A0R4J581	106	K	40S ribosomal protein S4	100811336	1	0.01329	87.696	-0.11591	LLYDTK(1)GR
A0A0R4J581	30	K	40S ribosomal protein S4	100811336	1	0.0213861	51.643	0.0905	LGGAFAPK(1)PSSGPHK
A0A0R4J581	196	K	40S ribosomal protein S4	100811336	1	0.0154582	99.384	0.55858	VGVIK(1)NR
A0A0R4J581	16	K	40S ribosomal protein S4	100811336	1	0.00289733	80.69	-0.16068	RLNAPK(1)HWMLDK
A0A0R4J5A2	265	K	Peroxidase	GLYMA_15G128700	1	0.0114104	74.772	1.8439	VYFSNLQVK(1)K
A0A0R4J5A2	323	K	Peroxidase	GLYMA_15G128700	1	0.00420561	95.909	0.66108	K(1)HCNFVNK
A0A0R4J5A5	124	K	14_3_3 domain-containing protein	GLYMA_14G176900	1	1.96245e-05	123.63	-0.66757	LVPSAASGDSK(1)VFYLK
A0A0R4J5A5	131	K	14_3_3 domain-containing protein	GLYMA_14G176900	1	0.00383054	132.08	-0.64133	MK(1)GDYHR
A0A0R4J5A5	142	K	14_3_3 domain-containing protein	GLYMA_14G176900	1	0.00861707	72.152	-1.6492	YLAEFK(1)TGADR
A0A0R4J5A5	75	K	14_3_3 domain-containing protein	GLYMA_14G176900	1	1.15394e-12	224.24	-0.024186	IISSIEQK(1)EESR
A0A0R4J5A5	129	K	14_3_3 domain-containing protein	GLYMA_14G176900	1	0.0425932	55.441	1.7519	VFYLK(1)MK
A0A0R4J5A5	56	K	14_3_3 domain-containing protein	GLYMA_14G176900	1	0.00845273	70.889	0.19582	NLLSVAYK(1)NVIGAR
A0A0R4J5A5	255	K	14_3_3 domain-containing protein	GLYMA_14G176900	1	0.0146721	66.267	0.12785	EAAPK(1)GDGEQN
A0A0R4J5A5	148	K	14_3_3 domain-containing protein	GLYMA_14G176900	1	3.54776e-05	138.02	-0.30843	K(1)EAAESTLSAYK
A0A0R4J5G6	137	K	DLH domain-containing protein	100803221	1	0.00797491	83.869	0.095358	VVVELAK(1)SR
A0A0R4J5G6	94	K	DLH domain-containing protein	100803221	1	0.00110212	89.46	0.39187	SIPVWLK(1)DHGTDK
A0A0R4J5G6	198	K	DLH domain-containing protein	100803221	1	8.72316e-05	122.39	-1.3452	PGVDCFVK(1)IFPK
A0A0R4J5H0	130	K	30S ribosomal protein 2, chloroplastic OS=Glycine soja OX=3848 GN=D0Y65_042197 PE=4 SV=1	GLYMA_15G271200	1	0.0010997	86.575	3.0914	TVEDATAVIEK(1)LNGTELGGR
A0A0R4J5H0	193	K	30S ribosomal protein 2, chloroplastic OS=Glycine soja OX=3848 GN=D0Y65_042197 PE=4 SV=1	GLYMA_15G271200	1	0.0184025	78.516	0.44753	NFFSEK(1)GK
A0A0R4J5H0	200	K	30S ribosomal protein 2, chloroplastic OS=Glycine soja OX=3848 GN=D0Y65_042197 PE=4 SV=1	GLYMA_15G271200	1	0.00902323	95.358	0.15688	VLSAK(1)VSR
A0A0R4J5H0	98	K	30S ribosomal protein 2, chloroplastic OS=Glycine soja OX=3848 GN=D0Y65_042197 PE=4 SV=1	GLYMA_15G271200	1	8.31825e-07	147.06	-0.10843	IVQEHGAVEK(1)AEVMYDK
A0A0R4J5H0	88	K	30S ribosomal protein 2, chloroplastic OS=Glycine soja OX=3848 GN=D0Y65_042197 PE=4 SV=1	GLYMA_15G271200	1	9.58727e-08	133.95	0.94242	TVTNDELAK(1)IVQEHGAVEK
A0A0R4J5H0	179	K	30S ribosomal protein 2, chloroplastic OS=Glycine soja OX=3848 GN=D0Y65_042197 PE=4 SV=1	GLYMA_15G271200	1	1.95802e-06	145.7	0.43242	VYVGNLAK(1)TVTTDTLK
A0A0R4J5H0	105	K	30S ribosomal protein 2, chloroplastic OS=Glycine soja OX=3848 GN=D0Y65_042197 PE=4 SV=1	GLYMA_15G271200	1	0.00730151	74.392	-0.3053	AEVMYDK(1)YSGR
A0A0R4J5H0	187	K	30S ribosomal protein 2, chloroplastic OS=Glycine soja OX=3848 GN=D0Y65_042197 PE=4 SV=1	GLYMA_15G271200	1	3.7044e-11	183.06	0.30893	TVTTDTLK(1)NFFSEK
A0A0R4J5H0	195	K	30S ribosomal protein 2, chloroplastic OS=Glycine soja OX=3848 GN=D0Y65_042197 PE=4 SV=1	GLYMA_15G271200	1	0.0323069	77.741	0.94867	GK(1)VLSAK
A0A0R4J5I3	40	K	Chlorophyll a-b binding protein, chloroplastic	GLYMA_16G165200	1	4.6219e-12	189.77	-0.67428	TASK(1)TVTSGSPWYGPDR
A0A0R4J5J8	74	K	FBPase domain-containing protein	100807451	1	1.60261e-17	213.94	-0.22562	LIGLAGETNVQGEEQK(1)K
A0A0R4J5J8	312	K	FBPase domain-containing protein	100807451	1	0.000278116	100.38	-0.12335	ALDLVPTK(1)LHER
A0A0R4J5J8	210	K	FBPase domain-containing protein	100807451	1	1.22992e-05	145.95	0.22436	GK(1)IYSVNEGNAK
A0A0R4J5J8	232	K	FBPase domain-containing protein	100807451	1	0.00619235	66.246	-0.12973	NWDRPTATYVEK(1)CK
A0A0R4J5J8	220	K	FBPase domain-containing protein	100807451	1	7.51469e-09	127.92	-1.2014	IYSVNEGNAK(1)NWDRPTATYVEK
A0A0R4J5J8	58	K	FBPase domain-containing protein	100807451	1	1.96946e-10	169.49	-1.058	AGLAK(1)LIGLAGETNVQGEEQK
A0A0R4J5J8	277	K	FBPase domain-containing protein	100807451	1	0.0289027	81.784	0.46445	SPNGK(1)LR
A0A0R4J5K2	353	K	Ferredoxin--NADP reductase, chloroplastic	100793840	1	0.000316325	129.85	-0.3809	K(1)SEQWNVEVY
A0A0R4J5K2	83	K	Ferredoxin--NADP reductase, chloroplastic	100793840	0.999695	0.000622228	105.52	0.18919	FKPK(1)TPYVGR
A0A0R4J5K2	292	K	Ferredoxin--NADP reductase, chloroplastic	100793840	1	5.6651e-16	220.27	-0.16842	EQTNENGEK(1)MYIQTR
A0A0R4J5K2	270	K	Ferredoxin--NADP reductase, chloroplastic	100793840	1	1.40841e-05	167.12	0.41899	MQEK(1)YPDNFR
A0A0R4J5K2	133	K	Ferredoxin--NADP reductase, chloroplastic	100793840	0.99052	1.85478e-05	96.143	-0.42595	EGQSIGVIPDGVDK(0.991)NGK(0.009)PHK
A0A0R4J5K4	161	K	40S ribosomal protein S4	100795220	1	5.5188e-11	184.11	0.5697	ANDTIK(1)LDLEENK
A0A0R4J5M9	238	K	Thiol protease aleurain-like OS=Glycine soja OX=3848 GN=D0Y65_044906 PE=3 SV=1	100787165	1	0.00625431	88.37	0.0035529	FTAK(1)NVAVR
A0A0R4J5M9	144	K	Thiol protease aleurain-like OS=Glycine soja OX=3848 GN=D0Y65_044906 PE=3 SV=1	100787165	1	0.0330348	62.466	1.0017	K(1)EGIVSQVK
A0A0R4J5N5	35	K	PCI domain-containing protein	GLYMA_17G127100	1	0.0018732	90.05	-0.7481	YK(1)EDVFTHVK
A0A0R4J5N5	104	K	PCI domain-containing protein	GLYMA_17G127100	1	1.79237e-05	134.13	0.087817	EAHLAK(1)SLFFIR
A0A0R4J5N5	116	K	PCI domain-containing protein	GLYMA_17G127100	1	0.0378294	41.876	-0.27262	EK(1)ALEHLK
A0A0R4J5N5	346	K	PCI domain-containing protein	GLYMA_17G127100	1	0.0200224	53.565	-0.14501	IDK(1)VAGVLETNRPDAK
A0A0R4J5N5	122	K	PCI domain-containing protein	GLYMA_17G127100	1	0.000389122	100.93	-0.17584	ALEHLK(1)VTETK
A0A0R4J5W9	4	K	60S ribosomal protein L36	100526979	1	0.0147499	57.788	1.8717	APK(1)HPSTGLFVGLNK
A0A0R4J5W9	23	K	60S ribosomal protein L36	100526979	1	0.000654978	104.22	-0.086353	K(1)ELPPRPSDR
A0A0R4J5W9	16	K	60S ribosomal protein L36	100526979	1	3.05549e-18	209.7	-0.12709	HPSTGLFVGLNK(1)GHVVTK
A0A0R4J5W9	65	K	60S ribosomal protein L36	100526979	1	0.000853814	125.82	0.12978	ITELLK(1)VGK
A0A0R4J5W9	58	K	60S ribosomal protein L36	100526979	1	3.98085e-06	154.15	-0.2626	EVAGFAPYEK(1)R
A0A0R4J5X9	163	K	Succinate dehydrogenase [ubiquinone] iron-sulfur subunit, mitochondrial	100815377	1	0.00741832	108.46	1.6962	SIEPWLK(1)R
A0A0R4J5X9	271	K	Succinate dehydrogenase [ubiquinone] iron-sulfur subunit, mitochondrial	100815377	1	0.0101536	63.473	-0.32585	QISHIK(1)SLQPK
A0A0R4J5X9	178	K	Succinate dehydrogenase [ubiquinone] iron-sulfur subunit, mitochondrial	100815377	1	0.0151569	107.32	0.84012	EILQSK(1)K
A0A0R4J5X9	232	K	Succinate dehydrogenase [ubiquinone] iron-sulfur subunit, mitochondrial	100815377	1	0.0145201	101.64	-0.41999	DEYTK(1)ER
A0A0R4J5X9	86	K	Succinate dehydrogenase [ubiquinone] iron-sulfur subunit, mitochondrial	100815377	1	3.26087e-05	122.52	-0.56979	IK(1)NEIDPSLTFR
A0A0R4J5X9	65	K	Succinate dehydrogenase [ubiquinone] iron-sulfur subunit, mitochondrial	100815377	0.999757	6.1815e-06	114.99	0.51	WSPENPSKPELK(1)DYQINLK
A0A0R4J5X9	47	K	Succinate dehydrogenase [ubiquinone] iron-sulfur subunit, mitochondrial	100815377	1	0.0242977	61.11	-0.68303	GTPTLK(1)TFQIYR
A0A0R4J5Z8	36	K	5-methyltetrahydropteroyltriglutamate--homocysteine methyltransferase 1 isoform A OS=Glycine soja OX=3848 GN=D0Y65_051184 PE=3 SV=1	GLYMA_19G114500	1	8.23026e-15	211.75	0.25338	SSAEDLQK(1)VAADLR
A0A0R4J5Z8	425	K	5-methyltetrahydropteroyltriglutamate--homocysteine methyltransferase 1 isoform A OS=Glycine soja OX=3848 GN=D0Y65_051184 PE=3 SV=1	GLYMA_19G114500	1	0.0175771	114.19	-0.32663	LDAQQK(1)K
A0A0R4J5Z8	279	K	5-methyltetrahydropteroyltriglutamate--homocysteine methyltransferase 1 isoform A OS=Glycine soja OX=3848 GN=D0Y65_051184 PE=3 SV=1	GLYMA_19G114500	1	0.00171744	78.902	0.41086	GTHTLDLIK(1)GGFPSGK
A0A0R4J5Z8	47	K	5-methyltetrahydropteroyltriglutamate--homocysteine methyltransferase 1 isoform A OS=Glycine soja OX=3848 GN=D0Y65_051184 PE=3 SV=1	GLYMA_19G114500	1	0.000429039	98.105	-2.1834	SSIWK(1)QMAGAGIK
A0A0R4J626	104	K	Heat shock cognate 70 kDa protein isoform A OS=Glycine soja OX=3848 GN=D0Y65_051757 PE=3 SV=1	100777767	1	9.77289e-06	137.21	0.28412	VIAGAADK(1)PMIVVNYK
A0A0R4J626	112	K	Heat shock cognate 70 kDa protein isoform A OS=Glycine soja OX=3848 GN=D0Y65_051757 PE=3 SV=1	100777767	1	3.21579e-07	172.13	-1.8674	PMIVVNYK(1)GEEK
A0A0R4J626	163	K	Heat shock cognate 70 kDa protein isoform A OS=Glycine soja OX=3848 GN=D0Y65_051757 PE=3 SV=1	100777767	1	1.09634e-11	183.41	-0.086712	QATK(1)DAGVIAGLNVMR
A0A0R4J626	567	K	Heat shock cognate 70 kDa protein isoform A OS=Glycine soja OX=3848 GN=D0Y65_051757 PE=3 SV=1	100777767	1	0.00936062	81.92	-4.19	IGEK(1)LDPTDK
A0A0R4J626	563	K	Heat shock cognate 70 kDa protein isoform A OS=Glycine soja OX=3848 GN=D0Y65_051757 PE=3 SV=1	100777767	0.998572	0.0251973	50.222	0.22521	NTVK(0.001)DDK(0.999)IGEK
A0A0R4J653	588	K	TRANSKETOLASE_1 domain-containing protein	100805786	1	0.00064963	104.43	0.11578	K(1)RPSILALSR
A0A0R4J653	389	K	TRANSKETOLASE_1 domain-containing protein	100805786	1	5.88383e-20	236.05	-0.91335	LEAEWNAK(1)FAEYEK
A0A0R4J653	720	K	TRANSKETOLASE_1 domain-containing protein	100805786	1	0.00293644	88.338	0.13312	FGASAPAGK(1)IYK
A0A0R4J653	729	K	TRANSKETOLASE_1 domain-containing protein	100805786	1	0.000945586	93.649	0.28703	EFGITK(1)EAVIAAAK
A0A0R4J653	346	K	TRANSKETOLASE_1 domain-containing protein	100805786	1	9.64661e-19	209.43	-0.60655	ANSYSVHGSALGTK(1)EVDATR
A0A0R4J653	307	K	TRANSKETOLASE_1 domain-containing protein	100805786	1	0.0311489	79.116	0.5845	AAIK(1)EAK
A0A0R4J653	315	K	TRANSKETOLASE_1 domain-containing protein	100805786	1	0.0285268	79.451	0.050506	DK(1)PTMIK
A0A0R4J653	353	K	TRANSKETOLASE_1 domain-containing protein	100805786	1	7.23365e-06	122.46	-0.15909	K(1)NLGWPYEPFHVPEDVKK
A0A0R4J653	723	K	TRANSKETOLASE_1 domain-containing protein	100805786	1	0.00228005	107.79	0.35017	IYK(1)EFGITK
A0A0R4J653	737	K	TRANSKETOLASE_1 domain-containing protein	100805786	1	0.00390619	86.879	-0.011398	EAVIAAAK(1)ELS
A0A0R4J653	599	K	TRANSKETOLASE_1 domain-containing protein	100805786	1	4.04338e-06	139.49	-0.27558	QK(1)LTQLPGTSIEGVEK
A0A0R4J653	126	K	TRANSKETOLASE_1 domain-containing protein	100805786	1	7.83761e-06	150.04	-0.26788	YNPK(1)NPTWFNR
A0A0R4J653	473	K	TRANSKETOLASE_1 domain-containing protein	100805786	1	7.48537e-27	273.72	-0.18007	SYGDFQK(1)NTPEER
A0A0R4J653	369	K	TRANSKETOLASE_1 domain-containing protein	100805786	1	1.85012e-05	115.73	-0.037516	NLGWPYEPFHVPEDVK(1)K
A0A0R4J653	332	K	TRANSKETOLASE_1 domain-containing protein	100805786	1	5.35729e-14	172.2	-0.4076	VTTTIGFGSPNK(1)ANSYSVHGSALGTK
A0A0R4J653	381	K	TRANSKETOLASE_1 domain-containing protein	100805786	1	2.32094e-22	229.92	-1.787	HTPEGAK(1)LEAEWNAK
A0A0R4J653	581	K	TRANSKETOLASE_1 domain-containing protein	100805786	1	1.50334e-40	306.11	-0.80757	PADGNETAGSYK(1)VAVVNR
A0A0R4J653	313	K	TRANSKETOLASE_1 domain-containing protein	100805786	0.996207	0.00281012	85.355	0.19176	AVK(0.996)DK(0.004)PTMIK
A0A0R4J653	396	K	TRANSKETOLASE_1 domain-containing protein	100805786	1	0.000300097	131.12	-0.26406	K(1)YSEEAAELK
A0A0R4J653	395	K	TRANSKETOLASE_1 domain-containing protein	100805786	1	0.0278659	89.55	0.41027	FAEYEK(1)K
A0A0R4J653	705	K	TRANSKETOLASE_1 domain-containing protein	100805786	1	3.0302e-08	173.72	-0.13541	IVGSQGK(1)AIGIDR
A0A0R4J654	44	K	Coatomer subunit delta	100806837	1	3.2687e-08	151.8	0.073304	LVGTGK(1)QHTYVETENVR
A0A0R4J654	301	K	Coatomer subunit delta	100806837	1	0.0144433	108.7	-0.029281	LNVTLK(1)R
A0A0R4J656	370	K	Chaperonin CPN60-2, mitochondrial OS=Glycine soja OX=3848 GN=D0Y65_053476 PE=3 SV=1	100811995	1	4.11343e-05	127.02	0.19118	DDTVILDGAGDK(1)K
A0A0R4J656	94	K	Chaperonin CPN60-2, mitochondrial OS=Glycine soja OX=3848 GN=D0Y65_053476 PE=3 SV=1	100811995	1	0.0242393	87.323	0.7554	SIEFK(1)DK
A0A0R4J656	199	K	Chaperonin CPN60-2, mitochondrial OS=Glycine soja OX=3848 GN=D0Y65_053476 PE=3 SV=1	100811995	1	0.0273615	83.614	-0.43835	AMEK(1)VGK
A0A0R4J656	79	K	Chaperonin CPN60-2, mitochondrial OS=Glycine soja OX=3848 GN=D0Y65_053476 PE=3 SV=1	100811995	1	1.64986e-08	176.25	-0.55406	NVVIEQSFGAPK(1)VTK
A0A0R4J656	402	K	Chaperonin CPN60-2, mitochondrial OS=Glycine soja OX=3848 GN=D0Y65_053476 PE=3 SV=1	100811995	1	0.000473489	104.59	-0.020242	LAK(1)LSGGVAVLK
A0A0R4J656	38	K	Chaperonin CPN60-2, mitochondrial OS=Glycine soja OX=3848 GN=D0Y65_053476 PE=3 SV=1	100811995	1	0.0159849	77.662	1.6433	DIK(1)FGVEAR
A0A0R4J656	59	K	Chaperonin CPN60-2, mitochondrial OS=Glycine soja OX=3848 GN=D0Y65_053476 PE=3 SV=1	100811995	1	7.13334e-05	113.47	-1.4641	GVEELADAVK(1)VTMGPK
A0A0R4J656	98	K	Chaperonin CPN60-2, mitochondrial OS=Glycine soja OX=3848 GN=D0Y65_053476 PE=3 SV=1	100811995	1	0.00158318	97.813	0.25578	VK(1)NVGASLVK
A0A0R4J656	395	K	Chaperonin CPN60-2, mitochondrial OS=Glycine soja OX=3848 GN=D0Y65_053476 PE=3 SV=1	100811995	0.957318	1.63104e-05	108.71	-0.01944	SAIENSTSDYDK(0.043)EK(0.957)LQER
A0A0R4J656	514	K	Chaperonin CPN60-2, mitochondrial OS=Glycine soja OX=3848 GN=D0Y65_053476 PE=3 SV=1	100811995	1	2.54816e-06	113.65	-1.2114	LLEQENHDLGYDAAK(1)GEYVDMVK
A0A0R4J656	530	K	Chaperonin CPN60-2, mitochondrial OS=Glycine soja OX=3848 GN=D0Y65_053476 PE=3 SV=1	100811995	1	0.00403934	86.463	0.21328	AGIIDPLK(1)VIR
A0A0R4J656	256	K	Chaperonin CPN60-2, mitochondrial OS=Glycine soja OX=3848 GN=D0Y65_053476 PE=3 SV=1	100811995	1	6.97816e-08	154.65	0.77475	CELEDPLILIHEK(1)K
A0A0R4J656	423	K	Chaperonin CPN60-2, mitochondrial OS=Glycine soja OX=3848 GN=D0Y65_053476 PE=3 SV=1	100811995	1	1.81162e-07	153.81	-0.16354	IGGASEAEVGEK(1)K
A0A0R4J656	65	K	Chaperonin CPN60-2, mitochondrial OS=Glycine soja OX=3848 GN=D0Y65_053476 PE=3 SV=1	100811995	1	0.0212196	73.248	0.014303	VTMGPK(1)GR
A0A0R4J656	257	K	Chaperonin CPN60-2, mitochondrial OS=Glycine soja OX=3848 GN=D0Y65_053476 PE=3 SV=1	100811995	1	0.00186593	99.568	-0.0055338	K(1)ISSINAIVK
A0A0R4J656	82	K	Chaperonin CPN60-2, mitochondrial OS=Glycine soja OX=3848 GN=D0Y65_053476 PE=3 SV=1	100811995	1	0.00909102	74.962	1.544	VTK(1)DGVTVAK
A0A0R4J656	195	K	Chaperonin CPN60-2, mitochondrial OS=Glycine soja OX=3848 GN=D0Y65_053476 PE=3 SV=1	100811995	1	0.000617484	97.957	0.42432	EIGELIAK(1)AMEK
A0A0R4J669	296	K	Pyruvate kinase	100799747	1	0.000501906	110.39	-0.46184	VFLFQK(1)AAIYK
A0A368UGF1	161	K	Protein PHYTOCHROME KINASE SUBSTRATE 4 OS=Glycine soja OX=3848 GN=glysoja_048504 PE=4 SV=1	GLYMA_19G067500	1	0.0425382	54.157	-1.4862	K(1)CPCNDK(1)K
A0A368UGF1	155	K	Protein PHYTOCHROME KINASE SUBSTRATE 4 OS=Glycine soja OX=3848 GN=glysoja_048504 PE=4 SV=1	GLYMA_19G067500	1	0.0425382	54.157	-1.4862	K(1)CPCNDK(1)K
A0A368UGL3	217	K	Glyco_transf_28 domain-containing protein	GLYMA_18G149700	1	0.0187331	77.923	1.0821	VK(1)QQAGYR
A0A368UGM6	112	K	Calreticulin-3 isoform B OS=Glycine soja OX=3848 GN=D0Y65_049339 PE=3 SV=1	GLYMA_18G244100	1	0.032882	77.058	0.05887	WVK(1)SDWK
A0A368UGM6	326	K	Calreticulin-3 isoform B OS=Glycine soja OX=3848 GN=D0Y65_049339 PE=3 SV=1	GLYMA_18G244100	1	0.0476582	50.791	0.10252	IPNPAYK(1)GPWK
A0A368UGM6	335	K	Calreticulin-3 isoform B OS=Glycine soja OX=3848 GN=D0Y65_049339 PE=3 SV=1	GLYMA_18G244100	1	0.0107876	110.63	1.1598	IK(1)NPNYK
A0A368UGM6	148	K	Calreticulin-3 isoform B OS=Glycine soja OX=3848 GN=D0Y65_049339 PE=3 SV=1	GLYMA_18G244100	1	3.51252e-08	170.89	0.82405	GIQTSSDAK(1)HFAISAK
A0A368UGM6	267	K	Calreticulin-3 isoform B OS=Glycine soja OX=3848 GN=D0Y65_049339 PE=3 SV=1	GLYMA_18G244100	0.942884	0.0057793	66.663	1.7592	AK(0.943)K(0.057)PADWEER
A0A368UGM6	121	K	Calreticulin-3 isoform B OS=Glycine soja OX=3848 GN=D0Y65_049339 PE=3 SV=1	GLYMA_18G244100	1	0.00135816	102.42	-0.011489	SSEGK(1)AGSFK
A0A368UGM6	195	K	Calreticulin-3 isoform B OS=Glycine soja OX=3848 GN=D0Y65_049339 PE=3 SV=1	GLYMA_18G244100	1	0.0358713	67.207	0.95007	LLSGFVNQK(1)K
A0A368UGQ5	217	K	Glucose-6-phosphate 1-epimerase	GLYMA_17G061300	1	0.00133633	102.07	-0.30238	IAILDHEK(1)K
A0A368UH36	74	K	Phosphoglycerate kinase	GLYMA_15G262100	1	0.00234008	78.814	4.1907	GVTPK(1)YSLK
A0A368UH36	50	K	Phosphoglycerate kinase	GLYMA_15G262100	1	0.00463368	76.156	1.0434	AAVPTIK(1)YLTGYGAK
A0A368UH36	11	K	Phosphoglycerate kinase	GLYMA_15G262100	1	0.000699606	103.91	0.17648	SVGTLK(1)EGDLK
A0A368UH36	58	K	Phosphoglycerate kinase	GLYMA_15G262100	1	2.20242e-05	113.88	-0.54297	YLTGYGAK(1)VILSSHLGR
A0A368UH36	78	K	Phosphoglycerate kinase	GLYMA_15G262100	1	0.00157299	116.05	0.11294	YSLK(1)PLVPR
A0A368UH36	341	K	Phosphoglycerate kinase	GLYMA_15G262100	1	8.404e-05	131.82	-0.17023	FATGTEAIAK(1)K
A0A368UH36	137	K	Phosphoglycerate kinase	GLYMA_15G262100	1	2.06958e-09	151.28	-0.36436	K(1)LASLADLYVNDAFGTAHR
A0A368UH36	136	K	Phosphoglycerate kinase	GLYMA_15G262100	0.999999	0.00327286	69.261	0.22871	FYKEEEKNDPEFAK(1)K
A0A368UH36	349	K	Phosphoglycerate kinase	GLYMA_15G262100	1	7.16327e-14	176.65	0.96712	LAELSGK(1)GVTTIIGGGDSVAAVEK
A0A368UH36	366	K	Phosphoglycerate kinase	GLYMA_15G262100	1	9.92126e-13	156.08	-0.16513	GVTTIIGGGDSVAAVEK(1)VGLADK
A0A368UH36	125	K	Phosphoglycerate kinase	GLYMA_15G262100	1	0.00192	142.64	0.32944	FYK(1)EEEK
A0A368UH36	372	K	Phosphoglycerate kinase	GLYMA_15G262100	1	6.71649e-22	228.64	-0.40769	VGLADK(1)MSHISTGGGASLELLEGK
A0A368UH36	257	K	Phosphoglycerate kinase	GLYMA_15G262100	1	9.42422e-07	158.42	0.67902	LSLATTLLEK(1)AK
A0A368UH97	498	K	Polyphenol oxidase A1, chloroplastic OS=Glycine soja OX=3848 GN=D0Y65_031079 PE=4 SV=1	GLYMA_13G183000	1	0.00826213	120.65	-0.35326	VTLLVK(1)R
A0A368UH97	151	K	Polyphenol oxidase A1, chloroplastic OS=Glycine soja OX=3848 GN=D0Y65_031079 PE=4 SV=1	GLYMA_13G183000	1	0.00865075	96.027	-0.52412	LPK(1)GTPLR
A0A368UH97	171	K	Polyphenol oxidase A1, chloroplastic OS=Glycine soja OX=3848 GN=D0Y65_031079 PE=4 SV=1	GLYMA_13G183000	1	0.0259619	49.425	1.201	VRPPAQFVTDEYLEK(1)YK
A0A368UHG1	149	K	Triosephosphate isomerase OS=Glycine max OX=3847 PE=2 SV=1	GLYMA_13G336200	1	3.79156e-06	118.21	-0.25726	EAGTTTAVVAEQTK(1)AIAAK
A0A368UHI5	204	K	Ketohexokinase isoform A OS=Glycine soja OX=3848 GN=D0Y65_025963 PE=3 SV=1	GLYMA_10G041500	1	0.0111658	71.076	-1.2718	K(1)NIPILIDAER
A0A368UHI5	107	K	Ketohexokinase isoform A OS=Glycine soja OX=3848 GN=D0Y65_025963 PE=3 SV=1	GLYMA_10G041500	1	2.66891e-05	138.89	0.91809	LISK(1)IADDSQGR
A0A368UHM9	386	K	Aminotran_5 domain-containing protein	GLYMA_09G021000	1	0.00998796	67.952	0.70145	IYGPAPSEK(1)VER
A0A368UHU4	92	K	Phototropin-2 OS=Glycine soja OX=3848 GN=glysoja_043075 PE=4 SV=1	GLYMA_08G264900	1	5.06417e-05	136.96	-0.070485	DK(1)STTEDNYSR
A0A368UHU4	894	K	Phototropin-2 OS=Glycine soja OX=3848 GN=glysoja_043075 PE=4 SV=1	GLYMA_08G264900	1	0.00465069	73.887	0.0268	QK(1)TFSNILHK
A0A368UHU4	473	K	Phototropin-2 OS=Glycine soja OX=3848 GN=glysoja_043075 PE=4 SV=1	GLYMA_08G264900	1	0.0128568	67.118	0.12173	IEK(1)NFVISDPR
A0A368UI99	778	K	Glutaredoxin 3 OS=Vigna unguiculata OX=3917 GN=DEO72_LG11g1512 PE=4 SV=1	GLYMA_04G185000	1	0.0220996	79.713	-1.2658	VTLGPGK(1)R
A0A368UIA0	245	K	MGS domain-containing protein	GLYMA_04G133100	1	0.00521064	111.95	0.28931	NQDDQK(1)FR
A0A368UIA0	91	K	MGS domain-containing protein	GLYMA_04G133100	1	0.00927725	79.659	0.17548	QALISLSDK(1)K
A0A368UIA0	505	K	MGS domain-containing protein	GLYMA_04G133100	1	6.25325e-05	133.32	0.54093	HVK(1)SNAIVIAK
A0A368UIA9	172	K	Cucumisin isoform A OS=Glycine soja OX=3848 GN=D0Y65_037866 PE=3 SV=1	GLYMA_14G064500	1	0.0235919	69.198	0.50884	IIGAK(1)YFR
A0A368UIE9	693	K	Glutamine amidotransferase type-2 domain-containing protein	GLYMA_03G128300	1	2.59546e-05	129.15	-0.39083	ALNK(1)LCEAADEAVR
A0A368UIE9	241	K	Glutamine amidotransferase type-2 domain-containing protein	GLYMA_03G128300	1	5.71751e-07	166.6	0.15601	IVK(1)EENVDDIER
A0A368UIE9	959	K	Glutamine amidotransferase type-2 domain-containing protein	GLYMA_03G128300	1	5.47125e-05	111.01	-0.31571	APIPVGK(1)VEPASSIVQR
A0A368UIE9	814	K	Glutamine amidotransferase type-2 domain-containing protein	GLYMA_03G128300	1	0.0164184	97.071	-0.56897	NYCK(1)AVK
A0A368UIE9	1389	K	Glutamine amidotransferase type-2 domain-containing protein	GLYMA_03G128300	1	0.0152735	89.55	0.15606	IAGVIAK(1)K
A0A368UIE9	1547	K	Glutamine amidotransferase type-2 domain-containing protein	GLYMA_03G128300	1	0.0343883	75.269	0.21899	EIVK(1)IQR
A0A368UIE9	913	K	Glutamine amidotransferase type-2 domain-containing protein	GLYMA_03G128300	1	0.000660927	86.005	-0.41336	PGGEYHANNPEMSK(1)LLHK
A0A368UIE9	790	K	Glutamine amidotransferase type-2 domain-containing protein	GLYMA_03G128300	1	4.60002e-11	211.78	0.10164	LSNK(1)TVNLMR
A0A368UIE9	1561	K	Glutamine amidotransferase type-2 domain-containing protein	GLYMA_03G128300	1	1.34877e-10	175.65	0.97764	VSAPVGQMQLK(1)SLIEAHVEK
A0A368UIE9	194	K	Glutamine amidotransferase type-2 domain-containing protein	GLYMA_03G128300	1	0.000619393	120.06	-0.14863	DAQFLNEAK(1)K
A0A368UIE9	1012	K	Glutamine amidotransferase type-2 domain-containing protein	GLYMA_03G128300	1	2.09786e-10	175.56	0.57544	WK(1)PLTDVVDGYSPTLPHLK
A0A368UIE9	604	K	Glutamine amidotransferase type-2 domain-containing protein	GLYMA_03G128300	1	1.61198e-05	142.43	0.12847	PHMLFDYFK(1)QR
A0A368UIE9	822	K	Glutamine amidotransferase type-2 domain-containing protein	GLYMA_03G128300	1	0.00328286	96.143	-0.05672	AGLLK(1)ILSK
A0A368UIE9	888	K	Glutamine amidotransferase type-2 domain-containing protein	GLYMA_03G128300	1	0.00349582	101.65	-0.35411	AFSEDTAK(1)R
A0A368UIE9	922	K	Glutamine amidotransferase type-2 domain-containing protein	GLYMA_03G128300	1	2.84241e-21	218.25	0.30566	QK(1)SQSAFSVYQQYLANRPVNVLR
A0A368UIE9	529	K	Glutamine amidotransferase type-2 domain-containing protein	GLYMA_03G128300	1	7.71149e-05	112.34	-0.47656	VALSSPYGNWIK(1)ENLR
A0A368UIE9	1570	K	Glutamine amidotransferase type-2 domain-containing protein	GLYMA_03G128300	1	0.0170039	55.755	-0.35519	SLIEAHVEK(1)TGSTK
A0A368UIE9	1581	K	Glutamine amidotransferase type-2 domain-containing protein	GLYMA_03G128300	1	0.0219098	63.624	-0.24952	GAAILK(1)DWDK
A0A368UIE9	1081	K	Glutamine amidotransferase type-2 domain-containing protein	GLYMA_03G128300	1	7.11684e-05	134.98	-0.030607	PGEGGQLPGK(1)K
A0A368UIE9	1082	K	Glutamine amidotransferase type-2 domain-containing protein	GLYMA_03G128300	1	0.0234739	77.732	3.6636	K(1)VSMYIAR
A0A368UIE9	1371	K	Glutamine amidotransferase type-2 domain-containing protein	GLYMA_03G128300	1	0.00383745	94.692	-0.07991	TIK(1)IYNIDR
A0A368UIE9	1071	K	Glutamine amidotransferase type-2 domain-containing protein	GLYMA_03G128300	1	0.0322486	56.527	2.3526	IAQGAK(1)PGEGGQLPGK
A0A368UIE9	123	K	Glutamine amidotransferase type-2 domain-containing protein	GLYMA_03G128300	1	1.19334e-05	103.87	-0.21789	GSHEIVK(1)DALNALSCMEHR
A0A368UIE9	185	K	Glutamine amidotransferase type-2 domain-containing protein	GLYMA_03G128300	1	4.85947e-08	126.4	-1.0569	SHTGVGMVFLPK(1)DAQFLNEAK
A0A368UIE9	1042	K	Glutamine amidotransferase type-2 domain-containing protein	GLYMA_03G128300	1	0.0015774	83.423	-1.9022	GLQNGDTATSAIK(1)QVASGR
A0A368UIE9	1133	K	Glutamine amidotransferase type-2 domain-containing protein	GLYMA_03G128300	1	8.42341e-06	108.13	-0.12341	VSVK(1)LVAEAGIGTVASGVAK
A0A368UIE9	861	K	Glutamine amidotransferase type-2 domain-containing protein	GLYMA_03G128300	1	6.63622e-05	101.01	-0.34584	GSVSK(1)IGGLTFDEVAR
A0A368UIE9	689	K	Glutamine amidotransferase type-2 domain-containing protein	GLYMA_03G128300	1	0.00886042	64.121	0.20388	GIEGSLEK(1)ALNK
A0A368UIE9	949	K	Glutamine amidotransferase type-2 domain-containing protein	GLYMA_03G128300	1	0.00239885	106.4	-0.81203	DLLEFK(1)SDR
A0A368UIE9	357	K	Glutamine amidotransferase type-2 domain-containing protein	GLYMA_03G128300	1	0.0414582	54.486	-0.44859	EPSLK(1)SPVWR
A0A368UIE9	810	K	Glutamine amidotransferase type-2 domain-containing protein	GLYMA_03G128300	1	9.32395e-48	327.57	-0.89697	MPTVSIEQAQK(1)NYCK
A0A368UIE9	1029	K	Glutamine amidotransferase type-2 domain-containing protein	GLYMA_03G128300	1	5.30297e-22	191.11	-0.1574	WKPLTDVVDGYSPTLPHLK(1)GLQNGDTATSAIK
A0A368UIE9	195	K	Glutamine amidotransferase type-2 domain-containing protein	GLYMA_03G128300	1	0.0201984	82.452	0.65558	K(1)VIVNIFR
A0A368UIF4	210	K	Protein disulfide isomerase-like protein OS=Glycine max OX=3847 GN=Gm pdis-1b PE=2 SV=1	GLYMA_02G014000	1	0.000399071	151.04	0.52597	YK(1)DLAEK
A0A368UIF4	342	K	Protein disulfide isomerase-like protein OS=Glycine max OX=3847 GN=Gm pdis-1b PE=2 SV=1	GLYMA_02G014000	1	0.00166334	96.171	1.7217	ILDK(1)SISPAK
A0A368UIF4	330	K	Protein disulfide isomerase-like protein OS=Glycine max OX=3847 GN=Gm pdis-1b PE=2 SV=1	GLYMA_02G014000	1	0.000313933	116.55	0.49155	GSDYAK(1)NEIQR
A0A368UIF4	289	K	Protein disulfide isomerase-like protein OS=Glycine max OX=3847 GN=Gm pdis-1b PE=2 SV=1	GLYMA_02G014000	1	6.50185e-07	175.15	-0.58706	EFVAASDEEK(1)K
A0A368UIF4	91	K	Protein disulfide isomerase-like protein OS=Glycine max OX=3847 GN=Gm pdis-1b PE=2 SV=1	GLYMA_02G014000	1	0.0021817	83.204	-0.20136	VDCDEHK(1)SLCSK
A0A368UIF4	188	K	Protein disulfide isomerase-like protein OS=Glycine max OX=3847 GN=Gm pdis-1b PE=2 SV=1	GLYMA_02G014000	1	0.000266533	102.5	0.67487	SLAPTYEK(1)VATAFK
A0A368UIF4	348	K	Protein disulfide isomerase-like protein OS=Glycine max OX=3847 GN=Gm pdis-1b PE=2 SV=1	GLYMA_02G014000	1	0.0437979	51.405	-1.2496	SISPAK(1)ADELTLK
A0A368UIF4	69	K	Protein disulfide isomerase-like protein OS=Glycine max OX=3847 GN=Gm pdis-1b PE=2 SV=1	GLYMA_02G014000	1	2.98395e-05	129.37	-0.085864	LAPEYEK(1)LGSSFK
A0A368UIF4	319	K	Protein disulfide isomerase-like protein OS=Glycine max OX=3847 GN=Gm pdis-1b PE=2 SV=1	GLYMA_02G014000	1	0.0377331	61.691	0.073167	AAK(1)NYLEK
A0A368UIF4	324	K	Protein disulfide isomerase-like protein OS=Glycine max OX=3847 GN=Gm pdis-1b PE=2 SV=1	GLYMA_02G014000	1	0.00271156	90.614	-0.16596	NYLEK(1)GSDYAK
A0A368UIF4	355	K	Protein disulfide isomerase-like protein OS=Glycine max OX=3847 GN=Gm pdis-1b PE=2 SV=1	GLYMA_02G014000	1	0.00989464	99.136	-0.069191	ADELTLK(1)K
A0A368UIN5	236	K	Stem 28 kDa glycoprotein OS=Glycine soja OX=3848 GN=D0Y65_021085 PE=4 SV=1	GLYMA_08G200200	1	0.00593982	140.11	-1.3528	LEEK(1)GYK
A0A368UIN5	208	K	Stem 28 kDa glycoprotein OS=Glycine soja OX=3848 GN=D0Y65_021085 PE=4 SV=1	GLYMA_08G200200	1	0.000159164	105.03	0.43354	LAGYHTWEK(1)LITK
A0A368UIN5	199	K	Stem 28 kDa glycoprotein OS=Glycine soja OX=3848 GN=D0Y65_021085 PE=4 SV=1	GLYMA_08G200200	1	3.0601e-06	135.09	-0.16913	AVTATNLK(1)LAGYHTWEK
A0A368UIN5	226	K	Stem 28 kDa glycoprotein OS=Glycine soja OX=3848 GN=D0Y65_021085 PE=4 SV=1	GLYMA_08G200200	1	2.78716e-05	155.26	0.35117	TAVTYK(1)STER
A0A368UIN5	220	K	Stem 28 kDa glycoprotein OS=Glycine soja OX=3848 GN=D0Y65_021085 PE=4 SV=1	GLYMA_08G200200	1	5.60284e-27	266.45	-0.14867	NTSEYHGK(1)TAVTYK
A0A368UIN5	191	K	Stem 28 kDa glycoprotein OS=Glycine soja OX=3848 GN=D0Y65_021085 PE=4 SV=1	GLYMA_08G200200	1	1.60408e-14	211.82	-0.75234	PLDQK(1)AVTATNLK
A0A368UIN5	212	K	Stem 28 kDa glycoprotein OS=Glycine soja OX=3848 GN=D0Y65_021085 PE=4 SV=1	GLYMA_08G200200	1	0.00279845	78.903	0.40727	LITK(1)NTSEYHGK
A0A368UIN5	100	K	Stem 28 kDa glycoprotein OS=Glycine soja OX=3848 GN=D0Y65_021085 PE=4 SV=1	GLYMA_08G200200	1	0.0060085	69.92	0.8961	SDSK(1)IVNQQAYFYAK
A0A368UJ31	159	K	Vicianin hydrolase isoform A OS=Glycine soja OX=3848 GN=D0Y65_020614 PE=3 SV=1	GLYMA_08G150400	1	0.00850228	82.489	0.83062	SPK(1)VVADFR
A0A368UJ31	342	K	Vicianin hydrolase isoform A OS=Glycine soja OX=3848 GN=D0Y65_020614 PE=3 SV=1	GLYMA_08G150400	1	0.00106518	90.385	-2.8369	YK(1)NLPIYITENGMAESR
A0A368UJ31	64	K	Vicianin hydrolase isoform A OS=Glycine soja OX=3848 GN=D0Y65_020614 PE=3 SV=1	GLYMA_08G150400	1	3.66035e-09	149.44	-0.32478	QHTEK(1)IWDHSTGDMGADFYHR
A0A368UJ31	89	K	Vicianin hydrolase isoform A OS=Glycine soja OX=3848 GN=D0Y65_020614 PE=3 SV=1	GLYMA_08G150400	1	0.000454634	111.94	-0.048483	IAK(1)EIGLDSFR
A0A368UJ31	338	K	Vicianin hydrolase isoform A OS=Glycine soja OX=3848 GN=D0Y65_020614 PE=3 SV=1	GLYMA_08G150400	1	2.25393e-05	127.17	-0.48515	GIHLLMAHIK(1)DK
A0A368UJ31	226	K	Vicianin hydrolase isoform A OS=Glycine soja OX=3848 GN=D0Y65_020614 PE=3 SV=1	GLYMA_08G150400	1	4.90398e-06	149.57	-0.25566	SQSAADYK(1)AASR
A0A368UJ31	110	K	Vicianin hydrolase isoform A OS=Glycine soja OX=3848 GN=D0Y65_020614 PE=3 SV=1	GLYMA_08G150400	1	0.000741678	102.53	-0.038318	GK(1)GAVNPLGVK
A0A368UJ83	131	K	Apyrase 2 isoform A OS=Glycine soja OX=3848 GN=D0Y65_042676 PE=3 SV=1	GLYMA_16G043500	1	0.000710012	95.98	0.77843	TPVK(1)LGATAGLR
A0A368UJN5	165	K	FAD-binding PCMH-type domain-containing protein	GLYMA_03G205500	1	0.0222092	53.517	2.1512	IVK(1)LCNSHK
A0A368UJN5	94	K	FAD-binding PCMH-type domain-containing protein	GLYMA_03G205500	1	4.74388e-05	120.92	-0.53525	GVGVGGK(1)GSTQYVVK
A0A368UJN5	102	K	FAD-binding PCMH-type domain-containing protein	GLYMA_03G205500	1	0.001581	92.99	0.22926	GSTQYVVK(1)GSQK
A0A368UK73	630	K	Alanine--tRNA ligase	GLYMA_11G102100	1	0.0028056	101.65	-0.45317	VVCK(1)VDYGR
A0A368UK73	827	K	Alanine--tRNA ligase	GLYMA_11G102100	1	2.63987e-05	128.76	-0.80376	LVGTLLEEK(1)VSSLK
A0A368UK73	969	K	Alanine--tRNA ligase	GLYMA_11G102100	1	1.19532e-16	192.75	-0.70636	GK(1)GGLATGQGTEASHVNEAIDLAEK
A0A368UK73	129	K	Alanine--tRNA ligase	GLYMA_11G102100	1	0.0137175	68.846	-0.81836	ACNTQK(1)CIR
A0A368UK73	681	K	Alanine--tRNA ligase	GLYMA_11G102100	1	5.21101e-05	112.67	-1.0318	FDFSHGK(1)PIEADNLR
A0A368UK73	716	K	Alanine--tRNA ligase	GLYMA_11G102100	1	1.13239e-10	184.11	0.94615	EATLAEAK(1)GINGLR
A0A368UK73	664	K	Alanine--tRNA ligase	GLYMA_11G102100	1	6.33585e-09	158.98	0.34155	EVLGDHVDQK(1)GSIVLAEK
A0A368UK73	672	K	Alanine--tRNA ligase	GLYMA_11G102100	1	0.00785568	78.488	-1.8137	GSIVLAEK(1)LR
A0A368UK73	912	K	Alanine--tRNA ligase	GLYMA_11G102100	1	2.21563e-05	160.18	-1.8932	EAVTK(1)VMDQK
A0A368UK73	844	K	Alanine--tRNA ligase	GLYMA_11G102100	1	1.87476e-05	140.33	1.0473	SNIETLSIPAAK(1)K
A0A368UK73	529	K	Alanine--tRNA ligase	GLYMA_11G102100	1	0.0139217	57.414	-1.0279	QAGGAIVMDADATSALHK(1)R
A0A368UK73	285	K	Alanine--tRNA ligase	GLYMA_11G102100	1	0.00527518	80.31	0.47512	EADGSLK(1)PLPAK
A0A368UK73	290	K	Alanine--tRNA ligase	GLYMA_11G102100	0.999745	0.000482065	85.062	0.11985	EADGSLKPLPAK(1)HVDTGMGFER
A0A368UK88	368	K	Nucleoside-triphosphatase OS=Glycine soja OX=3848 GN=D0Y65_042675 PE=3 SV=1	GLYMA_16G043400	1	0.00682828	77.744	1.0663	VYPAEFK(1)AAAK
A0A368ULK7	58	K	Transmembrane protein, putative OS=Medicago truncatula OX=3880 GN=11415374 PE=2 SV=1	GLYMA_04G230700	1	0.04502	69.598	-2.8771	ISSLEK(1)MK
A1YZE0	304	K	Starch synthase, chloroplastic/amyloplastic	100037476	1	0.000338656	93.424	0.11869	SSFDFIDGHVK(1)PVVGR
A1YZE0	466	K	Starch synthase, chloroplastic/amyloplastic	100037476	1	5.82476e-06	129.38	1.8061	QLEELEISYPDK(1)AR
A1YZE0	183	K	Starch synthase, chloroplastic/amyloplastic	100037476	1	0.00871622	95.909	-1.4881	VWGK(1)TGQK
A1YZE0	449	K	Starch synthase, chloroplastic/amyloplastic	100037476	1	1.96607e-07	151.66	0.585	QNVQLVALGTGK(1)K
A5JVZ7	90	K	Superoxide dismutase	100785490	1	0.000108692	122.39	0.30381	ALEQLQDAIAK(1)K
A8C8H5	269	K	Glutamate decarboxylase	GAD	1	0.000860703	91.307	-0.22913	LQLVK(1)SINVSGHK
A8C8H5	231	K	Glutamate decarboxylase	GAD	1	0.0175566	59.496	1.0257	RLNDLLIEK(1)NK
A8C8H5	472	K	Glutamate decarboxylase	GAD	1	0.0290365	69.716	-0.013294	K(1)NPMETQR
A8C8H5	360	K	Glutamate decarboxylase	GAD	1	0.0226906	70.816	0.029702	EGLEK(1)TGR
A8C8H5	31	K	Glutamate decarboxylase	GAD	1	0.00835511	77.062	2.4372	FK(1)MAEESIPK
A8C8H5	355	K	Glutamate decarboxylase	GAD	1	1.02847e-06	156.52	-1.5757	DNMLVLK(1)EGLEK
B0M196	84	K	Peroxisomal ascorbate peroxidase	100170727	1	0.0400886	54.343	-2.3806	AIDFCEEVK(1)EK
B0M196	122	K	Peroxisomal ascorbate peroxidase	100170727	1	0.0225603	63.32	2.1886	DSK(1)ISPNEGR
B0M1A3	225	K	Peroxisomal hydroxypyruvate reductase	547640	1	0.000183177	128.85	1.346	ANGETPVTWK(1)R
B0M1A3	385	K	Peroxisomal hydroxypyruvate reductase	547640	1	0.0181207	68.224	-0.40723	ALGLPTSK(1)L
B0M1A3	287	K	Peroxisomal hydroxypyruvate reductase	547640	1	2.02843e-08	145.48	-0.58916	GPVIDEAALVEHLK(1)HNPMFR
B0M1A3	15	K	Peroxisomal hydroxypyruvate reductase	547640	1	3.989e-11	181.26	0.089039	PVSIEVWNPSGK(1)YR
B0M1A3	345	K	Peroxisomal hydroxypyruvate reductase	547640	1	9.6479e-06	147.24	-0.28835	VK(1)GYPVWFDANK
B0M1A3	22	K	Peroxisomal hydroxypyruvate reductase	547640	1	6.74229e-05	131.83	-0.32854	VVSTK(1)PMPGTR
B0M1A3	88	K	Peroxisomal hydroxypyruvate reductase	547640	1	1.03207e-12	155.16	-1.7217	AGGK(1)AFSNMAVGYNNVDVDAANK
B0M1A3	46	K	Peroxisomal hydroxypyruvate reductase	547640	1	0.00214244	138.54	-0.14206	LEICTEK(1)K
B0M1A3	256	K	Peroxisomal hydroxypyruvate reductase	547640	1	0.000151241	124.67	0.036525	TTYHLVNK(1)ER
B0M1A3	264	K	Peroxisomal hydroxypyruvate reductase	547640	1	0.00122671	110.08	-2.4221	K(1)EAILINCSR
B0M1B1	193	K	Peroxisomal glycolate oxidase	100777153	1	1.05069e-25	250.83	-1.1309	MDK(1)ADDSGLASYVAGQIDR
B0M1B1	150	K	Peroxisomal glycolate oxidase	100777153	1	0.00441196	79.337	0.51793	AGFK(1)AIALTVDTPR
B2BF98	14	K	40S ribosomal protein S6	547746	1	4.14469e-05	126.83	-0.89644	FNIASPTTGCQK(1)K
B3TDK9	685	K	Lipoxygenase	100803358	1	0.000159231	116.71	-0.15145	DKPWWQK(1)MQTR
B3TDK9	680	K	Lipoxygenase	100803358	1	0.0393435	69.383	-0.20375	DK(1)PWWQK
B3TDK9	386	K	Lipoxygenase	100803358	1	0.0022368	69.422	0.065156	SK(1)LDSQAYGDHTSIITK
B3TDK9	266	K	Lipoxygenase	100803358	1	4.65418e-07	141.18	0.39019	DEAFGHLK(1)SSDFLVYGIK
B3TDK9	420	K	Lipoxygenase	100803358	1	1.40594e-19	230.46	0.47268	QHLEPNLGGLTVEQAIQSK(1)K
B3TDK9	401	K	Lipoxygenase	100803358	1	2.41156e-06	110.78	0.99996	LDSQAYGDHTSIITK(1)QHLEPNLGGLTVEQAIQSK
B3TDK9	22	K	Lipoxygenase	100803358	1	0.0237069	63.212	-0.46092	K(1)NVLDINSITSVK
B3TDK9	444	K	Lipoxygenase	100803358	1	0.000609242	98.337	-0.80186	INATTTK(1)TYATR
B3TDK9	806	K	Lipoxygenase	100803358	1	0.0258025	74.376	-2.9424	K(1)LQEIEQK
B3TDK9	817	K	Lipoxygenase	100803358	0.879957	0.0359837	40.373	1.0439	LIQK(0.88)NK(0.12)DETLR
B3TDK9	437	K	Lipoxygenase	100803358	1	0.0246066	76.1	-0.34187	K(1)INATTTK
B3TDK9	749	K	Lipoxygenase	100803358	1	0.00484597	113.66	-0.18779	NPEK(1)EFLK
B3TDK9	14	K	Lipoxygenase	100803358	1	0.000711123	130.75	-0.83041	IK(1)GNLVIMR
B3TDK9	819	K	Lipoxygenase	100803358	1	0.0203852	91.9	-1.0754	NK(1)DETLR
B3TDK9	421	K	Lipoxygenase	100803358	1	3.46857e-12	191.37	1.203	K(1)LFILDHHDYLIPYLR
B3TDK9	745	K	Lipoxygenase	100803358	1	3.63059e-08	172.85	1.1196	GSAEYAALAK(1)NPEK
B3TDK9	678	K	Lipoxygenase	100803358	0.926403	0.0185289	51.798	-0.13148	ELVQVGHGDLK(0.926)DK(0.074)PWWQK
B3TDK9	735	K	Lipoxygenase	100803358	1	0.000192691	100.4	0.1383	FMPEK(1)GSAEYAALAK
B6ZK00	116	K	Peroxisomal biogenesis factor 11 family protein	100301880	1	0.00243518	105.98	0.34865	TGIYQNK(1)ER
B6ZK00	164	K	Peroxisomal biogenesis factor 11 family protein	100301880	1	0.000146223	150.27	0.31147	NK(1)YDNEQYR
B6ZK00	51	K	Peroxisomal biogenesis factor 11 family protein	100301880	1	1.83614e-10	170.14	-1.0219	FLSNGEPGTAQNVDK(1)TTSLAR
B8XJY3	191	K	Acyl-[acyl-carrier-protein] desaturase	SAD1	1	0.008059	98.582	0.77844	VDMK(1)QIEK
B8XJY3	239	K	Acyl-[acyl-carrier-protein] desaturase	SAD1	1	0.0194536	56.209	1.2778	LAK(1)EHGDIK
C3UZD3	251	K	Phosphate transporter 7	PT7	1	0.000689388	104.24	-0.063414	NAK(1)QAASDMSK
C5NTE7	57	K	Rsdv1 resistance like protein	Rsdv1-like	1	0.000305833	124.81	-0.71713	FDFTK(1)MLNQK
C6F117	84	K	Putative ribosomal protein S15	100814599	1	7.9952e-15	212.39	-0.26203	FDVGVK(1)EIEGWTAR
C6F117	32	K	Putative ribosomal protein S15	100814599	1	0.00482856	113.74	-0.093061	PSSK(1)VIIK
C6F117	71	K	Putative ribosomal protein S15	100814599	1	0.00590376	84.06	-0.70112	LNK(1)CGVISPR
C6F117	19	K	Putative ribosomal protein S15	100814599	1	0.00154013	134.77	-0.029261	SMYNAEK(1)R
C6F117	12	K	Putative ribosomal protein S15	100814599	1	7.58113e-13	204.94	0.17276	VSVLNDALK(1)SMYNAEK
C6SV66	123	K	Histone H3	100783845	1	0.000208306	116.03	0.10947	VTIMPK(1)DIQLAR
C6SV66	28	K	Histone H3	100783845	1	0.0317407	61.958	1.7184	K(1)SAPTTGGVK
C6SV66	57	K	Histone H3	100783845	1	0.00115335	106.62	0.34022	YQK(1)STELLIR
C6SV66	80	K	Histone H3	100783845	1	0.00167972	93.839	-0.28979	EIAQDFK(1)TDLR
C6SV68	74	K	Cysteine proteinase inhibitor	GLYMA_14G038200	0.999763	0.00165909	82.578	-0.51881	VYETK(1)VLEKPWLNIK
C6SV68	33	K	Cysteine proteinase inhibitor	GLYMA_14G038200	1	2.79532e-05	159.94	0.12417	K(1)ENAVLEFVR
C6SV68	32	K	Cysteine proteinase inhibitor	GLYMA_14G038200	1	0.000589524	120.15	0.14706	FAVDEHNK(1)K
C6SV68	78	K	Cysteine proteinase inhibitor	GLYMA_14G038200	1	0.00380542	90.05	0.7977	VLEK(1)PWLNIK
C6SV78	77	K	Ribosomal protein L15	100798324	0.999858	0.00442072	73.435	-0.24656	KRPVPK(1)GIVYGK
C6SV78	93	K	Ribosomal protein L15	100798324	1	1.37999e-07	127.32	0.96578	PTNQGVTQLK(1)FQR
C6SV78	83	K	Ribosomal protein L15	100798324	1	8.21414e-06	139.49	-0.074879	GIVYGK(1)PTNQGVTQLK
C6SV78	56	K	Ribosomal protein L15	100798324	1	0.00299425	99.442	0.43357	AK(1)QGYVIYR
C6SV78	157	K	Ribosomal protein L15	100798324	1	0.0034139	74.611	0.35119	INWLANPVHK(1)HR
C6SV78	14	K	Ribosomal protein L15	100798324	1	0.0381861	79.713	-2.0741	K(1)QSDVMR
C6SV97	191	K	Peptidyl-prolyl cis-trans isomerase	100305485	1	1.35567e-07	156.17	0.32832	IEAEGTQSGTPK(1)SK
C6SV97	127	K	Peptidyl-prolyl cis-trans isomerase	100305485	1	0.00800771	83.783	0.645	FADENFK(1)LK
C6SV97	75	K	Peptidyl-prolyl cis-trans isomerase	100305485	1	0.000401207	113.69	0.66835	ALCTGEK(1)GTGK
C6SVB8	22	K	40S ribosomal protein S24	100499673	1	0.000273268	100.31	-0.49444	K(1)QFVVDVLHPGR
C6SVC4	125	K	Caffeoyl-CoA O-methyltransferase OS=Glycine soja OX=3848 GN=D0Y65_046089 PE=4 SV=1	100305498	1	0.0210223	51.495	-0.70409	EYYELGLPIIQK(1)AGVAHK
C6SVC4	15	K	Caffeoyl-CoA O-methyltransferase OS=Glycine soja OX=3848 GN=D0Y65_046089 PE=4 SV=1	100305498	1	0.000893049	92.19	0.80774	NHLFGIK(1)DLGHK
C6SVC8	137	K	Remorin OS=Glycine soja OX=3848 GN=D0Y65_027937 PE=4 SV=1	100305501	1	0.0307163	86.833	-0.57174	K(1)AEYGEK
C6SVC8	179	K	Remorin OS=Glycine soja OX=3848 GN=D0Y65_027937 PE=4 SV=1	100305501	1	0.002643	103.55	0.29229	AEETAAK(1)YR
C6SVC8	107	K	Remorin OS=Glycine soja OX=3848 GN=D0Y65_027937 PE=4 SV=1	100305501	1	0.014643	70.889	1.5597	K(1)LSAISAWENSK
C6SVD7	14	K	Phi class glutathione S-transferase	547589	1	0.00634065	83.182	0.94375	VYGPTYGSPK(1)R
C6SVF1	22	K	Actin depolymerizing factor 1	ADF1	1	0.0395183	69.176	0.094668	FLELK(1)AK
C6SVF6	7	K	Glutaredoxin domain-containing protein	100305517	1	0.00016096	104.88	-1.327	AK(1)EIVSSNSVVVFSK
C6SVF6	31	K	Glutaredoxin domain-containing protein	100305517	1	0.000517494	113.22	-1.4187	K(1)LFGDLGANYK
C6SVJ8	87	K	Alba domain-containing protein	100305539	1	0.00478152	94.692	-0.51532	NNELAIEK(1)K
C6SVJ8	88	K	Alba domain-containing protein	100305539	1	0.0123884	72.531	0.39398	K(1)ITTSTVDIK
C6SVJ8	116	K	Alba domain-containing protein	100305539	1	0.00124095	104.82	0.7397	IEILLGK(1)TEK
C6SVL1	155	K	Ribosomal protein	100305550	1	0.04068	66.429	-0.22172	AMVK(1)FQLK
C6SVL1	21	K	Ribosomal protein	100305550	1	6.60851e-11	179.67	0.58364	EAISGIMTDSK(1)EK
C6SVL1	151	K	Ribosomal protein	100305550	1	0.0052849	90.906	1.0016	VNETK(1)AMVK
C6SVM4	130	K	Remorin OS=Glycine soja OX=3848 GN=D0Y65_044133 PE=4 SV=1	100499700	1	0.0300349	63.624	-0.54281	K(1)AAVEADLK
C6SVM4	190	K	Remorin OS=Glycine soja OX=3848 GN=D0Y65_044133 PE=4 SV=1	100499700	1	0.00681685	86.898	-0.11923	AEEQAAK(1)YR
C6SVM4	118	K	Remorin OS=Glycine soja OX=3848 GN=D0Y65_044133 PE=4 SV=1	100499700	1	0.00010688	122.46	-0.48835	K(1)LSSVSAWENSK
C6SVM4	61	K	Remorin OS=Glycine soja OX=3848 GN=D0Y65_044133 PE=4 SV=1	100499700	0.999923	1.59332e-09	139.46	0.47819	SVIPVPSSDDKPDESK(1)ALVLVEK
C6SVM4	129	K	Remorin OS=Glycine soja OX=3848 GN=D0Y65_044133 PE=4 SV=1	100499700	1	1.31722e-06	155.88	-1.6042	LSSVSAWENSK(1)K
C6SVM4	68	K	Remorin OS=Glycine soja OX=3848 GN=D0Y65_044133 PE=4 SV=1	100499700	1	7.33678e-13	162.81	-0.33221	ALVLVEK(1)TQEVAEVKPTEGSVNR
C6SVM4	176	K	Remorin OS=Glycine soja OX=3848 GN=D0Y65_044133 PE=4 SV=1	100499700	1	0.0365243	81.297	-0.12196	AIIEAK(1)K
C6SVM4	158	K	Remorin OS=Glycine soja OX=3848 GN=D0Y65_044133 PE=4 SV=1	100499700	1	0.0206468	74.486	-0.20953	NK(1)IAAIHK
C6SVM4	56	K	Remorin OS=Glycine soja OX=3848 GN=D0Y65_044133 PE=4 SV=1	100499700	1	0.0315911	52.52	-1.1309	SVIPVPSSDDK(1)PDESK
C6SVM4	45	K	Remorin OS=Glycine soja OX=3848 GN=D0Y65_044133 PE=4 SV=1	100499700	1	3.52484e-09	140.45	0.034009	DVAEEK(1)SVIPVPSSDDKPDESK
C6SVM4	164	K	Remorin OS=Glycine soja OX=3848 GN=D0Y65_044133 PE=4 SV=1	100499700	1	0.0197335	54.343	0.53942	IAAIHK(1)EAEER
C6SVN2	152	K	RRM domain-containing protein	100305561	1	0.0263175	46.797	-0.40613	AIEGMHGK(1)FLDGR
C6SVR0	163	K	Plastocyanin	100499708	1	0.00100301	75.319	-0.30773	GTYSFYCSPHQGAGMVGK(1)VTVN
C6SVR0	98	K	Plastocyanin	100499708	1	2.69254e-50	298.4	0.80291	IVFK(1)NNAGFPHNVVFDEDEIPSGVDAGK
C6SVR2	59	K	60S ribosomal protein L31 OS=Glycine soja OX=3848 GN=D0Y65_017696 PE=4 SV=1	100810835	1	0.0360258	73.324	-0.16975	VDVK(1)LNK
C6SVR2	109	K	60S ribosomal protein L31 OS=Glycine soja OX=3848 GN=D0Y65_017696 PE=4 SV=1	100810835	1	0.00273052	102.52	0.31894	DELK(1)GLGTK
C6SVR2	9	K	60S ribosomal protein L31 OS=Glycine soja OX=3848 GN=D0Y65_017696 PE=4 SV=1	100810835	1	0.0438635	74.301	0.72702	K(1)EEVVTR
C6SVR2	23	K	60S ribosomal protein L31 OS=Glycine soja OX=3848 GN=D0Y65_017696 PE=4 SV=1	100810835	1	0.0190197	56.258	-0.31521	EYTINLHK(1)R
C6SVR2	114	K	60S ribosomal protein L31 OS=Glycine soja OX=3848 GN=D0Y65_017696 PE=4 SV=1	100810835	1	0.000741678	102.53	-0.64086	GLGTK(1)VIDDED
C6SVR2	62	K	60S ribosomal protein L31 OS=Glycine soja OX=3848 GN=D0Y65_017696 PE=4 SV=1	100810835	1	0.00115578	95.477	0.72297	LNK(1)FVWSQGIR
C6SVR2	47	K	60S ribosomal protein L31 OS=Glycine soja OX=3848 GN=D0Y65_017696 PE=4 SV=1	100810835	1	1.1723e-06	153.34	-1.0062	FAQK(1)AMGTNDVR
C6SVS9	155	K	Ribosomal protein	100499715	1	0.04068	66.429	-0.22172	AMVK(1)FQLK
C6SVS9	63	K	Ribosomal protein	100499715	1	5.07093e-06	124.29	-1.0281	MK(1)ICMLGDAQHVEEAEK
C6SVS9	53	K	Ribosomal protein	100499715	1	0.00271394	79.492	0.025413	FSGSVK(1)LPHIPRPK
C6SVS9	21	K	Ribosomal protein	100499715	1	7.13057e-08	166.62	-0.40692	EAISGIMADSK(1)EK
C6SVS9	129	K	Ribosomal protein	100499715	1	0.000930564	96.342	-0.43962	LLGPGLNK(1)AGK
C6SVS9	146	K	Ribosomal protein	100499715	1	1.29785e-25	234.38	0.42814	FPTLVTHQETLESK(1)VNESK
C6SVS9	211	K	Ribosomal protein	100499715	1	0.00892718	95.531	-0.60339	STMGK(1)CYR
C6SVS9	132	K	Ribosomal protein	100499715	1	0.0197373	52.814	2.3369	AGK(1)FPTLVTHQETLESK
C6SVS9	117	K	Ribosomal protein	100499715	1	1.90507e-05	119.88	0.054508	YHAFLASEAVIK(1)QIPR
C6SVS9	105	K	Ribosomal protein	100499715	1	0.00827788	64.104	-0.018937	K(1)YHAFLASEAVIK
C6SVS9	195	K	Ribosomal protein	100499715	1	0.0393371	78.616	0.90155	K(1)NWQNVR
C6SVT5	119	K	Thioredoxin domain-containing protein	100305596	1	0.000114798	104.94	-1.9093	MIAPAIDELAK(1)EYAGK
C6SVT5	159	K	Thioredoxin domain-containing protein	100305596	1	0.00408733	91.549	0.32333	K(1)ESIIGAVPK
C6SVT5	124	K	Thioredoxin domain-containing protein	100305596	1	0.00769779	78.939	0.65255	EYAGK(1)IACFK
C6SVT5	154	K	Thioredoxin domain-containing protein	100305596	1	1.4571e-07	153.75	-1.0081	SIPTVLFFK(1)NGEK
C6SVT5	129	K	Thioredoxin domain-containing protein	100305596	1	2.8983e-07	123.19	0.27762	IACFK(1)LNTDDSPNIATQYGIR
C6SVT5	168	K	Thioredoxin domain-containing protein	100305596	1	1.95021e-05	114.99	-0.67773	ESIIGAVPK(1)STLSATVEK
C6SVV1	63	K	TRASH domain-containing protein	100499720	1	0.000683666	136.36	-0.056976	K(1)DIAQEAVR
C6SVX5	74	K	Ribosomal_L16 domain-containing protein	100305619	1	0.00764063	84.743	0.80623	IACNK(1)YMAK
C6SVX5	39	K	Ribosomal_L16 domain-containing protein	100305619	1	0.0111234	95.531	0.031308	IYDVGMK(1)K
C6SVX5	183	K	Ribosomal_L16 domain-containing protein	100305619	1	0.0473315	64.757	0.68825	SDYLK(1)FK
C6SVX5	198	K	Ribosomal_L16 domain-containing protein	100305619	1	0.000822003	82.01	2.2004	IVPDGVNAK(1)LLGCHGPLANR
C6SVX5	78	K	Ribosomal_L16 domain-containing protein	100305619	1	0.0305936	65.252	0.42732	YMAK(1)FAGK
C6SVX5	121	K	Ribosomal_L16 domain-containing protein	100305619	1	0.00353364	86.288	1.7846	GAFGK(1)PQGTCAR
C6SVX5	30	K	Ribosomal_L16 domain-containing protein	100305619	1	0.022377	71.379	-0.21716	GVPDPK(1)IR
C6SVX5	101	K	Ribosomal_L16 domain-containing protein	100305619	1	0.000710012	95.98	-0.28863	INK(1)MLSCAGADR
C6SVX5	19	K	Ribosomal_L16 domain-containing protein	100305619	0.999999	0.0115053	71.491	-1.8125	NKPYPK(1)SR
C6SVX5	82	K	Ribosomal_L16 domain-containing protein	100305619	1	0.000235307	120.45	-0.13024	FAGK(1)DAFHLR
C6SVX9	60	K	HMA domain-containing protein	100305622	1	3.21788e-06	143.02	-1.2605	GNVQPDEVLQAVSK(1)SGK
C6SVX9	64	K	HMA domain-containing protein	100305622	1	1.3349e-25	208.62	0.20654	K(1)TAFWVDEAQPPENKPSETAPVTSAENDNK
C6SVY5	61	K	Hydrolase_4 domain-containing protein (Fragment) OS=Mucuna pruriens OX=157652 GN=CR513_16119 PE=4 SV=1	100305626	1	0.000231994	147.3	0.059307	HAK(1)SSWDNR
C6SW13	62	K	Outer envelope pore protein 16, chloroplastic isoform A OS=Glycine soja OX=3848 GN=D0Y65_039892 PE=4 SV=1	100499736	1	0.0252728	86.095	1.0871	DFEK(1)TLK
C6SW35	23	K	60S ribosomal protein L31 OS=Cajanus cajan OX=3821 GN=KK1_036850 PE=4 SV=1	100499742	1	0.0268788	48.423	-0.35785	EFTINLHK(1)R
C6SW35	62	K	60S ribosomal protein L31 OS=Cajanus cajan OX=3821 GN=KK1_036850 PE=4 SV=1	100499742	1	0.00174891	93.623	-2.1812	LNK(1)AVWSQGIR
C6SW56	35	K	60S ribosomal protein L35 OS=Glycine soja OX=3848 GN=D0Y65_028464 PE=3 SV=1	100305671	1	0.000313933	116.55	-0.11882	VAK(1)VTGGAPNK
C6SW56	97	K	60S ribosomal protein L35 OS=Glycine soja OX=3848 GN=D0Y65_028464 PE=3 SV=1	100305671	1	0.00110205	105.98	0.065271	LTK(1)HQASLK
C6SW56	14	K	60S ribosomal protein L35 OS=Glycine soja OX=3848 GN=D0Y65_028464 PE=3 SV=1	100305671	1	0.000469328	120.63	-0.68123	TK(1)ADLLNQLK
C6SW56	22	K	60S ribosomal protein L35 OS=Glycine soja OX=3848 GN=D0Y65_028464 PE=3 SV=1	100305671	1	2.59169e-08	188.15	-0.057866	ADLLNQLK(1)DLK
C6SW56	77	K	60S ribosomal protein L35 OS=Glycine soja OX=3848 GN=D0Y65_028464 PE=3 SV=1	100305671	1	0.000861625	96.143	-0.38898	K(1)YLPLDLRPK
C6SW56	86	K	60S ribosomal protein L35 OS=Glycine soja OX=3848 GN=D0Y65_028464 PE=3 SV=1	100305671	1	0.00422274	77.533	-0.33365	YLPLDLRPK(1)K
C6SW56	43	K	60S ribosomal protein L35 OS=Glycine soja OX=3848 GN=D0Y65_028464 PE=3 SV=1	100305671	1	0.000714237	103.43	0.098459	VTGGAPNK(1)LSK
C6SW56	110	K	60S ribosomal protein L35 OS=Glycine soja OX=3848 GN=D0Y65_028464 PE=3 SV=1	100305671	1	0.00257692	130.75	-0.048867	K(1)ELYFPLR
C6SW92	82	K	Protein LOW PSII ACCUMULATION 2, chloroplastic OS=Glycine soja OX=3848 GN=D0Y65_025039 PE=4 SV=1	100777895	1	7.62213e-12	190.46	-2.3768	SPLEK(1)PAFVSEQQVGK
C6SWA8	3	K	60S ribosomal protein L38 OS=Glycine soja OX=3848 GN=D0Y65_012291 PE=3 SV=1	100795924	1	0.0016164	120.99	0.13419	PK(1)QIHEIK
C6SWA8	9	K	60S ribosomal protein L38 OS=Glycine soja OX=3848 GN=D0Y65_012291 PE=3 SV=1	100795924	1	7.70463e-09	176.25	0.29668	QIHEIK(1)DFLLTAR
C6SWE6	84	K	TCTP domain-containing protein	100305730	1	0.0130823	70.942	2.2169	LQEQPPFDK(1)K
C6SWE6	101	K	TCTP domain-containing protein	100305730	1	0.00227752	78.615	-0.97734	LLTAK(1)LEGEQQELFK
C6SWE6	96	K	TCTP domain-containing protein	100305730	1	0.0116124	90.709	0.24575	YIK(1)LLTAK
C6SWI3	81	K	Photosystem II 10 kDa polypeptide, chloroplastic OS=Glycine soja OX=3848 GN=D0Y65_042023 PE=4 SV=1	100305752	1	4.57392e-16	183.25	-0.34087	GVYQFVDK(1)YGANVDGYSPIYDTK
C6SWI3	49	K	Photosystem II 10 kDa polypeptide, chloroplastic OS=Glycine soja OX=3848 GN=D0Y65_042023 PE=4 SV=1	100305752	1	0.00441087	76.01	-0.10803	TDK(1)PYGINGGMALR
C6SWI3	46	K	Photosystem II 10 kDa polypeptide, chloroplastic OS=Glycine soja OX=3848 GN=D0Y65_042023 PE=4 SV=1	100305752	1	6.88541e-06	131.96	0.14254	IK(1)TDKPYGINGGMALR
C6SWI3	73	K	Photosystem II 10 kDa polypeptide, chloroplastic OS=Glycine soja OX=3848 GN=D0Y65_042023 PE=4 SV=1	100305752	1	0.00380542	90.05	0.06851	GK(1)GVYQFVDK
C6SWJ2	51	K	Prefoldin subunit 3	100305759	1	0.000229169	132.25	1.9577	LQQYK(1)VVEMK
C6SWP9	152	K	Oxygen-evolving enhancer protein 3 OS=Glycine max OX=3847 GN=GLYMA_07G112000 PE=4 SV=1	100499794	1	0.000107876	125.97	3.4731	K(1)AWPYVQNDLR
C6SWP9	90	K	Oxygen-evolving enhancer protein 3 OS=Glycine max OX=3847 GN=GLYMA_07G112000 PE=4 SV=1	100499794	1	1.48364e-16	195.97	0.19128	PIK(1)VGPPPPPSGGLPGTLNSDEPR
C6SWP9	181	K	Oxygen-evolving enhancer protein 3 OS=Glycine max OX=3847 GN=GLYMA_07G112000 PE=4 SV=1	100499794	0.812952	0.00429652	67.646	1.4097	FDLNTVIAAK(0.187)PK(0.813)DEK
C6SWP9	206	K	Oxygen-evolving enhancer protein 3 OS=Glycine max OX=3847 GN=GLYMA_07G112000 PE=4 SV=1	100499794	1	5.97103e-16	219.52	-0.54649	LFQDISNLDHAAK(1)IK
C6SWP9	114	K	Oxygen-evolving enhancer protein 3 OS=Glycine max OX=3847 GN=GLYMA_07G112000 PE=4 SV=1	100499794	1	0.00333911	97.798	-0.46902	DLK(1)LPLK
C6SWP9	188	K	Oxygen-evolving enhancer protein 3 OS=Glycine max OX=3847 GN=GLYMA_07G112000 PE=4 SV=1	100499794	0.920257	0.0373207	84.507	0.63951	K(0.08)SLK(0.92)ELTGK
C6SWP9	208	K	Oxygen-evolving enhancer protein 3 OS=Glycine max OX=3847 GN=GLYMA_07G112000 PE=4 SV=1	100499794	1	0.000285436	145.46	0.19	IK(1)SSPEAEK
C6SWP9	193	K	Oxygen-evolving enhancer protein 3 OS=Glycine max OX=3847 GN=GLYMA_07G112000 PE=4 SV=1	100499794	1	3.24373e-25	248.1	0.94991	ELTGK(1)LFQDISNLDHAAK
C6SWP9	179	K	Oxygen-evolving enhancer protein 3 OS=Glycine max OX=3847 GN=GLYMA_07G112000 PE=4 SV=1	100499794	1	1.11468e-08	182.35	1.2387	FDLNTVIAAK(1)PK
C6SWP9	140	K	Oxygen-evolving enhancer protein 3 OS=Glycine max OX=3847 GN=GLYMA_07G112000 PE=4 SV=1	100499794	1	0.00143356	100.88	0.32295	ESAK(1)EIVGVK
C6SWW6	97	K	Cytochrome c oxidase subunit 6a, mitochondrial isoform A OS=Glycine soja OX=3848 GN=D0Y65_045949 PE=3 SV=1	100499808	1	1.56258e-05	106.93	-0.36228	EFPWGPDGLFETK(1)HHDEH
C6SWX1	59	K	40S ribosomal protein S25-2 OS=Glycine soja OX=3848 GN=D0Y65_008431 PE=4 SV=1	100499810	1	0.00375276	85.536	1.2697	YK(1)LITPSILSDR
C6SWX1	57	K	40S ribosomal protein S25-2 OS=Glycine soja OX=3848 GN=D0Y65_008431 PE=4 SV=1	100499810	1	0.00794467	83.948	0.24093	LLSEAPK(1)YK
C6SX05	163	K	Dirigent protein	100305879	1	0.0101613	78.149	0.18056	FAK(1)GYAIAK
C6SX75	98	K	Photosystem I reaction center subunit VI, chloroplastic OS=Glycine soja OX=3848 GN=D0Y65_016630 PE=4 SV=1	100499832	1	0.00155931	94.122	0.17212	FFETFAAPFTK(1)R
[truncated: 5,829 more rows]

## Sheet: Exp.2.peptide
Protein accession	Position	Amino acid	Protein description	Gene name	Localization probability	PEP	Score	Mass error [ppm]	Modified sequence
[truncated: 7,593 more rows]

[truncated: 4 more sheets: Exp.3.peptide, Exp.1.protein, Exp.2.protein, Exp.3.protein]
