# Supplementary material for: Proteomic analysis of protein lysine 2-hydroxyisobutyrylation (Khib) in soybean leaves
Source: BMC Plant Biol. 2023 Jan 12;23:23. doi: 10.1186/s12870-022-04033-6 (PMC9835227; doi:10.1186/s12870-022-04033-6)
Supplement: Supplementary file 1 — Additional file 1: Fig. S1. The bubble chart shows the GO enrichment analysesof Khib-modifiedproteins in soybean leaves. Fig. S2. Thebubble chart shows the enrichment of KEGG pathway of Khib-modifiedproteins in soybean leaves. Fig. S3. Representative pathway mapsof Khib-modified proteins. (A) Khib-modified proteins in central carbon metabolism, includingpentose phosphate pathway and oxidative phosphorylation. (B) Khib-modifiedproteins in carbon fixation in photosynthetic organisms. (C) Khib-modifiedproteins in fatty acid biosynthesis. The identified Khib-modifiedproteins are indicated in boxes with a red background. Fig. S4. The global PPI network ofidentified Khib-modified proteins in soybean leaves. Table S1. All identified Khib sites and proteins that overlap in three replicates in soybean leaves. Table S2. GO functional classification of Khib-modified proteins in soybean leaves. Table S3. Subcellular localization distribution of Khib-modified proteins in soybean leaves. Table S4. Secondary structure and surface accessibility distribution of Khib-modified peptides in soybean leaves. Table S5. GO enrichment analysis of Khib-modified proteins in soybean leaves. Table S6. KEGG pathway enrichment of Khib-modified proteins in soybean leaves. Table S7. Motif analysis of Khib-modified peptides in soybean leaves. Table S8. The PPI network of Khib-modified proteins in soybean leaves. [file 12870_2022_4033_MOESM1_ESM.zip › Table S2. GO functional classification of Khib-modified proteins in soybean leaves.xlsx]

## Sheet: Classify list
Table S2. GO functional classification of Khib-modified proteins in soybean leaves
Category	Protein accession	Position	Amino acid	Protein description	Gene name	Modified sequence
antioxidant activity	I1JYA9	103	K	Superoxide dismutase	GLYMA_04G221300	LQGAIK(1)FNGGGHVNHSIFWK
antioxidant activity	I1JZ45	101	K	PEROXIDASE_4 domain-containing protein	100802238	SVASDPDQLK(1)SAR
antioxidant activity	A0A0R0GEJ0	21	K	PEROXIDASE_4 domain-containing protein	100795192	VK(1)ETLFTAIK
antioxidant activity	I1MBJ1	56	K	Peroxidase	100812415	SVLQSALAK(1)EPR
antioxidant activity	C6SZX7	121	K	Glutathione peroxidase	100306570	SSK(1)GGLFGDSIK
antioxidant activity	I1LY94	79	K	Thioredoxin domain-containing protein	GLYMA_13G113200	GSKPPNFTLK(1)DQNGK
antioxidant activity	I1LY94	111	K	Thioredoxin domain-containing protein	GLYMA_13G113200	GKPVVVYFYPADETPGCTK(1)QACAFR
antioxidant activity	I1LY94	147	K	Thioredoxin domain-containing protein	GLYMA_13G113200	AFASK(1)YK
antioxidant activity	C6SZX7	140	K	Glutathione peroxidase	100306570	FLVDK(1)DGNVVDR
antioxidant activity	C6SZX7	29	K	Glutathione peroxidase	100306570	GNNVNLADYK(1)GK
antioxidant activity	C6SZX7	16	K	Glutathione peroxidase	100306570	SVHDFTVK(1)DAR
antioxidant activity	C6SZX7	94	K	Glutathione peroxidase	100306570	FK(1)AEFPIFDK
antioxidant activity	C6SZX7	8	K	Glutathione peroxidase	100306570	ASQSNTK(1)SVHDFTVK
antioxidant activity	C6SZX7	159	K	Glutathione peroxidase	100306570	YAPTTSPLSIEK(1)DIK
antioxidant activity	I1KEL7	53	K	Peroxidase	100803503	QAVAK(1)EAR
antioxidant activity	A0A0R0JAG1	445	K	Catalase	100037448	SLGQK(1)IASR
antioxidant activity	I1JZ45	393	K	PEROXIDASE_4 domain-containing protein	100802238	ELSDGMK(1)QK
antioxidant activity	I1JZ45	173	K	PEROXIDASE_4 domain-containing protein	100802238	LLQPIK(1)DK
antioxidant activity	I1JZ45	114	K	PEROXIDASE_4 domain-containing protein	100802238	ELLNSK(1)FCHPILIR
antioxidant activity	I1JZ45	108	K	PEROXIDASE_4 domain-containing protein	100802238	EDIK(1)ELLNSK
antioxidant activity	B0M196	122	K	Peroxisomal ascorbate peroxidase	100170727	DSK(1)ISPNEGR
antioxidant activity	I1MS47	68	K	Thioredoxin domain-containing protein	GLYMA_17G046500	VNK(0.987)GSK(0.013)PPNFTLK
antioxidant activity	I1MX60	207	K	Glutathione peroxidase	100305775	FLVDK(1)NGK
antioxidant activity	I1MS47	201	K	Thioredoxin domain-containing protein	GLYMA_17G046500	NGVVQLVYNNQFQPEK(1)HIDETLK
antioxidant activity	A0A0R0GEJ0	19	K	PEROXIDASE_4 domain-containing protein	100795192	SEFQSK(1)VK
antioxidant activity	A0A0R0GEJ0	88	K	PEROXIDASE_4 domain-containing protein	100795192	K(1)EIDSYSK
antioxidant activity	I1JZ45	155	K	PEROXIDASE_4 domain-containing protein	100802238	FEIELK(1)HGANAGLVNALK
antioxidant activity	I1LCI4	66	K	Superoxide dismutase	GLYMA_10G193500	K(1)QIVGTELDGK
antioxidant activity	I1JZ45	341	K	PEROXIDASE_4 domain-containing protein	100802238	YAEDQEAFFK(1)DYAEAHAK
antioxidant activity	I1JZ45	331	K	PEROXIDASE_4 domain-containing protein	100802238	VYAEK(1)YAEDQEAFFK
antioxidant activity	I1JZ45	269	K	PEROXIDASE_4 domain-containing protein	100802238	SGWGK(1)PETK
antioxidant activity	I1JZ45	349	K	PEROXIDASE_4 domain-containing protein	100802238	DYAEAHAK(1)LSNLGAK
antioxidant activity	I1JZ45	380	K	PEROXIDASE_4 domain-containing protein	100802238	FVAAK(1)YSTGK
antioxidant activity	I1JZ45	300	K	PEROXIDASE_4 domain-containing protein	100802238	FDNSYFK(1)DIK
antioxidant activity	I1JZ45	246	K	PEROXIDASE_4 domain-containing protein	100802238	MGLNDK(1)EIVALSGAHTLGR
antioxidant activity	I1JZ45	273	K	PEROXIDASE_4 domain-containing protein	100802238	SGWGK(0.001)PETK(0.999)YTK
antioxidant activity	I1JZ45	167	K	PEROXIDASE_4 domain-containing protein	100802238	HGANAGLVNALK(1)LLQPIK
antioxidant activity	A0A0R0HQQ2	242	K	Thioredoxin domain-containing protein	GLYMA_10G078400	PGEK(0.998)SMK(0.002)PDPK
antioxidant activity	A0A0R0HQQ2	216	K	Thioredoxin domain-containing protein	GLYMA_10G078400	SVDETK(1)R
antioxidant activity	A0A0R0HQQ2	173	K	Thioredoxin domain-containing protein	GLYMA_10G078400	SISK(1)SYGVLIPDQGIALR
antioxidant activity	I1LTN6	32	K	Superoxide dismutase [Cu-Zn]	GLYMA_12G178800	K(1)AVAILK
antioxidant activity	I1LTN6	106	K	Superoxide dismutase [Cu-Zn]	GLYMA_12G178800	HGAPEDK(1)IR
antioxidant activity	I1K6J6	28	K	Glutathione peroxidase	GLYMA_05G207100	GNDINLGDYK(1)GK
antioxidant activity	I1MNV1	140	K	Superoxide dismutase [Cu-Zn]	GLYMA_16G153900	GGHELSK(1)TTGNAGAR
antioxidant activity	I1K6J6	18	K	Glutathione peroxidase	GLYMA_05G207100	DAK(1)GNDINLGDYK
antioxidant activity	I1K6J6	7	K	Glutathione peroxidase	GLYMA_05G207100	ATSSAK(1)SVHDFTVK
antioxidant activity	I1K6J6	108	K	Glutathione peroxidase	GLYMA_05G207100	VDVNGDK(1)AAPLYK
antioxidant activity	Q76LA6	147	K	Cytosolic ascorbate peroxidase 2	apx2	DVFGK(1)AMGLSDR
antioxidant activity	I1K6J6	15	K	Glutathione peroxidase	GLYMA_05G207100	SVHDFTVK(1)DAK
antioxidant activity	I1MX60	88	K	Glutathione peroxidase	100305775	K(1)DVSLSK
antioxidant activity	I1MNX4	119	K	Glutathione reductase	100783766	K(1)TDEINR
antioxidant activity	I1MNX4	113	K	Glutathione reductase	100783766	VDFNWK(1)K
antioxidant activity	I1KAB1	390	K	PEROXIDASE_4 domain-containing protein	100784258	SELSDSMK(1)QK
antioxidant activity	A0A0R0JKV5	212	K	PEROXIDASE_4 domain-containing protein	100792735	LPEESLNASGLK(1)K
antioxidant activity	I1KAB1	382	K	PEROXIDASE_4 domain-containing protein	100784258	YSTGK(1)SELSDSMK
antioxidant activity	I1KAB1	170	K	PEROXIDASE_4 domain-containing protein	100784258	LLQPIK(1)DK
antioxidant activity	I1L899	160	K	Glutathione reductase	100810005	HDWSSLIANK(1)NAELQR
antioxidant activity	I1MS47	146	K	Thioredoxin domain-containing protein	GLYMA_17G046500	AFASK(1)YR
antioxidant activity	Q76LA6	170	K	Cytosolic ascorbate peroxidase 2	apx2	DIVALSGGHTIGAAHK(1)ER
antioxidant activity	O48561	5	K	Catalase-4	CAT4	MDPYK(1)HR
antioxidant activity	A0A0R0HQQ2	249	K	Thioredoxin domain-containing protein	GLYMA_10G078400	SMKPDPK(1)LSK
antioxidant activity	A0A0R0HQQ2	95	K	Thioredoxin domain-containing protein	GLYMA_10G078400	LSDYIGK(1)K
antioxidant activity	A0A0R0HQQ2	252	K	Thioredoxin domain-containing protein	GLYMA_10G078400	LSK(1)DYFAAV
antioxidant activity	A0A0R0HQQ2	152	K	Thioredoxin domain-containing protein	GLYMA_10G078400	K(1)SGGLGDLNYPLISDVTK
antioxidant activity	A0A0R0HQQ2	238	K	Thioredoxin domain-containing protein	GLYMA_10G078400	TLQALQYVQENPDEVCPAGWK(1)PGEK
antioxidant activity	A0A0R0H3D3	175	K	Superoxide dismutase [Cu-Zn]	100784752	ALVVHELEDDLGK(1)GGHELSLTTGNAGGR
antioxidant activity	A0A0R0H3D3	54	K	Superoxide dismutase [Cu-Zn]	100784752	K(1)AVAVLK
antioxidant activity	Q76LA6	3	K	Cytosolic ascorbate peroxidase 2	apx2	GK(1)SYPTVSADYQK
antioxidant activity	Q7M1R5	134	K	Superoxide dismutase [Cu-Zn]	SOD1	GGHELSK(1)TTGNAGGR
antioxidant activity	Q76LA6	223	K	Cytosolic ascorbate peroxidase 2	apx2	PLVEK(1)YASDEDAFFADYAEAHQK
antioxidant activity	Q76LA6	30	K	Cytosolic ascorbate peroxidase 2	apx2	GFIAEK(1)R
antioxidant activity	Q76LA6	136	K	Cytosolic ascorbate peroxidase 2	apx2	LPDATK(1)GSDHLR
antioxidant activity	Q76LA6	52	K	Cytosolic ascorbate peroxidase 2	apx2	LAWHSAGTYDVSSK(1)TGGPFGTIK
antioxidant activity	Q76LA6	14	K	Cytosolic ascorbate peroxidase 2	apx2	SYPTVSADYQK(1)AVEK
antioxidant activity	Q76LA6	122	K	Cytosolic ascorbate peroxidase 2	apx2	EDK(1)PEPPPEGR
antioxidant activity	Q76LA6	199	K	Cytosolic ascorbate peroxidase 2	apx2	ELLSGEK(1)EGLLQLPSDK
antioxidant activity	Q7M1R5	127	K	Superoxide dismutase [Cu-Zn]	SOD1	AVVVHADSDDLGK(1)GGHELSK
antioxidant activity	I1MX60	83	K	Glutathione peroxidase	100305775	TIYDFTVK(1)DIDRK
antioxidant activity	I1LY94	202	K	Thioredoxin domain-containing protein	GLYMA_13G113200	NGVVQLVYNNQFQPEK(1)HIGETLK
antioxidant activity	I1JRI7	134	K	Superoxide dismutase [Cu-Zn]	GLYMA_03G242900	GGHELSK(1)TTGNAGGR
antioxidant activity	I1MX60	226	K	Glutathione peroxidase	100305775	YPPTTSPFQIEK(1)DIQK
antioxidant activity	I1JYA9	224	K	Superoxide dismutase	GLYMA_04G221300	NIWK(1)VINWK
antioxidant activity	I1JYA9	117	K	Superoxide dismutase	GLYMA_04G221300	FNGGGHVNHSIFWK(1)NLAPVR
antioxidant activity	I1JYA9	89	K	Superoxide dismutase	GLYMA_04G221300	ALEQLQDAVAK(1)K
antioxidant activity	I1JYA9	229	K	Superoxide dismutase	GLYMA_04G221300	VINWK(1)YASEVYEK
antioxidant activity	I1JYA9	220	K	Superoxide dismutase	GLYMA_04G221300	NVRPDYLK(1)NIWK
antioxidant activity	I1JYA9	97	K	Superoxide dismutase	GLYMA_04G221300	KDSSAVVK(1)LQGAIK
antioxidant activity	I1MX60	94	K	Glutathione peroxidase	100305775	DVSLSK(1)FK
antioxidant activity	K7K9U4	219	K	PEROXIDASE_4 domain-containing protein	100799504	ASVQEMK(1)DK
antioxidant activity	I1JRI7	127	K	Superoxide dismutase [Cu-Zn]	GLYMA_03G242900	AVVVHADPDDLGK(1)GGHELSK
antioxidant activity	I1JY99	52	K	Peroxidase	100803637	STVQSAISK(1)ETR
antioxidant activity	P28759	64	K	"Superoxide dismutase [Fe], chloroplastic"	SODB	TYVENLK(1)K
antioxidant activity	P28759	178	K	"Superoxide dismutase [Fe], chloroplastic"	SODB	KFDGENVANPPSPDEDNK(1)LVVLK
antioxidant activity	P28759	65	K	"Superoxide dismutase [Fe], chloroplastic"	SODB	K(1)QVVGTELDGK
antioxidant activity	P28759	242	K	"Superoxide dismutase [Fe], chloroplastic"	SODB	LEQAK(1)ALITSA
antioxidant activity	A0A0R0INP8	237	K	Peroxidase	GLYMA_08G179600	QICPQTQPTK(1)R
antioxidant activity	K7K9U4	95	K	PEROXIDASE_4 domain-containing protein	100799504	ATK(1)SGGPNGSIR
antioxidant activity	I1MS47	110	K	Thioredoxin domain-containing protein	GLYMA_17G046500	GKPVIVYFYPADETPGCTK(1)QACAFR
antioxidant activity	I1JYA9	237	K	Superoxide dismutase	GLYMA_04G221300	YASEVYEK(1)ESS
antioxidant activity	K7K9U4	221	K	PEROXIDASE_4 domain-containing protein	100799504	DK(1)FVAVGFGPR
antioxidant activity	K7K9U4	60	K	PEROXIDASE_4 domain-containing protein	100799504	SEFQSK(1)IK
antioxidant activity	K7K9U4	212	K	PEROXIDASE_4 domain-containing protein	100799504	VPLWEK(1)ASVQEMK
antioxidant activity	A5JVZ7	90	K	Superoxide dismutase	100785490	ALEQLQDAIAK(1)K
antioxidant activity	I1MX60	75	K	Glutathione peroxidase	100305775	AATEK(1)TIYDFTVK
antioxidant activity	I1MS47	78	K	Thioredoxin domain-containing protein	GLYMA_17G046500	GSKPPNFTLK(1)DQNGK
antioxidant activity	K7K9U4	304	K	PEROXIDASE_4 domain-containing protein	100799504	LSTLGQQINYEAYTYPPPK(1)IDITK
binding	C6T883	135	K	"30S ribosomal protein S1, chloroplastic isoform A OS=Glycine soja OX=3848 GN=D0Y65_044797 PE=4 SV=1"	100812847	VK(1)HVEEAGLVPGFK
binding	C6T4R9	99	K	Ubiquitin-like domain-containing protein	100527579	VK(1)LGILQFYK
binding	C6T4R9	143	K	Ubiquitin-like domain-containing protein	100527579	HYCGK(1)CGLTYVYQK
binding	C6TKL8	131	K	"Oxygen-evolving enhancer protein 1, chloroplastic OS=Glycine soja OX=3848 GN=D0Y65_001902 PE=4 SV=1"	100820458	AQK(1)LCLEPTSFTVK
binding	C6T4R9	63	K	Ubiquitin-like domain-containing protein	100527579	TLADYNIQK(1)ESTLHLVLR
binding	C6TKL8	312	K	"Oxygen-evolving enhancer protein 1, chloroplastic OS=Glycine soja OX=3848 GN=D0Y65_001902 PE=4 SV=1"	100820458	SKPETGEVIGVFESVQPSDTDLGAK(1)APK
binding	C6TKL8	289	K	"Oxygen-evolving enhancer protein 1, chloroplastic OS=Glycine soja OX=3848 GN=D0Y65_001902 PE=4 SV=1"	100820458	SK(1)PETGEVIGVFESVQPSDTDLGAK
binding	C6TKL8	142	K	"Oxygen-evolving enhancer protein 1, chloroplastic OS=Glycine soja OX=3848 GN=D0Y65_001902 PE=4 SV=1"	100820458	LCLEPTSFTVK(1)AEGVAK
binding	C6TKL8	148	K	"Oxygen-evolving enhancer protein 1, chloroplastic OS=Glycine soja OX=3848 GN=D0Y65_001902 PE=4 SV=1"	100820458	AEGVAK(1)NAPLEFQNTK
binding	C6T4R9	48	K	Ubiquitin-like domain-containing protein	100527579	LIFAGK(1)QLEDGR
binding	C6T4R9	113	K	Ubiquitin-like domain-containing protein	100527579	VDDSGK(1)VQR
binding	C6TKL8	123	K	"Oxygen-evolving enhancer protein 1, chloroplastic OS=Glycine soja OX=3848 GN=D0Y65_001902 PE=4 SV=1"	100820458	GTGTANQCPTIEGGVDSFAFK(1)AGK
binding	Q76LA6	14	K	Cytosolic ascorbate peroxidase 2	apx2	SYPTVSADYQK(1)AVEK
binding	C6T7N2	145	K	"Oxygen-evolving enhancer protein 1, chloroplastic OS=Glycine soja OX=3848 GN=D0Y65_003118 PE=4 SV=1"	100811386	AEGVAK(1)NAPPEFQNTK
binding	C6T7N2	120	K	"Oxygen-evolving enhancer protein 1, chloroplastic OS=Glycine soja OX=3848 GN=D0Y65_003118 PE=4 SV=1"	100811386	GTGTANQCPTIDGGLESFAFK(1)QGK
binding	C6T7N2	128	K	"Oxygen-evolving enhancer protein 1, chloroplastic OS=Glycine soja OX=3848 GN=D0Y65_003118 PE=4 SV=1"	100811386	K(1)FCLEPTSFTVK
binding	A0A0R0HFS7	117	K	Adenylyl cyclase-associated protein	100793194	ALK(1)ELYLPGLR
binding	I1N8L0	218	K	Rubrerythrin domain-containing protein	GLYMA_19G123800	K(1)YTFFKPK
binding	I1N846	709	K	"Acetyl-coenzyme A synthetase, chloroplastic/glyoxysomal isoform A OS=Glycine soja OX=3848 GN=D0Y65_051113 PE=3 SV=1"	100808939	IHWAPGLPK(1)TR
binding	I1N8M8	611	K	4-alpha-glucanotransferase DPE2 OS=Glycine soja OX=3848 GN=glysoja_029495 PE=4 SV=1	100793021	LSYPYIK(1)R
binding	A0A0R0IF33	433	K	Calnexin-like isoform A OS=Glycine soja OX=3848 GN=D0Y65_019229 PE=3 SV=1	100785901	K(1)VFDLLYK
binding	Q76LA6	223	K	Cytosolic ascorbate peroxidase 2	apx2	PLVEK(1)YASDEDAFFADYAEAHQK
binding	Q76LA6	30	K	Cytosolic ascorbate peroxidase 2	apx2	GFIAEK(1)R
binding	Q76LA6	136	K	Cytosolic ascorbate peroxidase 2	apx2	LPDATK(1)GSDHLR
binding	Q76LA6	52	K	Cytosolic ascorbate peroxidase 2	apx2	LAWHSAGTYDVSSK(1)TGGPFGTIK
binding	I1N843	177	K	Glyceraldehyde-3-phosphate dehydrogenase	GLYMA_19G106800	EGAGK(1)HIQAGAK
binding	I1N8M8	960	K	4-alpha-glucanotransferase DPE2 OS=Glycine soja OX=3848 GN=glysoja_029495 PE=4 SV=1	100793021	FASTTEK(1)PVLVK
binding	I1N843	235	K	Glyceraldehyde-3-phosphate dehydrogenase	GLYMA_19G106800	VLDQK(1)FGIIK
binding	Q76LA6	122	K	Cytosolic ascorbate peroxidase 2	apx2	EDK(1)PEPPPEGR
binding	Q76LA6	199	K	Cytosolic ascorbate peroxidase 2	apx2	ELLSGEK(1)EGLLQLPSDK
binding	Q76LA6	170	K	Cytosolic ascorbate peroxidase 2	apx2	DIVALSGGHTIGAAHK(1)ER
binding	Q71EW8	36	K	Methionine synthase	547643	SSAEDLQK(1)VSSDLR
binding	Q71EW8	755	K	Methionine synthase	547643	YTEVKPALTNMVAAAK(1)LIR
binding	Q71EW8	400	K	Methionine synthase	547643	VTNEAVQK(1)AAAALK
binding	Q71EW8	279	K	Methionine synthase	547643	GTNTLDLIK(1)GGFPSGK
binding	Q71EW8	465	K	Methionine synthase	547643	ISEEEYVK(1)SIK
binding	Q71EW8	406	K	Methionine synthase	547643	AAAALK(1)GSDHR
binding	C6TAT2	52	K	Tau class glutathione S-transferase	547950	SPLLLQMNPIHK(1)K
binding	C6TAT2	26	K	Tau class glutathione S-transferase	547950	IALAEK(1)GVEYEYK
binding	I1N8R8	473	K	DNA gyrase subunit B	100807172	AALAAK(1)R
binding	C6T4R9	27	K	Ubiquitin-like domain-containing protein	100527579	TITLEVESSDTIDNVK(1)AK
binding	Q71EW8	744	K	Methionine synthase	547643	YTEVK(1)PALTNMVAAAK
binding	C6T4R9	6	K	Ubiquitin-like domain-containing protein	100527579	MQIFVK(1)TLTGK
binding	C6T4R9	11	K	Ubiquitin-like domain-containing protein	100527579	TLTGK(1)TITLEVESSDTIDNVK
binding	Q71EW8	617	K	Methionine synthase	547643	K(1)SEQAHYLDWAVHAFR
binding	Q71EW8	457	K	Methionine synthase	547643	ANK(1)ISEEEYVK
binding	Q71EW8	366	K	Methionine synthase	547643	IVEVNALAK(1)ALSGHK
binding	Q71EW8	736	K	Methionine synthase	547643	NILWVNPDCGLK(1)TR
binding	Q76LA6	147	K	Cytosolic ascorbate peroxidase 2	apx2	DVFGK(1)AMGLSDR
binding	A0A0R4J5H0	200	K	"30S ribosomal protein 2, chloroplastic OS=Glycine soja OX=3848 GN=D0Y65_042197 PE=4 SV=1"	GLYMA_15G271200	VLSAK(1)VSR
binding	A0A0R4J5H0	193	K	"30S ribosomal protein 2, chloroplastic OS=Glycine soja OX=3848 GN=D0Y65_042197 PE=4 SV=1"	GLYMA_15G271200	NFFSEK(1)GK
binding	C6T4R9	33	K	Ubiquitin-like domain-containing protein	100527579	IQDK(1)EGIPPDQQR
binding	I1MQ76	112	K	ZnF_CDGSH domain-containing protein	100783951	ATGDNVGPLLLK(1)K
binding	I1MQ76	97	K	ZnF_CDGSH domain-containing protein	100783951	SGTFPLCDGSHVK(1)HNK
binding	C6T7N2	309	K	"Oxygen-evolving enhancer protein 1, chloroplastic OS=Glycine soja OX=3848 GN=D0Y65_003118 PE=4 SV=1"	100811386	TKPETGEVIGVFQSLQPSDTDLGAK(1)APK
binding	I1MQ76	100	K	ZnF_CDGSH domain-containing protein	100783951	HNK(1)ATGDNVGPLLLK
binding	Q71EW8	678	K	Methionine synthase	547643	SDEK(1)LLSVFR
binding	A0A0R4J5A5	255	K	14_3_3 domain-containing protein	GLYMA_14G176900	EAAPK(1)GDGEQN
binding	A0A0R4J5A5	129	K	14_3_3 domain-containing protein	GLYMA_14G176900	VFYLK(1)MK
binding	A0A0R4J5A5	142	K	14_3_3 domain-containing protein	GLYMA_14G176900	YLAEFK(1)TGADR
binding	A0A0R4J5A5	124	K	14_3_3 domain-containing protein	GLYMA_14G176900	LVPSAASGDSK(1)VFYLK
binding	A0A0R4J410	9	K	Obg-like ATPase 1	100813501	SK(1)EAPAERPILGR
binding	Q71EW8	739	K	Methionine synthase	547643	K(1)YTEVKPALTNMVAAAK
binding	C6T7N2	139	K	"Oxygen-evolving enhancer protein 1, chloroplastic OS=Glycine soja OX=3848 GN=D0Y65_003118 PE=4 SV=1"	100811386	FCLEPTSFTVK(1)AEGVAK
binding	A0A0R0KHH6	55	K	Ras-related protein RABD2a OS=Glycine soja OX=3848 GN=glysoja_034728 PE=4 SV=1	GLYMA_03G110200	TVEQDGK(1)TIK
binding	Q7M1R5	127	K	Superoxide dismutase [Cu-Zn]	SOD1	AVVVHADSDDLGK(1)GGHELSK
binding	C6SVR0	163	K	Plastocyanin	100499708	GTYSFYCSPHQGAGMVGK(1)VTVN
binding	C6TD66	244	K	DUF2470 domain-containing protein	100793739	VDPIAQFSK(1)PVASHMNK
binding	C6TD66	147	K	DUF2470 domain-containing protein	100793739	DLTANPK(1)CSLLVAR
binding	C6TCB9	67	K	Protein kinase Pti1	100790016	EK(1)TDNFGSK
binding	A0A0R0IU60	179	K	"RuBisCO large subunit-binding protein subunit beta, chloroplastic OS=Glycine soja OX=3848 GN=D0Y65_020853 PE=3 SV=1"	100777674	ALVSELK(1)QMSK
binding	A0A0R0IU60	476	K	"RuBisCO large subunit-binding protein subunit beta, chloroplastic OS=Glycine soja OX=3848 GN=D0Y65_020853 PE=3 SV=1"	100777674	VDAIK(1)DSLDNDEEK
binding	C6TAT2	204	K	Tau class glutathione S-transferase	547950	K(1)VYDYVVAVTK
binding	C6TAT2	181	K	Tau class glutathione S-transferase	547950	MEEECPK(1)LVAWAK
binding	C6TAT2	197	K	Tau class glutathione S-transferase	547950	EAVSK(1)SLPDEK
binding	C6TAT2	104	K	Tau class glutathione S-transferase	547950	FWVDYIDK(1)K
binding	Q71EW8	468	K	Methionine synthase	547643	SIK(1)EEIRK
binding	C6T188	54	K	Tau class glutathione S-transferase	GSTU1	K(1)IPVLLHGDK
binding	C6SYH1	110	K	Rubredoxin-like domain-containing protein	100306219	FRPYAPAITK(1)NDNDTAVR
binding	I1MBJ1	56	K	Peroxidase	100812415	SVLQSALAK(1)EPR
binding	Q9SWR5	340	K	2-hydroxyisoflavanone synthase	IFS2	EEVYSVVGK(1)DR
binding	C6TC92	126	K	"Oxygen-evolving enhancer protein 1, chloroplastic OS=Glycine soja OX=3848 GN=D0Y65_029128 PE=4 SV=1"	100798485	PGK(1)YNAQK
binding	C6TC92	148	K	"Oxygen-evolving enhancer protein 1, chloroplastic OS=Glycine soja OX=3848 GN=D0Y65_029128 PE=4 SV=1"	100798485	AEGVAK(1)NAPPEFQNTK
binding	C6TC92	158	K	"Oxygen-evolving enhancer protein 1, chloroplastic OS=Glycine soja OX=3848 GN=D0Y65_029128 PE=4 SV=1"	100798485	NAPPEFQNTK(1)LMTR
binding	C6TC92	102	K	"Oxygen-evolving enhancer protein 1, chloroplastic OS=Glycine soja OX=3848 GN=D0Y65_029128 PE=4 SV=1"	100798485	TYLEVK(1)GTGTANQCPTIEGGVDSFAFKPGK
binding	C6TC92	142	K	"Oxygen-evolving enhancer protein 1, chloroplastic OS=Glycine soja OX=3848 GN=D0Y65_029128 PE=4 SV=1"	100798485	LCLEPTSFTVK(1)AEGVAK
binding	C6TC92	123	K	"Oxygen-evolving enhancer protein 1, chloroplastic OS=Glycine soja OX=3848 GN=D0Y65_029128 PE=4 SV=1"	100798485	GTGTANQCPTIEGGVDSFAFK(1)PGK
binding	C6SXX2	82	K	Ubiquitin-NEDD8-like protein RUB2 OS=Glycine soja OX=3848 GN=D0Y65_020778 PE=4 SV=1	100794152	VK(1)TLTGK
binding	A0A0R0FC05	18	K	Kinesin motor domain-containing protein (Fragment)	GLYMA_18G146600	ISPLINEK(1)R
binding	A0A0R0HFS7	231	K	Adenylyl cyclase-associated protein	100793194	VFSK(1)AGPPK
binding	C6T883	59	K	"30S ribosomal protein S1, chloroplastic isoform A OS=Glycine soja OX=3848 GN=D0Y65_044797 PE=4 SV=1"	100812847	K(1)LFEEAYER
binding	C6T883	189	K	"30S ribosomal protein S1, chloroplastic isoform A OS=Glycine soja OX=3848 GN=D0Y65_044797 PE=4 SV=1"	100812847	QLQAEDVTVK(1)GK
binding	C6T883	233	K	"30S ribosomal protein S1, chloroplastic isoform A OS=Glycine soja OX=3848 GN=D0Y65_044797 PE=4 SV=1"	100812847	ELPLK(1)FVEVDEEQSR
binding	C6T883	330	K	"30S ribosomal protein S1, chloroplastic isoform A OS=Glycine soja OX=3848 GN=D0Y65_044797 PE=4 SV=1"	100812847	VSLSTK(1)K
binding	C6T883	344	K	"30S ribosomal protein S1, chloroplastic isoform A OS=Glycine soja OX=3848 GN=D0Y65_044797 PE=4 SV=1"	100812847	NPK(1)LVFEK
binding	I1MB25	135	K	Serine hydroxymethyltransferase	100812952	PK(1)LIVAGASAYAR
binding	C6THI7	112	K	"Adenylate kinase 2, chloroplastic isoform A OS=Glycine soja OX=3848 GN=D0Y65_025055 PE=3 SV=1"	100784319	AEIATGSDNGK(1)R
binding	C6THI7	225	K	"Adenylate kinase 2, chloroplastic isoform A OS=Glycine soja OX=3848 GN=D0Y65_025055 PE=3 SV=1"	100784319	FDDTEEK(1)VK
binding	I1MB25	381	K	Serine hydroxymethyltransferase	100812952	ENTNGTK(1)LK
binding	Q7M1R5	134	K	Superoxide dismutase [Cu-Zn]	SOD1	GGHELSK(1)TTGNAGGR
binding	A0A0R0KHH6	122	K	Ras-related protein RABD2a OS=Glycine soja OX=3848 GN=glysoja_034728 PE=4 SV=1	GLYMA_03G110200	LLVGNK(1)SDLTANR
binding	C6TJH2	127	K	60S ribosomal protein L9 OS=Glycine soja OX=3848 GN=D0Y65_014636 PE=4 SV=1	100810611	K(1)VDMLEGVSVVR
binding	A0A0R4J5H0	98	K	"30S ribosomal protein 2, chloroplastic OS=Glycine soja OX=3848 GN=D0Y65_042197 PE=4 SV=1"	GLYMA_15G271200	IVQEHGAVEK(1)AEVMYDK
binding	A0A0R0J2L9	121	K	GrpE protein homolog	100798944	LVAEK(1)EQLLK
binding	A0A0R0IU60	485	K	"RuBisCO large subunit-binding protein subunit beta, chloroplastic OS=Glycine soja OX=3848 GN=D0Y65_020853 PE=3 SV=1"	100777674	DSLDNDEEK(1)VGADIVK
binding	Q84L66	345	K	Putative NADH-dependent hydroxypyruvate reductase	548099	IK(1)GYPVWFDANR
binding	C6TIG2	83	K	"Cytochrome b-c1 complex subunit Rieske, mitochondrial"	100798615	NPTSK(1)IVYDDHNHER
binding	C6TIG2	163	K	"Cytochrome b-c1 complex subunit Rieske, mitochondrial"	100798615	GK(1)PVFIR
binding	A0A0R0IU60	55	K	"RuBisCO large subunit-binding protein subunit beta, chloroplastic OS=Glycine soja OX=3848 GN=D0Y65_020853 PE=3 SV=1"	100777674	ELHFNK(1)DGTAIK
binding	A0A0R0HFS7	253	K	Adenylyl cyclase-associated protein	100793194	WVVENQIEK(1)K
binding	I1N8M8	360	K	4-alpha-glucanotransferase DPE2 OS=Glycine soja OX=3848 GN=glysoja_029495 PE=4 SV=1	100793021	AK(1)QQLDGK
binding	I1N8M8	131	K	4-alpha-glucanotransferase DPE2 OS=Glycine soja OX=3848 GN=glysoja_029495 PE=4 SV=1	100793021	SAFK(1)DVIFR
binding	C6TAW2	70	K	40S ribosomal protein S24	100802918	THFGGGK(1)STGFGLIYDTVENAK
binding	C6T7N2	277	K	"Oxygen-evolving enhancer protein 1, chloroplastic OS=Glycine soja OX=3848 GN=D0Y65_003118 PE=4 SV=1"	100811386	GK(1)ITFSVTK
binding	A0A0R0IU60	471	K	"RuBisCO large subunit-binding protein subunit beta, chloroplastic OS=Glycine soja OX=3848 GN=D0Y65_020853 PE=3 SV=1"	100777674	LASK(1)VDAIK
binding	C6T883	331	K	"30S ribosomal protein S1, chloroplastic isoform A OS=Glycine soja OX=3848 GN=D0Y65_044797 PE=4 SV=1"	100812847	K(1)LEPTPGDMIR
binding	A0A0R4J5H0	88	K	"30S ribosomal protein 2, chloroplastic OS=Glycine soja OX=3848 GN=D0Y65_042197 PE=4 SV=1"	GLYMA_15G271200	TVTNDELAK(1)IVQEHGAVEK
binding	A0A0R4J5H0	179	K	"30S ribosomal protein 2, chloroplastic OS=Glycine soja OX=3848 GN=D0Y65_042197 PE=4 SV=1"	GLYMA_15G271200	VYVGNLAK(1)TVTTDTLK
binding	Q8LJW0	202	K	40S ribosomal protein S4	547645	HK(1)GSFETIHVQDSTGHEFATR
binding	I1M984	110	K	AA_TRNA_LIGASE_II domain-containing protein	100788164	AQAIRPVGK(1)K
binding	A0A0R4J5H0	105	K	"30S ribosomal protein 2, chloroplastic OS=Glycine soja OX=3848 GN=D0Y65_042197 PE=4 SV=1"	GLYMA_15G271200	AEVMYDK(1)YSGR
binding	A0A0R4J5H0	187	K	"30S ribosomal protein 2, chloroplastic OS=Glycine soja OX=3848 GN=D0Y65_042197 PE=4 SV=1"	GLYMA_15G271200	TVTTDTLK(1)NFFSEK
binding	A0A0R4J5N5	35	K	PCI domain-containing protein	GLYMA_17G127100	YK(1)EDVFTHVK
binding	A0A0R4J5N5	104	K	PCI domain-containing protein	GLYMA_17G127100	EAHLAK(1)SLFFIR
binding	A0A0R4J5N5	116	K	PCI domain-containing protein	GLYMA_17G127100	EK(1)ALEHLK
binding	A0A0R4J5N5	346	K	PCI domain-containing protein	GLYMA_17G127100	IDK(1)VAGVLETNRPDAK
binding	A0A0R4J5N5	122	K	PCI domain-containing protein	GLYMA_17G127100	ALEHLK(1)VTETK
binding	I1M9R6	99	K	Protein kinase domain-containing protein	100790292	NK(1)VLESR
binding	I1MB25	304	K	Serine hydroxymethyltransferase	100812952	NK(1)GIDGSR
binding	C6SVR0	98	K	Plastocyanin	100499708	IVFK(1)NNAGFPHNVVFDEDEIPSGVDAGK
binding	C6TNT2	260	K	EF1Bgamma class glutathione S-transferase	100787125	PK(1)NPLDLLPPSK
binding	I1J8T9	176	K	Glucose-6-phosphate 1-epimerase	GLYMA_01G173300	SLATELTVK(1)NTDNK
binding	C6ZJY7	466	K	Serine hydroxymethyltransferase	100305380	GLVNNK(1)AIEDLK
binding	I1JR41	144	K	PsbP domain-containing protein	100792664	SVEDLGPPQEAGK(1)K
binding	Q2PMT9	381	K	Photosystem II CP43 reaction center protein	psbC	LK(0.908)K(0.092)DIQPWQER
binding	I1JRI7	127	K	Superoxide dismutase [Cu-Zn]	GLYMA_03G242900	AVVVHADPDDLGK(1)GGHELSK
binding	I1JRI7	134	K	Superoxide dismutase [Cu-Zn]	GLYMA_03G242900	GGHELSK(1)TTGNAGGR
binding	Q2PMT9	382	K	Photosystem II CP43 reaction center protein	psbC	K(1)DIQPWQER
binding	Q2PMT9	339	K	Photosystem II CP43 reaction center protein	psbC	LGANVGSAQGPTGLGK(1)YLMR
binding	Q2PMT9	457	K	Photosystem II CP43 reaction center protein	psbC	AAAAGFEK(1)GIDR
binding	A0A0R0IRJ4	111	K	Obg-like ATPase 1	100500688	LHVLSDLSK(1)SQR
binding	I1M3W1	191	K	Ribosomal_S7 domain-containing protein	GLYMA_13G300300	GSSNSYAIK(1)K
binding	I1M3C3	5	K	Ribosomal_L18_c domain-containing protein	100786189	VYVK(1)AQK
binding	I1M3C3	43	K	Ribosomal_L18_c domain-containing protein	100786189	NK(1)YNTPK
binding	I1M3C3	177	K	Ribosomal_L18_c domain-containing protein	100786189	GALDGGLDIPHSDK(1)R
binding	I1M3C3	163	K	Ribosomal_L18_c domain-containing protein	100786189	VFGALK(1)GALDGGLDIPHSDKR
binding	I1M3C3	48	K	Ribosomal_L18_c domain-containing protein	100786189	YNTPK(1)YR
binding	I1NDM7	99	K	SET domain-containing protein	100801721	NEVVLQVPK(1)R
binding	I1NDM7	423	K	SET domain-containing protein	100801721	EAK(1)LDSR
binding	A0A0R0IRJ4	345	K	Obg-like ATPase 1	100500688	TYFTSGEK(1)ETK
binding	A0A0R0HZK7	297	K	BRO1 domain-containing protein	100795465	SAVNVLTEAK(1)K
binding	I1M3C3	187	K	Ribosomal_L18_c domain-containing protein	100786189	K(1)ELDAEVHR
binding	I1JPW5	284	K	Enolase isoform A OS=Glycine soja OX=3848 GN=D0Y65_007606 PE=3 SV=1	100811084	ISGDALK(1)DLYK
binding	I1JPW5	277	K	Enolase isoform A OS=Glycine soja OX=3848 GN=D0Y65_007606 PE=3 SV=1	100811084	EDNNDGSQK(1)ISGDALK
binding	I1JPW5	268	K	Enolase isoform A OS=Glycine soja OX=3848 GN=D0Y65_007606 PE=3 SV=1	100811084	TYDLNFK(1)EDNNDGSQK
binding	I1JMI9	93	K	Malic enzyme	100799344	FMVDLK(1)R
binding	I1JMI9	566	K	Malic enzyme	100799344	DITK(1)QVATAVIK
binding	I1M3Y7	133	K	Cytochrome b6-f complex iron-sulfur subunit	GLYMA_13G302900	TLTQGLK(1)GDPTYLVVEK
binding	I1M3Y7	63	K	Cytochrome b6-f complex iron-sulfur subunit	GLYMA_13G302900	VPDMGK(1)R
binding	I1M3Y7	119	K	Cytochrome b6-f complex iron-sulfur subunit	GLYMA_13G302900	DAVGNDVIAENWLK(1)AHGPGDR
binding	A0A0R0IRJ4	230	K	Obg-like ATPase 1	100500688	EALMDGK(1)PAR
binding	I1NAK9	348	K	Aamy domain-containing protein	100785968	IYESHIGMSSPEPK(1)INTYVNFR
binding	I1NAK9	136	K	Aamy domain-containing protein	100785968	HIEDGQGSVVSSLVDVNIPAK(1)K
binding	I1NAK9	154	K	Aamy domain-containing protein	100785968	IVSDEVK(1)PK
binding	I1NAK9	584	K	Aamy domain-containing protein	100785968	WIEILK(1)K
binding	I1JN14	118	K	PsbP domain-containing protein	GLYMA_03G123100	FILPPTWK(1)QAR
binding	I1JN14	229	K	PsbP domain-containing protein	GLYMA_03G123100	YVLETPYALTGTHNLAK(1)ATAK
binding	I1JN14	148	K	PsbP domain-containing protein	GLYMA_03G123100	FEDEK(1)QGK
binding	I1JN14	96	K	PsbP domain-containing protein	GLYMA_03G123100	ATPK(1)DTPALR
binding	I1NB26	377	K	RF_PROK_I domain-containing protein	100805037	TYNYK(1)DNR
binding	I1JPH8	165	K	"ATP phosphoribosyltransferase 2, chloroplastic isoform A OS=Glycine soja OX=3848 GN=D0Y65_007472 PE=4 SV=1"	GLYMA_03G176400	MPQWTEEK(1)PLR
binding	I1JPH8	66	K	"ATP phosphoribosyltransferase 2, chloroplastic isoform A OS=Glycine soja OX=3848 GN=D0Y65_007472 PE=4 SV=1"	GLYMA_03G176400	NCQLSVK(1)QVNPR
binding	I1JPH8	335	K	"ATP phosphoribosyltransferase 2, chloroplastic isoform A OS=Glycine soja OX=3848 GN=D0Y65_007472 PE=4 SV=1"	GLYMA_03G176400	ALYK(1)SIQQLR
binding	I1JPW5	204	K	Enolase isoform A OS=Glycine soja OX=3848 GN=D0Y65_007606 PE=3 SV=1	100811084	K(1)YGQDAVNVGDEGGFAPNIQENK
binding	A0A0R0HII6	125	K	E3 ubiquitin protein ligase	100790744	NK(1)ADLER
binding	A0A0R0H948	809	K	WD_REPEATS_REGION domain-containing protein	GLYMA_12G010300	LNSGDISK(1)NASDK
binding	A0A0R0H948	793	K	WD_REPEATS_REGION domain-containing protein	GLYMA_12G010300	EIEDNSK(1)R
binding	A0A0R0GB11	461	K	CW-type domain-containing protein	102667636	K(1)AEAVAR
binding	I1JST2	159	K	Glyceraldehyde-3-phosphate dehydrogenase	100806482	SIK(1)VVSSR
binding	I1JST2	156	K	Glyceraldehyde-3-phosphate dehydrogenase	100806482	ILDNETITVDGK(1)SIK
binding	I1JST2	259	K	Glyceraldehyde-3-phosphate dehydrogenase	100806482	ILDAEFGIVK(1)GTMTTTHSYTGDQR
binding	Q2PMS8	266	K	"ATP synthase subunit alpha, chloroplastic"	atpA	HTLIIYDDLSK(1)QAQAYR
binding	Q2PMS8	114	K	"ATP synthase subunit alpha, chloroplastic"	atpA	VINALAK(1)PIDGR
binding	Q2PMS8	11	K	"ATP synthase subunit alpha, chloroplastic"	atpA	ADEISK(1)IIR
binding	Q2PMS8	25	K	"ATP synthase subunit alpha, chloroplastic"	atpA	IEQYNTEVK(1)IVNTGTVLQVGDGIAR
binding	I1JU51	172	K	Rieske domain-containing protein	100808233	LAK(1)LSEGQLIDGR
binding	I1JU51	209	K	Rieske domain-containing protein	100808233	IPQLPADAK(1)IPR
binding	I1JU51	418	K	Rieske domain-containing protein	100808233	VPTK(1)ELYLNLK
binding	I1JU51	385	K	Rieske domain-containing protein	100808233	VFPK(1)WYFHQNASK
binding	I1JU51	292	K	Rieske domain-containing protein	100808233	TDWTAK(1)R
binding	A0A0R0FFV7	73	K	2Fe-2S ferredoxin-type domain-containing protein	100807125	AISGEK(1)LLR
binding	I1JU82	126	K	"Chaperone protein ClpB4, mitochondrial OS=Glycine soja OX=3848 GN=D0Y65_008930 PE=3 SV=1"	100782242	ALLEQK(1)DGLAR
binding	K7MYU5	348	K	Eukaryotic translation initiation factor 3 subunit A	100782598	THGASHLELEHEK(1)ER
binding	I1JVN0	116	K	"Photosystem I reaction center subunit V, chloroplastic OS=Glycine soja OX=3848 GN=D0Y65_009399 PE=4 SV=1"	GLYMA_04G112800	AK(1)EYVSLLK
binding	I1JVN0	97	K	"Photosystem I reaction center subunit V, chloroplastic OS=Glycine soja OX=3848 GN=D0Y65_009399 PE=4 SV=1"	GLYMA_04G112800	ENVAK(1)QVPEQNGLTHFEAGDTR
binding	A0A0R0FB49	301	K	Synaptotagmin-5 isoform A OS=Glycine soja OX=3848 GN=D0Y65_045496 PE=4 SV=1	GLYMA_17G109500	LVQAK(1)ELTNK
binding	A0A0R0F761	222	K	ATPase_AAA_core domain-containing protein	100797222	EAADMIK(1)K
binding	Q2PMS8	469	K	"ATP synthase subunit alpha, chloroplastic"	atpA	AYLNTNK(1)PQFK
binding	I1M3Y7	143	K	Cytochrome b6-f complex iron-sulfur subunit	GLYMA_13G302900	GDPTYLVVEK(1)DR
binding	Q2PMS8	377	K	"ATP synthase subunit alpha, chloroplastic"	atpA	AMK(1)QVAGK
binding	I1JSR4	236	K	PsbP domain-containing protein	100785276	VQK(1)VVASFR
binding	I1M3C3	227	K	Ribosomal_L18_c domain-containing protein	100786189	YQSHFSEYIK(1)R
binding	I1M3C3	240	K	Ribosomal_L18_c domain-containing protein	100786189	GIEADGIEALYK(1)K
binding	I1JR38	251	K	Epimerase domain-containing protein	GLYMA_03G230000	PIPIPGSGIQITQLGHVK(1)DLAK
binding	I1JR38	190	K	Epimerase domain-containing protein	GLYMA_03G230000	GK(1)LETESLLQAR
binding	I1JSD2	85	K	"Glutamate-1-semialdehyde 2,1-aminomutase, chloroplastic isoform A OS=Glycine soja OX=3848 GN=D0Y65_008349 PE=3 SV=1"	100790574	SVGGQPIVIDSVK(1)GSR
binding	I1JSD2	57	K	"Glutamate-1-semialdehyde 2,1-aminomutase, chloroplastic isoform A OS=Glycine soja OX=3848 GN=D0Y65_008349 PE=3 SV=1"	100790574	SEEAFAAAK(1)ELMPGGVNSPVR
binding	I1JSD2	458	K	"Glutamate-1-semialdehyde 2,1-aminomutase, chloroplastic isoform A OS=Glycine soja OX=3848 GN=D0Y65_008349 PE=3 SV=1"	100790574	K(1)TIAAAEK
binding	I1JSD2	361	K	"Glutamate-1-semialdehyde 2,1-aminomutase, chloroplastic isoform A OS=Glycine soja OX=3848 GN=D0Y65_008349 PE=3 SV=1"	100790574	IK(1)EPGTYEYLDK
binding	I1JSD2	48	K	"Glutamate-1-semialdehyde 2,1-aminomutase, chloroplastic isoform A OS=Glycine soja OX=3848 GN=D0Y65_008349 PE=3 SV=1"	100790574	LTLTK(1)SEEAFAAAK
binding	I1JSD2	422	K	"Glutamate-1-semialdehyde 2,1-aminomutase, chloroplastic isoform A OS=Glycine soja OX=3848 GN=D0Y65_008349 PE=3 SV=1"	100790574	SDTDK(1)FAR
binding	A0A0R4J4L1	110	K	Epimerase domain-containing protein	100806281	GTVNVLK(1)AAK
binding	A0A0R4J4L1	43	K	Epimerase domain-containing protein	100806281	DENETK(1)HLEEMEGAK
binding	A0A0R4J4L1	141	K	Epimerase domain-containing protein	100806281	IK(1)GEECWTDLEYCK
binding	A0A0R4J4L1	103	K	Epimerase domain-containing protein	100806281	QILEPAIK(1)GTVNVLK
binding	A0A0R4J4L1	163	K	Epimerase domain-containing protein	100806281	GLYYPIAK(1)TLAEK
binding	I1NJ61	788	K	CPSF_A domain-containing protein	100800457	FVLQPK(1)R
binding	Q2PMS8	473	K	"ATP synthase subunit alpha, chloroplastic"	atpA	AYLNTNKPQFK(1)EIISSTK
binding	I1JSR4	92	K	PsbP domain-containing protein	100785276	VYTDDENK(1)FK
binding	I1JSR4	233	K	PsbP domain-containing protein	100785276	YASK(1)VQK
binding	Q2PMS8	456	K	"ATP synthase subunit alpha, chloroplastic"	atpA	K(1)FLVELR
binding	C6ZJY7	170	K	Serine hydroxymethyltransferase	100305380	IMGLDLPSGGHLTHGYYTSGGK(1)K
binding	I1NAK9	656	K	Aamy domain-containing protein	100785968	GIALHK(1)MIR
binding	I1NAK9	147	K	Aamy domain-containing protein	100785968	SK(1)IVSDEVKPK
binding	A0A0R4J410	362	K	Obg-like ATPase 1	100813501	ELGSESAVK(1)AAGK
binding	A0A0R4J3Q2	162	K	Calcium-binding allergen Ole e 8 OS=Glycine soja OX=3848 GN=D0Y65_019680 PE=4 SV=1	100783572	SVDSDGDGNVNFPEFK(1)R
binding	A0A0R0L980	136	K	C2H2-type domain-containing protein	102668301	ALGDLTGIK(1)K
binding	A0A0R0L5Y8	169	K	EF-hand domain-containing protein	GLYMA_02G186900	FDK(1)TGGK
binding	A0A0R0KGG4	280	K	Peptidylprolyl isomerase	100794411	TVSEVTEDK(1)K
binding	A0A0R0KGG4	42	K	Peptidylprolyl isomerase	100794411	VGEEK(1)EIGK
binding	A0A0R0KFL3	371	K	ATPase_AAA_core domain-containing protein	100795298	WISGVGVENIGK(1)K
binding	A0A0R0KFL3	327	K	ATPase_AAA_core domain-containing protein	100795298	TDGVLK(1)EDIIK
binding	C6TAT2	117	K	Tau class glutathione S-transferase	547950	MWLSK(1)GEEHEAGK
binding	I1J9S1	163	K	FAD_binding_3 domain-containing protein	100787671	ITDSLELK(1)K
binding	Q41219	325	K	Leghemoglobin reductase	FLBR	IGVETDK(1)LGR
binding	I1JB64	85	K	"NADH dehydrogenase [ubiquinone] flavoprotein 1, mitochondrial"	100777389	TK(1)DLVLK
binding	I1JB64	100	K	"NADH dehydrogenase [ubiquinone] flavoprotein 1, mitochondrial"	100777389	GTDWIVSEMK(1)K
binding	Q2PMV0	392	K	"ATP synthase subunit beta, chloroplastic"	atpB	VK(1)QTLQR
binding	Q2PMV0	231	K	"ATP synthase subunit beta, chloroplastic"	atpB	ESGVINEQNIAESK(1)VALVYGQMNEPPGAR
binding	Q2PMV0	167	K	"ATP synthase subunit beta, chloroplastic"	atpB	RGGK(1)IGLFGGAGVGK
binding	Q2PMV0	17	K	"ATP synthase subunit beta, chloroplastic"	atpB	INPTTSGPEVSALEK(1)K
binding	Q2PMV0	497	K	"ATP synthase subunit beta, chloroplastic"	atpB	ATNLEMESNLK(1)K
binding	I1JAG0	49	K	RRM domain-containing protein	100778595	SAITAAAAPK(1)K
binding	I1J8T9	224	K	Glucose-6-phosphate 1-epimerase	GLYMA_01G173300	NPVEGK(1)EER
binding	I1M786	34	K	EF1_GNE domain-containing protein	100816855	TYISGDQLTK(1)DDIK
binding	I1N9S7	184	K	Long-chain-alcohol oxidase	100808951	AIGYQVDTK(1)EK
binding	C6ZJY7	387	K	Serine hydroxymethyltransferase	100305380	VEK(1)LCDLCNITVNK
binding	C6ZJY7	460	K	Serine hydroxymethyltransferase	100305380	DFNK(1)GLVNNK
binding	C6ZJY7	472	K	Serine hydroxymethyltransferase	100305380	AIEDLK(1)ADVEK
binding	C6ZJY7	453	K	Serine hydroxymethyltransferase	100305380	EHGK(1)LLK
binding	C6ZJY7	201	K	Serine hydroxymethyltransferase	100305380	VNSTTGYIDYDRLEEK(1)ALDFRPK
binding	C6ZJY7	352	K	Serine hydroxymethyltransferase	100305380	ANAVALGK(1)YLMGK
binding	I1N954	38	K	Ribosomal_S10 domain-containing protein	GLYMA_19G145000	NLEK(1)VCADLVR
binding	I1N954	11	K	Ribosomal_S10 domain-containing protein	GLYMA_19G145000	ATYAAMK(0.007)PTK(0.993)PGLEESQEQIHK
binding	I1N954	63	K	Ribosomal_S10 domain-containing protein	GLYMA_19G145000	MPTK(1)VLHITTR
binding	C6ZJZ0	511	K	Serine hydroxymethyltransferase	100499635	QFPTIGFEK(1)ATMK
binding	C6ZJZ0	395	K	Serine hydroxymethyltransferase	100499635	NK(1)GIDGSR
binding	C6ZJZ0	393	K	Serine hydroxymethyltransferase	100499635	GYELVSGGTENHLVLVNLK(1)NK
binding	I1N954	23	K	Ribosomal_S10 domain-containing protein	GLYMA_19G145000	ATYAAMKPTKPGLEESQEQIHK(1)IR
binding	I1N954	31	K	Ribosomal_S10 domain-containing protein	GLYMA_19G145000	ITLSSK(1)HVK
binding	F9W2W3	628	K	Alpha-amylase	AMY1	YK(1)FMNAFDR
binding	F9W2W3	370	K	Alpha-amylase	AMY1	GYHK(1)LWDSR
binding	I1J547	463	K	Aminotran_1_2 domain-containing protein	GLYMA_01G026700	K(1)FNDEFMEQYEDNR
binding	I1J547	406	K	Aminotran_1_2 domain-containing protein	GLYMA_01G026700	ALEAAK(1)QAAK
binding	I1J547	462	K	Aminotran_1_2 domain-containing protein	GLYMA_01G026700	TTILPDEEDMPAIMDSFK(1)K
binding	Q2PMV0	217	K	"ATP synthase subunit beta, chloroplastic"	atpB	EGNDLYMEMK(1)ESGVINEQNIAESK
binding	A0A0R0JYG9	107	K	Rubredoxin-like domain-containing protein	100812204	AYAPAVTK(1)NDNDTAVR
binding	A0A0R0JQU1	239	K	"RNA-binding protein CP31B, chloroplastic OS=Glycine soja OX=3848 GN=D0Y65_011255 PE=4 SV=1"	GLYMA_05G043200	LEQIFSEHGK(1)VEDAR
binding	A0A0R0JQU1	192	K	"RNA-binding protein CP31B, chloroplastic OS=Glycine soja OX=3848 GN=D0Y65_011255 PE=4 SV=1"	GLYMA_05G043200	VLTVNK(1)AAPK
binding	I1NAI7	146	K	Enolase isoform A OS=Glycine soja OX=3848 GN=D0Y65_051937 PE=3 SV=1	GLYMA_19G190900	HIANIAGNK(1)K
binding	I1NAI7	268	K	Enolase isoform A OS=Glycine soja OX=3848 GN=D0Y65_051937 PE=3 SV=1	GLYMA_19G190900	TYDLNFK(1)EDNNDGSQR
binding	I1NAI7	65	K	Enolase isoform A OS=Glycine soja OX=3848 GN=D0Y65_051937 PE=3 SV=1	GLYMA_19G190900	GVSK(1)AVDNVNTVIGPALIGK
binding	Q2PMU3	20	K	Photosystem I P700 chlorophyll a apoprotein A1	psaA	ILVDRDPIK(1)TSFEEWAK
binding	I1JJ05	215	K	PsbP domain-containing protein	100813388	TADGDEGGK(1)HHIIR
binding	I1JJ05	141	K	PsbP domain-containing protein	100813388	K(1)SITDYGSPEEFLSK
binding	I1JJ05	232	K	PsbP domain-containing protein	100813388	LFICK(1)AQAGDK
binding	I1JJ05	227	K	PsbP domain-containing protein	100813388	DGK(1)LFICK
binding	I1JJ05	140	K	PsbP domain-containing protein	100813388	YEDNFDSTTNVVVTITPTDK(1)K
binding	I1JJ05	110	K	PsbP domain-containing protein	100813388	WNPSK(1)EVEYTGQVVR
binding	Q2PMU3	707	K	Photosystem I P700 chlorophyll a apoprotein A1	psaA	LK(1)VAPATQPR
binding	Q2PMU3	320	K	Photosystem I P700 chlorophyll a apoprotein A1	psaA	TNWGIGHSIK(1)DILEAHK
binding	Q2PMU3	28	K	Photosystem I P700 chlorophyll a apoprotein A1	psaA	TSFEEWAK(1)PGHFSR
binding	A0A0R0JEI9	91	K	14_3_3 domain-containing protein	GLYMA_06G094400	KNDDHVSLVK(1)HYR
binding	Q2PMU3	11	K	Photosystem I P700 chlorophyll a apoprotein A1	psaA	SPEPEVK(1)ILVDRDPIK
binding	Q2PMU3	327	K	Photosystem I P700 chlorophyll a apoprotein A1	psaA	DILEAHK(1)GPFTGQGHK
binding	Q2PMU3	564	K	Photosystem I P700 chlorophyll a apoprotein A1	psaA	LIPDK(1)ANLGFR
binding	I1M599	386	K	Lipoxygenase	GLYMA_13G347800	SK(1)LDTQAYGDHTCIITK
binding	I1M599	680	K	Lipoxygenase	GLYMA_13G347800	DK(1)PWWQK
binding	I1M5T2	281	K	Phospholipase D	100784434	TSVPLLK(1)K
binding	A0A0R0J4Q6	183	K	DEAD-box ATP-dependent RNA helicase 56 isoform F OS=Glycine soja OX=3848 GN=D0Y65_021189 PE=4 SV=1	100799082	DK(1)DLGLK
binding	I1M5T2	282	K	Phospholipase D	100784434	K(1)DGLMATHDQETEEYFR
binding	I1NAI7	284	K	Enolase isoform A OS=Glycine soja OX=3848 GN=D0Y65_051937 PE=3 SV=1	GLYMA_19G190900	ISGDALK(1)DLYK
binding	A0A0R0JEI9	82	K	14_3_3 domain-containing protein	GLYMA_06G094400	K(1)NDDHVSLVK
binding	A0A0R0JEI9	150	K	14_3_3 domain-containing protein	GLYMA_06G094400	K(1)TAAEDTMLSYK
binding	Q2PMV0	359	K	"ATP synthase subunit beta, chloroplastic"	atpB	GLAAK(1)GIYPAVDPLDSTSTMLQPR
binding	Q2PMV0	50	K	"ATP synthase subunit beta, chloroplastic"	atpB	MPNIYNALIVK(1)GR
binding	I1MZ47	207	K	MPN domain-containing protein	GLYMA_18G029800	LTALK(1)GLDAR
binding	I1MZ47	188	K	MPN domain-containing protein	GLYMA_18G029800	DVK(1)DTTISTLATEVSAK
binding	I1JC65	437	K	Aminotran_1_2 domain-containing protein	100787173	LLEATGISTVPGSGFGQK(1)EGVFHLR
binding	I1JC65	268	K	Aminotran_1_2 domain-containing protein	100787173	K(1)VLMELGPPISK
binding	I1JC65	406	K	Aminotran_1_2 domain-containing protein	100787173	ALEAAK(1)QAGK
binding	I1JC65	410	K	Aminotran_1_2 domain-containing protein	100787173	QAGK(1)VPDVYYCLK
binding	I1N1D5	9	K	Eukaryotic translation initiation factor 3 subunit G	100818725	AHQGEPAK(1)LR
binding	I1JDS1	181	K	PsbP domain-containing protein	100789641	IVEAK(1)ELDVEGK
binding	I1JFT4	212	K	Lipoxygenase	100795276	SDSPVK(1)R
binding	I1JFT4	385	K	Lipoxygenase	100795276	VIPK(1)LLSVVNDK
binding	I1JFT4	393	K	Lipoxygenase	100795276	LLSVVNDK(1)QNLLR
binding	I1JFT4	870	K	Lipoxygenase	100795276	LK(1)EIEGIIDSR
binding	I1JFT4	406	K	Lipoxygenase	100795276	FDTPDAFK(1)R
binding	I1NAI7	204	K	Enolase isoform A OS=Glycine soja OX=3848 GN=D0Y65_051937 PE=3 SV=1	GLYMA_19G190900	K(1)YGQDAINVGDEGGFAPNIQENK
binding	I1NAI7	132	K	Enolase isoform A OS=Glycine soja OX=3848 GN=D0Y65_051937 PE=3 SV=1	GLYMA_19G190900	AGASVLK(1)IPLYK
binding	I1M5T2	606	K	Phospholipase D	100784434	AK(1)GIVENPR
binding	C6TAT2	187	K	Tau class glutathione S-transferase	547950	LVAWAK(1)R
binding	I1N843	70	K	Glyceraldehyde-3-phosphate dehydrogenase	GLYMA_19G106800	LK(1)VAINGFGR
binding	C6TGU0	233	K	DHAR class glutathione S-transferase	732557	SYMK(1)AIFSR
binding	I1LL25	122	K	"RuBisCO large subunit-binding protein subunit alpha, chloroplastic isoform A OS=Glycine soja OX=3848 GN=D0Y65_030247 PE=3 SV=1"	100806471	EVASK(1)TNDSAGDGTTTASVLAR
binding	I1LL25	181	K	"RuBisCO large subunit-binding protein subunit alpha, chloroplastic isoform A OS=Glycine soja OX=3848 GN=D0Y65_030247 PE=3 SV=1"	100806471	PVK(1)GGDDIK
binding	I1LL25	90	K	"RuBisCO large subunit-binding protein subunit alpha, chloroplastic isoform A OS=Glycine soja OX=3848 GN=D0Y65_030247 PE=3 SV=1"	100806471	NVVLDEFGSPK(1)VVNDGVTIAR
binding	I1M3M0	128	K	14_3_3 domain-containing protein	547990	MK(1)GDYYR
binding	C6SVL1	21	K	Ribosomal protein	100305550	EAISGIMTDSK(1)EK
binding	I1JG82	144	K	Tr-type G domain-containing protein	100785222	NTSVTYK(1)DAK
binding	I1LN34	441	K	Selenium-binding protein 1 OS=Glycine soja OX=3848 GN=D0Y65_037205 PE=4 SV=1	100788278	GSHIIQIDVDTEK(1)GGLK
binding	I1LN34	287	K	Selenium-binding protein 1 OS=Glycine soja OX=3848 GN=D0Y65_037205 PE=4 SV=1	100788278	FFK(1)TQDESWSHEVAISVKPLK
binding	I1LN34	405	K	Selenium-binding protein 1 OS=Glycine soja OX=3848 GN=D0Y65_037205 PE=4 SV=1	100788278	GGPQMIQLSLDGK(1)R
binding	I1LN34	127	K	Selenium-binding protein 1 OS=Glycine soja OX=3848 GN=D0Y65_037205 PE=4 SV=1	100788278	APSLHK(1)VVEPADIIQK
binding	I1LIF9	96	K	SWIB domain-containing protein	100795307	LQNLQNPANK(1)K
binding	I1LGM2	269	K	Hsp70-Hsp90 organizing protein 1 isoform A OS=Glycine soja OX=3848 GN=D0Y65_028826 PE=4 SV=1	100816776	DAGNAAYK(1)K
binding	C6SVS9	211	K	Ribosomal protein	100499715	STMGK(1)CYR
binding	I1N4B8	227	K	Aldose 1-epimerase	GLYMA_18G257700	ITPVDNK(1)LIPTGK
binding	I1LKU1	171	K	T-complex protein 1 subunit beta OS=Glycine soja OX=3848 GN=D0Y65_030159 PE=3 SV=1	100794780	ILSQDK(1)DHFAK
binding	I1LK56	121	K	ras-related protein RABE1c OS=Vigna radiata var. radiata OX=3916 GN=LOC106756388 PE=4 SV=1	100775804	AVPTSK(1)GQALADEYGIK
binding	I1LK56	107	K	ras-related protein RABE1c OS=Vigna radiata var. radiata OX=3916 GN=LOC106756388 PE=4 SV=1	100775804	ILVGNK(1)ADMDESK
binding	I1LK56	62	K	ras-related protein RABE1c OS=Vigna radiata var. radiata OX=3916 GN=LOC106756388 PE=4 SV=1	100775804	TIELDGK(1)R
binding	I1LK56	114	K	ras-related protein RABE1c OS=Vigna radiata var. radiata OX=3916 GN=LOC106756388 PE=4 SV=1	100775804	ADMDESK(1)R
binding	I1M3M0	145	K	14_3_3 domain-containing protein	547990	K(1)EAADQSMK
binding	I1M3M0	76	K	14_3_3 domain-containing protein	547990	EETK(1)GNELNAK
binding	I1M841	435	K	ATPase_AAA_core domain-containing protein	GLYMA_14G067000	YLNEAALGDANQDAIK(1)R
binding	I1LL25	474	K	"RuBisCO large subunit-binding protein subunit alpha, chloroplastic isoform A OS=Glycine soja OX=3848 GN=D0Y65_030247 PE=3 SV=1"	100806471	DK(1)LDDADER
binding	B3TDK9	386	K	Lipoxygenase	100803358	SK(1)LDSQAYGDHTSIITK
binding	B3TDK9	266	K	Lipoxygenase	100803358	DEAFGHLK(1)SSDFLVYGIK
binding	B3TDK9	444	K	Lipoxygenase	100803358	INATTTK(1)TYATR
binding	B3TDK9	817	K	Lipoxygenase	100803358	LIQK(0.88)NK(0.12)DETLR
binding	B3TDK9	437	K	Lipoxygenase	100803358	K(1)INATTTK
binding	B3TDK9	749	K	Lipoxygenase	100803358	NPEK(1)EFLK
binding	B3TDK9	14	K	Lipoxygenase	100803358	IK(1)GNLVIMR
binding	B3TDK9	819	K	Lipoxygenase	100803358	NK(1)DETLR
binding	B3TDK9	745	K	Lipoxygenase	100803358	GSAEYAALAK(1)NPEK
binding	I1MJM9	115	K	PsbP domain-containing protein	100789413	VEK(1)GTNGTDSEFYNPK
binding	B3TDK9	735	K	Lipoxygenase	100803358	FMPEK(1)GSAEYAALAK
binding	I1N344	257	K	Epimerase domain-containing protein	100793356	YSGLEHLNVGSGK(1)EVTIK
binding	I1LL25	319	K	"RuBisCO large subunit-binding protein subunit alpha, chloroplastic isoform A OS=Glycine soja OX=3848 GN=D0Y65_030247 PE=3 SV=1"	100806471	GILNVAAIK(1)APGFGER
binding	I1LL25	268	K	"RuBisCO large subunit-binding protein subunit alpha, chloroplastic isoform A OS=Glycine soja OX=3848 GN=D0Y65_030247 PE=3 SV=1"	100806471	VLITDQK(1)ISAIK
binding	I1LL25	406	K	"RuBisCO large subunit-binding protein subunit alpha, chloroplastic isoform A OS=Glycine soja OX=3848 GN=D0Y65_030247 PE=3 SV=1"	100806471	KELSQTDSVYDTEK(1)LAER
binding	I1LL25	381	K	"RuBisCO large subunit-binding protein subunit alpha, chloroplastic isoform A OS=Glycine soja OX=3848 GN=D0Y65_030247 PE=3 SV=1"	100806471	DSTTIIADAATK(1)DELQAR
binding	I1LL25	369	K	"RuBisCO large subunit-binding protein subunit alpha, chloroplastic isoform A OS=Glycine soja OX=3848 GN=D0Y65_030247 PE=3 SV=1"	100806471	ITISK(1)DSTTIIADAATK
binding	I1LL25	542	K	"RuBisCO large subunit-binding protein subunit alpha, chloroplastic isoform A OS=Glycine soja OX=3848 GN=D0Y65_030247 PE=3 SV=1"	100806471	YENLVEAGVIDPAK(1)VTR
binding	I1LL25	159	K	"RuBisCO large subunit-binding protein subunit alpha, chloroplastic isoform A OS=Glycine soja OX=3848 GN=D0Y65_030247 PE=3 SV=1"	100806471	LGLLSVTSGANPVSLK(1)R
binding	I1LL25	514	K	"RuBisCO large subunit-binding protein subunit alpha, chloroplastic isoform A OS=Glycine soja OX=3848 GN=D0Y65_030247 PE=3 SV=1"	100806471	IK(1)SGEWEVGYNAMVDR
binding	I1LL25	175	K	"RuBisCO large subunit-binding protein subunit alpha, chloroplastic isoform A OS=Glycine soja OX=3848 GN=D0Y65_030247 PE=3 SV=1"	100806471	TVQGLVEELEK(1)K
binding	I1MJM9	106	K	PsbP domain-containing protein	100789413	DSAEYVYDVPAGWK(1)ER
binding	I1MJM9	128	K	PsbP domain-containing protein	100789413	GTNGTDSEFYNPK(1)K
binding	I1MJM9	92	K	PsbP domain-containing protein	100789413	K(1)DSAEYVYDVPAGWK
binding	I1L8A9	97	K	H15 domain-containing protein	100795994	K(1)LLLYHLK
binding	I1L8A9	104	K	H15 domain-containing protein	100795994	LLLYHLK(1)K
binding	I1L5L4	142	K	tRNA-binding domain-containing protein	100810696	YIPLEHLQGK(1)K
binding	I1L5L4	212	K	tRNA-binding domain-containing protein	100810696	IWFGTEDEKDNQPDAATPNQLQK(1)K
binding	I1L530	326	K	PCI domain-containing protein	100804455	VLGIQQIK(1)SLR
binding	I1L4R9	583	K	NAB domain-containing protein	100796838	SPK(1)ELEK
binding	I1L4F4	236	K	"Fe-S cluster assembly factor HCF101, chloroplastic OS=Glycine soja OX=3848 GN=D0Y65_024599 PE=3 SV=1"	100787510	LLVMNPEK(1)K
binding	I1L4F4	326	K	"Fe-S cluster assembly factor HCF101, chloroplastic OS=Glycine soja OX=3848 GN=D0Y65_024599 PE=3 SV=1"	100787510	LSFIDVAK(1)GVR
binding	I1L4F4	433	K	"Fe-S cluster assembly factor HCF101, chloroplastic OS=Glycine soja OX=3848 GN=D0Y65_024599 PE=3 SV=1"	100787510	QQVSTAVTYDK(1)SIK
binding	I1L8A9	111	K	H15 domain-containing protein	100795994	LVAAGK(1)LVK
binding	I1L4F4	446	K	"Fe-S cluster assembly factor HCF101, chloroplastic OS=Glycine soja OX=3848 GN=D0Y65_024599 PE=3 SV=1"	100787510	VPDSK(1)EEFFLHPATVR
binding	I1L7U5	90	K	Gamma-tubulin complex component	100819794	PLEK(1)K(1)EK(1)GSVYR
binding	I1L7U5	92	K	Gamma-tubulin complex component	100819794	PLEK(1)K(1)EK(1)GSVYR
binding	I1MJ29	193	K	FMN hydroxy acid dehydrogenase domain-containing protein	100170730	MDK(1)ADDSGLASYVSGQIDR
binding	I1N5Q9	367	K	PDZ domain-containing protein	GLYMA_19G007800	AGLQSTK(1)R
binding	I1N5Q9	387	K	PDZ domain-containing protein	GLYMA_19G007800	K(1)VTNGSDLYR
binding	I1L467	355	K	H15 domain-containing protein	GLYMA_09G177500	KLEHFQSK(1)VK
binding	I1L467	223	K	H15 domain-containing protein	GLYMA_09G177500	ATTTDVSASAGPK(1)R
binding	I1L467	100	K	H15 domain-containing protein	GLYMA_09G177500	K(1)SYALPR
binding	I1L467	348	K	H15 domain-containing protein	GLYMA_09G177500	K(1)LEHFQSK
binding	I1L7U5	89	K	Gamma-tubulin complex component	100819794	PLEK(1)K(1)EK(1)GSVYR
binding	I1N344	310	K	Epimerase domain-containing protein	100793356	VSLK(1)DGLADTYK
binding	I1L8A9	87	K	H15 domain-containing protein	100795994	FIEEK(1)HK
binding	I1L8A9	105	K	H15 domain-containing protein	100795994	K(1)LVAAGK
binding	I1N528	83	K	PsbP domain-containing protein	100305918	K(1)GFLPVLDK
binding	I1N528	91	K	PsbP domain-containing protein	100305918	GFLPVLDK(1)K
binding	I1LJE5	32	K	Ras-related protein Rab7 isoform B OS=Glycine soja OX=3848 GN=D0Y65_033349 PE=4 SV=1	100795309	K(1)FSNQYK
binding	I1LQT0	25	K	Histone H2B	GLYMA_12G065100	STVGDK(1)APAEK
binding	I1LQT0	63	K	Histone H2B	GLYMA_12G065100	SVETYK(1)IYIFK
binding	I1LBM9	96	K	H15 domain-containing protein	100785055	LAPTKPAPVK(1)AAAPK
binding	I1LD62	173	K	TPR_REGION domain-containing protein	100785939	VDK(1)GIAQFETAVK
binding	I1LD62	131	K	TPR_REGION domain-containing protein	100785939	K(1)FYPAATK
binding	I1LD62	240	K	TPR_REGION domain-containing protein	100785939	GLVDATK(1)GVTVIK
binding	I1L8A9	72	K	H15 domain-containing protein	100795994	EK(1)TGSSQYAIAK
binding	I1L8Q0	54	K	Lambda class glutathione S-transferase	100817305	DK(1)INLVPINLQDRPAWYK
binding	I1L7Z2	77	K	RNA-binding protein BRN1 OS=Glycine soja OX=3848 GN=D0Y65_025777 PE=4 SV=1	100796156	WADTEK(1)ER
binding	I1L6B2	97	K	Zinc finger CCCH domain-containing protein ZFN-like isoform B OS=Glycine soja OX=3848 GN=D0Y65_025219 PE=4 SV=1	100786261	DK(1)AGIAGR
binding	I1L5T3	213	K	WD_REPEATS_REGION domain-containing protein	100781100	SADGSHFLTGSLDK(1)SAR
binding	I1LBM9	91	K	H15 domain-containing protein	100785055	LAPTK(1)PAPVK
binding	I1LBM9	86	K	H15 domain-containing protein	100785055	NSFK(1)LAPTK
binding	I1LBM9	63	K	H15 domain-containing protein	100785055	K(1)LVLVHLK
binding	I1L5L4	143	K	tRNA-binding domain-containing protein	100810696	K(1)VIVLSNLKPR
binding	I1N528	168	K	PsbP domain-containing protein	100305918	IVEAK(1)EQDVEGK
binding	I1N528	153	K	PsbP domain-containing protein	100305918	K(1)VLAPPNQK
binding	I1L8Q0	116	K	Lambda class glutathione S-transferase	100817305	K(1)EFGEQLISHVDTFSR
binding	I1N5Q9	419	K	PDZ domain-containing protein	GLYMA_19G007800	EK(1)IPVILEPKPDES
binding	I1N344	209	K	Epimerase domain-containing protein	100793356	FHEAK(1)VNGAK
binding	I1M841	363	K	ATPase_AAA_core domain-containing protein	GLYMA_14G067000	K(1)WISGVGVDLIGK
binding	I1ME25	104	K	"Heat shock 70 kDa protein, mitochondrial OS=Glycine soja OX=3848 GN=D0Y65_040099 PE=3 SV=1"	100814039	GELLVGTPAK(1)R
binding	I1N1G8	348	K	PKS_ER domain-containing protein	100780585	K(1)LNPYLESGK
binding	A0A368UHM9	386	K	Aminotran_5 domain-containing protein	GLYMA_09G021000	IYGPAPSEK(1)VER
binding	I1ME25	628	K	"Heat shock 70 kDa protein, mitochondrial OS=Glycine soja OX=3848 GN=D0Y65_040099 PE=3 SV=1"	100814039	AMSEDNVDEIK(1)SK
binding	I1N1G8	200	K	PKS_ER domain-containing protein	100780585	QFGSLAEYTAVEEK(1)LLASKPK
binding	I1N1G8	180	K	PKS_ER domain-containing protein	100780585	VGDEVYGDVNEK(1)ALEGPK
binding	I1N1G8	318	K	PKS_ER domain-containing protein	100780585	AVK(1)EGGSVVALTGAVTPPGFR
binding	I1N1G8	186	K	PKS_ER domain-containing protein	100780585	ALEGPK(1)QFGSLAEYTAVEEK
binding	I1MC34	460	K	HATPase_c domain-containing protein	100779976	FESTK(1)SEGK
binding	I1MC34	410	K	HATPase_c domain-containing protein	100779976	IADEDPDESTDK(0.113)EK(0.887)K
binding	I1N1G8	357	K	PKS_ER domain-containing protein	100780585	LNPYLESGK(1)VK
binding	I1JFA6	328	K	Epimerase domain-containing protein	100795966	PVNILHYDPK(1)AVGVDAK
binding	I1JFA6	177	K	Epimerase domain-containing protein	100795966	PVIDWAK(1)SSGVK
binding	I1N1G8	132	K	PKS_ER domain-containing protein	100780585	VVAAALNPVDAK(1)R
binding	I1N1G8	388	K	PKS_ER domain-containing protein	100780585	ATGK(1)VVIHPIP
binding	I1N1G8	113	K	PKS_ER domain-containing protein	100780585	LDSNVTVPDVK(1)EDQVLIK
binding	I1M7B9	253	K	T-complex protein 1 subunit eta	100779791	SEK(1)ENAEIR
binding	I1M7B9	283	K	T-complex protein 1 subunit eta	100779791	LDK(1)CVSSGAK
binding	I1M7B9	201	K	T-complex protein 1 subunit eta	100779791	LNMIGIK(1)K
binding	I1ME25	173	K	"Heat shock 70 kDa protein, mitochondrial OS=Glycine soja OX=3848 GN=D0Y65_040099 PE=3 SV=1"	100814039	MK(1)ETAEAYLGK
binding	I1N1G8	168	K	PKS_ER domain-containing protein	100780585	DFK(1)VGDEVYGDVNEK
binding	I1ME25	182	K	"Heat shock 70 kDa protein, mitochondrial OS=Glycine soja OX=3848 GN=D0Y65_040099 PE=3 SV=1"	100814039	ETAEAYLGK(1)SISK
binding	I1ME25	630	K	"Heat shock 70 kDa protein, mitochondrial OS=Glycine soja OX=3848 GN=D0Y65_040099 PE=3 SV=1"	100814039	SK(1)LDAANK
binding	I1M903	139	K	Far upstream element-binding protein 2 OS=Glycine soja OX=3848 GN=D0Y65_038181 PE=4 SV=1	100813135	VGVIIGK(1)GGETIK
binding	I1M841	223	K	ATPase_AAA_core domain-containing protein	GLYMA_14G067000	EAADIISK(1)GK
binding	I1M841	419	K	ATPase_AAA_core domain-containing protein	GLYMA_14G067000	VQLADK(1)YLNEAALGDANQDAIK
binding	I1JFA6	182	K	Epimerase domain-containing protein	100795966	SSGVK(1)QFLFVSSAGIYKPTDEPPHVEGDVVK
binding	A0A0R4J5X9	163	K	"Succinate dehydrogenase [ubiquinone] iron-sulfur subunit, mitochondrial"	100815377	SIEPWLK(1)R
binding	A0A0R4J5X9	232	K	"Succinate dehydrogenase [ubiquinone] iron-sulfur subunit, mitochondrial"	100815377	DEYTK(1)ER
binding	A0A0R4J5X9	47	K	"Succinate dehydrogenase [ubiquinone] iron-sulfur subunit, mitochondrial"	100815377	GTPTLK(1)TFQIYR
binding	A0A0R4J5Z8	425	K	5-methyltetrahydropteroyltriglutamate--homocysteine methyltransferase 1 isoform A OS=Glycine soja OX=3848 GN=D0Y65_051184 PE=3 SV=1	GLYMA_19G114500	LDAQQK(1)K
binding	A0A0R4J5Z8	279	K	5-methyltetrahydropteroyltriglutamate--homocysteine methyltransferase 1 isoform A OS=Glycine soja OX=3848 GN=D0Y65_051184 PE=3 SV=1	GLYMA_19G114500	GTHTLDLIK(1)GGFPSGK
binding	I1M7B9	50	K	T-complex protein 1 subunit eta	100779791	GMDK(1)LIHDDK
binding	A0A0R4J5Z8	47	K	5-methyltetrahydropteroyltriglutamate--homocysteine methyltransferase 1 isoform A OS=Glycine soja OX=3848 GN=D0Y65_051184 PE=3 SV=1	GLYMA_19G114500	SSIWK(1)QMAGAGIK
binding	I1MJ28	54	K	"RuBisCO large subunit-binding protein subunit beta, chloroplastic OS=Glycine soja OX=3848 GN=D0Y65_041990 PE=3 SV=1"	100819369	ELHFNK(1)DGTAIR
binding	I1MJ28	178	K	"RuBisCO large subunit-binding protein subunit beta, chloroplastic OS=Glycine soja OX=3848 GN=D0Y65_041990 PE=3 SV=1"	100819369	ALVSELK(1)LMSK
binding	I1MJ28	484	K	"RuBisCO large subunit-binding protein subunit beta, chloroplastic OS=Glycine soja OX=3848 GN=D0Y65_041990 PE=3 SV=1"	100819369	DSLDNDEEK(1)VGADIVK
binding	I1MJ28	475	K	"RuBisCO large subunit-binding protein subunit beta, chloroplastic OS=Glycine soja OX=3848 GN=D0Y65_041990 PE=3 SV=1"	100819369	VDTIK(1)DSLDNDEEK
binding	I1MJ28	470	K	"RuBisCO large subunit-binding protein subunit beta, chloroplastic OS=Glycine soja OX=3848 GN=D0Y65_041990 PE=3 SV=1"	100819369	LASK(1)VDTIK
binding	I1N1G8	359	K	PKS_ER domain-containing protein	100780585	VK(1)PIVDPK
binding	A0A0R4J669	296	K	Pyruvate kinase	100799747	VFLFQK(1)AAIYK
binding	A0A368UGQ5	217	K	Glucose-6-phosphate 1-epimerase	GLYMA_17G061300	IAILDHEK(1)K
binding	I1N1G8	165	K	PKS_ER domain-containing protein	100780585	VGSQVK(1)DFK
binding	I1N1G8	365	K	PKS_ER domain-containing protein	100780585	VKPIVDPK(1)GPFSFDK
binding	I1JFA6	121	K	Epimerase domain-containing protein	100795966	MK(0.999)K(0.001)PPFNR
binding	I1MM85	180	K	"Putative mitochondrial-processing peptidase subunit beta, mitochondrial OS=Glycine soja OX=3848 GN=D0Y65_043099 PE=3 SV=1"	100800696	VTEK(1)DVPK
binding	I1MM09	169	K	Malic enzyme	100784112	GK(1)VLEVLK
binding	I1M841	375	K	ATPase_AAA_core domain-containing protein	GLYMA_14G067000	WISGVGVDLIGK(1)K
binding	B0M196	122	K	Peroxisomal ascorbate peroxidase	100170727	DSK(1)ISPNEGR
binding	I1M2K9	297	K	"Heat shock 70 kDa protein, mitochondrial OS=Glycine soja OX=3848 GN=D0Y65_031777 PE=3 SV=1"	GLYMA_13G254900	TESIDLSK(1)DR
binding	I1M2K9	630	K	"Heat shock 70 kDa protein, mitochondrial OS=Glycine soja OX=3848 GN=D0Y65_031777 PE=3 SV=1"	GLYMA_13G254900	SK(1)LDAANK
binding	B0M1A3	225	K	Peroxisomal hydroxypyruvate reductase	547640	ANGETPVTWK(1)R
binding	B0M1A3	385	K	Peroxisomal hydroxypyruvate reductase	547640	ALGLPTSK(1)L
binding	B0M1A3	287	K	Peroxisomal hydroxypyruvate reductase	547640	GPVIDEAALVEHLK(1)HNPMFR
binding	B0M1A3	15	K	Peroxisomal hydroxypyruvate reductase	547640	PVSIEVWNPSGK(1)YR
binding	B0M1A3	345	K	Peroxisomal hydroxypyruvate reductase	547640	VK(1)GYPVWFDANK
binding	A8C8H5	355	K	Glutamate decarboxylase	GAD	DNMLVLK(1)EGLEK
binding	B0M1A3	22	K	Peroxisomal hydroxypyruvate reductase	547640	VVSTK(1)PMPGTR
binding	B0M1A3	46	K	Peroxisomal hydroxypyruvate reductase	547640	LEICTEK(1)K
binding	B0M1A3	256	K	Peroxisomal hydroxypyruvate reductase	547640	TTYHLVNK(1)ER
binding	B0M1A3	264	K	Peroxisomal hydroxypyruvate reductase	547640	K(1)EAILINCSR
binding	I1LRE4	171	K	T-complex protein 1 subunit beta isoform A OS=Glycine soja OX=3848 GN=D0Y65_033757 PE=3 SV=1	100797805	ILSQDK(1)EHFAK
binding	B0M1B1	193	K	Peroxisomal glycolate oxidase	100777153	MDK(1)ADDSGLASYVAGQIDR
binding	B0M1B1	150	K	Peroxisomal glycolate oxidase	100777153	AGFK(1)AIALTVDTPR
binding	I1LR60	381	K	"RuBisCO large subunit-binding protein subunit alpha, chloroplastic OS=Glycine soja OX=3848 GN=D0Y65_033675 PE=3 SV=1"	GLYMA_12G078100	DSTTVIADAATK(1)DELQAR
binding	I1LR60	474	K	"RuBisCO large subunit-binding protein subunit alpha, chloroplastic OS=Glycine soja OX=3848 GN=D0Y65_033675 PE=3 SV=1"	GLYMA_12G078100	DK(1)LEDADER
binding	I1LR60	514	K	"RuBisCO large subunit-binding protein subunit alpha, chloroplastic OS=Glycine soja OX=3848 GN=D0Y65_033675 PE=3 SV=1"	GLYMA_12G078100	IK(1)SGEWEVGYNAMADR
binding	B0M1A3	88	K	Peroxisomal hydroxypyruvate reductase	547640	AGGK(1)AFSNMAVGYNNVDVDAANK
binding	I1N344	306	K	Epimerase domain-containing protein	100793356	LASLGWTPK(1)VSLK
binding	A8C8H5	31	K	Glutamate decarboxylase	GAD	FK(1)MAEESIPK
binding	A8C8H5	472	K	Glutamate decarboxylase	GAD	K(1)NPMETQR
binding	I1MLW9	44	K	PKS_ER domain-containing protein	GLYMA_16G073600	EDQVLIK(1)VAAASLNPIDHK
binding	I1MLW9	56	K	PKS_ER domain-containing protein	GLYMA_16G073600	VAAASLNPIDHK(1)R
binding	I1ML66	139	K	Glyceraldehyde-3-phosphate dehydrogenase	GLYMA_16G044900	PVGSDIISVDGK(1)EIK
binding	I1ML66	142	K	Glyceraldehyde-3-phosphate dehydrogenase	GLYMA_16G044900	EIK(1)VVSDR
binding	A0A368UK73	630	K	Alanine--tRNA ligase	GLYMA_11G102100	VVCK(1)VDYGR
binding	A0A368UK73	827	K	Alanine--tRNA ligase	GLYMA_11G102100	LVGTLLEEK(1)VSSLK
binding	A0A368UK73	969	K	Alanine--tRNA ligase	GLYMA_11G102100	GK(1)GGLATGQGTEASHVNEAIDLAEK
binding	A0A368UK73	129	K	Alanine--tRNA ligase	GLYMA_11G102100	ACNTQK(1)CIR
binding	A0A368UK73	681	K	Alanine--tRNA ligase	GLYMA_11G102100	FDFSHGK(1)PIEADNLR
binding	A8C8H5	360	K	Glutamate decarboxylase	GAD	EGLEK(1)TGR
binding	A0A368UK73	716	K	Alanine--tRNA ligase	GLYMA_11G102100	EATLAEAK(1)GINGLR
binding	A0A368UK73	912	K	Alanine--tRNA ligase	GLYMA_11G102100	EAVTK(1)VMDQK
binding	A0A368UK73	844	K	Alanine--tRNA ligase	GLYMA_11G102100	SNIETLSIPAAK(1)K
binding	A0A368UK73	529	K	Alanine--tRNA ligase	GLYMA_11G102100	QAGGAIVMDADATSALHK(1)R
binding	A0A368UK73	285	K	Alanine--tRNA ligase	GLYMA_11G102100	EADGSLK(1)PLPAK
binding	A0A368UK73	290	K	Alanine--tRNA ligase	GLYMA_11G102100	EADGSLKPLPAK(1)HVDTGMGFER
binding	A5JVZ7	90	K	Superoxide dismutase	100785490	ALEQLQDAIAK(1)K
binding	I1MKN2	110	K	Glyoxylate/succinic semialdehyde reductase 1 OS=Glycine soja OX=3848 GN=D0Y65_042531 PE=4 SV=1	100802847	AK(1)GGYFLEGPVSGSK
binding	A8C8H5	269	K	Glutamate decarboxylase	GAD	LQLVK(1)SINVSGHK
binding	A8C8H5	231	K	Glutamate decarboxylase	GAD	RLNDLLIEK(1)NK
binding	A0A368UK73	664	K	Alanine--tRNA ligase	GLYMA_11G102100	EVLGDHVDQK(1)GSIVLAEK
binding	I1N5Q9	207	K	PDZ domain-containing protein	GLYMA_19G007800	DK(1)LRPIPIGVSADLLVGQK
binding	I1N5Q9	323	K	PDZ domain-containing protein	GLYMA_19G007800	FGK(1)VTRPILGIK
binding	C6SWP9	152	K	Oxygen-evolving enhancer protein 3 OS=Glycine max OX=3847 GN=GLYMA_07G112000 PE=4 SV=1	100499794	K(1)AWPYVQNDLR
binding	G3E7M9	248	K	Annexin	100784252	YFEK(1)VVR
binding	G3E7M9	67	K	Annexin	100784252	ALDK(1)ELTSDFER
binding	G3E7M9	130	K	Annexin	100784252	AYHVLYK(1)K
binding	G3E7M9	123	K	Annexin	100784252	K(1)AYHVLYK
binding	E9KNA6	14	K	SGF14a	547889	EENVYMAK(1)LAEQAER
binding	E9KNA6	146	K	SGF14a	547889	K(1)EAAESTLLAYK
binding	I1ME40	222	K	"Soluble inorganic pyrophosphatase 6, chloroplastic OS=Glycine soja OX=3848 GN=D0Y65_040111 PE=4 SV=1"	GLYMA_15G061300	APFVNDVDDVEK(1)HFPGTLTAIR
binding	I1ME40	73	K	"Soluble inorganic pyrophosphatase 6, chloroplastic OS=Glycine soja OX=3848 GN=D0Y65_040111 PE=4 SV=1"	GLYMA_15G061300	VFFVDK(1)SGK
binding	C6TJG0	106	K	"20 kDa chaperonin, chloroplastic OS=Glycine soja OX=3848 GN=D0Y65_023436 PE=3 SV=1"	100803033	PQGGEVVAVGEGK(1)TIGK
binding	C6TJG0	93	K	"20 kDa chaperonin, chloroplastic OS=Glycine soja OX=3848 GN=D0Y65_023436 PE=3 SV=1"	100803033	TEGGILLPSTAQTK(1)PQGGEVVAVGEGK
binding	E9KNA6	87	K	SGF14a	547889	GNEDHVAIIK(1)EYR
binding	E9KNA6	92	K	SGF14a	547889	GK(1)IEAELSK
binding	D4N5G3	223	K	Rubisco activase	RCA11	EAADLIK(1)K
binding	D4N5G3	364	K	Rubisco activase	RCA11	K(1)WISGVGVDGIGKK
binding	D4N5G3	420	K	Rubisco activase	RCA11	VQLADK(1)YLNEAALGNANEDAINR
binding	D4N5G3	376	K	Rubisco activase	RCA11	WISGVGVDGIGK(1)K
binding	C6T0A7	34	K	40S ribosomal protein S18 isoform B OS=Glycine soja OX=3848 GN=D0Y65_027798 PE=3 SV=1	100306646	IMFAMTSIK(1)GIGR
binding	C6T0A7	106	K	40S ribosomal protein S18 isoform B OS=Glycine soja OX=3848 GN=D0Y65_027798 PE=3 SV=1	100306646	YSQVVSNALDMK(1)LR
binding	C6T0A7	46	K	40S ribosomal protein S18 isoform B OS=Glycine soja OX=3848 GN=D0Y65_027798 PE=3 SV=1	100306646	FANIACK(1)K
binding	I1JPP3	506	K	Cell division cycle protein 48-like isoform A OS=Glycine soja OX=3848 GN=D0Y65_051863 PE=4 SV=1	100791603	ELQETVQYPVEHPEK(1)FEK
binding	I1JPP3	215	K	Cell division cycle protein 48-like isoform A OS=Glycine soja OX=3848 GN=D0Y65_051863 PE=4 SV=1	100791603	K(1)QMAQIR
binding	I1JPP3	243	K	Cell division cycle protein 48-like isoform A OS=Glycine soja OX=3848 GN=D0Y65_051863 PE=4 SV=1	100791603	SIGVK(0.1)PPK(0.9)GILLYGPPGSGK
binding	G3E7M9	178	K	Annexin	100784252	LLHEK(1)ISNK
binding	I1MEQ1	376	K	Mg-protoporphyrin IX chelatase	ChlI1b	ALAALK(1)ER
binding	I1JPP3	569	K	Cell division cycle protein 48-like isoform A OS=Glycine soja OX=3848 GN=D0Y65_051863 PE=4 SV=1	100791603	EIFDK(1)AR
binding	I1JPP3	402	K	Cell division cycle protein 48-like isoform A OS=Glycine soja OX=3848 GN=D0Y65_051863 PE=4 SV=1	100791603	LAEDVDLEK(1)IAK
binding	C6TNA3	139	K	"20 kDa chaperonin, chloroplastic OS=Glycine soja OX=3848 GN=D0Y65_041269 PE=3 SV=1"	100814751	YAGTEVDFNGTK(1)HLIVK
binding	C6TNA3	63	K	"20 kDa chaperonin, chloroplastic OS=Glycine soja OX=3848 GN=D0Y65_041269 PE=3 SV=1"	100814751	YTAIK(1)PLGDR
binding	C6TNA3	161	K	"20 kDa chaperonin, chloroplastic OS=Glycine soja OX=3848 GN=D0Y65_041269 PE=3 SV=1"	100814751	DLK(1)PLNDR
binding	C6TNA3	233	K	"20 kDa chaperonin, chloroplastic OS=Glycine soja OX=3848 GN=D0Y65_041269 PE=3 SV=1"	100814751	YAGNDFK(1)GK
binding	C6TNA3	189	K	"20 kDa chaperonin, chloroplastic OS=Glycine soja OX=3848 GN=D0Y65_041269 PE=3 SV=1"	100814751	TSGGLLLTEATK(0.96)DK(0.04)PSIGTVIAVGPGHLDEEGNR
binding	C6TNA3	170	K	"20 kDa chaperonin, chloroplastic OS=Glycine soja OX=3848 GN=D0Y65_041269 PE=3 SV=1"	100814751	VLIK(1)VAEAEEK
binding	C6T0A7	144	K	40S ribosomal protein S18 isoform B OS=Glycine soja OX=3848 GN=D0Y65_027798 PE=3 SV=1	100306646	GK(1)TVGVSK
binding	I1JC44	25	K	ATP-citrate synthase alpha chain protein 1 isoform A OS=Glycine soja OX=3848 GN=D0Y65_002875 PE=4 SV=1	GLYMA_02G036300	LSGK(1)ELPIK
binding	I1JAI9	87	K	Rubredoxin family protein OS=Phaseolus vulgaris OX=3885 PE=2 SV=1	100785369	TAGASK(1)TIEVEVDKPLGLTLGQK
binding	I1JAI9	152	K	Rubredoxin family protein OS=Phaseolus vulgaris OX=3885 PE=2 SV=1	100785369	LGFTK(1)TAIQAK
binding	I1JAI9	158	K	Rubredoxin family protein OS=Phaseolus vulgaris OX=3885 PE=2 SV=1	100785369	TAIQAK(1)PDSVYFVVSR
binding	I1J9X9	178	K	Hsp70-Hsp90 organizing protein 1 OS=Glycine soja OX=3848 GN=D0Y65_002197 PE=4 SV=1	100776102	DPNNLNLHLK(1)DQR
binding	I1J9X9	71	K	Hsp70-Hsp90 organizing protein 1 OS=Glycine soja OX=3848 GN=D0Y65_002197 PE=4 SV=1	100776102	TVELKPDWSK(1)GYSR
binding	I1J9X9	261	K	Hsp70-Hsp90 organizing protein 1 OS=Glycine soja OX=3848 GN=D0Y65_002197 PE=4 SV=1	100776102	EK(1)EAGNAAYK
binding	I1J9X9	60	K	Hsp70-Hsp90 organizing protein 1 OS=Glycine soja OX=3848 GN=D0Y65_002197 PE=4 SV=1	100776102	NYADALADAK(1)K
binding	I1J9X9	6	K	Hsp70-Hsp90 organizing protein 1 OS=Glycine soja OX=3848 GN=D0Y65_002197 PE=4 SV=1	100776102	ADEAK(1)AK
binding	G3E7M9	97	K	Annexin	100784252	DAFLANEATK(1)K
binding	I1JAI9	189	K	Rubredoxin family protein OS=Phaseolus vulgaris OX=3885 PE=2 SV=1	100785369	K(1)LTETQK
binding	C6T0A7	23	K	40S ribosomal protein S18 isoform B OS=Glycine soja OX=3848 GN=D0Y65_027798 PE=3 SV=1	100306646	VLNTNVDGK(1)QK
binding	C6T0A7	54	K	40S ribosomal protein S18 isoform B OS=Glycine soja OX=3848 GN=D0Y65_027798 PE=3 SV=1	100306646	KADVDMNK(1)R
binding	I1ME40	106	K	"Soluble inorganic pyrophosphatase 6, chloroplastic OS=Glycine soja OX=3848 GN=D0Y65_040111 PE=4 SV=1"	GLYMA_15G061300	ESSAK(1)MEVATDESFTPIK
binding	C6ZQJ7	33	K	Glutathione S-transferase	GST	YESK(1)EEDLQNK
binding	C6SVF1	22	K	Actin depolymerizing factor 1	ADF1	FLELK(1)AK
binding	I1N843	240	K	Glyceraldehyde-3-phosphate dehydrogenase	GLYMA_19G106800	FGIIK(1)GTMTTTHSYTGDQR
binding	I1N843	142	K	Glyceraldehyde-3-phosphate dehydrogenase	GLYMA_19G106800	EIK(1)VVSDR
binding	I1N843	185	K	Glyceraldehyde-3-phosphate dehydrogenase	GLYMA_19G106800	K(1)VLITAPGK
binding	A0A0R0F761	151	K	ATPase_AAA_core domain-containing protein	100797222	LVVHISK(1)NFMTLPNIK
binding	I1N843	139	K	Glyceraldehyde-3-phosphate dehydrogenase	GLYMA_19G106800	PVGSNVISVDGK(1)EIK
binding	I1N843	114	K	Glyceraldehyde-3-phosphate dehydrogenase	GLYMA_19G106800	QASHLLK(1)YDSILGTFDADVKPVGSNVISVDGK
binding	I1N843	91	K	Glyceraldehyde-3-phosphate dehydrogenase	GLYMA_19G106800	K(1)DSPLDVIAINDTGGVK
binding	C6ZQJ7	46	K	Glutathione S-transferase	GST	SPLLLK(1)MNPVHK
binding	I1N843	184	K	Glyceraldehyde-3-phosphate dehydrogenase	GLYMA_19G106800	HIQAGAK(1)K
binding	I1N843	107	K	Glyceraldehyde-3-phosphate dehydrogenase	GLYMA_19G106800	KDSPLDVIAINDTGGVK(1)QASHLLK
binding	I1JPP3	672	K	Cell division cycle protein 48-like isoform A OS=Glycine soja OX=3848 GN=D0Y65_051863 PE=4 SV=1	100791603	SPVSK(1)DVDLR
binding	I1N843	401	K	Glyceraldehyde-3-phosphate dehydrogenase	GLYMA_19G106800	VVDLADIVANK(1)WK
binding	I1N843	319	K	Glyceraldehyde-3-phosphate dehydrogenase	GLYMA_19G106800	K(1)TFAEEVNAAFR
binding	I1N843	294	K	Glyceraldehyde-3-phosphate dehydrogenase	GLYMA_19G106800	GK(1)LNGIALR
binding	I1N843	292	K	Glyceraldehyde-3-phosphate dehydrogenase	GLYMA_19G106800	AVALVLPTLK(1)GK
binding	C6TLC2	254	K	ANK_REP_REGION domain-containing protein	100784610	NALASGADK(1)DEEDSEGR
binding	C6TIJ0	277	K	"31 kDa ribonucleoprotein, chloroplastic OS=Glycine soja OX=3848 GN=D0Y65_014989 PE=4 SV=1"	100790280	AIK(1)VSVAEDRPR
binding	C6TIJ0	184	K	"31 kDa ribonucleoprotein, chloroplastic OS=Glycine soja OX=3848 GN=D0Y65_014989 PE=4 SV=1"	100790280	LLTVNK(1)ASPR
binding	I1MD26	116	K	PALP domain-containing protein	100805303	SQSGGLLDVQHDMDALK(1)R
binding	C6TNA3	226	K	"20 kDa chaperonin, chloroplastic OS=Glycine soja OX=3848 GN=D0Y65_041269 PE=3 SV=1"	100814751	KPLSVTPGNTVLYSK(1)YAGNDFK
binding	I1M229	413	K	Eukaryotic translation initiation factor 3 subunit D OS=Glycine max OX=3847 GN=100802805 PE=3 SV=1	100802805	GAVLATELK(1)NNANK
binding	D4N5G0	67	K	Alpha-form rubisco activase	RCAalpha	EIDEK(1)QQTDK
binding	I1ME40	77	K	"Soluble inorganic pyrophosphatase 6, chloroplastic OS=Glycine soja OX=3848 GN=D0Y65_040111 PE=4 SV=1"	GLYMA_15G061300	K(1)VSPWHDIPLR
binding	I1ME40	244	K	"Soluble inorganic pyrophosphatase 6, chloroplastic OS=Glycine soja OX=3848 GN=D0Y65_040111 PE=4 SV=1"	GLYMA_15G061300	IPDGK(1)PANK
binding	I1ME40	119	K	"Soluble inorganic pyrophosphatase 6, chloroplastic OS=Glycine soja OX=3848 GN=D0Y65_040111 PE=4 SV=1"	GLYMA_15G061300	MEVATDESFTPIK(1)QDTK
binding	C6TI81	122	K	Ferritin	547698	DNVALK(1)GFAK
binding	C6TI81	141	K	Ferritin	547698	ESSEEEREHAEK(1)LMK
binding	D4N5G3	413	K	Rubisco activase	RCA11	LLTYGNMLVQEQENVK(1)R
binding	D4N5G3	152	K	Rubisco activase	RCA11	LVVHITK(1)NFMTLPNIK
binding	C6TI81	144	K	Ferritin	547698	LMK(1)YQNTR
binding	C6TI81	237	K	Ferritin	547698	VGK(1)GHGVWHFDQR
binding	C6ZQJ7	184	K	Glutathione S-transferase	GST	FVAWAK(1)R
binding	C6TI81	159	K	Ferritin	547698	VVLHAIK(1)NVPSEFEHVEK
binding	I1ME40	266	K	"Soluble inorganic pyrophosphatase 6, chloroplastic OS=Glycine soja OX=3848 GN=D0Y65_040111 PE=4 SV=1"	GLYMA_15G061300	VIK(1)ETNESWNK
binding	I1ME40	239	K	"Soluble inorganic pyrophosphatase 6, chloroplastic OS=Glycine soja OX=3848 GN=D0Y65_040111 PE=4 SV=1"	GLYMA_15G061300	DYK(1)IPDGK
binding	I1ME40	248	K	"Soluble inorganic pyrophosphatase 6, chloroplastic OS=Glycine soja OX=3848 GN=D0Y65_040111 PE=4 SV=1"	GLYMA_15G061300	IPDGKPANK(1)FGLGNK
binding	I1ME40	274	K	"Soluble inorganic pyrophosphatase 6, chloroplastic OS=Glycine soja OX=3848 GN=D0Y65_040111 PE=4 SV=1"	GLYMA_15G061300	ETNESWNK(1)LIK
binding	D4N5G0	331	K	Alpha-form rubisco activase	RCAalpha	TDNVPK(1)DDIVK
binding	D4N5G0	422	K	Alpha-form rubisco activase	RCAalpha	YLK(1)EAALGDANQDSINR
binding	D4N5G0	76	K	Alpha-form rubisco activase	RCAalpha	WK(1)GLAYDVSDDQQDITR
binding	D4N5G0	419	K	Alpha-form rubisco activase	RCAalpha	VQLADK(1)YLK
binding	C6T1J0	101	K	Ferredoxin	100500372	AGACSSCAGK(1)VVSGK
binding	I1ME40	263	K	"Soluble inorganic pyrophosphatase 6, chloroplastic OS=Glycine soja OX=3848 GN=D0Y65_040111 PE=4 SV=1"	GLYMA_15G061300	AADKDYALK(1)VIK
binding	C6TNA3	79	K	"20 kDa chaperonin, chloroplastic OS=Glycine soja OX=3848 GN=D0Y65_041269 PE=3 SV=1"	100814751	EAEEK(1)TEGGILLPSTAQTKPQGGEVVAVGEGK
binding	C6TNA3	191	K	"20 kDa chaperonin, chloroplastic OS=Glycine soja OX=3848 GN=D0Y65_041269 PE=3 SV=1"	100814751	DK(1)PSIGTVIAVGPGHLDEEGNR
binding	C6TNA3	212	K	"20 kDa chaperonin, chloroplastic OS=Glycine soja OX=3848 GN=D0Y65_041269 PE=3 SV=1"	100814751	K(1)PLSVTPGNTVLYSK
binding	I1MGR4	278	K	CULLIN_2 domain-containing protein	100784626	LAEDAVSTK(1)K
binding	I1L1K7	298	K	Eukaryotic initiation factor 4A-15 isoform A OS=Glycine soja OX=3848 GN=D0Y65_023369 PE=3 SV=1	100788218	VDWLTDK(1)MR
binding	I1MG31	99	K	Ubiquitin-like domain-containing protein	GLYMA_15G129800	VK(1)LALLQFYK
binding	I1L1K7	233	K	Eukaryotic initiation factor 4A-15 isoform A OS=Glycine soja OX=3848 GN=D0Y65_023369 PE=3 SV=1	100788218	K(1)FMNKPVR
binding	I1KW91	64	K	"protein EMBRYO SAC DEVELOPMENT ARREST 3, chloroplastic-like isoform X2 OS=Juglans regia OX=51240 GN=LOC109018726 PE=4 SV=1"	100305840	GAIECPGCK(1)GTGK
binding	I1K1X3	19	K	Mitochondrial import receptor subunit TOM20 OS=Glycine soja OX=3848 GN=D0Y65_011610 PE=4 SV=1	100819858	K(1)AAEAEYEK
binding	I1K1X3	74	K	Mitochondrial import receptor subunit TOM20 OS=Glycine soja OX=3848 GN=D0Y65_011610 PE=4 SV=1	100819858	LEEALAVNPK(1)K
binding	I1JPP3	709	K	Cell division cycle protein 48-like isoform A OS=Glycine soja OX=3848 GN=D0Y65_051863 PE=4 SV=1	100791603	ENIEK(1)DIER
binding	I1JPP3	618	K	Cell division cycle protein 48-like isoform A OS=Glycine soja OX=3848 GN=D0Y65_051863 PE=4 SV=1	100791603	VLNQLLTEMDGMSAK(1)K
binding	I1KKD9	13	K	T-complex protein 1 subunit delta	100818827	SSK(1)TESYVDNK
binding	I1JPP3	509	K	Cell division cycle protein 48-like isoform A OS=Glycine soja OX=3848 GN=D0Y65_051863 PE=4 SV=1	100791603	FEK(1)FGMSPSK
binding	I1LQT0	111	K	Histone H2B	GLYMA_12G065100	K(1)PTITSR
binding	I1LQT0	68	K	Histone H2B	GLYMA_12G065100	IYIFK(1)VLK
binding	I1KT27	101	K	Annexin	100815639	LLHQK(1)IAEK
binding	I1KSN5	316	K	"Protein MET1, chloroplastic OS=Glycine soja OX=3848 GN=D0Y65_020363 PE=4 SV=1"	GLYMA_08G124900	ASEEFDPLLK(1)R
binding	I1KK66	107	K	Putative glutathione S-transferase OS=Glycine soja OX=3848 GN=D0Y65_017814 PE=3 SV=1	547579	FIDDK(1)VFGAAWK
binding	I1KK66	29	K	Putative glutathione S-transferase OS=Glycine soja OX=3848 GN=D0Y65_017814 PE=3 SV=1	547579	LK(1)GVEYK
binding	I1KK66	43	K	Putative glutathione S-transferase OS=Glycine soja OX=3848 GN=D0Y65_017814 PE=3 SV=1	547579	NK(1)SELLLK
binding	I1KK66	122	K	Putative glutathione S-transferase OS=Glycine soja OX=3848 GN=D0Y65_017814 PE=3 SV=1	547579	SVFTADEK(1)ER
binding	I1KK66	102	K	Putative glutathione S-transferase OS=Glycine soja OX=3848 GN=D0Y65_017814 PE=3 SV=1	547579	FWSK(1)FIDDK
binding	I1K0U9	106	K	GTP-binding protein YPTM2 OS=Glycine soja OX=3848 GN=D0Y65_011462 PE=4 SV=1	100783333	LLVGNK(1)CDLTANK
binding	I1JL80	195	K	Ferritin	GLYMA_03G050100	LTNEK(1)LLHVHSVADR
binding	I1L1K7	62	K	Eukaryotic initiation factor 4A-15 isoform A OS=Glycine soja OX=3848 GN=D0Y65_023369 PE=3 SV=1	100788218	GIYAYGFEK(1)PSAIQQR
binding	I1KQV7	302	K	"Heat shock 70 kDa protein, mitochondrial OS=Glycine soja OX=3848 GN=D0Y65_019793 PE=3 SV=1"	100811003	DK(1)LALQR
binding	C6SWP9	90	K	Oxygen-evolving enhancer protein 3 OS=Glycine max OX=3847 GN=GLYMA_07G112000 PE=4 SV=1	100499794	PIK(1)VGPPPPPSGGLPGTLNSDEPR
binding	C6SWP9	181	K	Oxygen-evolving enhancer protein 3 OS=Glycine max OX=3847 GN=GLYMA_07G112000 PE=4 SV=1	100499794	FDLNTVIAAK(0.187)PK(0.813)DEK
binding	C6SWP9	206	K	Oxygen-evolving enhancer protein 3 OS=Glycine max OX=3847 GN=GLYMA_07G112000 PE=4 SV=1	100499794	LFQDISNLDHAAK(1)IK
binding	C6SWP9	114	K	Oxygen-evolving enhancer protein 3 OS=Glycine max OX=3847 GN=GLYMA_07G112000 PE=4 SV=1	100499794	DLK(1)LPLK
binding	C6SWP9	188	K	Oxygen-evolving enhancer protein 3 OS=Glycine max OX=3847 GN=GLYMA_07G112000 PE=4 SV=1	100499794	K(0.08)SLK(0.92)ELTGK
binding	C6SWP9	208	K	Oxygen-evolving enhancer protein 3 OS=Glycine max OX=3847 GN=GLYMA_07G112000 PE=4 SV=1	100499794	IK(1)SSPEAEK
binding	C6SWP9	193	K	Oxygen-evolving enhancer protein 3 OS=Glycine max OX=3847 GN=GLYMA_07G112000 PE=4 SV=1	100499794	ELTGK(1)LFQDISNLDHAAK
binding	C6SWP9	179	K	Oxygen-evolving enhancer protein 3 OS=Glycine max OX=3847 GN=GLYMA_07G112000 PE=4 SV=1	100499794	FDLNTVIAAK(1)PK
binding	C6SWP9	140	K	Oxygen-evolving enhancer protein 3 OS=Glycine max OX=3847 GN=GLYMA_07G112000 PE=4 SV=1	100499794	ESAK(1)EIVGVK
binding	I1KQV7	300	K	"Heat shock 70 kDa protein, mitochondrial OS=Glycine soja OX=3848 GN=D0Y65_019793 PE=3 SV=1"	100811003	TENIDLSK(1)DK
binding	I1N5Q9	406	K	PDZ domain-containing protein	GLYMA_19G007800	VGDK(1)VIVEVLR
binding	C6SX81	98	K	Ferredoxin	100305932	AGSCVSCVGK(1)IVK
binding	C6SX81	139	K	Ferredoxin	100305932	SDVVIETHK(1)DGEIE
binding	I1L314	470	K	Heat shock protein 90-1	100811234	DIYYITGESK(1)K
binding	I1LQT0	40	K	Histone H2B	GLYMA_12G065100	LPK(1)EGGAGGEGGK
binding	I1L068	169	K	Ras-related protein RABB1c OS=Glycine soja OX=3848 GN=D0Y65_022898 PE=4 SV=1	100784816	TAATIYK(1)K
binding	I1LQT0	57	K	Histone H2B	GLYMA_12G065100	K(1)SVETYK
binding	I1L340	18	K	C2 domain-containing protein	GLYMA_09G134500	ALK(1)NVNWR
binding	I1L1K7	126	K	Eukaryotic initiation factor 4A-15 isoform A OS=Glycine soja OX=3848 GN=D0Y65_023369 PE=3 SV=1	100788218	ELAQQIEK(1)VMR
binding	I1LQT0	71	K	Histone H2B	GLYMA_12G065100	VLK(1)QVHPDIGISSK
binding	I1N5Q9	105	K	PDZ domain-containing protein	GLYMA_19G007800	K(1)LQSDELATVR
binding	C6TAT2	126	K	Tau class glutathione S-transferase	547950	K(1)EFISIFK
binding	I1JL80	229	K	Ferritin	GLYMA_03G050100	K(1)IAEYVTQLR
binding	I1JL80	146	K	Ferritin	GLYMA_03G050100	ESSEEEREHAEK(1)LIK
binding	I1N7G4	156	K	CYTOSOL_AP domain-containing protein	100808230	IASGLGFK(1)R
binding	I1JGR4	222	K	MI domain-containing protein	100789296	LTPEK(1)FDLLK
binding	I1JGR4	217	K	MI domain-containing protein	100789296	GILNK(1)LTPEK
binding	I1JGR4	212	K	MI domain-containing protein	100789296	TVK(1)GILNK
binding	I1J675	634	K	HATPase_c domain-containing protein	100785017	VAK(1)VQISK
binding	I1LQT0	110	K	Histone H2B	GLYMA_12G065100	YNK(0.991)K(0.009)PTITSR
binding	I1JE12	205	K	Polyadenylate-binding protein	100813735	AK(1)FNNVFVK
binding	I1J454	181	K	GST N-terminal domain-containing protein OS=Glycine max OX=3847 GN=GLYMA_13G154000 PE=4 SV=1	100789895	QK(1)VLEMGGK
binding	I1J454	246	K	GST N-terminal domain-containing protein OS=Glycine max OX=3847 GN=GLYMA_13G154000 PE=4 SV=1	100789895	ISK(1)GTTYTPAK
binding	I1N7G4	310	K	CYTOSOL_AP domain-containing protein	100808230	ILDAEQCK(1)ELK
binding	I1JE12	271	K	Polyadenylate-binding protein	100813735	K(1)FDDKEWYVGK
binding	I1JPP3	746	K	Cell division cycle protein 48-like isoform A OS=Glycine soja OX=3848 GN=D0Y65_051863 PE=4 SV=1	100791603	AAHFEESMK(1)YAR
binding	D6C500	440	K	HSP90-2	100819568	YHSTK(1)SGDEMTSLK
binding	C6TNA3	110	K	"20 kDa chaperonin, chloroplastic OS=Glycine soja OX=3848 GN=D0Y65_041269 PE=3 SV=1"	100814751	TVGK(1)NNVEISVK
binding	I1JE12	112	K	Polyadenylate-binding protein	100813735	K(1)SGQGNIFIK
binding	I1JDU8	524	K	Serine/threonine-protein phosphatase 2A 65 kDa regulatory subunit A beta isoform OS=Glycine soja OX=3848 GN=D0Y65_003467 PE=4 SV=1	100796862	VPNIK(1)FNVAK
binding	C6TNA3	235	K	"20 kDa chaperonin, chloroplastic OS=Glycine soja OX=3848 GN=D0Y65_041269 PE=3 SV=1"	100814751	GK(1)DGSDYITLR
binding	C6TNA3	177	K	"20 kDa chaperonin, chloroplastic OS=Glycine soja OX=3848 GN=D0Y65_041269 PE=3 SV=1"	100814751	VAEAEEK(1)TSGGLLLTEATK
binding	C6TNA3	106	K	"20 kDa chaperonin, chloroplastic OS=Glycine soja OX=3848 GN=D0Y65_041269 PE=3 SV=1"	100814751	PQGGEVVAVGEGK(1)TVGK
binding	C6TNA3	93	K	"20 kDa chaperonin, chloroplastic OS=Glycine soja OX=3848 GN=D0Y65_041269 PE=3 SV=1"	100814751	TEGGILLPSTAQTK(1)PQGGEVVAVGEGK
binding	I1N7G4	500	K	CYTOSOL_AP domain-containing protein	100808230	EVFDASEASGEK(1)LWR
binding	I1JL80	72	K	Ferritin	GLYMA_03G050100	K(1)DYLAVPIAHNVSLAR
binding	I1N7G4	207	K	CYTOSOL_AP domain-containing protein	100808230	SAQAGHVAVALASPDALSTESK(1)PK
binding	C6SYS4	140	K	Ribosomal_S10 domain-containing protein	100306286	TTNAK(1)TMGPVPLPTK
binding	I1JL80	127	K	Ferritin	GLYMA_03G050100	DNIALK(1)GLAK
binding	I1JL80	149	K	Ferritin	GLYMA_03G050100	LIK(1)YQNIR
binding	I1JJQ4	128	K	HATPase_c domain-containing protein	100794913	ELISNASDALDK(1)LR
binding	I1JJQ4	269	K	HATPase_c domain-containing protein	100794913	LTLYLK(1)R
binding	I1KK66	49	K	Putative glutathione S-transferase OS=Glycine soja OX=3848 GN=D0Y65_017814 PE=3 SV=1	547579	SELLLK(1)SNPVHK
binding	I1KK66	34	K	Putative glutathione S-transferase OS=Glycine soja OX=3848 GN=D0Y65_017814 PE=3 SV=1	547579	GVEYK(1)YVEENLR
binding	I1KG23	80	K	TPR_REGION domain-containing protein	100790462	LSSQLDGK(1)SR
binding	I1KG23	352	K	TPR_REGION domain-containing protein	100790462	GYLAK(1)GIILK
binding	I1KEY6	585	K	26S proteasome non-ATPase regulatory subunit 2 homolog	100799779	TFNEK(1)IR
binding	C6SYS4	150	K	Ribosomal_S10 domain-containing protein	100306286	TMGPVPLPTK(1)K
binding	I1LQT0	141	K	Histone H2B	GLYMA_12G065100	HAVSEGTK(1)AVTK
binding	I1KEY6	106	K	26S proteasome non-ATPase regulatory subunit 2 homolog	100799779	TYYETMVESDLK(1)K
binding	I1JG95	919	K	HP domain-containing protein	100788765	WK(1)QDMLK
binding	I1KEM1	65	K	HTH cro/C1-type domain-containing protein	100804567	AASSSTSLNTK(1)R
binding	I1K5E6	276	K	WD_REPEATS_REGION domain-containing protein	GLYMA_05G243800	VDLK(1)TEADATSGGGNANK
binding	I1J7H3	226	K	Ferritin	547988	K(1)IAEYVAQLR
binding	I1J7H3	146	K	Ferritin	547988	EHAEQLIK(1)YQNIR
binding	I1J7H3	131	K	Ferritin	547988	FFK(1)ESSEEEREHAEQLIK
binding	I1JZI4	64	K	RRM domain-containing protein	100782808	EAFSK(1)YGEVVDAR
binding	I1JUD5	210	K	DEAD-box ATP-dependent RNA helicase 56 OS=Glycine soja OX=3848 GN=D0Y65_008985 PE=4 SV=1	100808957	K(1)DVQDIFK
binding	I1LQT0	133	K	Histone H2B	GLYMA_12G065100	LVLPGELAK(1)HAVSEGTK
binding	I1JWK3	180	K	5-methyltetrahydropteroyltriglutamate--homocysteine methyltransferase OS=Glycine soja OX=3848 GN=D0Y65_053204 PE=3 SV=1	100776541	VVDEYK(1)EAK
binding	I1LZE1	497	K	Pyruvate kinase	100802271	VALDHGK(1)ALGVIK
binding	A0A0R0F761	419	K	ATPase_AAA_core domain-containing protein	100797222	VQLADK(1)YLNEAALGNANEDAIQR
binding	K7MVB9	599	K	Transket_pyr domain-containing protein	100781680	NTGVK(1)PEILK
binding	I1LUB3	143	K	Cytochrome b6-f complex iron-sulfur subunit	GLYMA_12G199400	GDPTYLVVEK(1)DR
binding	K7MVB9	975	K	Transket_pyr domain-containing protein	100781680	LISSMK(1)AVNR
binding	K7MVB9	874	K	Transket_pyr domain-containing protein	100781680	SNLSEFDDVQGHPGFDK(1)QGTR
binding	K7MVB9	535	K	Transket_pyr domain-containing protein	100781680	SHPSTLEIYEK(1)K
binding	K7MVB9	848	K	Transket_pyr domain-containing protein	100781680	KPLIVMSPK(1)NLLR
binding	K7MVB9	518	K	Transket_pyr domain-containing protein	100781680	FGHNEIDEPSFTQPK(1)MYK
binding	K7MVB9	554	K	Transket_pyr domain-containing protein	100781680	K(1)VTSILNEEFLASK
binding	I1MJ86	159	K	Tr-type G domain-containing protein	100788357	IRPVLTVNK(1)MDR
binding	K7MVB9	840	K	Transket_pyr domain-containing protein	100781680	K(1)PLIVMSPK
binding	I1MJ86	16	K	Tr-type G domain-containing protein	100788357	IMDYK(1)HNIR
binding	I1MJ86	255	K	Tr-type G domain-containing protein	100788357	LWGENFFDPATK(1)K
binding	I1MJ86	628	K	Tr-type G domain-containing protein	100788357	ILSEEFGWDK(1)DLAK
binding	I1MJ86	427	K	Tr-type G domain-containing protein	100788357	DLYVK(1)SVQR
binding	K7MVB9	384	K	Transket_pyr domain-containing protein	100781680	AK(1)QYYSNDVDR
binding	I1LUB3	133	K	Cytochrome b6-f complex iron-sulfur subunit	GLYMA_12G199400	TLAQGLK(1)GDPTYLVVEK
binding	I1L4K9	952	K	"Elongation factor Ts, mitochondrial"	100804285	K(1)ALAETGGDLEK
binding	I1L4K9	909	K	"Elongation factor Ts, mitochondrial"	100804285	PAPILVK(1)EEPAVADAEAK
binding	K7MVB9	1002	K	Transket_pyr domain-containing protein	100781680	APSAATATGFLK(1)VHQK
binding	I1L173	104	K	AAA domain-containing protein	100800550	FLEYLDK(1)GR
binding	I1L0V0	295	K	Cytochrome c oxidase subunit 2	GLYMA_09G040100	VVVPAK(1)THLR
binding	I1L0V0	189	K	Cytochrome c oxidase subunit 2	GLYMA_09G040100	SK(1)MNPIPQR
binding	I1KZ13	299	K	"Putative mitochondrial-processing peptidase subunit beta, mitochondrial isoform A OS=Glycine soja OX=3848 GN=D0Y65_022540 PE=3 SV=1"	100811552	LFTK(1)LSTDPTTTSQLVAR
binding	A0A0R0IHS1	146	K	Flavodoxin-like domain-containing protein	GLYMA_08G061200	YFAGIAK(1)K
binding	I1KZJ9	693	K	"Glycine--tRNA ligase, mitochondrial 1 OS=Glycine soja OX=3848 GN=D0Y65_022701 PE=4 SV=1"	100810476	VDVDK(1)AASVVR
binding	I1KZJ9	217	K	"Glycine--tRNA ligase, mitochondrial 1 OS=Glycine soja OX=3848 GN=D0Y65_022701 PE=4 SV=1"	100810476	DFCNDK(1)LQR
binding	I1KZJ9	548	K	"Glycine--tRNA ligase, mitochondrial 1 OS=Glycine soja OX=3848 GN=D0Y65_022701 PE=4 SV=1"	100810476	K(1)SMLTIQK
binding	I1KZJ9	495	K	"Glycine--tRNA ligase, mitochondrial 1 OS=Glycine soja OX=3848 GN=D0Y65_022701 PE=4 SV=1"	100810476	K(1)ELGLAFK
binding	I1KZJ9	644	K	"Glycine--tRNA ligase, mitochondrial 1 OS=Glycine soja OX=3848 GN=D0Y65_022701 PE=4 SV=1"	100810476	SLTAVGISHK(1)IDTTGTSIGK
binding	I1KZJ9	494	K	"Glycine--tRNA ligase, mitochondrial 1 OS=Glycine soja OX=3848 GN=D0Y65_022701 PE=4 SV=1"	100810476	LVITPVK(1)K
binding	I1KZJ9	487	K	"Glycine--tRNA ligase, mitochondrial 1 OS=Glycine soja OX=3848 GN=D0Y65_022701 PE=4 SV=1"	100810476	EVEK(1)LVITPVK
binding	I1KZJ9	654	K	"Glycine--tRNA ligase, mitochondrial 1 OS=Glycine soja OX=3848 GN=D0Y65_022701 PE=4 SV=1"	100810476	IDTTGTSIGK(1)R
binding	I1KZJ9	252	K	"Glycine--tRNA ligase, mitochondrial 1 OS=Glycine soja OX=3848 GN=D0Y65_022701 PE=4 SV=1"	100810476	IK(1)DYGIVSPETK
binding	I1KZJ9	630	K	"Glycine--tRNA ligase, mitochondrial 1 OS=Glycine soja OX=3848 GN=D0Y65_022701 PE=4 SV=1"	100810476	YEEVAK(1)LISK
binding	I1KZJ9	228	K	"Glycine--tRNA ligase, mitochondrial 1 OS=Glycine soja OX=3848 GN=D0Y65_022701 PE=4 SV=1"	100810476	DLALSSDK(1)VAELK
binding	I1KZJ9	95	K	"Glycine--tRNA ligase, mitochondrial 1 OS=Glycine soja OX=3848 GN=D0Y65_022701 PE=4 SV=1"	100810476	LEK(1)SSIEHSLLGGSDSR
binding	I1KZJ9	199	K	"Glycine--tRNA ligase, mitochondrial 1 OS=Glycine soja OX=3848 GN=D0Y65_022701 PE=4 SV=1"	100810476	DEK(1)TGTCYR
binding	I1KZJ9	381	K	"Glycine--tRNA ligase, mitochondrial 1 OS=Glycine soja OX=3848 GN=D0Y65_022701 PE=4 SV=1"	100810476	EEQMSGQSAK(1)R
binding	I1KZJ9	634	K	"Glycine--tRNA ligase, mitochondrial 1 OS=Glycine soja OX=3848 GN=D0Y65_022701 PE=4 SV=1"	100810476	LISK(1)SLTAVGISHK
binding	I1MJ86	618	K	Tr-type G domain-containing protein	100788357	SK(1)ILSEEFGWDK
binding	I1MJ86	310	K	Tr-type G domain-containing protein	100788357	SEEK(1)DLMGK
binding	I1L4K9	220	K	"Elongation factor Ts, mitochondrial"	100804285	ENVDTGK(1)QR
binding	I1KYU6	490	K	"Alpha-1,4 glucan phosphorylase"	100789789	FQNK(1)TNGITPR
binding	I1L4K9	856	K	"Elongation factor Ts, mitochondrial"	100804285	VAVK(1)DFVK
binding	I1L540	304	K	Phosphoribulokinase	100807126	K(1)LTCSYPGIK
binding	I1L6W0	53	K	"2,3-bisphosphoglycerate-independent phosphoglycerate mutase isoform A OS=Glycine soja OX=3848 GN=D0Y65_025405 PE=4 SV=1"	100794734	AETPCMDSLK(1)K
binding	I1L6W0	418	K	"2,3-bisphosphoglycerate-independent phosphoglycerate mutase isoform A OS=Glycine soja OX=3848 GN=D0Y65_025405 PE=4 SV=1"	100794734	DAILSGK(1)FDQVR
binding	I1L6W0	245	K	"2,3-bisphosphoglycerate-independent phosphoglycerate mutase isoform A OS=Glycine soja OX=3848 GN=D0Y65_025405 PE=4 SV=1"	100794734	FTNALEAVK(1)K
binding	I1L6W0	15	K	"2,3-bisphosphoglycerate-independent phosphoglycerate mutase isoform A OS=Glycine soja OX=3848 GN=D0Y65_025405 PE=4 SV=1"	100794734	LADHPK(1)LPK
binding	I1L6W0	491	K	"2,3-bisphosphoglycerate-independent phosphoglycerate mutase isoform A OS=Glycine soja OX=3848 GN=D0Y65_025405 PE=4 SV=1"	100794734	PLLGK(1)DGK
binding	I1L6W0	483	K	"2,3-bisphosphoglycerate-independent phosphoglycerate mutase isoform A OS=Glycine soja OX=3848 GN=D0Y65_025405 PE=4 SV=1"	100794734	DK(1)SGKPLLGK
binding	I1L6W0	409	K	"2,3-bisphosphoglycerate-independent phosphoglycerate mutase isoform A OS=Glycine soja OX=3848 GN=D0Y65_025405 PE=4 SV=1"	100794734	ALQIAEK(1)AR
binding	I1L6W0	222	K	"2,3-bisphosphoglycerate-independent phosphoglycerate mutase isoform A OS=Glycine soja OX=3848 GN=D0Y65_025405 PE=4 SV=1"	100794734	YENDWNVVK(1)R
binding	K7MS29	728	K	PPDK_N domain-containing protein	100788421	ALNDNGITK(1)ER
binding	I1L7G1	151	K	Cyanate hydratase	CYN	YLPHSEQK(1)SEHMVSR
binding	A0A0R0K6W2	753	K	Puromycin-sensitive aminopeptidase isoform B OS=Glycine soja OX=3848 GN=D0Y65_012919 PE=4 SV=1	GLYMA_05G209200	QLASK(1)LR
binding	K7MPA8	256	K	Glyceraldehyde-3-phosphate dehydrogenase	100782924	LEK(1)PATYEQIK
binding	K7MPA8	60	K	Glyceraldehyde-3-phosphate dehydrogenase	100782924	YDTVHGQWK(1)HFDVK
binding	K7MPA8	123	K	Glyceraldehyde-3-phosphate dehydrogenase	100782924	K(1)VVISAPSK
binding	I1L899	160	K	Glutathione reductase	100810005	HDWSSLIANK(1)NAELQR
binding	K7MKQ2	577	K	Pantothenate kinase 2	100783082	AVASEGGTDDAK(1)R
binding	I1L8G3	41	K	"Succinate--CoA ligase [ADP-forming] subunit beta, mitochondrial"	GLYMA_10G039000	LNIHEYQGAELMSK(1)HGVNVPR
binding	I1L8G3	211	K	"Succinate--CoA ligase [ADP-forming] subunit beta, mitochondrial"	GLYMA_10G039000	NK(1)SIEQVK
binding	K7MPA8	199	K	Glyceraldehyde-3-phosphate dehydrogenase	100782924	TVDGPSNK(1)DWR
binding	K7MS29	344	K	PPDK_N domain-containing protein	100788421	IVK(1)GEIQTK
binding	I1LU31	323	K	"Allene oxide synthase, chloroplastic OS=Glycine soja OX=3848 GN=D0Y65_034867 PE=3 SV=1"	100784395	EK(1)GGSTLTFDSVK
binding	I1LU31	58	K	"Allene oxide synthase, chloroplastic OS=Glycine soja OX=3848 GN=D0Y65_034867 PE=3 SV=1"	100784395	YK(1)STVFR
binding	I1L540	127	K	Phosphoribulokinase	100807126	EK(1)GVTALDPR
binding	I1L540	213	K	Phosphoribulokinase	100807126	FAWK(1)IQR
binding	I1L540	236	K	Phosphoribulokinase	100807126	K(1)PDFEAYIDPQK
binding	I1L540	406	K	Phosphoribulokinase	100807126	AETPVAAK(1)A
binding	I1L540	174	K	Phosphoribulokinase	100807126	PIYNHVTGLLDPPELIK(1)PPK
binding	I1L540	229	K	Phosphoribulokinase	100807126	GHSLESIK(1)ASIEAR
binding	I1L540	157	K	Phosphoribulokinase	100807126	DGIAVEK(1)PIYNHVTGLLDPPELIKPPK
binding	I1L540	150	K	Phosphoribulokinase	100807126	ALK(1)DGIAVEK
binding	K7MV60	222	K	Metalloenzyme domain-containing protein	100800946	ILVSHPVNAK(1)R
binding	A0A0R0KIG7	421	K	Epimerase domain-containing protein (Fragment)	GLYMA_03G131100	VEAEEHYYNCK(1)NTK
binding	I1LU31	133	K	"Allene oxide synthase, chloroplastic OS=Glycine soja OX=3848 GN=D0Y65_034867 PE=3 SV=1"	100784395	VGVYQDTTEPQHSK(1)VK
binding	I1LU31	376	K	"Allene oxide synthase, chloroplastic OS=Glycine soja OX=3848 GN=D0Y65_034867 PE=3 SV=1"	100784395	LSSHDSVFHVK(1)K
binding	I1MJ86	315	K	Tr-type G domain-containing protein	100788357	DLMGK(1)ALMK
binding	I1MJ86	438	K	Tr-type G domain-containing protein	100788357	TVIWMGK(1)R
binding	I1MJ86	239	K	Tr-type G domain-containing protein	100788357	FGVDEGK(1)MMER
binding	I1MJ86	306	K	Tr-type G domain-containing protein	100788357	LGVTMK(1)SEEK
binding	I1LU31	143	K	"Allene oxide synthase, chloroplastic OS=Glycine soja OX=3848 GN=D0Y65_034867 PE=3 SV=1"	100784395	NYIMDILK(1)R
binding	I1LU31	135	K	"Allene oxide synthase, chloroplastic OS=Glycine soja OX=3848 GN=D0Y65_034867 PE=3 SV=1"	100784395	VK(1)NYIMDILK
binding	I1LU31	262	K	"Allene oxide synthase, chloroplastic OS=Glycine soja OX=3848 GN=D0Y65_034867 PE=3 SV=1"	100784395	QQGK(1)DTINR
binding	I1L540	398	K	Phosphoribulokinase	100807126	IRDLYEQLIATK(1)AETPVAAK
binding	I1KYU6	415	K	"Alpha-1,4 glucan phosphorylase"	100789789	HMEIIQEIDK(1)R
binding	I1KYU6	823	K	"Alpha-1,4 glucan phosphorylase"	100789789	MSILSTAGSGK(1)FSSDR
binding	O48561	5	K	Catalase-4	CAT4	MDPYK(1)HR
binding	P27066	32	K	Ribulose bisphosphate carboxylase large chain	rbcL	LTYYTPDYETK(1)DTDILAAFR
binding	I1NBQ5	113	K	Epimerase domain-containing protein	100799721	ILHLK(1)GDRK
binding	I1NBQ5	268	K	Epimerase domain-containing protein	100799721	ASK(1)EVFNISGEK
binding	I1NBQ5	108	K	Epimerase domain-containing protein	100799721	APVTQQLPGESDNDYADFSSK(1)ILHLK
binding	I1NBQ5	328	K	Epimerase domain-containing protein	100799721	DQHFFASIEK(1)AK
binding	I1NBQ5	87	K	Epimerase domain-containing protein	100799721	GK(1)APVTQQLPGESDNDYADFSSK
binding	P25698	318	K	Elongation factor 1-alpha	TEFS1	GYVASNSK(1)DDPAK
binding	P25698	427	K	Elongation factor 1-alpha	TEFS1	QTVAVGVIK(1)NVEK
binding	P27066	21	K	Ribulose bisphosphate carboxylase large chain	rbcL	DYK(1)LTYYTPDYETK
binding	P24095	86	K	Seed linoleate 9S-lipoxygenase	LOX1.4	VGK(1)EVYLEK
binding	P24095	453	K	Seed linoleate 9S-lipoxygenase	LOX1.4	INSLPTAK(1)AYATR
binding	I1KUQ6	555	K	Lipoxygenase	100816880	HLSVVHPIHK(1)LLLPHYR
binding	P24095	814	K	Seed linoleate 9S-lipoxygenase	LOX1.4	FGSK(1)LTGIEGK
binding	P24095	92	K	Seed linoleate 9S-lipoxygenase	LOX1.4	EVYLEK(1)HLPTLPTLGAR
binding	P24095	802	K	Seed linoleate 9S-lipoxygenase	LOX1.4	ETPNWTTDK(1)K
binding	P24095	809	K	Seed linoleate 9S-lipoxygenase	LOX1.4	ALEAFK(1)R
binding	P24095	83	K	Seed linoleate 9S-lipoxygenase	LOX1.4	NISMQLISATQTDGSGNGK(1)VGK
binding	I1LYN0	393	K	"Succinate--CoA ligase [ADP-forming] subunit beta, mitochondrial"	100790952	LEGTNVDHGK(1)R
binding	P24095	821	K	Seed linoleate 9S-lipoxygenase	LOX1.4	LTGIEGK(1)INAR
binding	P27066	18	K	Ribulose bisphosphate carboxylase large chain	rbcL	ASVGFK(1)AGVK(1)DYK
binding	P27066	252	K	Ribulose bisphosphate carboxylase large chain	rbcL	GHYLNATAGTCEEMMK(1)R
binding	P27066	334	K	Ribulose bisphosphate carboxylase large chain	rbcL	LSGGDHVHAGTVVGK(1)LEGER
binding	P27066	164	K	Ribulose bisphosphate carboxylase large chain	rbcL	DKLNK(1)YGR
binding	P27066	177	K	Ribulose bisphosphate carboxylase large chain	rbcL	PLLGCTIK(1)PK(1)LGLSAK
binding	I1KRI0	459	K	AAA domain-containing protein	100816354	GK(1)TAISSK
binding	I1KRI0	465	K	AAA domain-containing protein	100816354	TAISSK(1)EIDDSIDR
binding	P27066	201	K	Ribulose bisphosphate carboxylase large chain	rbcL	GGLDFTK(1)DDENVNSQPFMR
binding	P27066	450	K	Ribulose bisphosphate carboxylase large chain	rbcL	EASK(1)WSPELAAACEVWK
binding	P27066	356	K	Ribulose bisphosphate carboxylase large chain	rbcL	DDFVEK(1)DR
binding	P27066	14	K	Ribulose bisphosphate carboxylase large chain	rbcL	ASVGFK(1)AGVK(1)DYK
binding	I1NC94	189	K	"GDP-mannose 3',5'-epimerase"	100797618	HYNK(1)DFGIECR
binding	P27066	316	K	Ribulose bisphosphate carboxylase large chain	rbcL	VLAK(1)ALR
binding	P27066	146	K	Ribulose bisphosphate carboxylase large chain	rbcL	IPTAYIK(1)TFQGPPHGIQVER
binding	P27066	236	K	Ribulose bisphosphate carboxylase large chain	rbcL	SQAETGEIK(1)GHYLNATAGTCEEMMKR
binding	P27066	305	K	Ribulose bisphosphate carboxylase large chain	rbcL	QK(1)NHGMHFR
binding	I1KS56	826	K	"Bifunctional aspartokinase/homoserine dehydrogenase, chloroplastic OS=Glycine soja OX=3848 GN=D0Y65_020194 PE=4 SV=1"	GLYMA_08G107800	K(1)QEDAENAGEVLR
binding	I1KS56	848	K	"Bifunctional aspartokinase/homoserine dehydrogenase, chloroplastic OS=Glycine soja OX=3848 GN=D0Y65_020194 PE=4 SV=1"	GLYMA_08G107800	YVGVVDVTNK(1)K
binding	P27066	183	K	Ribulose bisphosphate carboxylase large chain	rbcL	PLLGCTIK(0.001)PK(0.999)LGLSAK(1)NYGR
binding	P27066	463	K	Ribulose bisphosphate carboxylase large chain	rbcL	WSPELAAACEVWK(1)EIK
binding	I1KS65	458	K	Adenosylhomocysteinase	100786939	LGAK(1)LTQLSK
binding	I1KS65	282	K	Adenosylhomocysteinase	100786939	GCAAAMK(1)QAGAR
binding	P19948	41	K	"50S ribosomal protein L20, chloroplastic"	rpl20	IK(1)ALVSAHR
binding	P19948	39	K	"50S ribosomal protein L20, chloroplastic"	rpl20	TITQQK(1)IK
binding	A0A0R0F859	52	K	Epimerase domain-containing protein	GLYMA_18G057900	HLEEMEGAK(1)SR
binding	P07816	7	K	"30S ribosomal protein S19, chloroplastic"	rps19	K(1)NPFVANHLLR
binding	I1LXY1	180	K	5-methyltetrahydropteroyltriglutamate--homocysteine methyltransferase OS=Glycine soja OX=3848 GN=D0Y65_035534 PE=3 SV=1	100779947	AVDEFK(1)EAK
binding	A0A0R0F859	316	K	Epimerase domain-containing protein	GLYMA_18G057900	DAVESLK(1)SK
binding	I1KXG0	367	K	PKS_ER domain-containing protein	100810816	VKPIVDPK(1)GPFPFDK
binding	I1KXG0	361	K	PKS_ER domain-containing protein	100810816	VK(1)PIVDPK
binding	I1LXN6	319	K	"Tryptophan--tRNA ligase, cytoplasmic OS=Glycine soja OX=3848 GN=D0Y65_035461 PE=3 SV=1"	100798713	HAFSGGQDSIEK(1)HR
binding	I1MJ86	408	K	Tr-type G domain-containing protein	100788357	VSTGLK(1)VR
binding	I1MJ86	606	K	Tr-type G domain-containing protein	100788357	PLEEGLAEAIDDGK(1)IGPR
binding	I1MJ86	471	K	Tr-type G domain-containing protein	100788357	NATLTNEK(1)EVDAHPIR
binding	I1LWB9	135	K	EF1_GNE domain-containing protein	GLYMA_13G073200	ESGK(1)SSVLLDVKPWDDETDMK
binding	I1LWB9	46	K	EF1_GNE domain-containing protein	GLYMA_13G073200	VYGAVLEK(1)PGDSFPNAAK
binding	I1LWB9	34	K	EF1_GNE domain-containing protein	GLYMA_13G073200	VYVSGDQFTK(1)DDIK
binding	I1LWB9	152	K	EF1_GNE domain-containing protein	GLYMA_13G073200	SSVLLDVKPWDDETDMK(1)K
binding	I1LWB9	38	K	EF1_GNE domain-containing protein	GLYMA_13G073200	DDIK(1)VYGAVLEKPGDSFPNAAK
binding	O81413	193	K	Ferric leghemoglobin reductase-2	547523	K(1)VVSSTGALALTEIPK
binding	O81413	260	K	Ferric leghemoglobin reductase-2	547523	SLEK(1)QGMK
binding	I1KXW9	231	K	PsbP domain-containing protein	100802315	DGK(1)LYICK
binding	I1KXW9	219	K	PsbP domain-containing protein	100802315	TADGDEGGK(1)HQLIAATVK
binding	I1KXW9	228	K	PsbP domain-containing protein	100802315	HQLIAATVK(1)DGK
binding	I1KXW9	89	K	PsbP domain-containing protein	100802315	PK(1)TNTDFLPYNGDGFK
binding	A0A0R0F859	168	K	Epimerase domain-containing protein	GLYMA_18G057900	TLAEK(1)AGWEFAK
binding	I1L8G3	377	K	"Succinate--CoA ligase [ADP-forming] subunit beta, mitochondrial"	GLYMA_10G039000	EVALK(1)VPVVVR
binding	P07135	36	K	"30S ribosomal protein S7, chloroplastic"	rps7-A	K(1)SLAYQIIYR
binding	P07135	13	K	"30S ribosomal protein S7, chloroplastic"	rps7-A	TAK(1)SDPIYR
binding	P07816	70	K	"30S ribosomal protein S19, chloroplastic"	rps19	MVGHK(1)LGEFSPTLNFR
binding	A0A0R0F859	155	K	Epimerase domain-containing protein	GLYMA_18G057900	QK(1)GLYYPIAK
binding	A0A0R0F859	276	K	Epimerase domain-containing protein	GLYMA_18G057900	LPK(1)DTQPGLLR
binding	I1MJ86	293	K	Tr-type G domain-containing protein	100788357	DK(1)LWPMLQK
binding	I1MJ86	496	K	Tr-type G domain-containing protein	100788357	VAVQCK(1)VASDLPK
binding	I1MJ86	260	K	Tr-type G domain-containing protein	100788357	WSSK(1)NTGSATCK
binding	I1MJ86	232	K	Tr-type G domain-containing protein	100788357	MYASK(1)FGVDEGK
binding	I1MJ86	722	K	Tr-type G domain-containing protein	100788357	VFYASQITAK(1)PR
binding	I1MJ86	482	K	Tr-type G domain-containing protein	100788357	AMK(1)FSVSPVVR
binding	I1KVU0	204	K	V-type proton ATPase catalytic subunit A OS=Glycine soja OX=3848 GN=D0Y65_021313 PE=3 SV=1	GLYMA_08G224400	K(1)FTMLQTWPVR
binding	I1KVU0	310	K	V-type proton ATPase catalytic subunit A OS=Glycine soja OX=3848 GN=D0Y65_021313 PE=3 SV=1	GLYMA_08G224400	EESVMK(1)R
binding	I1KVU0	589	K	V-type proton ATPase catalytic subunit A OS=Glycine soja OX=3848 GN=D0Y65_021313 PE=3 SV=1	GLYMA_08G224400	LVSQK(1)FEDPAEGEAALVAK
binding	I1KVU0	17	K	V-type proton ATPase catalytic subunit A OS=Glycine soja OX=3848 GN=D0Y65_021313 PE=3 SV=1	GLYMA_08G224400	LTTFEDSEK(1)ESEYGYVR
binding	I1KVU0	396	K	V-type proton ATPase catalytic subunit A OS=Glycine soja OX=3848 GN=D0Y65_021313 PE=3 SV=1	GLYMA_08G224400	VK(1)CLGGPER
binding	I1KVU0	568	K	V-type proton ATPase catalytic subunit A OS=Glycine soja OX=3848 GN=D0Y65_021313 PE=3 SV=1	GLYMA_08G224400	GAGSDGQK(1)ISYTLIK
binding	I1KVU0	575	K	V-type proton ATPase catalytic subunit A OS=Glycine soja OX=3848 GN=D0Y65_021313 PE=3 SV=1	GLYMA_08G224400	ISYTLIK(1)HR
binding	I1KVU0	141	K	V-type proton ATPase catalytic subunit A OS=Glycine soja OX=3848 GN=D0Y65_021313 PE=3 SV=1	GLYMA_08G224400	GVSVPALDKDTLWEFQPK(1)K
binding	P07135	76	K	"30S ribosomal protein S7, chloroplastic"	rps7-A	GVTPDIAVK(1)AR
binding	P07135	129	K	"30S ribosomal protein S7, chloroplastic"	rps7-A	LSSELVDAAK(1)GSGDAIR
binding	P07135	97	K	"30S ribosomal protein S7, chloroplastic"	rps7-A	VGGSTHQVPVEIGSTQGK(1)ALAIR
binding	I1L8G3	345	K	"Succinate--CoA ligase [ADP-forming] subunit beta, mitochondrial"	GLYMA_10G039000	ILTADDK(1)VK
binding	I1L8G3	205	K	"Succinate--CoA ligase [ADP-forming] subunit beta, mitochondrial"	GLYMA_10G039000	VVDGLALK(1)VADR
binding	I1L8G3	393	K	"Succinate--CoA ligase [ADP-forming] subunit beta, mitochondrial"	GLYMA_10G039000	LEGTNVDQGK(1)R
binding	I1LJS6	134	K	Lipoxygenase	100786646	AYAHK(1)AGNGEESVK
binding	I1LJS6	202	K	Lipoxygenase	100786646	FDNPTK(1)R
binding	I1LJS6	491	K	Lipoxygenase	100786646	GK(1)TLYGSR
binding	K7K9U4	219	K	PEROXIDASE_4 domain-containing protein	100799504	ASVQEMK(1)DK
binding	K7K9U4	95	K	PEROXIDASE_4 domain-containing protein	100799504	ATK(1)SGGPNGSIR
binding	K7LCU0	389	K	DUF1995 domain-containing protein	100796331	TLALSFADDGK(1)R
binding	I1LPC3	1148	K	"Isoleucine--tRNA ligase, cytoplasmic OS=Glycine soja OX=3848 GN=D0Y65_033121 PE=3 SV=1"	100791830	SEFQDGNGK(1)K
binding	I1LPC3	871	K	"Isoleucine--tRNA ligase, cytoplasmic OS=Glycine soja OX=3848 GN=D0Y65_033121 PE=3 SV=1"	100791830	HNK(0.002)PLK(0.998)TPLR
binding	I1LJS6	370	K	Lipoxygenase	100786646	GFLGK(1)IMPR
binding	I1LPC3	701	K	"Isoleucine--tRNA ligase, cytoplasmic OS=Glycine soja OX=3848 GN=D0Y65_033121 PE=3 SV=1"	100791830	FLVQNAK(1)R
binding	K7LCU0	269	K	DUF1995 domain-containing protein	100796331	IDGSQSK(1)EAVFK
binding	K7L7J7	768	K	Lipoxygenase	GLYMA_08G189600	TITGK(1)SDALK
binding	K7L7J7	396	K	Lipoxygenase	GLYMA_08G189600	SK(1)LDSQLYGDNTSTITK
binding	K7L7J7	83	K	Lipoxygenase	GLYMA_08G189600	LISATSADSTGK(1)GK
binding	A0A0R0IPA5	84	K	Puromycin-sensitive aminopeptidase isoform B OS=Glycine soja OX=3848 GN=D0Y65_019322 PE=4 SV=1	GLYMA_08G015900	FTLGEEK(1)TIVSSK
binding	I1MBN8	365	K	2-hydroxyacyl-CoA lyase OS=Glycine soja OX=3848 GN=D0Y65_039364 PE=3 SV=1	100781584	MEVQLK(1)K
binding	I1LKW8	307	K	Epimerase domain-containing protein	100811095	EFYGEGYDDSDK(1)R
binding	I1LJ50	331	K	"Epimerase family protein SDR39U1-like, chloroplastic isoform A OS=Glycine soja OX=3848 GN=D0Y65_029600 PE=4 SV=1"	GLYMA_11G110000	K(1)LGFPFK
binding	K7LCU0	125	K	DUF1995 domain-containing protein	100796331	AEVGAGTEIGNK(1)AK
binding	I1LJS6	294	K	Lipoxygenase	100786646	TGRPHSEADPLSEK(1)R
binding	K7K9U4	221	K	PEROXIDASE_4 domain-containing protein	100799504	DK(1)FVAVGFGPR
binding	K7K9U4	304	K	PEROXIDASE_4 domain-containing protein	100799504	LSTLGQQINYEAYTYPPPK(1)IDITK
binding	K7LPI4	326	K	Lipoxygenase	100787202	TLSSGLK(1)ALVPALK
binding	I1MFH9	171	K	Lactoylglutathione lyase	GLYMA_15G108400	FYEK(1)ALGLR
binding	K7LPI4	210	K	Lipoxygenase	100787202	VFFSNK(1)SYLPSETPEGVK
binding	K7LPI4	203	K	Lipoxygenase	100787202	YDNPAK(1)R
binding	I1LHR8	516	K	"Succinate dehydrogenase [ubiquinone] flavoprotein subunit, mitochondrial"	100818379	HTVGFWENEK(1)VR
binding	I1LHR8	233	K	"Succinate dehydrogenase [ubiquinone] flavoprotein subunit, mitochondrial"	100818379	YAPTAK(1)DLASR
binding	I1LHR8	64	K	"Succinate dehydrogenase [ubiquinone] flavoprotein subunit, mitochondrial"	100818379	TEDGK(1)IYQR
binding	I1LIJ6	625	K	"Sulfite reductase [ferredoxin], chloroplastic isoform A OS=Glycine soja OX=3848 GN=D0Y65_029436 PE=4 SV=1"	GLYMA_11G093200	LK(1)EYIEK
binding	I1LIJ6	644	K	"Sulfite reductase [ferredoxin], chloroplastic isoform A OS=Glycine soja OX=3848 GN=D0Y65_029436 PE=4 SV=1"	GLYMA_11G093200	HNLK(1)LFADK
binding	I1LIJ6	75	K	"Sulfite reductase [ferredoxin], chloroplastic isoform A OS=Glycine soja OX=3848 GN=D0Y65_029436 PE=4 SV=1"	GLYMA_11G093200	VEIFK(1)EQSNFIR
binding	I1LIJ6	70	K	"Sulfite reductase [ferredoxin], chloroplastic isoform A OS=Glycine soja OX=3848 GN=D0Y65_029436 PE=4 SV=1"	GLYMA_11G093200	SK(1)VEIFK
binding	I1LIJ6	394	K	"Sulfite reductase [ferredoxin], chloroplastic isoform A OS=Glycine soja OX=3848 GN=D0Y65_029436 PE=4 SV=1"	GLYMA_11G093200	SVVEQYYGK(1)K
binding	K7LI86	573	K	Amine oxidase	100804651	TEK(1)DAQIR
binding	K7LI86	346	K	Amine oxidase	100804651	VRDPDTSK(1)LR
binding	I1LJJ4	124	K	Allene oxide synthase 3 OS=Glycine soja OX=3848 GN=D0Y65_029725 PE=4 SV=1	GLYMA_11G122700	ACAFQDTTEPSHALLK(1)R
binding	I1LJJ4	47	K	Allene oxide synthase 3 OS=Glycine soja OX=3848 GN=D0Y65_029725 PE=4 SV=1	GLYMA_11G122700	K(1)YNSTVIR
binding	I1LJJ4	407	K	Allene oxide synthase 3 OS=Glycine soja OX=3848 GN=D0Y65_029725 PE=4 SV=1	GLYMA_11G122700	FLGHDGEK(1)LLR
binding	K7K9U4	212	K	PEROXIDASE_4 domain-containing protein	100799504	VPLWEK(1)ASVQEMK
binding	K7K9U4	60	K	PEROXIDASE_4 domain-containing protein	100799504	SEFQSK(1)IK
binding	I1LJ50	330	K	"Epimerase family protein SDR39U1-like, chloroplastic isoform A OS=Glycine soja OX=3848 GN=D0Y65_029600 PE=4 SV=1"	GLYMA_11G110000	VLPTQAK(1)K
binding	I1LIN0	330	K	"Gamma aminobutyrate transaminase 3, chloroplastic isoform A OS=Glycine soja OX=3848 GN=D0Y65_029466 PE=3 SV=1"	100815181	YNIK(1)PDLVSLAK
binding	I1LIN0	98	K	"Gamma aminobutyrate transaminase 3, chloroplastic isoform A OS=Glycine soja OX=3848 GN=D0Y65_029466 PE=3 SV=1"	100815181	SEGSYVYDINGK(1)K
binding	I1LK73	83	K	Ribosomal_L23eN domain-containing protein	100779362	YPLTTESAMK(1)K
binding	I1LNY2	313	K	Ribosomal protein	100819124	GVYWK(1)SAHICSAMGPSIR
binding	I1LNY2	226	K	Ribosomal protein	100819124	LIASPDMMPK(1)VASLGK
binding	I1LNY2	303	K	Ribosomal protein	100819124	SVEANK(1)PSGAK
binding	I1LNY2	156	K	Ribosomal protein	100819124	LNIDPK(1)YNDQQLR
binding	I1LNY2	170	K	Ribosomal protein	100819124	ATVNLPK(1)GTGK
binding	K7KVG4	82	K	Mediator of RNA polymerase II transcription subunit 36a OS=Glycine soja OX=3848 GN=D0Y65_014888 PE=3 SV=1	100788688	GK(1)EDALVTK
binding	K7KVG4	65	K	Mediator of RNA polymerase II transcription subunit 36a OS=Glycine soja OX=3848 GN=D0Y65_014888 PE=3 SV=1	100788688	GGSK(1)VVVQPHR
binding	K7KVG4	80	K	Mediator of RNA polymerase II transcription subunit 36a OS=Glycine soja OX=3848 GN=D0Y65_014888 PE=3 SV=1	100788688	HDGIFIAK(1)GK
binding	K7KVG4	186	K	Mediator of RNA polymerase II transcription subunit 36a OS=Glycine soja OX=3848 GN=D0Y65_014888 PE=3 SV=1	100788688	DLVNMAK(1)K
binding	I1L838	120	K	Epimerase domain-containing protein	100816596	ELLGAGHSVTILTVGDEGSDK(1)MK
binding	I1L838	183	K	Epimerase domain-containing protein	100816596	SSGVK(1)QFLFISSAGIYKPTDEPPHVEGDVVK
binding	I1L838	122	K	Epimerase domain-containing protein	100816596	MK(0.999)K(0.001)PPFNR
binding	I1L838	178	K	Epimerase domain-containing protein	100816596	PVIDWAK(1)SSGVK
binding	I1L838	329	K	Epimerase domain-containing protein	100816596	PVNIVHYDPK(1)AVGVDAK
binding	K7KP67	24	K	Photosystem II reaction center protein H OS=Glycine soja OX=3848 GN=D0Y65_011763 PE=4 SV=1	GLYMA_05G092100	TVVGDLLK(1)PLNSEYGK
binding	K7KHU1	80	K	"Ornithine carbamoyltransferase, chloroplastic OS=Glycine soja OX=3848 GN=D0Y65_008616 PE=3 SV=1"	100775828	ALEVK(1)ALLK
binding	K7KHU1	264	K	"Ornithine carbamoyltransferase, chloroplastic OS=Glycine soja OX=3848 GN=D0Y65_008616 PE=3 SV=1"	100775828	IEITNDPK(1)EAVK
binding	K7KHU1	162	K	"Ornithine carbamoyltransferase, chloroplastic OS=Glycine soja OX=3848 GN=D0Y65_008616 PE=3 SV=1"	100775828	VFAHK(1)DILDLAK
binding	K7KHU1	244	K	"Ornithine carbamoyltransferase, chloroplastic OS=Glycine soja OX=3848 GN=D0Y65_008616 PE=3 SV=1"	100775828	GFEPDAK(1)TVEK
binding	I1LIG6	121	K	ABC transporter E family member 2 isoform A OS=Glycine soja OX=3848 GN=D0Y65_029414 PE=4 SV=1	100797423	STALK(1)VLAGK
binding	K7LPI4	126	K	Lipoxygenase	100787202	TKLEK(1)ETIK
binding	I1LNY2	308	K	Ribosomal protein	100819124	SVEANKPSGAK(1)GVYWK
binding	I1LNY2	177	K	Ribosomal protein	100819124	PVK(1)VAVLTQGEK
binding	I1LK73	118	K	Ribosomal_L23eN domain-containing protein	100779362	K(1)VNTLIRPDGTK
binding	I1LK73	129	K	Ribosomal_L23eN domain-containing protein	100779362	VNTLIRPDGTK(1)K
binding	I1LK73	12	K	Ribosomal_L23eN domain-containing protein	100779362	NDPK(1)AQALK
binding	I1LK73	17	K	Ribosomal_L23eN domain-containing protein	100779362	AQALK(1)TAK
binding	I1LK73	23	K	Ribosomal_L23eN domain-containing protein	100779362	AVK(1)SGATFK
binding	I1LK73	117	K	Ribosomal_L23eN domain-containing protein	100779362	MYDIQAK(1)K
binding	I1LK73	65	K	Ribosomal_L23eN domain-containing protein	100779362	NK(1)LDHYQILK
binding	I1LK73	54	K	Ribosomal_L23eN domain-containing protein	100779362	DRNPK(1)YPR
binding	I1LK73	110	K	Ribosomal_L23eN domain-containing protein	100779362	K(1)MYDIQAK
binding	I1LP98	588	K	"Sulfite reductase [ferredoxin], chloroplastic isoform A OS=Glycine soja OX=3848 GN=D0Y65_033108 PE=4 SV=1"	100790764	VK(1)LLDLEK
binding	I1LIN0	128	K	"Gamma aminobutyrate transaminase 3, chloroplastic isoform A OS=Glycine soja OX=3848 GN=D0Y65_029466 PE=3 SV=1"	100815181	LVDAAVAQLK(1)K
binding	A0A0R0IPA5	124	K	Puromycin-sensitive aminopeptidase isoform B OS=Glycine soja OX=3848 GN=D0Y65_019322 PE=4 SV=1	GLYMA_08G015900	ALK(1)EEDYHLDAR
binding	A0A0R0IPA5	661	K	Puromycin-sensitive aminopeptidase isoform B OS=Glycine soja OX=3848 GN=D0Y65_019322 PE=4 SV=1	GLYMA_08G015900	ILCDSSLDK(1)EFVAK
binding	A0A0R0IPA5	182	K	Puromycin-sensitive aminopeptidase isoform B OS=Glycine soja OX=3848 GN=D0Y65_019322 PE=4 SV=1	GLYMA_08G015900	K(1)ITFFQDRPDIMAK
binding	A0A0R0IPA5	440	K	Puromycin-sensitive aminopeptidase isoform B OS=Glycine soja OX=3848 GN=D0Y65_019322 PE=4 SV=1	GLYMA_08G015900	K(1)GMDLYFK
binding	A0A0R0IPA5	90	K	Puromycin-sensitive aminopeptidase isoform B OS=Glycine soja OX=3848 GN=D0Y65_019322 PE=4 SV=1	GLYMA_08G015900	TIVSSK(1)IAVYPR
binding	I1LNY2	270	K	Ribosomal protein	100819124	ADK(1)TGIVHLPFGK
binding	I1LNY2	140	K	Ribosomal protein	100819124	TK(1)FVETVEAHFR
binding	I1LNY2	186	K	Ribosomal protein	100819124	VAVLTQGEK(1)FDEAK
binding	I1LNY2	232	K	Ribosomal protein	100819124	VASLGK(1)ILGPR
binding	P27066	175	K	Ribulose bisphosphate carboxylase large chain	rbcL	YGRPLLGCTIK(1)PK
binding	I1LGB7	260	K	S5 DRBM domain-containing protein	100820352	SPFQEYTDLLAK(1)PTGK
binding	I1LGB7	216	K	S5 DRBM domain-containing protein	100820352	GSTK(1)TLGNFVK
binding	I1LBB9	54	K	Lipoxygenase	100802887	LHEFVGK(1)R
binding	K7MDV8	770	K	Tr-type G domain-containing protein	100778924	ISAK(1)AGDGK
binding	K7MDV8	677	K	Tr-type G domain-containing protein	100778924	GTVVEAGLDK(1)SK
binding	I1LTA4	9	K	EF1Bgamma class glutathione S-transferase	EF1Bgamma2	ALILHATK(1)TNK
binding	I1LTA4	283	K	EF1Bgamma class glutathione S-transferase	EF1Bgamma2	LYSNTK(1)TNFR
binding	I1LBD0	11	K	AA_TRNA_LIGASE_II domain-containing protein	100806082	EEK(1)GHNPELIR
binding	I1LBD0	157	K	AA_TRNA_LIGASE_II domain-containing protein	100806082	K(1)GADVAGGR
binding	K7MDV8	190	K	Tr-type G domain-containing protein	100778924	LVNSAAYQK(1)SK
binding	I1LBB9	620	K	Lipoxygenase	100802887	GVAVK(1)DSTSPYGLR
binding	I1LTA4	259	K	EF1Bgamma class glutathione S-transferase	EF1Bgamma2	PK(1)NPLDLLPPSK
binding	I1LTA4	276	K	EF1Bgamma class glutathione S-transferase	EF1Bgamma2	MILDEWK(1)R
binding	I1LCI4	66	K	Superoxide dismutase	GLYMA_10G193500	K(1)QIVGTELDGK
binding	K7MCH3	78	K	"Photosystem I reaction center subunit psaK, chloroplastic OS=Glycine soja OX=3848 GN=glysoja_039213 PE=4 SV=1"	GLYMA_15G194300	K(1)ATAGLK
binding	I1NIY6	84	K	AA_TRNA_LIGASE_II domain-containing protein	100781350	FISESEETK(1)K
binding	K7MCH3	84	K	"Photosystem I reaction center subunit psaK, chloroplastic OS=Glycine soja OX=3848 GN=glysoja_039213 PE=4 SV=1"	GLYMA_15G194300	ATAGLK(1)LEVR
binding	I1LDV5	1017	K	"Valine--tRNA ligase, mitochondrial 1 isoform B OS=Glycine soja OX=3848 GN=D0Y65_027967 PE=3 SV=1"	100798111	IMNAK(1)GYEEK
binding	A0A0R0IK92	312	K	Lactoylglutathione lyase	GLYMA_08G035400	TAEAIK(1)LAGGK
binding	I1LDX0	154	K	"Phosphoglucomutase, chloroplastic isoform A OS=Glycine soja OX=3848 GN=D0Y65_027982 PE=4 SV=1"	100802730	IAAGNGVGK(1)ILVGK
binding	I1LBE7	157	K	ATP-grasp domain-containing protein	GLYMA_10G156900	YDIPTAK(1)YK
binding	K7MDV8	603	K	Tr-type G domain-containing protein	100778924	IDK(1)DGANPER
binding	K7MEB2	1011	K	Methionine S-methyltransferase	100803724	PSAYLNK(1)TIK
binding	I1L9P5	140	K	Sucrose-phosphatase 1 OS=Glycine soja OX=3848 GN=D0Y65_026416 PE=4 SV=1	100800397	AK(1)HVTETLSK
binding	I1L8G3	89	K	"Succinate--CoA ligase [ADP-forming] subunit beta, mitochondrial"	GLYMA_10G039000	GLGTFK(1)SGLK
binding	I1LTN6	106	K	Superoxide dismutase [Cu-Zn]	GLYMA_12G178800	HGAPEDK(1)IR
binding	I1LTN6	32	K	Superoxide dismutase [Cu-Zn]	GLYMA_12G178800	K(1)AVAILK
binding	K7MIR3	45	K	Enolase_C domain-containing protein	100787663	IPLYK(1)HIANLAGNK
binding	I1L964	497	K	Pyruvate kinase	100801466	VALDHGK(1)SLGVIK
binding	K7MFQ1	561	K	"Phosphoglucan phosphatase LSF1, chloroplastic isoform A OS=Glycine soja OX=3848 GN=D0Y65_042964 PE=4 SV=1"	100806392	VIERPLNEK(1)ER
binding	K7MFQ1	98	K	"Phosphoglucan phosphatase LSF1, chloroplastic isoform A OS=Glycine soja OX=3848 GN=D0Y65_042964 PE=4 SV=1"	100806392	IIVHSLTK(1)GGNAER
binding	I1LTF4	99	K	Ferredoxin	100808254	AGSCSVCAGK(1)VVSGK
binding	I1LTA4	257	K	EF1Bgamma class glutathione S-transferase	EF1Bgamma2	EVAEPEEEAPK(0.195)PK(0.805)PK
binding	I1LTA4	393	K	EF1Bgamma class glutathione S-transferase	EF1Bgamma2	VDISDETQK(1)ER
binding	I1L9B1	76	K	Lysine--tRNA ligase	GLYMA_10G069800	LK(1)YLAVQK
binding	I1L9B1	31	K	Lysine--tRNA ligase	GLYMA_10G069800	NK(1)QK(1)EEERK
binding	I1L9B1	29	K	Lysine--tRNA ligase	GLYMA_10G069800	NK(1)QK(1)EEERK
binding	I1L9B1	223	K	Lysine--tRNA ligase	GLYMA_10G069800	SAAAADNANLK(1)K
binding	I1L9B1	82	K	Lysine--tRNA ligase	GLYMA_10G069800	YLAVQK(1)AEGNNPYPHK
binding	I1LTA4	354	K	EF1Bgamma class glutathione S-transferase	EF1Bgamma2	MLVIGSQAPFK(1)VK
binding	I1LTA4	356	K	EF1Bgamma class glutathione S-transferase	EF1Bgamma2	VK(1)GLWLFR
binding	I1LTA4	47	K	EF1Bgamma class glutathione S-transferase	EF1Bgamma2	TPEFLK(1)MNPIGK
binding	I1LTA4	12	K	EF1Bgamma class glutathione S-transferase	EF1Bgamma2	TNK(1)NAFK
binding	I1LDX0	387	K	"Phosphoglucomutase, chloroplastic isoform A OS=Glycine soja OX=3848 GN=D0Y65_027982 PE=4 SV=1"	100802730	EAIPYFK(1)NGVK
binding	I1LDX0	75	K	"Phosphoglucomutase, chloroplastic isoform A OS=Glycine soja OX=3848 GN=D0Y65_027982 PE=4 SV=1"	100802730	IK(1)SIPTKPIDGQK
binding	I1LDX0	86	K	"Phosphoglucomutase, chloroplastic isoform A OS=Glycine soja OX=3848 GN=D0Y65_027982 PE=4 SV=1"	100802730	SIPTKPIDGQK(1)TGTSGLR
binding	I1LRA0	212	K	Rieske domain-containing protein	778121	AIGSPK(1)ACATR
binding	I1LFG6	173	K	Formate--tetrahydrofolate ligase isoform A OS=Glycine soja OX=3848 GN=D0Y65_028484 PE=3 SV=1	GLYMA_10G293800	IFHESTQSDK(1)ALFNR
binding	I1LFG6	385	K	Formate--tetrahydrofolate ligase isoform A OS=Glycine soja OX=3848 GN=D0Y65_028484 PE=3 SV=1	GLYMA_10G293800	FMNIK(1)CR
binding	I1LFG6	406	K	Formate--tetrahydrofolate ligase isoform A OS=Glycine soja OX=3848 GN=D0Y65_028484 PE=3 SV=1	GLYMA_10G293800	ALK(1)MHGGGPAVVAGK
binding	K7K5E9	204	K	Rieske domain-containing protein	GLYMA_01G231900	EWYPK(1)NPVLR
binding	K7K8T8	169	K	Pyruvate kinase (Fragment) OS=Mucuna pruriens OX=157652 GN=CR513_31880 PE=3 SV=1	GLYMA_02G165000	AFGIIK(1)AHDR
binding	A0A0R0IPA5	810	K	Puromycin-sensitive aminopeptidase isoform B OS=Glycine soja OX=3848 GN=D0Y65_019322 PE=4 SV=1	GLYMA_08G015900	K(1)LLSHPAFDLR
binding	A0A0R0IPA5	397	K	Puromycin-sensitive aminopeptidase isoform B OS=Glycine soja OX=3848 GN=D0Y65_019322 PE=4 SV=1	GLYMA_08G015900	IADVSK(1)LR
binding	A0A0R0IPA5	447	K	Puromycin-sensitive aminopeptidase isoform B OS=Glycine soja OX=3848 GN=D0Y65_019322 PE=4 SV=1	GLYMA_08G015900	GMDLYFK(1)R
binding	A0A0R0IPA5	887	K	Puromycin-sensitive aminopeptidase isoform B OS=Glycine soja OX=3848 GN=D0Y65_019322 PE=4 SV=1	GLYMA_08G015900	LAK(1)AQLER
binding	K7LVE8	127	K	Ferredoxin	GLYMA_12G169400	AGSCSACAAK(1)VVSGK
binding	K7LS11	113	K	"3-oxoacyl-[acyl-carrier-protein] reductase, chloroplastic isoform B OS=Glycine soja OX=3848 GN=D0Y65_037142 PE=3 SV=1"	100806814	SSK(1)EAEEVSK
binding	K7LS11	275	K	"3-oxoacyl-[acyl-carrier-protein] reductase, chloroplastic isoform B OS=Glycine soja OX=3848 GN=D0Y65_037142 PE=3 SV=1"	100806814	K(1)ILETIPLGR
binding	K7LS11	243	K	"3-oxoacyl-[acyl-carrier-protein] reductase, chloroplastic isoform B OS=Glycine soja OX=3848 GN=D0Y65_037142 PE=3 SV=1"	100806814	TVAK(1)EYASR
binding	I1LGB7	50	K	S5 DRBM domain-containing protein	100820352	WVPVTK(1)LGR
binding	I1LGB7	130	K	S5 DRBM domain-containing protein	100820352	CSK(1)EVATAIR
binding	I1LGB7	99	K	S5 DRBM domain-containing protein	100820352	ITPVQK(1)QTR
binding	I1LGB7	172	K	S5 DRBM domain-containing protein	100820352	VTGK(1)CGSVTVR
binding	I1LGB7	93	K	S5 DRBM domain-containing protein	100820352	DEVMK(1)ITPVQK
binding	I1LGB7	88	K	S5 DRBM domain-containing protein	100820352	EHQIIDTLVGPTLK(1)DEVMK
binding	I1LFG6	50	K	Formate--tetrahydrofolate ligase isoform A OS=Glycine soja OX=3848 GN=D0Y65_028484 PE=3 SV=1	GLYMA_10G293800	ELNLSPNHYDLYGK(1)YK
binding	I1LGB7	264	K	S5 DRBM domain-containing protein	100820352	PTGK(1)TLILEEER
binding	K7K5E9	217	K	Rieske domain-containing protein	GLYMA_01G231900	K(1)LFIYPVK
binding	I1KNE3	169	K	Lactoylglutathione lyase GLX1 isoform A OS=Glycine soja OX=3848 GN=D0Y65_019042 PE=4 SV=1	100793089	ALGMK(1)VVR
binding	I1LEI9	175	K	D-3-phosphoglycerate dehydrogenase	100819264	NVAQADASVK(1)AGK
binding	I1LEI9	270	K	D-3-phosphoglycerate dehydrogenase	100819264	ILNDETFAK(1)MK
binding	I1LEI9	211	K	D-3-phosphoglycerate dehydrogenase	100819264	AK(1)GLGMNVIAHDPYAPADR
binding	K7M864	297	K	Tyrosine--tRNA ligase	100795726	SDGTK(1)FGK
binding	K7M864	216	K	Tyrosine--tRNA ligase	100795726	VGSMMAK(1)ESVR
binding	K7M864	481	K	Tyrosine--tRNA ligase	100795726	VLLLSAGK(1)K
binding	I1LEV5	173	K	Glutamine--tRNA ligase OS=Glycine soja OX=3848 GN=D0Y65_028295 PE=3 SV=1	100812875	VAK(1)QLVDAK
binding	I1LEV5	318	K	Glutamine--tRNA ligase OS=Glycine soja OX=3848 GN=D0Y65_028295 PE=3 SV=1	100812875	YDDTNPEAEK(1)K
binding	K7K1W5	149	K	"Photosynthetic NDH subunit of lumenal location 2, chloroplastic OS=Glycine soja OX=3848 GN=D0Y65_000505 PE=4 SV=1"	100807480	IK(1)QTAEGLHSIR
binding	I1LPL0	122	K	FAD-binding PCMH-type domain-containing protein	100814521	NVLEIDK(1)ER
binding	K7M3M7	273	K	"Glyoxylate/succinic semialdehyde reductase 2, chloroplastic OS=Glycine soja OX=3848 GN=D0Y65_032686 PE=4 SV=1"	100781928	GPSMIQSLYPTAFPLK(1)HQQK
binding	K7M3M7	74	K	"Glyoxylate/succinic semialdehyde reductase 2, chloroplastic OS=Glycine soja OX=3848 GN=D0Y65_032686 PE=4 SV=1"	100781928	SK(1)CDPLISLGAK
binding	I1LF60	391	K	Vacuolar proton pump subunit B	100791429	K(1)DHSDVSNQLYANYAIGK
binding	I1LF60	408	K	Vacuolar proton pump subunit B	100791429	KDHSDVSNQLYANYAIGK(1)DVQAMK
binding	I1LF60	439	K	Vacuolar proton pump subunit B	100791429	K(1)FVAQGAYDTR
binding	I1LF60	476	K	Vacuolar proton pump subunit B	100791429	IPAK(1)TLDQFYSR
binding	I1LF60	41	K	Vacuolar proton pump subunit B	100791429	GPK(1)FQEIVNIR
binding	I1LFD2	115	K	PsbP domain-containing protein	100818731	AHDSAFK(1)DR
binding	I1KNE3	164	K	Lactoylglutathione lyase GLX1 isoform A OS=Glycine soja OX=3848 GN=D0Y65_019042 PE=4 SV=1	100793089	FYEK(1)ALGMK
binding	I1KU21	260	K	Tr-type G domain-containing protein	100804251	WTSK(1)NSGSATCK
binding	I1JWK3	444	K	5-methyltetrahydropteroyltriglutamate--homocysteine methyltransferase OS=Glycine soja OX=3848 GN=D0Y65_053204 PE=3 SV=1	100776541	AAAALK(1)GSDHR
binding	I1KQU2	133	K	Aminotran_1_2 domain-containing protein	100807796	SHALSTIEGYSGYGAEQGEK(1)PLR
binding	I1KQU2	392	K	Aminotran_1_2 domain-containing protein	100807796	VYGGK(1)DAPYVWVHFPGR
binding	I1K0K6	613	K	"Elongation factor G-2, chloroplastic"	fusA2	SEIK(1)GGAVPK
binding	I1K0K6	572	K	"Elongation factor G-2, chloroplastic"	fusA2	ESISK(1)TAEVK
binding	I1K0K6	418	K	"Elongation factor G-2, chloroplastic"	fusA2	VYAGK(1)LSAGSYVLNANK
binding	I1K0K6	582	K	"Elongation factor G-2, chloroplastic"	fusA2	K(1)QSGGQGQFADITVR
binding	I1K0K6	720	K	"Elongation factor G-2, chloroplastic"	fusA2	GQINSFGDK(1)PGGLK
binding	I1K0K6	506	K	"Elongation factor G-2, chloroplastic"	fusA2	ADVDK(1)MATGLIK
binding	I1K0K6	499	K	"Elongation factor G-2, chloroplastic"	fusA2	VAIEPK(1)TK
binding	I1K0K6	106	K	"Elongation factor G-2, chloroplastic"	fusA2	NIGIMAHIDAGK(1)TTTTER
binding	Q2PMN8	8	K	"NAD(P)H-quinone oxidoreductase subunit H, chloroplastic"	ndhH	K(1)DFMIVNMGPHHPSMHGVLR
binding	I1K0K6	619	K	"Elongation factor G-2, chloroplastic"	fusA2	GGAVPK(1)EYIPGVMK
binding	Q2PMN3	37	K	Photosystem I iron-sulfur center	psaC	AK(1)QIASAPR
binding	Q2PMN3	35	K	Photosystem I iron-sulfur center	psaC	ACPTDVLEMIPWDGCK(1)AK
binding	Q2PMN3	6	K	Photosystem I iron-sulfur center	psaC	SHSVK(1)IYDTCIGCTQCVR
binding	Q2PMN3	52	K	Photosystem I iron-sulfur center	psaC	TEDCVGCK(1)R
binding	I1K3S5	479	K	Adenosylhomocysteinase	GLYMA_05G152000	LSPAQADYISVPVEGPYK(1)PAHYR
binding	I1K3S5	337	K	Adenosylhomocysteinase	GLYMA_05G152000	DIIMVDHMK(1)K
binding	I1K3S5	275	K	Adenosylhomocysteinase	GLYMA_05G152000	VAVVAGYGDVGK(1)GCAAALK
binding	Q2PMM3	23	K	"50S ribosomal protein L2-B, chloroplastic"	rpl2-B	NGAVDSQVK(1)SNPR
binding	I1K0K6	219	K	"Elongation factor G-2, chloroplastic"	fusA2	ICFVNK(1)MDR
binding	Q2PMN8	313	K	"NAD(P)H-quinone oxidoreductase subunit H, chloroplastic"	ndhH	FISK(0.817)K(0.183)PSPTFELPK
binding	I1ND31	223	K	Semialdhyde_dh domain-containing protein	100801527	NIIIDAK(1)SGVSGAGR
binding	I1NBR0	963	K	Thioredoxin domain-containing protein	100795843	ISLPNEYHFSK(1)EAR
binding	I1JR38	117	K	Epimerase domain-containing protein	GLYMA_03G230000	K(1)DFDFVK
binding	I1JR38	311	K	Epimerase domain-containing protein	GLYMA_03G230000	DFDFGK(1)K
binding	Q2PMP7	171	K	"30S ribosomal protein S3, chloroplastic"	rps3	IDGK(1)EIAR
binding	I1JR38	55	K	Epimerase domain-containing protein	GLYMA_03G230000	K(1)ILIMGGTR
binding	I1JR38	290	K	Epimerase domain-containing protein	GLYMA_03G230000	ACAK(1)AGGFPEPEIIHYNPK
binding	I1JR38	113	K	Epimerase domain-containing protein	GLYMA_03G230000	ILHLK(1)GDRK
binding	Q2PMP7	44	K	"30S ribosomal protein S3, chloroplastic"	rps3	DCIK(1)NYIQK
binding	Q2PMP7	101	K	"30S ribosomal protein S3, chloroplastic"	rps3	IEELQTNMQK(1)K
binding	Q2PMP7	49	K	"30S ribosomal protein S3, chloroplastic"	rps3	NYIQK(1)NIR
binding	O23960	242	K	Biotin carboxylase	accC-2	LAK(1)EPDEFVK
binding	Q2PMP7	4	K	"30S ribosomal protein S3, chloroplastic"	rps3	GQK(1)INPLGFR
binding	Q2PMP7	147	K	"30S ribosomal protein S3, chloroplastic"	rps3	K(1)AIELTEQAGTK
binding	I1NBR0	147	K	Thioredoxin domain-containing protein	100795843	GFDPEAAK(1)K
binding	I1NBR0	183	K	Thioredoxin domain-containing protein	100795843	GLK(1)VAVASSADR
binding	I1NBR0	856	K	Thioredoxin domain-containing protein	100795843	VSTIAGTGK(1)AGFK
binding	I1NBR0	668	K	Thioredoxin domain-containing protein	100795843	EIDFVNEK(1)VR
binding	I1NBR0	178	K	Thioredoxin domain-containing protein	100795843	YAKPDSGIGFPGALELISQCK(1)SK
binding	O23960	186	K	Biotin carboxylase	accC-2	VMGDK(1)ATAR
binding	O23960	416	K	Biotin carboxylase	accC-2	INAEDAFK(1)GFR
binding	Q2PMM3	201	K	"50S ribosomal protein L2-B, chloroplastic"	rpl2-B	NCSATVGQVGNVGVNQK(1)NLGR
binding	I1K099	422	K	"Argininosuccinate synthase, chloroplastic OS=Glycine soja OX=3848 GN=D0Y65_045674 PE=3 SV=1"	GLYMA_05G046700	LYK(1)GSVTVTSR
binding	Q2PMM3	173	K	"50S ribosomal protein L2-B, chloroplastic"	rpl2-B	SATLK(1)LPSGEVR
binding	Q2PMM3	165	K	"50S ribosomal protein L2-B, chloroplastic"	rpl2-B	LIAK(1)EGK
binding	I1K7A8	314	K	Glyceraldehyde-3-phosphate dehydrogenase	GLYMA_06G015900	GK(1)LNGIALR
binding	I1K7A8	109	K	Glyceraldehyde-3-phosphate dehydrogenase	GLYMA_06G015900	K(1)DSPLEVVVVNDSGGVK
binding	I1K7A8	145	K	Glyceraldehyde-3-phosphate dehydrogenase	GLYMA_06G015900	ADVK(1)ILDNETITVDGKPIK
binding	I1K7A8	312	K	Glyceraldehyde-3-phosphate dehydrogenase	GLYMA_06G015900	AVSLVLPQLK(1)GK
binding	I1K7A8	352	K	Glyceraldehyde-3-phosphate dehydrogenase	GLYMA_06G015900	K(1)AAEGPLK
binding	I1K7A8	125	K	Glyceraldehyde-3-phosphate dehydrogenase	GLYMA_06G015900	DSPLEVVVVNDSGGVK(1)NASHLLK
binding	I1K7A8	132	K	Glyceraldehyde-3-phosphate dehydrogenase	GLYMA_06G015900	NASHLLK(1)YDSMLGTFK
binding	I1K7A8	141	K	Glyceraldehyde-3-phosphate dehydrogenase	GLYMA_06G015900	YDSMLGTFK(1)ADVK
binding	I1K7A8	160	K	Glyceraldehyde-3-phosphate dehydrogenase	GLYMA_06G015900	PIK(1)VVSSR
binding	I1K7A8	260	K	Glyceraldehyde-3-phosphate dehydrogenase	GLYMA_06G015900	ILDEEFGIVK(1)GTMTTTHSYTGDQR
binding	Q06197	150	K	Isocitrate dehydrogenase [NADP]	IDH1	ATDTVIK(1)GAGK
binding	I1K7F0	137	K	AAA domain-containing protein	100807408	FSK(1)DGSALQLTAVDGR
binding	Q06197	215	K	Isocitrate dehydrogenase [NADP]	IDH1	WPLYLSTK(1)NTILK
binding	Q06197	87	K	Isocitrate dehydrogenase [NADP]	IDH1	VK(1)EFGLK
binding	Q06197	92	K	Isocitrate dehydrogenase [NADP]	IDH1	EFGLK(1)SMWK
binding	Q06197	348	K	Isocitrate dehydrogenase [NADP]	IDH1	AK(1)LDDNAK
binding	I1K937	521	K	Plasma membrane ATPase	547525	MITGDQLAIAK(1)ETGR
binding	Q06197	129	K	Isocitrate dehydrogenase [NADP]	IDH1	LVPGWTK(1)AICIGR
binding	I1K7A8	157	K	Glyceraldehyde-3-phosphate dehydrogenase	GLYMA_06G015900	ILDNETITVDGK(1)PIK
binding	I1K7A8	339	K	Glyceraldehyde-3-phosphate dehydrogenase	GLYMA_06G015900	K(1)GLTAEDVNAAFR
binding	I1NES7	577	K	"Glutamate--tRNA ligase, cytoplasmic OS=Glycine soja OX=3848 GN=D0Y65_053593 PE=3 SV=1"	100791298	VTTYTK(1)R
binding	I1JTY8	12	K	Aminopeptidase	100811437	LPK(1)FVVPK
binding	Q2PMM3	70	K	"50S ribosomal protein L2-B, chloroplastic"	rpl2-B	RNEK(1)NIYGR
binding	Q2PMM3	161	K	"50S ribosomal protein L2-B, chloroplastic"	rpl2-B	AAGAVAK(1)LIAK
binding	I1NEN5	168	K	Pre-mRNA-processing factor 19 OS=Glycine soja OX=3848 GN=D0Y65_053534 PE=4 SV=1	100527039	AAEDEDLAPGAK(1)K
binding	I1K5I3	75	K	Semialdhyde_dh domain-containing protein	GLYMA_05G240700	SIHMLASK(1)R
binding	K7MR44	94	K	TPR_REGION domain-containing protein	100806083	GAAHLGLGK(1)FK
binding	I1K5K3	96	K	S5 DRBM domain-containing protein	100797105	IMPVQK(1)QTR
binding	I1NES7	677	K	"Glutamate--tRNA ligase, cytoplasmic OS=Glycine soja OX=3848 GN=D0Y65_053593 PE=3 SV=1"	100791298	K(1)ETLAYGDSNMR
binding	I1M091	296	K	S5 DRBM domain-containing protein	GLYMA_13G177900	ATVAAVQK(1)MK
binding	I1M091	191	K	S5 DRBM domain-containing protein	GLYMA_13G177900	AVVVVGDK(1)K
binding	I1M091	243	K	S5 DRBM domain-containing protein	GLYMA_13G177900	ADGDYGAAK(1)VMLR
binding	I1M091	211	K	S5 DRBM domain-containing protein	GLYMA_13G177900	EVIAAVQK(1)SAVNAR
binding	I1K6S6	516	K	UVR domain-containing protein	100814891	EK(1)EEFVR
binding	I1K6S6	548	K	UVR domain-containing protein	100814891	AQISALIEK(1)GK
binding	I1M091	227	K	S5 DRBM domain-containing protein	GLYMA_13G177900	VPMTK(1)YSTFPHR
binding	I1M091	203	K	S5 DRBM domain-containing protein	GLYMA_13G177900	AK(1)EVIAAVQK
binding	I1M091	152	K	S5 DRBM domain-containing protein	GLYMA_13G177900	ETGFGSGAK(1)K
binding	I1JTY8	298	K	Aminopeptidase	100811437	ETALLYDDQHSAAANK(1)QR
binding	I1JTY8	24	K	Aminopeptidase	100811437	LK(1)PDLVAHR
binding	I1JTY8	420	K	Aminopeptidase	100811437	SLASYIK(1)R
binding	Q2PMM3	184	K	"50S ribosomal protein L2-B, chloroplastic"	rpl2-B	LISK(1)NCSATVGQVGNVGVNQK
binding	I1K099	247	K	"Argininosuccinate synthase, chloroplastic OS=Glycine soja OX=3848 GN=D0Y65_045674 PE=3 SV=1"	GLYMA_05G046700	HSIPVPVTK(1)K
binding	I1K099	183	K	"Argininosuccinate synthase, chloroplastic OS=Glycine soja OX=3848 GN=D0Y65_045674 PE=3 SV=1"	GLYMA_05G046700	AMVDVAK(1)EVGADAVSHGCTGK
binding	I1K099	197	K	"Argininosuccinate synthase, chloroplastic OS=Glycine soja OX=3848 GN=D0Y65_045674 PE=3 SV=1"	GLYMA_05G046700	EVGADAVSHGCTGK(1)GNDQVR
binding	I1JYA9	237	K	Superoxide dismutase	GLYMA_04G221300	YASEVYEK(1)ESS
binding	I1JYA9	97	K	Superoxide dismutase	GLYMA_04G221300	KDSSAVVK(1)LQGAIK
binding	I1JYA9	220	K	Superoxide dismutase	GLYMA_04G221300	NVRPDYLK(1)NIWK
binding	I1JYA9	103	K	Superoxide dismutase	GLYMA_04G221300	LQGAIK(1)FNGGGHVNHSIFWK
binding	I1JYA9	229	K	Superoxide dismutase	GLYMA_04G221300	VINWK(1)YASEVYEK
binding	I1JYA9	89	K	Superoxide dismutase	GLYMA_04G221300	ALEQLQDAVAK(1)K
binding	I1JYA9	117	K	Superoxide dismutase	GLYMA_04G221300	FNGGGHVNHSIFWK(1)NLAPVR
binding	I1JYA9	224	K	Superoxide dismutase	GLYMA_04G221300	NIWK(1)VINWK
binding	Q2PMQ9	349	K	Photosystem II CP47 reaction center protein	psbB	DK(1)EGHELFVR
binding	I1M903	224	K	Far upstream element-binding protein 2 OS=Glycine soja OX=3848 GN=D0Y65_038181 PE=4 SV=1	100813135	IPNNK(1)VGLVIGK
binding	I1JR38	75	K	Epimerase domain-containing protein	GLYMA_03G230000	LLVK(1)EGHQVTLFTR
binding	Q2PMQ9	130	K	Photosystem II CP47 reaction center protein	psbB	TGK(1)PSLDLPK
binding	Q2PMQ9	308	K	Photosystem II CP47 reaction center protein	psbB	IPEK(1)LAFYDYIGNNPAK
binding	A0A0R0ETX7	248	K	"30S ribosomal protein S1, chloroplastic OS=Glycine soja OX=3848 GN=glysoja_025218 PE=4 SV=1"	GLYMA_18G004100	VVGIDWGK(1)SR
binding	I1JYG3	127	K	60S ribosomal protein L9 isoform A OS=Glycine soja OX=3848 GN=D0Y65_010536 PE=4 SV=1	GLYMA_04G226900	K(1)VDMLDGVSVVR
binding	I1JR38	328	K	Epimerase domain-containing protein	GLYMA_03G230000	DQHFFASVEK(1)AK
binding	I1JR38	108	K	Epimerase domain-containing protein	GLYMA_03G230000	APVTQQLPGESDSDYADFSSK(1)ILHLK
binding	I1JR38	305	K	Epimerase domain-containing protein	GLYMA_03G230000	AGGFPEPEIIHYNPK(1)DFDFGK
binding	Q2PMQ9	304	K	Photosystem II CP47 reaction center protein	psbB	VGAGLAENQSLSEAWSK(1)IPEK
binding	Q2PMQ9	504	K	Photosystem II CP47 reaction center protein	psbB	LGDPTTK(1)K
binding	Q2PMQ9	438	K	Photosystem II CP47 reaction center protein	psbB	ATLK(1)SDGVFR
binding	I1JY99	52	K	Peroxidase	100803637	STVQSAISK(1)ETR
binding	A0A0R0F761	375	K	ATPase_AAA_core domain-containing protein	100797222	WISGVGVDSVGK(1)K
binding	A0A0R0F761	363	K	ATPase_AAA_core domain-containing protein	100797222	K(1)WISGVGVDSVGK
binding	I1JWW7	67	K	Ribosomal_S4 domain-containing protein	100810569	NLLTLDEK(1)NPR
binding	I1JWW7	142	K	Ribosomal_S4 domain-containing protein	100810569	VDSQK(1)HIDFSLTSPLGGGRPGR
binding	I1JWW7	117	K	Ribosomal_S4 domain-containing protein	100810569	LQTLVFK(1)SGMAK
binding	I1NBI4	384	K	AA_TRNA_LIGASE_II domain-containing protein	100782067	IEIGPK(1)DLANK
binding	I1NBI4	28	K	AA_TRNA_LIGASE_II domain-containing protein	100782067	K(1)ETGLGLTHR
binding	I1NBI4	389	K	AA_TRNA_LIGASE_II domain-containing protein	100782067	DLANK(1)QVR
binding	I1JXC1	365	K	Elongation factor Tu	100805960	GVQK(1)TDIQR
binding	I1JXC1	385	K	Elongation factor Tu	100805960	PGTITPHTK(1)FSAIVYVLK
binding	I1JXC1	394	K	Elongation factor Tu	100805960	FSAIVYVLK(1)K
binding	I1JXC1	81	K	Elongation factor Tu	100805960	K(1)PHVNIGTIGHVDHGK
binding	I1JXC1	269	K	Elongation factor Tu	100805960	RGDNEWVDK(1)IYK
binding	I1JXC1	117	K	Elongation factor Tu	100805960	K(1)YDEIDAAPEER
binding	I1JXC1	422	K	Elongation factor Tu	100805960	TTDVTGK(1)VTAITNDRDEESQMVMPGDR
binding	I1M2J1	258	K	"Soluble inorganic pyrophosphatase 1, chloroplastic OS=Glycine soja OX=3848 GN=D0Y65_031763 PE=4 SV=1"	100798544	AANK(1)DYALK
binding	I1M2J1	254	K	"Soluble inorganic pyrophosphatase 1, chloroplastic OS=Glycine soja OX=3848 GN=D0Y65_031763 PE=4 SV=1"	100798544	FGLGNK(1)AANK
binding	I1M2J1	274	K	"Soluble inorganic pyrophosphatase 1, chloroplastic OS=Glycine soja OX=3848 GN=D0Y65_031763 PE=4 SV=1"	100798544	VITETNESWNK(1)LIK
binding	A0A0R0F761	412	K	ATPase_AAA_core domain-containing protein	100797222	LLLYGNMLVQEQENVK(1)R
binding	I1JR38	268	K	Epimerase domain-containing protein	GLYMA_03G230000	ASK(1)EVFNISGDK
binding	A0A0R0ETX7	162	K	"30S ribosomal protein S1, chloroplastic OS=Glycine soja OX=3848 GN=glysoja_025218 PE=4 SV=1"	GLYMA_18G004100	K(1)LIFSEK
binding	A0A0R0ETX7	161	K	"30S ribosomal protein S1, chloroplastic OS=Glycine soja OX=3848 GN=glysoja_025218 PE=4 SV=1"	GLYMA_18G004100	VILADEDNK(1)K
binding	A0A0R0ETX7	84	K	"30S ribosomal protein S1, chloroplastic OS=Glycine soja OX=3848 GN=glysoja_025218 PE=4 SV=1"	GLYMA_18G004100	SSDWK(1)AAK
binding	I1JZ45	114	K	PEROXIDASE_4 domain-containing protein	100802238	ELLNSK(1)FCHPILIR
binding	I1JZ45	173	K	PEROXIDASE_4 domain-containing protein	100802238	LLQPIK(1)DK
binding	I1JZ45	393	K	PEROXIDASE_4 domain-containing protein	100802238	ELSDGMK(1)QK
binding	I1JZ45	101	K	PEROXIDASE_4 domain-containing protein	100802238	SVASDPDQLK(1)SAR
binding	Q2PMQ5	111	K	Cytochrome b6	petB	VYLTGGFK(1)K
binding	Q2PMQ5	3	K	Cytochrome b6	petB	SK(1)VYDWFEER
binding	I1JZT5	421	K	Plasma membrane ATPase	100819324	TALTYLDQDGK(1)MHR
binding	I1JZT5	427	K	Plasma membrane ATPase	100819324	VSK(1)GAPEQILNLAHNK
binding	I1JZT5	453	K	Plasma membrane ATPase	100819324	VHSVIDK(1)FAER
binding	I1JZT5	440	K	Plasma membrane ATPase	100819324	GAPEQILNLAHNK(1)ADIER
binding	I1JZT5	932	K	Plasma membrane ATPase	100819324	ELHTLK(1)GHVESVVR
binding	Q2PMQ3	290	K	DNA-directed RNA polymerase subunit alpha	rpoA	IYNCLK(1)R
binding	Q2PMP8	18	K	"50S ribosomal protein L16, chloroplastic"	rpl16	MK(1)GISYR
binding	Q2PMP8	124	K	"50S ribosomal protein L16, chloroplastic"	rpl16	AISIASSK(1)MPIR
binding	I1JR38	184	K	Epimerase domain-containing protein	GLYMA_03G230000	SDLLPHAETDAVDPK(1)SR
binding	I1JR38	360	K	Epimerase domain-containing protein	GLYMA_03G230000	K(1)EADFSTDDIILGK
binding	I1JR38	87	K	Epimerase domain-containing protein	GLYMA_03G230000	GK(1)APVTQQLPGESDSDYADFSSK
binding	I1JR38	265	K	Epimerase domain-containing protein	GLYMA_03G230000	AFIQVLGNEK(1)ASK
binding	I1K099	237	K	"Argininosuccinate synthase, chloroplastic OS=Glycine soja OX=3848 GN=D0Y65_045674 PE=3 SV=1"	GLYMA_05G046700	EDAIEYAK(1)K
binding	I1JZ45	108	K	PEROXIDASE_4 domain-containing protein	100802238	EDIK(1)ELLNSK
binding	I1NFD0	143	K	ACT domain-containing protein	100802060	IQVK(1)EDGPK
binding	I1JZ45	273	K	PEROXIDASE_4 domain-containing protein	100802238	SGWGK(0.001)PETK(0.999)YTK
binding	I1JZ45	300	K	PEROXIDASE_4 domain-containing protein	100802238	FDNSYFK(1)DIK
binding	A0A0R0ENV4	115	K	Glutathione S-transferase L3 isoform A OS=Glycine soja OX=3848 GN=D0Y65_051803 PE=3 SV=1	GLYMA_19G177200	YIDDNFEGPSLVPSDPAK(1)K
binding	A0A0R0E916	49	K	PCI domain-containing protein	GLYMA_20G089400	DWK(1)IGIPEQR
binding	A0A0B5E2H5	100	K	DHAR class glutathione S-transferase	DHAR2	LVDLTNKPEWFLK(1)VNPDGK
binding	A0A0B5E2H5	256	K	DHAR class glutathione S-transferase	DHAR2	TSAQPQDVIEGWRPK(1)VEG
binding	A0A0B5E2H5	215	K	DHAR class glutathione S-transferase	DHAR2	LYHLEIALGHYK(1)K
binding	A0A0B5E2H5	87	K	DHAR class glutathione S-transferase	DHAR2	HLPYDPK(1)LVDLTNKPEWFLK
binding	A0A0B5E2H5	80	K	DHAR class glutathione S-transferase	DHAR2	VLLTLEEK(1)HLPYDPK
binding	A0A0B5E2H5	111	K	DHAR class glutathione S-transferase	DHAR2	VPVIK(1)FDEK
binding	A0A0B5E2H5	241	K	DHAR class glutathione S-transferase	DHAR2	ESFVK(1)TSAQPQDVIEGWRPK
binding	A0A0B5E2H5	142	K	DHAR class glutathione S-transferase	DHAR2	YPSPPLLTPPEK(1)ATAGSK
binding	Q9ZS21	55	K	Lactoylglutathione lyase	GLXI	VLGMSLLK(1)R
binding	Q9ZS21	156	K	Lactoylglutathione lyase	GLXI	MK(1)GIAFIK
binding	I1JZ45	155	K	PEROXIDASE_4 domain-containing protein	100802238	FEIELK(1)HGANAGLVNALK
binding	I1JZ45	341	K	PEROXIDASE_4 domain-containing protein	100802238	YAEDQEAFFK(1)DYAEAHAK
binding	I1JZ45	167	K	PEROXIDASE_4 domain-containing protein	100802238	HGANAGLVNALK(1)LLQPIK
binding	I1JZ45	331	K	PEROXIDASE_4 domain-containing protein	100802238	VYAEK(1)YAEDQEAFFK
binding	I1JZ45	269	K	PEROXIDASE_4 domain-containing protein	100802238	SGWGK(1)PETK
binding	I1JZ45	349	K	PEROXIDASE_4 domain-containing protein	100802238	DYAEAHAK(1)LSNLGAK
binding	I1JZ45	380	K	PEROXIDASE_4 domain-containing protein	100802238	FVAAK(1)YSTGK
binding	I1JZ45	246	K	PEROXIDASE_4 domain-containing protein	100802238	MGLNDK(1)EIVALSGAHTLGR
binding	Q06197	206	K	Isocitrate dehydrogenase [NADP]	IDH1	SFAEASMATALEK(1)K
binding	Q06197	241	K	Isocitrate dehydrogenase [NADP]	IDH1	SK(1)FEAAGIWYEHR
binding	I1K999	96	K	Aspartate aminotransferase	547509	TEEGK(1)PLVLNVVR
binding	I1KHJ4	534	K	Aminotran_1_2 domain-containing protein	100776235	LTEFHEK(1)FMDEFRD
binding	I1KHJ4	485	K	Aminotran_1_2 domain-containing protein	100776235	AAEAANATPDNFYCK(1)R
binding	I1KHZ3	108	K	Glyoxylate/succinic semialdehyde reductase 1 OS=Glycine soja OX=3848 GN=D0Y65_017032 PE=4 SV=1	GLYMA_07G059800	ISETIK(1)AK
binding	I1LZE1	503	K	Pyruvate kinase	100802271	ALGVIK(1)SHDR
binding	P43210	303	K	"Delta-aminolevulinic acid dehydratase, chloroplastic"	HEMB	K(1)TYQMNPANYR
binding	I1KLL8	280	K	S5 DRBM domain-containing protein	GLYMA_07G198500	ATVVAVQK(1)MK
binding	P38417	214	K	Linoleate 9S-lipoxygenase-4	LOX1.5	IYDYDVYNDLGNPDSGDK(1)YAR
binding	I1NC94	211	K	"GDP-mannose 3',5'-epimerase"	100797618	FHNIYGPYGTWK(1)GGR
binding	I1KHJ4	178	K	Aminotran_1_2 domain-containing protein	100776235	ATGAYSHSQGVK(1)GLR
binding	P38417	383	K	Linoleate 9S-lipoxygenase-4	LOX1.5	IIEEFPLSSK(1)LDTQAYGDHTCIIAK
binding	P38417	558	K	Linoleate 9S-lipoxygenase-4	LOX1.5	K(1)ALVNADGIIEK
binding	I1KM00	74	K	"Ferredoxin--nitrite reductase, chloroplastic isoform B OS=Glycine soja OX=3848 GN=D0Y65_018560 PE=4 SV=1"	100775519	GGISPQEK(1)VK
binding	I1KM00	370	K	"Ferredoxin--nitrite reductase, chloroplastic isoform B OS=Glycine soja OX=3848 GN=D0Y65_018560 PE=4 SV=1"	100775519	ASEEELVK(1)K
binding	I1KM00	79	K	"Ferredoxin--nitrite reductase, chloroplastic isoform B OS=Glycine soja OX=3848 GN=D0Y65_018560 PE=4 SV=1"	100775519	LEK(1)DPMK
binding	P38417	816	K	Linoleate 9S-lipoxygenase-4	LOX1.5	NK(1)DETLR
binding	I1KMC2	31	K	Pyruvate kinase	100807615	SVPMIEK(1)LLR
binding	P38417	540	K	Linoleate 9S-lipoxygenase-4	LOX1.5	QLSVVHPIYK(1)LLFPHYR
binding	I1KNA2	366	K	E2_bind domain-containing protein	100808837	LSK(1)ASITHR
binding	P38417	417	K	Linoleate 9S-lipoxygenase-4	LOX1.5	EHLEPNLGGLTVEQAIQNK(1)K
binding	I1KH70	671	K	Lipoxygenase	100802459	K(1)DSELQAWWK
binding	I1KH70	86	K	Lipoxygenase	100802459	SENALGHGK(1)VGK
binding	I1KH70	360	K	Lipoxygenase	100802459	FPPPHVIK(1)VR
binding	I1KH24	145	K	Phospholipase D	100794849	IHVK(1)LQYFDVTK
binding	I1KH24	34	K	Phospholipase D	100794849	LK(1)QNFEETVGIGK
binding	I1KH24	493	K	Phospholipase D	100794849	AGLISGK(1)DNIIDR
binding	P49161	145	K	Cytochrome f	petA	K(1)NILVVGPVPGQK
binding	P49161	173	K	Cytochrome f	petA	EITFPILSPDPTTK(1)R
binding	P49161	312	K	Cytochrome f	petA	K(0.016)QFEK(0.984)VQLSEMNF
binding	P49161	215	K	Cytochrome f	petA	SNNNVYNATAAGMVK(1)K
binding	P49161	200	K	Cytochrome f	petA	GQIYLDGSK(1)SNNNVYNATAAGMVK
binding	P49161	180	K	Cytochrome f	petA	RDVHFLK(1)YPIYVGGNR
binding	I1KH67	85	K	Lipoxygenase	GLYMA_07G034800	TDGLGNGK(1)VGK
binding	I1KH67	446	K	Lipoxygenase	GLYMA_07G034800	K(1)INDLPTAK
binding	I1KH67	9	K	Lipoxygenase	GLYMA_07G034800	MFGILGGNK(1)GHK
binding	I1KH67	454	K	Lipoxygenase	GLYMA_07G034800	INDLPTAK(1)SYATR
binding	I1KH67	362	K	Lipoxygenase	GLYMA_07G034800	VSK(1)SAWMTDEEFGR
binding	I1KH67	395	K	Lipoxygenase	GLYMA_07G034800	SK(1)LDPTVYGDQTSTITK
binding	P49161	129	K	Cytochrome f	petA	ISPEIK(1)EK
binding	P49161	131	K	Cytochrome f	petA	EK(1)IGNLSFQNYRPTK
binding	I1KH70	240	K	Lipoxygenase	100802459	PILGGSSK(1)HPYPR
binding	I1KH70	814	K	Lipoxygenase	100802459	AIQAFEK(1)FGTK
binding	P38417	75	K	Linoleate 9S-lipoxygenase-4	LOX1.5	IGK(1)STNLR
binding	P38417	398	K	Linoleate 9S-lipoxygenase-4	LOX1.5	LDTQAYGDHTCIIAK(1)EHLEPNLGGLTVEQAIQNK
binding	A0A0R4J4L1	273	K	Epimerase domain-containing protein	100806281	VAELYPEYDVAK(1)LPK
binding	A0A0R4J4L1	276	K	Epimerase domain-containing protein	100806281	LPK(1)DTQPGLLR
binding	I1KPU2	266	K	"Asparagine--tRNA ligase, cytoplasmic 1 OS=Glycine soja OX=3848 GN=D0Y65_019469 PE=3 SV=1"	100804064	QEIGAAVDQLK(1)K
binding	I1KPU2	249	K	"Asparagine--tRNA ligase, cytoplasmic 1 OS=Glycine soja OX=3848 GN=D0Y65_019469 PE=3 SV=1"	100804064	GEVVSQLK(1)AAK
binding	P29136	165	K	Metalloendoproteinase 1	---	LDDTFK(1)SAIAR
binding	I1NC94	185	K	"GDP-mannose 3',5'-epimerase"	100797618	LATEELCK(1)HYNK
binding	I1KQ69	82	K	40S ribosomal protein S15 OS=Glycine soja OX=3848 GN=D0Y65_019578 PE=3 SV=1	GLYMA_08G042300	EAPPGEK(1)PEPVR
binding	I1KQ70	572	K	AA_TRNA_LIGASE_II domain-containing protein	GLYMA_08G042400	EK(1)GSPLALLSK
binding	I1KQ70	583	K	AA_TRNA_LIGASE_II domain-containing protein	GLYMA_08G042400	FK(1)QEGSDFSK
binding	P28759	242	K	"Superoxide dismutase [Fe], chloroplastic"	SODB	LEQAK(1)ALITSA
binding	P28759	65	K	"Superoxide dismutase [Fe], chloroplastic"	SODB	K(1)QVVGTELDGK
binding	P28759	178	K	"Superoxide dismutase [Fe], chloroplastic"	SODB	KFDGENVANPPSPDEDNK(1)LVVLK
binding	P28759	64	K	"Superoxide dismutase [Fe], chloroplastic"	SODB	TYVENLK(1)K
binding	I1KQ93	69	K	"Phosphoglucomutase, cytoplasmic OS=Glycine soja OX=3848 GN=D0Y65_019596 PE=3 SV=1"	100780166	YFSK(1)EAIQIITK
binding	I1KQ93	18	K	"Phosphoglucomutase, cytoplasmic OS=Glycine soja OX=3848 GN=D0Y65_019596 PE=3 SV=1"	100780166	VETTPFDGQK(1)PGTSGLR
binding	I1KQ93	357	K	"Phosphoglucomutase, cytoplasmic OS=Glycine soja OX=3848 GN=D0Y65_019596 PE=3 SV=1"	100780166	SMPTSAALDVVAK(1)HLNLK
binding	I1KQ93	543	K	"Phosphoglucomutase, cytoplasmic OS=Glycine soja OX=3848 GN=D0Y65_019596 PE=3 SV=1"	100780166	LYIEQYEK(1)DPSK
binding	I1KQ93	275	K	"Phosphoglucomutase, cytoplasmic OS=Glycine soja OX=3848 GN=D0Y65_019596 PE=3 SV=1"	100780166	EDFGGGHPDPNLTYAK(1)ELVAR
binding	I1KQ93	311	K	"Phosphoglucomutase, cytoplasmic OS=Glycine soja OX=3848 GN=D0Y65_019596 PE=3 SV=1"	100780166	NMVLGK(1)R
binding	I1KQ93	107	K	"Phosphoglucomutase, cytoplasmic OS=Glycine soja OX=3848 GN=D0Y65_019596 PE=3 SV=1"	100780166	EK(1)LGADGSR
binding	I1NC94	259	K	"GDP-mannose 3',5'-epimerase"	100797618	LTK(1)SDFR
binding	I1KPU2	56	K	"Asparagine--tRNA ligase, cytoplasmic 1 OS=Glycine soja OX=3848 GN=D0Y65_019469 PE=3 SV=1"	100804064	VGGWVK(1)TGR
binding	I1KH24	153	K	Phospholipase D	100794849	LQYFDVTK(1)DR
binding	I1KPU2	269	K	"Asparagine--tRNA ligase, cytoplasmic 1 OS=Glycine soja OX=3848 GN=D0Y65_019469 PE=3 SV=1"	100804064	AK(1)ESFAK
binding	A0A0R4J4L1	240	K	Epimerase domain-containing protein	100806281	DIALAHILALENK(1)K
binding	I1KNF5	252	K	Aminomethyltransferase	100778188	AILEK(1)SEGK
binding	I1KNF5	370	K	Aminomethyltransferase	100778188	NIAMGYVK(1)SGLHK
binding	I1KNF5	94	K	Aminomethyltransferase	100778188	GK(1)DAVPFLEK
binding	I1KNF5	168	K	Aminomethyltransferase	100778188	AK(1)GGDVSWHIHDER
binding	I1KNF5	153	K	Aminomethyltransferase	100778188	DK(1)DLAHIEEHMK
binding	I1KNF5	163	K	Aminomethyltransferase	100778188	DLAHIEEHMK(1)AFK
binding	I1KNF5	395	K	Aminomethyltransferase	100778188	GKPNEGVLTK(1)MPFVPTK
binding	I1KNF5	321	K	Aminomethyltransferase	100778188	QLEEGPK(1)IR
binding	I1KNF5	37	K	Aminomethyltransferase	100778188	K(1)TVFHDFHVAHGGK
binding	A0A0R4J4L1	155	K	Epimerase domain-containing protein	100806281	QK(1)GLYYPIAK
binding	I1KNG6	387	K	Leucine--tRNA ligase OS=Glycine soja OX=3848 GN=D0Y65_019059 PE=3 SV=1	100781232	TELQK(1)EK
binding	I1KNG6	940	K	Leucine--tRNA ligase OS=Glycine soja OX=3848 GN=D0Y65_019059 PE=3 SV=1	100781232	LSK(1)YLDGQSVK
binding	I1JUU8	234	K	"Putative lactoylglutathione lyase, chloroplastic OS=Glycine soja OX=3848 GN=D0Y65_009134 PE=4 SV=1"	100810908	AIAFYEK(1)AVGMK
binding	I1JUU8	97	K	"Putative lactoylglutathione lyase, chloroplastic OS=Glycine soja OX=3848 GN=D0Y65_009134 PE=4 SV=1"	100810908	VGDLEK(1)TIK
binding	I1JUU8	239	K	"Putative lactoylglutathione lyase, chloroplastic OS=Glycine soja OX=3848 GN=D0Y65_009134 PE=4 SV=1"	100810908	AVGMK(1)LLR
binding	I1KBC3	104	K	ABC transporter F family member 5 OS=Glycine soja OX=3848 GN=D0Y65_014715 PE=4 SV=1	100797121	LENVGK(1)AYK
binding	P34811	425	K	"Elongation factor G-1, chloroplastic"	fusA1	VYAGK(1)LGAGSYVLNANK
binding	I1KP35	138	K	Acyl carrier protein	100806925	LVQDK(1)SGAS
binding	P34811	620	K	"Elongation factor G-1, chloroplastic"	fusA1	SEIK(1)GGAVPR
binding	I1NC94	313	K	"GDP-mannose 3',5'-epimerase"	100797618	NSDNTLIK(1)EK
binding	I1KQU2	206	K	Aminotran_1_2 domain-containing protein	100807796	NVEK(1)FANIEYMR
binding	I1KH24	58	K	Phospholipase D	100794849	LYATIDLEK(1)AR
binding	I1KH24	204	K	Phospholipase D	100794849	IPLAGGK(1)NYEAHR
binding	Q01915	384	K	"ATP synthase subunit alpha, mitochondrial"	ATPA	VGSAAQLK(1)AMK
binding	A0A0R0EY92	56	K	Epimerase domain-containing protein	GLYMA_18G091500	INHLVGLDGAK(1)ER
binding	A0A0R0EY92	177	K	Epimerase domain-containing protein	GLYMA_18G091500	TLAEDAAWK(1)FVK
binding	A0A0R0EY92	318	K	Epimerase domain-containing protein	GLYMA_18G091500	ETVDSLK(1)EK
binding	A0A0R0EY92	264	K	Epimerase domain-containing protein	GLYMA_18G091500	VAHYSEIVK(1)ILR
binding	I1KBY3	155	K	UVR domain-containing protein	100804035	VEVEK(1)IIGR
binding	I1KBY3	306	K	UVR domain-containing protein	100804035	NNPCLIGEPGVGK(1)TAIAEGLAQR
binding	I1KBY3	519	K	UVR domain-containing protein	100804035	EK(1)EEAVR
binding	Q01915	189	K	"ATP synthase subunit alpha, mitochondrial"	ATPA	TAIAIDTILNQK(1)QMNSR
binding	I1KBY3	455	K	UVR domain-containing protein	100804035	YEIHHK(1)LR
binding	I1KBY3	683	K	UVR domain-containing protein	100804035	HTVSK(1)LIGSPPGYVGYTEGGQLTEAVR
binding	I1KBY3	329	K	UVR domain-containing protein	100804035	IANGDVPETIEGK(1)K
binding	I1KBY3	838	K	UVR domain-containing protein	100804035	VK(1)DIELQVTER
binding	I1KBY3	599	K	UVR domain-containing protein	100804035	LLK(1)MEETLHK
binding	I1KBY3	616	K	UVR domain-containing protein	100804035	VIGQDEAVK(1)AISR
binding	I1KBY3	147	K	UVR domain-containing protein	100804035	SMGINLK(1)DAR
binding	I1KBY3	787	K	UVR domain-containing protein	100804035	IK(1)SLVTEELK
binding	I1KBY3	817	K	UVR domain-containing protein	100804035	QLTK(1)LEVK
binding	I1KBY3	769	K	UVR domain-containing protein	100804035	K(1)IGFDLDYDEK
binding	Q01915	134	K	"ATP synthase subunit alpha, mitochondrial"	ATPA	VEVK(1)APGIIER
binding	Q01915	142	K	"ATP synthase subunit alpha, mitochondrial"	ATPA	K(1)SVHEPMQTGLK
binding	Q01915	497	K	"ATP synthase subunit alpha, mitochondrial"	ATPA	KIELEK(1)FLK
binding	Q06197	387	K	Isocitrate dehydrogenase [NADP]	IDH1	DLALILHGSK(1)LSR
binding	Q06197	6	K	Isocitrate dehydrogenase [NADP]	IDH1	AAFQK(1)IK
binding	A0A0R4J4L1	316	K	Epimerase domain-containing protein	100806281	DAVESLK(1)SR
binding	K7KZ42	14	K	RuvB-like helicase	102659805	IEEVQSTTK(1)K
binding	I1KA54	121	K	"30S ribosomal protein S13, chloroplastic OS=Glycine soja OX=3848 GN=D0Y65_014357 PE=3 SV=1"	GLYMA_06G109300	LK(1)DIQCYR
binding	I1KA54	153	K	"30S ribosomal protein S13, chloroplastic OS=Glycine soja OX=3848 GN=D0Y65_014357 PE=3 SV=1"	GLYMA_06G109300	K(1)VAIAGK
binding	I1KA75	60	K	Aminotran_1_2 domain-containing protein	100818968	TQQPLQIAK(1)R
binding	I1NHH3	329	K	ArsA_ATPase domain-containing protein	100819315	K(1)ENVPVK
binding	I1NHH3	335	K	ArsA_ATPase domain-containing protein	100819315	ENVPVK(1)R
binding	I1KAB1	170	K	PEROXIDASE_4 domain-containing protein	100784258	LLQPIK(1)DK
binding	I1KAB1	382	K	PEROXIDASE_4 domain-containing protein	100784258	YSTGK(1)SELSDSMK
binding	I1KAB1	390	K	PEROXIDASE_4 domain-containing protein	100784258	SELSDSMK(1)QK
binding	I1NFI0	6	K	Ubiquitin receptor RAD23c isoform C OS=Glycine soja OX=3848 GN=D0Y65_053819 PE=4 SV=1	100814162	VFVK(1)TLK
binding	I1KAJ5	284	K	Alcohol dehydrogenase 1 isoform A (Fragment) OS=Glycine soja OX=3848 GN=D0Y65_014481 PE=3 SV=1	100801918	GTFYGNYK(1)PR
binding	I1KAJ5	325	K	Alcohol dehydrogenase 1 isoform A (Fragment) OS=Glycine soja OX=3848 GN=D0Y65_014481 PE=3 SV=1	100801918	AFDYMLK(1)GESIR
binding	Q01915	177	K	"ATP synthase subunit alpha, mitochondrial"	ATPA	QTGK(1)TAIAIDTILNQK
binding	Q01915	432	K	"ATP synthase subunit alpha, mitochondrial"	ATPA	LTEVLK(1)QPQYAPLPIEK
binding	Q01915	103	K	"ATP synthase subunit alpha, mitochondrial"	ATPA	TGSIVDVPAGK(1)AMLGR
binding	Q01915	153	K	"ATP synthase subunit alpha, mitochondrial"	ATPA	SVHEPMQTGLK(1)AVDSLVPIGR
binding	I1KBY3	418	K	UVR domain-containing protein	100804035	HIEK(1)DPALER
binding	I1KBY3	606	K	UVR domain-containing protein	100804035	MEETLHK(1)R
binding	I1KBY3	649	K	UVR domain-containing protein	100804035	NPNRPIASFIFSGPTGVGK(1)SELAK
binding	I1KBY3	765	K	UVR domain-containing protein	100804035	NTLLIMTSNVGSSVIEK(1)GGR
binding	I1KGN9	145	K	Glyoxylate reductase OS=Glycine soja OX=3848 GN=D0Y65_016632 PE=3 SV=1	GLYMA_07G019900	FSGK(1)TVGIIGLGR
binding	I1KGN9	234	K	Glyoxylate reductase OS=Glycine soja OX=3848 GN=D0Y65_016632 PE=3 SV=1	GLYMA_07G019900	GK(1)HVDEAELVPALLEGR
binding	I1KGN9	141	K	Glyoxylate reductase OS=Glycine soja OX=3848 GN=D0Y65_016632 PE=3 SV=1	GLYMA_07G019900	LTTK(1)FSGK
binding	I1M005	207	K	"Formate dehydrogenase, mitochondrial"	100794313	IGK(1)LLLQR
binding	I1KGS6	151	K	ACT domain-containing protein	100797324	K(1)VEEPELLEAIR
binding	I1KGS6	263	K	ACT domain-containing protein	100797324	FHVSYNGK(1)AISK
binding	I1KGS6	255	K	ACT domain-containing protein	100797324	AK(1)FHVSYNGK
binding	A0A0R4J4L1	153	K	Epimerase domain-containing protein	100806281	IKGEECWTDLEYCK(1)QK
binding	A0A0R4J4L1	168	K	Epimerase domain-containing protein	100806281	TLAEK(1)AGWDFAK
binding	A0A0R4J4L1	213	K	Epimerase domain-containing protein	100806281	GGK(1)ETYEDFFMGTAHFK
binding	I1NFS4	182	K	ATP synthase subunit beta	100789705	IINVIGEPIDDK(1)GEINTEHYLPIHR
binding	I1NFS4	284	K	ATP synthase subunit beta	100789705	EMIESGVIK(1)LGDK
binding	I1NFS4	293	K	ATP synthase subunit beta	100789705	QSESK(1)CALVYGQMNEPPGAR
binding	I1LZE1	297	K	Pyruvate kinase	100802271	VFLFQK(1)SALYK
binding	I1LZE1	39	K	Pyruvate kinase	100802271	IVGTLGPK(1)SR
binding	P49161	100	K	Cytochrome f	petA	QVLANGK(1)K
binding	P49161	157	K	Cytochrome f	petA	NILVVGPVPGQK(1)YK
binding	P49161	144	K	Cytochrome f	petA	IGNLSFQNYRPTK(1)K
binding	P49161	93	K	Cytochrome f	petA	IPYDMQVK(1)QVLANGK
binding	I1KGN9	161	K	Glyoxylate reductase OS=Glycine soja OX=3848 GN=D0Y65_016632 PE=3 SV=1	GLYMA_07G019900	IGQAIAK(1)R
binding	I1KH24	283	K	Phospholipase D	100794849	TSVGLLK(1)K
binding	I1M005	234	K	"Formate dehydrogenase, mitochondrial"	100794313	IDPELEK(1)EIGAK
binding	I1NHH3	259	K	ArsA_ATPase domain-containing protein	100819315	QK(1)IASATSAIK
binding	I1KBY3	881	K	UVR domain-containing protein	100804035	LLEDSMAEK(1)MLAR
binding	I1KBY3	98	K	UVR domain-containing protein	100804035	FTEK(1)AIK
binding	I1KBY3	510	K	UVR domain-containing protein	100804035	ELDK(1)EVR
binding	I1KBY3	530	K	UVR domain-containing protein	100804035	NQDFEK(1)AGELR
binding	I1KBY3	551	K	UVR domain-containing protein	100804035	AQISTLVEK(1)GK
binding	I1KBY3	140	K	UVR domain-containing protein	100804035	VLK(1)SMGINLK
binding	I1KC56	100	K	Putative aspartyl aminopeptidase isoform A OS=Glycine soja OX=3848 GN=D0Y65_014955 PE=3 SV=1	100781379	LKPVTK(1)VVK
binding	I1KC67	74	K	Glyceraldehyde-3-phosphate dehydrogenase	100037457	TLLFGDK(1)PVTIFGHR
binding	I1KC67	67	K	Glyceraldehyde-3-phosphate dehydrogenase	100037457	DEK(1)TLLFGDKPVTIFGHR
binding	I1KC70	74	K	Glyceraldehyde-3-phosphate dehydrogenase	100783902	TLLFGDK(1)AVTVFGHR
binding	I1KC70	67	K	Glyceraldehyde-3-phosphate dehydrogenase	100783902	DEK(1)TLLFGDK
binding	I1M005	195	K	"Formate dehydrogenase, mitochondrial"	100794313	AYDLEGK(1)TVGTVGAGR
binding	I1M005	270	K	"Formate dehydrogenase, mitochondrial"	100794313	GLFDK(1)NR
binding	I1M005	278	K	"Formate dehydrogenase, mitochondrial"	100794313	K(1)GVLIVNNAR
binding	I1M005	352	K	"Formate dehydrogenase, mitochondrial"	100794313	YAAGVK(1)DMLDR
binding	I1KCP1	440	K	Plasma membrane ATPase	100782459	GAPEQILNLAHNK(1)SDIER
binding	I1M005	34	K	"Formate dehydrogenase, mitochondrial"	100794313	K(1)IVGVFYK
binding	I1M005	360	K	"Formate dehydrogenase, mitochondrial"	100794313	HFK(1)GEDFPEQNYIVK
binding	I1M005	79	K	"Formate dehydrogenase, mitochondrial"	100794313	EWLESQGHQYIVTDDK(1)EGPDSELEK
binding	I1KEL7	53	K	Peroxidase	100803503	QAVAK(1)EAR
binding	I1MN72	198	K	Ribosomal_L2_C domain-containing protein	100802137	NCWPK(1)VR
binding	Q76LA6	3	K	Cytosolic ascorbate peroxidase 2	apx2	GK(1)SYPTVSADYQK
binding	I1J7P1	98	K	Non-specific lipid-transfer protein	GLYMA_01G132500	ANNAASLPGK(1)CGVSIPYK
binding	I1KPR0	262	K	ABC transporter domain-containing protein	100811883	ILDLLNPTHVHVMDK(1)GK
binding	A0A0R0HVV0	79	K	"Protease Do-like 2, chloroplastic isoform A OS=Glycine soja OX=3848 GN=D0Y65_003998 PE=4 SV=1"	100799166	YVAK(1)VLAR
binding	I1K5H2	814	K	26S proteasome non-ATPase regulatory subunit 1 homolog	100790425	SPK(1)FEFLSHAK
binding	I1K5H2	853	K	26S proteasome non-ATPase regulatory subunit 1 homolog	100790425	LPTAVLSTSAK(1)AK
binding	I1K5H2	118	K	26S proteasome non-ATPase regulatory subunit 1 homolog	100790425	AIDEYASLK(1)SK
binding	I1K5H2	120	K	26S proteasome non-ATPase regulatory subunit 1 homolog	100790425	SK(1)AAESSDESIK
binding	I1K5H2	929	K	26S proteasome non-ATPase regulatory subunit 1 homolog	100790425	VVPAQEK(1)CIK
binding	A0A0R0HR30	329	K	Pyr_redox_2 domain-containing protein	100500084	AIK(1)AAEEGR
binding	A0A0R0HR30	275	K	Pyr_redox_2 domain-containing protein	100500084	GQVEEEK(1)GGIK
binding	A0A0R0HR30	158	K	Pyr_redox_2 domain-containing protein	100500084	LYEAIK(1)AK
binding	A0A0R0HR30	217	K	Pyr_redox_2 domain-containing protein	100500084	NK(1)GVNIIK
binding	A0A0R0L7X3	512	K	Protein kinase domain-containing protein	100803551	VLAASYPYFAK(1)R
binding	I1MJ34	126	K	Tau class glutathione S-transferase	547520	K(1)EFIEALK
binding	A0A0R0HR30	152	K	Pyr_redox_2 domain-containing protein	100500084	EVDDADK(1)LYEAIK
binding	I1MNV1	140	K	Superoxide dismutase [Cu-Zn]	GLYMA_16G153900	GGHELSK(1)TTGNAGAR
binding	I1MJ34	187	K	Tau class glutathione S-transferase	547520	FIAWAK(1)R
binding	I1K5H2	735	K	26S proteasome non-ATPase regulatory subunit 1 homolog	100790425	IILDK(1)HEDTMSK
binding	A0A0R0HYP7	238	K	"3,9-dihydroxypterocarpan 6A-monooxygenase (Fragment) OS=Mucuna pruriens OX=157652 GN=CYP93A1 PE=3 SV=1"	100805931	GLDLHGIK(1)K
binding	C6T0M0	13	K	Histone H2A	100500133	GLITGK(1)TSAANNK
binding	A0A0R0I0P7	158	K	"Methionine--tRNA ligase, chloroplastic/mitochondrial isoform B OS=Glycine soja OX=3848 GN=D0Y65_028444 PE=3 SV=1"	100814644	TTDSK(1)HEAIVK
binding	A0A0R0H3D3	175	K	Superoxide dismutase [Cu-Zn]	100784752	ALVVHELEDDLGK(1)GGHELSLTTGNAGGR
binding	I1N019	211	K	"Phosphomethylpyrimidine synthase, chloroplastic OS=Glycine soja OX=3848 GN=D0Y65_047711 PE=3 SV=1"	100787350	AIIPSNK(1)K
binding	A0A0R0H3D3	54	K	Superoxide dismutase [Cu-Zn]	100784752	K(1)AVAVLK
binding	I1MNK0	160	K	"Oxygen-evolving enhancer protein 1, chloroplastic OS=Glycine soja OX=3848 GN=D0Y65_043701 PE=4 SV=1"	100792252	NAPLEFQNTK(1)LMTR
binding	C6T1C4	33	K	Histone H2B	100500314	ISK(1)EGGSEK
binding	I1NIR6	90	K	H15 domain-containing protein	100810590	LAPTK(1)SAPVK
binding	I1MNK0	150	K	"Oxygen-evolving enhancer protein 1, chloroplastic OS=Glycine soja OX=3848 GN=D0Y65_043701 PE=4 SV=1"	100792252	AEGVAK(1)NAPLEFQNTK
binding	A0A0R0KIX6	258	K	PsbP domain-containing protein	100785447	HYNDLK(1)K
binding	A0A0R0KIX6	259	K	PsbP domain-containing protein	100785447	K(1)IAESFR
binding	A0A0R0KIX6	180	K	PsbP domain-containing protein	100785447	FSDDLGDNATIEK(1)IGPPEK
binding	I1K1G4	84	K	Carbonic anhydrase	GLYMA_05G007100	AIEELQK(1)LLR
binding	I1KPR0	237	K	ABC transporter domain-containing protein	100811883	ILTPEK(1)SLLMITHYR
binding	I1MNK0	133	K	"Oxygen-evolving enhancer protein 1, chloroplastic OS=Glycine soja OX=3848 GN=D0Y65_043701 PE=4 SV=1"	100792252	K(1)LCLEPTSFTVK
binding	A0A0R0JKV5	212	K	PEROXIDASE_4 domain-containing protein	100792735	LPEESLNASGLK(1)K
binding	A0A0R0LHX3	870	K	"Elongation factor Ts, mitochondrial"	100797166	K(1)ALAETGGDLEK
binding	A0A0R0LHX3	121	K	"Elongation factor Ts, mitochondrial"	100797166	SDANPDPAK(1)GR
binding	I1MNX4	119	K	Glutathione reductase	100783766	K(1)TDEINR
binding	I1MNX4	113	K	Glutathione reductase	100783766	VDFNWK(1)K
binding	A0A0R0LJG5	1044	K	"Leucine--tRNA ligase, cytoplasmic isoform B OS=Glycine soja OX=3848 GN=D0Y65_002169 PE=3 SV=1"	100812453	ENLDLIK(1)R
binding	K7KQW8	118	K	"Chaperone protein dnaJ A6, chloroplastic isoform A OS=Glycine soja OX=3848 GN=D0Y65_012610 PE=3 SV=1"	100792363	EPGAEQK(1)FK
binding	K7KQW8	390	K	"Chaperone protein dnaJ A6, chloroplastic isoform A OS=Glycine soja OX=3848 GN=D0Y65_012610 PE=3 SV=1"	100792363	GVPFLNK(1)DNMR
binding	A0A0R4J391	54	K	ADK_lid domain-containing protein	100790268	AAVAAK(1)TPLGVK
binding	A0A0R0G342	7	K	KH type-2 domain-containing protein	100795045	ATQMSK(1)K
binding	A0A0R4J391	114	K	ADK_lid domain-containing protein	100790268	LDEMLQK(1)QGVK
binding	A0A0R4J391	181	K	ADK_lid domain-containing protein	100790268	KDDTAAVLK(1)SR
binding	A0A0R4J391	189	K	ADK_lid domain-containing protein	100790268	LEAFHK(1)QTEPVIDYYSK
binding	A0A0R0G342	108	K	KH type-2 domain-containing protein	100795045	YK(1)LLGGLAVR
binding	I1NJ46	243	K	Importin subunit alpha	100797267	GKPQPPFDQVK(1)PALPALAR
binding	I1NJ46	487	K	Importin subunit alpha	100797267	IENLQSHDNTEIYEK(1)AVK
binding	K7LKJ0	38	K	HMA domain-containing protein	100799342	LDGVESYDIDLK(1)EQK
binding	A0A0R4J391	173	K	ADK_lid domain-containing protein	100790268	K(1)DDTAAVLK
binding	I1MQM4	442	K	Glutamate decarboxylase	100783047	LAADIEK(1)VVK
binding	A0A0R0G342	214	K	KH type-2 domain-containing protein	100795045	TPLPDLVTIHTPK(1)EEEEYAR
binding	A0A0R0G342	75	K	KH type-2 domain-containing protein	100795045	ELTSVVQK(1)R
binding	I1MRW8	332	K	S-adenosylmethionine synthase	GLYMA_17G039100	IHDK(1)EILNIVK
binding	I1MRW8	292	K	S-adenosylmethionine synthase	GLYMA_17G039100	QAAK(1)SIVASGLAR
binding	A0A0R0J0K6	157	K	SRP54 domain-containing protein OS=Glycine max OX=3847 GN=100809203 PE=4 SV=1	100809203	NVLELLTSK(1)GSK
binding	I1MRI6	379	K	"Isoleucine--tRNA ligase, chloroplastic/mitochondrial isoform E OS=Glycine soja OX=3848 GN=D0Y65_044688 PE=3 SV=1"	100783252	SLPEPDPSSGGNK(1)K
binding	Q9FQF3	144	K	Glutathione S-transferase GST 5	GSTU3	LEEVFNK(1)YSEGK
binding	Q9FQE2	54	K	Glutathione S-transferase GST 16	548030	STLLQEMNPIHK(1)K
binding	Q9FQ95	49	K	In2-1 protein	547597	NYK(1)GLQDK
binding	Q9FQ95	72	K	In2-1 protein	547597	EK(1)VYPENK
binding	Q9FQ95	116	K	In2-1 protein	547597	K(1)EFGEQLISHVDTFSK
binding	A0A0R0JMM2	59	K	EF1_GNE domain-containing protein	100777627	WYK(1)HIDALLR
binding	A0A0R0JMM2	16	K	EF1_GNE domain-containing protein	100777627	K(1)LDEYLLPR
binding	Q9FQ95	87	K	In2-1 protein	547597	VPSLEHNGK(1)VLGESLDLIK
binding	Q9FQ95	78	K	In2-1 protein	547597	VYPENK(1)VPSLEHNGK
binding	Q9FQ95	230	K	In2-1 protein	547597	VDPQEIVDLFK(1)K
binding	A0A0R0G342	90	K	KH type-2 domain-containing protein	100795045	FPENSVELYAEK(1)VNNR
binding	I1KB88	158	K	GATA-N domain-containing protein	100783000	YVHVACLEK(1)ANAGNFFTR
binding	I1MZQ2	78	K	Non-specific lipid-transfer protein OS=Glycine soja OX=3848 GN=D0Y65_047587 PE=3 SV=1	100797957	GACQCIK(1)DR
binding	I1MNK0	125	K	"Oxygen-evolving enhancer protein 1, chloroplastic OS=Glycine soja OX=3848 GN=D0Y65_043701 PE=4 SV=1"	100792252	GTGTANQCPTIDGGLDSFAFK(1)PGK
binding	I1MTZ0	242	K	Homeobox protein knotted-1-like 3 isoform D OS=Glycine soja OX=3848 GN=D0Y65_045449 PE=3 SV=1	100781997	HELK(1)QGYK
binding	I1MXS1	187	K	RPW8 domain-containing protein	100776117	NK(1)VREMVIGR
binding	I1MY41	265	K	Synaptotagmin-2 OS=Glycine soja OX=3848 GN=D0Y65_047029 PE=4 SV=1	100820475	VPVGILHVK(1)VVR
binding	A0A0R0FL97	182	K	"Photosynthetic NDH subunit of subcomplex B 2, chloroplastic OS=Glycine soja OX=3848 GN=D0Y65_042657 PE=4 SV=1"	100805680	NIGPK(1)PATLTNAILSHFR
binding	A0A0R0FL97	275	K	"Photosynthetic NDH subunit of subcomplex B 2, chloroplastic OS=Glycine soja OX=3848 GN=D0Y65_042657 PE=4 SV=1"	100805680	VYAAPPK(1)ER
binding	A0A0R0FL97	80	K	"Photosynthetic NDH subunit of subcomplex B 2, chloroplastic OS=Glycine soja OX=3848 GN=D0Y65_042657 PE=4 SV=1"	100805680	IPDAHVTSYK(1)PK
binding	A0A0R0FL97	108	K	"Photosynthetic NDH subunit of subcomplex B 2, chloroplastic OS=Glycine soja OX=3848 GN=D0Y65_042657 PE=4 SV=1"	100805680	AK(1)GGVGLVMNEVLQPGAK
binding	A0A0R0I4H2	123	K	"50S ribosomal protein L21, chloroplastic OS=Glycine soja OX=3848 GN=D0Y65_027750 PE=3 SV=1"	100527321	GANVNDK(1)IALHK
binding	A0A0R0FL97	279	K	"Photosynthetic NDH subunit of subcomplex B 2, chloroplastic OS=Glycine soja OX=3848 GN=D0Y65_042657 PE=4 SV=1"	100805680	LK(1)AFYNTPPSK
binding	A0A0R0I177	275	K	Pyr_redox_2 domain-containing protein	GLYMA_10G067500	GQVEEEK(1)GGIK
binding	A0A0R0FL97	288	K	"Photosynthetic NDH subunit of subcomplex B 2, chloroplastic OS=Glycine soja OX=3848 GN=D0Y65_042657 PE=4 SV=1"	100805680	AFYNTPPSK(1)YETIDQGR
binding	I1LA34	33	K	Calcium-transporting ATPase	100785768	SAAWLVK(1)NPR
binding	A0A0R0GZ48	81	K	ACT domain-containing protein ACR11 OS=Glycine soja OX=3848 GN=D0Y65_032895 PE=4 SV=1	100799245	FSITK(1)ADSGR
binding	A0A0R0KK01	13	K	Histone H2A	100807862	GLVAGK(1)TTAANK
binding	A0A0R0KK01	7	K	Histone H2A	100807862	GGK(1)GLVAGK
binding	A0A0R0I177	268	K	Pyr_redox_2 domain-containing protein	GLYMA_10G067500	PQTVLVK(1)GQVEEEK
binding	A0A0R0I4H2	116	K	"50S ribosomal protein L21, chloroplastic OS=Glycine soja OX=3848 GN=D0Y65_027750 PE=3 SV=1"	100527321	LK(1)GANVNDK
binding	C6SVX9	60	K	HMA domain-containing protein	100305622	GNVQPDEVLQAVSK(1)SGK
binding	I1JQ35	101	K	SRP54 domain-containing protein	100782581	LK(0.001)GEEVLSK(0.999)ENIVEPMR
binding	K7KUV3	76	K	Cytochrome b5 heme-binding domain-containing protein	GLYMA_06G133300	LHTFEEVAK(1)HNQTK
binding	A0A0R0I7Q2	899	K	CBM20 domain-containing protein	GLYMA_10G298000	SILEK(1)IETAK
binding	A0A0R0I7Q2	639	K	CBM20 domain-containing protein	GLYMA_10G298000	IFPQK(1)VQILGK
binding	K7L382	199	K	GST N-terminal domain-containing protein	100796611	K(1)QEPYNEAAR
binding	I1JQ35	347	K	SRP54 domain-containing protein	100782581	PIK(1)LVGR
binding	I1JQ35	397	K	SRP54 domain-containing protein	100782581	QEDAEELQK(1)K
binding	I1JQ35	530	K	SRP54 domain-containing protein	100782581	AEEK(1)APPGTAR
binding	I1MYL7	206	K	T-complex protein 1 subunit epsilon OS=Glycine soja OX=3848 GN=D0Y65_047185 PE=3 SV=1	100787183	KDVNLDLIK(1)VEGK
binding	I1MYL7	358	K	T-complex protein 1 subunit epsilon OS=Glycine soja OX=3848 GN=D0Y65_047185 PE=3 SV=1	100787183	EK(1)SFGTTK
binding	I1MYL7	38	K	T-complex protein 1 subunit epsilon OS=Glycine soja OX=3848 GN=D0Y65_047185 PE=3 SV=1	100787183	ANISAGK(1)AVAR
binding	I1MYL7	31	K	T-complex protein 1 subunit epsilon OS=Glycine soja OX=3848 GN=D0Y65_047185 PE=3 SV=1	100787183	GLDAQK(1)ANISAGK
binding	A0A0R0I6D2	48	K	40S ribosomal protein S29 OS=Glycine soja OX=3848 GN=D0Y65_028154 PE=3 SV=1	GLYMA_10G258500	SNAK(1)EIGFIK
binding	A0A0R0I6D2	12	K	40S ribosomal protein S29 OS=Glycine soja OX=3848 GN=D0Y65_028154 PE=3 SV=1	GLYMA_10G258500	GHSNVWNSHPK(1)NYGPGSR
binding	I1MXM6	132	K	Polyadenylate-binding protein	100811385	NLDK(1)AIDHK
binding	I1MXM6	277	K	Polyadenylate-binding protein	100811385	AVEGLNGK(1)K
binding	A0A0R0GZ48	197	K	ACT domain-containing protein ACR11 OS=Glycine soja OX=3848 GN=D0Y65_032895 PE=4 SV=1	100799245	FHVNYK(1)DK
binding	I1JC28	20	K	Carbonic anhydrase	100803945	LLSEK(1)ADLGGVAAAK
binding	I1N5D5	391	K	T-complex protein 1 subunit zeta OS=Glycine soja OX=3848 GN=D0Y65_049971 PE=3 SV=1	100811946	GPNDHTIAQIK(1)DAVR
binding	I1N5D5	126	K	T-complex protein 1 subunit zeta OS=Glycine soja OX=3848 GN=D0Y65_049971 PE=3 SV=1	100811946	VLVDGFDIAK(1)R
binding	I1N0C3	148	K	Ribosomal_S10 domain-containing protein	GLYMA_18G079900	TMGPVPLPTK(1)K
binding	I1KPN2	70	K	Importin N-terminal domain-containing protein	100818831	NALDAK(1)EQHR
binding	I1MUN0	107	K	ADK_lid domain-containing protein	100814972	TYHTK(1)FAPPK
binding	I1MQM4	488	K	Glutamate decarboxylase	100783047	EIAFYWK(1)R
binding	I1KPN2	57	K	Importin N-terminal domain-containing protein	100818831	K(1)LAGLILK
binding	A0A0R0HPZ5	35	K	Histone H2B	100820177	LPK(1)EGGAGGEGK
binding	A0A0R0FQN0	394	K	Aspartate aminotransferase	547792	QQLYDSITSK(1)DK
binding	I1MUN0	128	K	ADK_lid domain-containing protein	100814972	K(1)DDTAAVLK
binding	A0A0R4J3Y9	393	K	Serine hydroxymethyltransferase	100499634	SYELVSGGTENHLVLVNLK(1)NK
binding	A0A0R4J3Y9	395	K	Serine hydroxymethyltransferase	100499634	NK(1)GIDGSR
binding	A0A0R0G0B2	22	K	Protein RRC1 OS=Glycine soja OX=3848 GN=D0Y65_055245 PE=4 SV=1	GLYMA_16G095500	PK(0.067)EK(0.933)EK(1)GK
binding	I1MNK0	128	K	"Oxygen-evolving enhancer protein 1, chloroplastic OS=Glycine soja OX=3848 GN=D0Y65_043701 PE=4 SV=1"	100792252	PGK(1)YNAK
binding	I1MNK0	144	K	"Oxygen-evolving enhancer protein 1, chloroplastic OS=Glycine soja OX=3848 GN=D0Y65_043701 PE=4 SV=1"	100792252	LCLEPTSFTVK(1)AEGVAK
binding	A0A0R0G0B2	20	K	Protein RRC1 OS=Glycine soja OX=3848 GN=D0Y65_055245 PE=4 SV=1	GLYMA_16G095500	PK(0.067)EK(0.933)EK(1)GK
binding	I1MNK0	104	K	"Oxygen-evolving enhancer protein 1, chloroplastic OS=Glycine soja OX=3848 GN=D0Y65_043701 PE=4 SV=1"	100792252	TYLEVK(1)GTGTANQCPTIDGGLDSFAFKPGK
binding	A0A0R0FQN0	183	K	Aspartate aminotransferase	547792	YFPGAK(1)VLISAPTWGNHK
binding	A0A0R0FQN0	434	K	Aspartate aminotransferase	547792	WHVYMTK(1)DGR
binding	A0A0R0FQN0	112	K	Aspartate aminotransferase	547792	K(1)AENLMLER
binding	A0A0R0GZ48	87	K	ACT domain-containing protein ACR11 OS=Glycine soja OX=3848 GN=D0Y65_032895 PE=4 SV=1	100799245	K(1)VEDPELLEAIR
binding	K7L4D0	661	K	S1 motif domain-containing protein	100809060	IEGVQSVSK(1)GR
binding	I1K1G4	194	K	Carbonic anhydrase	GLYMA_05G007100	NVANIVPPYDQSK(1)YAGTGAAVEYAVLHLK
binding	A0A0R0GZ48	191	K	ACT domain-containing protein ACR11 OS=Glycine soja OX=3848 GN=D0Y65_032895 PE=4 SV=1	100799245	AK(1)FHVNYK
binding	K7L852	116	K	RRM domain-containing protein	GLYMA_08G223200	SVLHTEMAK(1)K
binding	K7MV20	136	K	Transcription factor MYB59 OS=Glycine soja OX=3848 GN=D0Y65_049740 PE=4 SV=1	100816944	VK(1)NVLK(1)QLK
binding	A0A0R0GZ48	73	K	ACT domain-containing protein ACR11 OS=Glycine soja OX=3848 GN=D0Y65_032895 PE=4 SV=1	100799245	ANVFLDSSGK(1)HNK
binding	A0A0R0I177	411	K	Pyr_redox_2 domain-containing protein	GLYMA_10G067500	VAK(1)VQPPVADVNQLAK
binding	A0A0R0I177	152	K	Pyr_redox_2 domain-containing protein	GLYMA_10G067500	EVDDADK(1)LYAAIK
binding	A0A0R0I177	158	K	Pyr_redox_2 domain-containing protein	GLYMA_10G067500	LYAAIK(1)AK
binding	A0A0R0GZ48	76	K	ACT domain-containing protein ACR11 OS=Glycine soja OX=3848 GN=D0Y65_032895 PE=4 SV=1	100799245	HNK(1)FSITK
binding	K7MV20	132	K	Transcription factor MYB59 OS=Glycine soja OX=3848 GN=D0Y65_049740 PE=4 SV=1	100816944	VK(1)NVLK(1)QLK
binding	I1MT09	142	K	Translation initiation factor IF-3	GLYMA_17G072300	IMDYSK(1)YR
binding	I1MQU1	1148	K	AAA domain-containing protein	100791561	IPQK(1)DQIGR
binding	A0A0R0FQN0	427	K	Aspartate aminotransferase	547792	NQSDNMTNK(1)WHVYMTK
binding	I1N5D5	57	K	T-complex protein 1 subunit zeta OS=Glycine soja OX=3848 GN=D0Y65_049971 PE=3 SV=1	100811946	LTK(1)DGNTLLK
binding	I1MRV6	171	K	Leghemoglobin reductase isoform A OS=Glycine soja OX=3848 GN=D0Y65_044799 PE=4 SV=1	100788043	GK(1)HIIIATGSDVK
binding	A0A0R4J391	200	K	ADK_lid domain-containing protein	100790268	QTEPVIDYYSK(1)K
binding	A0A0R0G342	62	K	KH type-2 domain-containing protein	100795045	TQAVLGEK(1)GR
binding	A0A0R4J2L6	790	K	M16C_associated domain-containing protein	100778773	MDAK(1)LNAAGWMSEK
binding	A0A0R0G554	682	K	Lipoxygenase	GLYMA_15G026500	DKPWWQK(1)MQTR
binding	A0A0R4J305	374	K	AAA domain-containing protein	100788475	DYVIHEDFMK(1)AVR
binding	A0A0R4J2L6	533	K	M16C_associated domain-containing protein	100778773	YEKPLQDLK(1)SR
binding	I1MRV6	487	K	Leghemoglobin reductase isoform A OS=Glycine soja OX=3848 GN=D0Y65_044799 PE=4 SV=1	100788043	VCHAHPTMSEAVK(1)EAAMATYDKPIHI
binding	A0A0R4J305	25	K	AAA domain-containing protein	100788475	LLQHK(1)ELESR
binding	A0A0R4J2L6	761	K	M16C_associated domain-containing protein	100778773	FK(1)QFVSQSR
binding	A0A0R4J2L6	1075	K	M16C_associated domain-containing protein	100778773	DRPDFFQVK(1)K
binding	I1MRV6	318	K	Leghemoglobin reductase isoform A OS=Glycine soja OX=3848 GN=D0Y65_044799 PE=4 SV=1	100788043	TPFTAGLGLDK(1)IGVETDK
binding	A0A0R0G554	677	K	Lipoxygenase	GLYMA_15G026500	DK(1)PWWQK
binding	A0A0R0G554	344	K	Lipoxygenase	GLYMA_15G026500	YPPPK(1)VMQVDK
binding	A0A0R0G554	383	K	Lipoxygenase	GLYMA_15G026500	IIEEFPLSSK(1)LDTQAYGDHTCIITK
binding	A0A0R0G554	742	K	Lipoxygenase	GLYMA_15G026500	GSPEYDALAK(1)NPEK
binding	A0A0R0G554	732	K	Lipoxygenase	GLYMA_15G026500	FMPEK(1)GSPEYDALAK
binding	A0A0R4J2L6	117	K	M16C_associated domain-containing protein	100778773	VSEEFIPECK(1)SK
binding	I1MRV6	192	K	Leghemoglobin reductase isoform A OS=Glycine soja OX=3848 GN=D0Y65_044799 PE=4 SV=1	100788043	SLPGVTIDEK(1)K
binding	A0A0R0G554	814	K	Lipoxygenase	GLYMA_15G026500	LIEK(1)NNDETLR
binding	A0A0R0G554	441	K	Lipoxygenase	GLYMA_15G026500	INANTTK(1)TYATR
binding	A0A0R0G554	7	K	Lipoxygenase	GLYMA_15G026500	MFPFGHK(1)GQK
binding	A0A0R0G554	607	K	Lipoxygenase	GLYMA_15G026500	RGVAVK(1)DPSAPHGVR
binding	Q2PMU4	33	K	Photosystem I assembly protein Ycf3	ycf3	IIPTTSGEK(1)R
binding	A0A0R0KA84	107	K	Glyceraldehyde-3-phosphate dehydrogenase	GLYMA_04G193500	STGADIIVESTGVFTDK(1)DK
binding	A0A0R4J2L6	127	K	M16C_associated domain-containing protein	100778773	HIK(1)TGAQVMSVSNDDDNK
binding	A0A0R4J2L6	1049	K	M16C_associated domain-containing protein	100778773	DK(1)GVVVAVASPEDVDTANK
binding	A0A0R4J2L6	468	K	M16C_associated domain-containing protein	100778773	VEELVTSTLK(1)K
binding	A0A0R4J2L6	720	K	M16C_associated domain-containing protein	100778773	GK(1)EDPCSHMVIR
binding	A0A0R4J2L6	579	K	M16C_associated domain-containing protein	100778773	DEVAEK(1)QILQK
binding	A0A0R4J2L6	119	K	M16C_associated domain-containing protein	100778773	SK(1)AVLFR
binding	A0A0R4J2L6	586	K	M16C_associated domain-containing protein	100778773	VK(1)ASMTTEDLAELAR
binding	A0A0R0KA84	307	K	Glyceraldehyde-3-phosphate dehydrogenase	GLYMA_04G193500	AGIALNK(1)NFVK
binding	Q9FQ95	70	K	In2-1 protein	547597	PAWYK(1)EK
binding	K7LLW8	658	K	Protein transport protein Sec24-like isoform A OS=Glycine soja OX=3848 GN=D0Y65_028368 PE=4 SV=1	100797752	TNISAGEK(1)EAHK
binding	A0A0R0G554	263	K	Lipoxygenase	GLYMA_15G026500	DEAFGHLK(1)SSDFLAYGIK
binding	A0A0R0G554	82	K	Lipoxygenase	GLYMA_15G026500	GK(1)ITLPTIGAK
binding	A0A0R0G554	181	K	Lipoxygenase	GLYMA_15G026500	YREEELK(1)NVR
binding	A0A0R0G554	350	K	Lipoxygenase	GLYMA_15G026500	VMQVDK(1)SAWMTDEEFAR
binding	A0A0R0G554	246	K	Lipoxygenase	GLYMA_15G026500	K(0.006)DPNSEK(0.994)PSDFVYLPR
binding	I1MPT8	209	K	"50S ribosomal protein L6, chloroplastic OS=Glycine soja OX=3848 GN=D0Y65_044129 PE=3 SV=1"	100801236	GVK(1)YADEIVR
binding	I1MRV6	182	K	Leghemoglobin reductase isoform A OS=Glycine soja OX=3848 GN=D0Y65_044799 PE=4 SV=1	100788043	HIIIATGSDVK(1)SLPGVTIDEK
binding	I1MRV6	149	K	Leghemoglobin reductase isoform A OS=Glycine soja OX=3848 GN=D0Y65_044799 PE=4 SV=1	100788043	GYGK(1)FVSPSEVSVDTTEGGNTVVK
binding	I1MRV6	84	K	Leghemoglobin reductase isoform A OS=Glycine soja OX=3848 GN=D0Y65_044799 PE=4 SV=1	100788043	GTLGGTCLNVGCIPSK(1)ALLHSSHMYHEAK
binding	I1J597	32	K	Carbonic anhydrase	100810496	IK(1)ELTAELDAAGSKPFNPEER
binding	A0A0R0KA84	217	K	Glyceraldehyde-3-phosphate dehydrogenase	GLYMA_04G193500	AASFNIIPSSTGAAK(1)AVGK
binding	I1MRV6	422	K	Leghemoglobin reductase isoform A OS=Glycine soja OX=3848 GN=D0Y65_044799 PE=4 SV=1	100788043	AK(1)AIDNAEGLVK
binding	A0A0R0G554	750	K	Lipoxygenase	GLYMA_15G026500	EFLK(1)TITGK
binding	I1MTH5	282	K	"1-deoxy-D-xylulose 5-phosphate reductoisomerase, chloroplastic OS=Glycine soja OX=3848 GN=D0Y65_045306 PE=3 SV=1"	100784845	HPNWNMGK(1)K
binding	Q9SWB5	30	K	Seed maturation protein PM37	PM37	NASQDDLK(1)K
binding	Q9SWB5	310	K	Seed maturation protein PM37	PM37	SNPGEVVK(1)PDSYK
binding	I1MTH5	274	K	"1-deoxy-D-xylulose 5-phosphate reductoisomerase, chloroplastic OS=Glycine soja OX=3848 GN=D0Y65_045306 PE=3 SV=1"	100784845	VADALK(1)HPNWNMGK
binding	A0A0R0KA84	67	K	Glyceraldehyde-3-phosphate dehydrogenase	GLYMA_04G193500	DEK(1)TLLFGDK
binding	A0A0R0KA84	271	K	Glyceraldehyde-3-phosphate dehydrogenase	GLYMA_04G193500	NAIKEESEGK(1)LK
binding	I1MTH5	126	K	"1-deoxy-D-xylulose 5-phosphate reductoisomerase, chloroplastic OS=Glycine soja OX=3848 GN=D0Y65_045306 PE=3 SV=1"	100784845	FK(1)PQLVAVR
binding	I1MPT8	170	K	"50S ribosomal protein L6, chloroplastic OS=Glycine soja OX=3848 GN=D0Y65_044129 PE=3 SV=1"	100801236	VK(1)VEENTR
binding	I1MRV6	437	K	Leghemoglobin reductase isoform A OS=Glycine soja OX=3848 GN=D0Y65_044799 PE=4 SV=1	100788043	ILAEK(1)ETDK
binding	A0A0R0G554	802	K	Lipoxygenase	GLYMA_15G026500	FGK(1)NLEEIEK
binding	A0A0R0G554	240	K	Lipoxygenase	GLYMA_15G026500	K(1)DPNSEKPSDFVYLPR
binding	A0A0R0G554	304	K	Lipoxygenase	GLYMA_15G026500	K(1)LYEGGVTLPTNFLSK
binding	A0A0R0G554	339	K	Lipoxygenase	GLYMA_15G026500	TDGEQFLK(1)YPPPK
binding	A0A0R0G554	75	K	Lipoxygenase	GLYMA_15G026500	VGK(1)ATNLR
binding	A0A0R0G554	418	K	Lipoxygenase	GLYMA_15G026500	K(1)LFILDHHDYLIPYLR
binding	A0A0R0G554	655	K	Lipoxygenase	GLYMA_15G026500	SDEELQK(1)DPELQAWWK
binding	A0A0R0G554	558	K	Lipoxygenase	GLYMA_15G026500	K(1)SLVNADGIIEK
binding	A0A0R0G554	746	K	Lipoxygenase	GLYMA_15G026500	NPEK(1)EFLK
binding	A0A0R0G554	540	K	Lipoxygenase	GLYMA_15G026500	HLSVVHPIYK(1)LLFPHYR
binding	A0A0R0G554	417	K	Lipoxygenase	GLYMA_15G026500	EHLEPNLGGLTVEQAIQNK(1)K
binding	A0A0R0G554	12	K	Lipoxygenase	GLYMA_15G026500	IK(1)GTMVVMQK
binding	P0CG89	92	K	Histone H4	---	TVTAMDVVYALK(1)R
binding	P0CG89	32	K	Histone H4	---	DNIQGITK(1)PAIR
binding	A0A0R0G554	211	K	Lipoxygenase	GLYMA_15G026500	IYDYDVYNDLGDPDK(1)GEK
binding	P0CG89	80	K	Histone H4	---	K(1)TVTAMDVVYALK
binding	I1MRV6	380	K	Leghemoglobin reductase isoform A OS=Glycine soja OX=3848 GN=D0Y65_044799 PE=4 SV=1	100788043	VGHVDYDK(1)VPGVVYTMPEVASVGK
binding	K7KUV3	67	K	Cytochrome b5 heme-binding domain-containing protein	GLYMA_06G133300	K(1)LHTFEEVAK
binding	A0A0R0G554	398	K	Lipoxygenase	GLYMA_15G026500	LDTQAYGDHTCIITK(1)EHLEPNLGGLTVEQAIQNK
binding	A0A0R0KA84	300	K	Glyceraldehyde-3-phosphate dehydrogenase	GLYMA_04G193500	SSIFDAK(1)AGIALNK
binding	K7KQW8	407	K	"Chaperone protein dnaJ A6, chloroplastic isoform A OS=Glycine soja OX=3848 GN=D0Y65_012610 PE=3 SV=1"	100792363	VQVEIPK(1)R
binding	A0A0R0H1B4	10	K	CCHC-type domain-containing protein	100795875	VK(1)WFNDQK
binding	A0A0R0H1B4	64	K	CCHC-type domain-containing protein	100795875	AK(1)AVDVTGPDGASVQGTR
binding	K7MM17	660	K	"Putative cadmium/zinc-transporting ATPase HMA1, chloroplastic OS=Glycine soja OX=3848 GN=D0Y65_046052 PE=3 SV=1"	100776309	LSHVK(1)DISR
binding	I1MRV6	260	K	Leghemoglobin reductase isoform A OS=Glycine soja OX=3848 GN=D0Y65_044799 PE=4 SV=1	100788043	SLEK(1)QGLK
binding	I1MRV6	169	K	Leghemoglobin reductase isoform A OS=Glycine soja OX=3848 GN=D0Y65_044799 PE=4 SV=1	100788043	FVSPSEVSVDTTEGGNTVVK(1)GK
binding	I1MY41	513	K	Synaptotagmin-2 OS=Glycine soja OX=3848 GN=D0Y65_047029 PE=4 SV=1	100820475	LSDVVTNK(1)R
binding	C6TMV8	6	K	Histone H2A	100784431	MDAGGK(1)IK
binding	I1J597	66	K	Carbonic anhydrase	100810496	FEK(1)NPYLYGELAK
binding	K7KQW8	290	K	"Chaperone protein dnaJ A6, chloroplastic isoform A OS=Glycine soja OX=3848 GN=D0Y65_012610 PE=3 SV=1"	100792363	ISLK(1)VPAGVDSGSR
binding	A0A0R0IFW8	256	K	ABC transporter B family member 28 OS=Glycine soja OX=3848 GN=D0Y65_024216 PE=4 SV=1	100791034	QK(1)TLDDENYK
binding	I1MRV6	432	K	Leghemoglobin reductase isoform A OS=Glycine soja OX=3848 GN=D0Y65_044799 PE=4 SV=1	100788043	AIDNAEGLVK(1)ILAEK
binding	A0A0R0K5X0	175	K	Malic enzyme	100818219	AVK(1)QNYGEK
binding	A0A0R0IFW8	138	K	ABC transporter B family member 28 OS=Glycine soja OX=3848 GN=D0Y65_024216 PE=4 SV=1	100791034	SFGGEK(1)R
binding	C6TMV8	29	K	Histone H2A	100784431	SVK(1)AGLQFPVGR
binding	K7KQW8	425	K	"Chaperone protein dnaJ A6, chloroplastic isoform A OS=Glycine soja OX=3848 GN=D0Y65_012610 PE=3 SV=1"	100792363	LIEELADLSK(1)GK
binding	K7KQW8	111	K	"Chaperone protein dnaJ A6, chloroplastic isoform A OS=Glycine soja OX=3848 GN=D0Y65_012610 PE=3 SV=1"	100792363	NYHPDVNK(1)EPGAEQK
binding	I1MZ01	88	K	S1 motif domain-containing protein	GLYMA_18G024800	GYIDLSK(1)R
binding	A0A0R0G342	78	K	KH type-2 domain-containing protein	100795045	FK(1)FPENSVELYAEK
binding	A0A0R0G342	153	K	KH type-2 domain-containing protein	100795045	FK(1)DGYMISSGQPVK
binding	I1MRV6	140	K	Leghemoglobin reductase isoform A OS=Glycine soja OX=3848 GN=D0Y65_044799 PE=4 SV=1	100788043	NK(1)VNYVK
binding	I1MTP0	316	K	Plasma membrane ATPase	100802859	LAQQGAITK(1)R
binding	I1JC28	30	K	Carbonic anhydrase	100803945	ADLGGVAAAK(1)IK
binding	I1JC28	120	K	Carbonic anhydrase	100803945	NIANMVPPYDK(1)TK
binding	I1MRV6	270	K	Leghemoglobin reductase isoform A OS=Glycine soja OX=3848 GN=D0Y65_044799 PE=4 SV=1	100788043	TK(1)VVGVDTSGDGVK
binding	I1KVR7	714	K	Coatomer subunit beta	100814417	DADDANK(1)LNR
binding	I1KVR7	428	K	Coatomer subunit beta	100814417	EIIETNPK(1)LR
binding	I1MRV6	496	K	Leghemoglobin reductase isoform A OS=Glycine soja OX=3848 GN=D0Y65_044799 PE=4 SV=1	100788043	EAAMATYDK(1)PIHI
binding	I1MRV6	372	K	Leghemoglobin reductase isoform A OS=Glycine soja OX=3848 GN=D0Y65_044799 PE=4 SV=1	100788043	AEEDGVACVEYIAGK(1)VGHVDYDK
binding	I1NB46	290	K	TPR_REGION domain-containing protein	100793204	DTVRPVILAGK(1)K
binding	I1N390	84	K	RING-type domain-containing protein	100810195	LAGTGLK(1)R
binding	I1MSB3	21	K	Oxidored_FMN domain-containing protein	100803581	MPK(1)FNLSHR
binding	I1N104	14	K	Phi class glutathione S-transferase	GSTF13	VYGPTYGAPK(1)R
binding	K7MB75	271	K	Coatomer subunit epsilon	547468	LSHPEHVLVK(1)R
binding	K7N0E4	173	K	"28 kDa ribonucleoprotein, chloroplastic OS=Glycine soja OX=3848 GN=D0Y65_052625 PE=4 SV=1"	100803098	NLETMNSSPK(1)R
binding	K7L9D8	130	K	Kinesin motor domain-containing protein	100796816	ISPVINEK(1)R
binding	I1MRV6	145	K	Leghemoglobin reductase isoform A OS=Glycine soja OX=3848 GN=D0Y65_044799 PE=4 SV=1	100788043	VNYVK(1)GYGK
binding	I1MPJ4	491	K	AA_TRNA_LIGASE_II domain-containing protein	100788013	AAISQGK(1)WAR
binding	A0A0R0G184	277	K	ABC transporter C family member 10 OS=Glycine soja OX=3848 GN=glysoja_045164 PE=4 SV=1	GLYMA_16G172500	GVNLSGGQK(1)QR
binding	I1MRV6	402	K	Leghemoglobin reductase isoform A OS=Glycine soja OX=3848 GN=D0Y65_044799 PE=4 SV=1	100788043	TEEQVK(1)ELGVEYR
binding	A0A0R0KA84	57	K	Glyceraldehyde-3-phosphate dehydrogenase	GLYMA_04G193500	YDSVHGHWK(1)HHDVTVK
binding	A0A0R0KA84	120	K	Glyceraldehyde-3-phosphate dehydrogenase	GLYMA_04G193500	K(1)VIISAPSK
binding	I1MQW2	25	K	40S ribosomal protein S15 isoform A OS=Glycine soja OX=3848 GN=D0Y65_019122 PE=3 SV=1	100777379	K(1)PMALIK
binding	I1MPJ4	386	K	AA_TRNA_LIGASE_II domain-containing protein	100788013	VK(1)LDDSDQR
binding	A0A0R0GEJ0	21	K	PEROXIDASE_4 domain-containing protein	100795192	VK(1)ETLFTAIK
binding	I1MRV6	61	K	Leghemoglobin reductase isoform A OS=Glycine soja OX=3848 GN=D0Y65_044799 PE=4 SV=1	100788043	AAQLGLK(1)TTCIEK
binding	A0A0R0KA84	261	K	Glyceraldehyde-3-phosphate dehydrogenase	GLYMA_04G193500	EASYDEIK(1)NAIK
binding	A0A0R0KA84	221	K	Glyceraldehyde-3-phosphate dehydrogenase	GLYMA_04G193500	AVGK(1)VLPALNGK
binding	A0A0R4J2L6	306	K	M16C_associated domain-containing protein	100778773	LTFEEFK(1)EFHR
binding	I1MRV6	106	K	Leghemoglobin reductase isoform A OS=Glycine soja OX=3848 GN=D0Y65_044799 PE=4 SV=1	100788043	HAFANHGVK(1)FSSVEVDLPAMMAQK
binding	A0A0R0KA84	74	K	Glyceraldehyde-3-phosphate dehydrogenase	GLYMA_04G193500	TLLFGDK(1)PVTVFGHR
binding	I1MRV6	97	K	Leghemoglobin reductase isoform A OS=Glycine soja OX=3848 GN=D0Y65_044799 PE=4 SV=1	100788043	ALLHSSHMYHEAK(1)HAFANHGVK
binding	I1MRV6	121	K	Leghemoglobin reductase isoform A OS=Glycine soja OX=3848 GN=D0Y65_044799 PE=4 SV=1	100788043	FSSVEVDLPAMMAQK(1)DK
binding	I1MRV6	193	K	Leghemoglobin reductase isoform A OS=Glycine soja OX=3848 GN=D0Y65_044799 PE=4 SV=1	100788043	K(1)VVSSTGALALTEIPK
binding	A0A0R0GEJ0	88	K	PEROXIDASE_4 domain-containing protein	100795192	K(1)EIDSYSK
binding	K7L9D8	484	K	Kinesin motor domain-containing protein	100796816	ELYEK(1)EK
binding	A0A0R0HKH2	570	K	Calcium-transporting ATPase	100792691	HTLVK(1)HLR
binding	I1MRV6	137	K	Leghemoglobin reductase isoform A OS=Glycine soja OX=3848 GN=D0Y65_044799 PE=4 SV=1	100788043	GIEGLFK(1)K
binding	A0A0R0KA84	5	K	Glyceraldehyde-3-phosphate dehydrogenase	GLYMA_04G193500	VK(1)IGINGFGR
binding	I1MRV6	396	K	Leghemoglobin reductase isoform A OS=Glycine soja OX=3848 GN=D0Y65_044799 PE=4 SV=1	100788043	VPGVVYTMPEVASVGK(1)TEEQVK
binding	I1MRV6	130	K	Leghemoglobin reductase isoform A OS=Glycine soja OX=3848 GN=D0Y65_044799 PE=4 SV=1	100788043	AVSNLTK(1)GIEGLFK
binding	I1MRV6	67	K	Leghemoglobin reductase isoform A OS=Glycine soja OX=3848 GN=D0Y65_044799 PE=4 SV=1	100788043	TTCIEK(1)R
binding	I1MRV6	208	K	Leghemoglobin reductase isoform A OS=Glycine soja OX=3848 GN=D0Y65_044799 PE=4 SV=1	100788043	VVSSTGALALTEIPK(1)R
binding	A0A0R0KA84	196	K	Glyceraldehyde-3-phosphate dehydrogenase	GLYMA_04G193500	TVDGPSAK(1)DWR
binding	A0A0R0KA84	229	K	Glyceraldehyde-3-phosphate dehydrogenase	GLYMA_04G193500	VLPALNGK(1)LTGMAFR
binding	A0A0R0KA84	265	K	Glyceraldehyde-3-phosphate dehydrogenase	GLYMA_04G193500	NAIK(1)EESEGK
binding	A0A0R0KA84	109	K	Glyceraldehyde-3-phosphate dehydrogenase	GLYMA_04G193500	DK(1)AAAHLK
binding	A0A0R0KA84	253	K	Glyceraldehyde-3-phosphate dehydrogenase	GLYMA_04G193500	LEK(1)EASYDEIK
binding	A0A0R0GEJ0	19	K	PEROXIDASE_4 domain-containing protein	100795192	SEFQSK(1)VK
binding	I1MQW2	45	K	40S ribosomal protein S15 isoform A OS=Glycine soja OX=3848 GN=D0Y65_019122 PE=3 SV=1	100777379	EAPAGEK(1)PEPVR
binding	I1MR41	395	K	Aminomethyltransferase	100809241	GKPNEGVVTK(1)MPFVPTK
binding	K7KQU5	430	K	Eukaryotic translation initiation factor 4B1 isoform A OS=Glycine soja OX=3848 GN=D0Y65_012587 PE=4 SV=1	100784238	ESVDEAGGDQTSTHAILQQK(1)EK
binding	A0A0R0GCX0	28	K	Acyl-coenzyme A oxidase OS=Glycine max OX=3847 GN=GLYMA_11G035200 PE=3 SV=1	GLYMA_14G125300	AAYAWK(1)R
binding	I1NJ59	33	K	DHAR class glutathione S-transferase	100306061	VLLTLEEK(1)K
binding	A0A0R0KNL8	118	K	Histone H2A	GLYMA_03G241800	GK(1)GEIGSASQEF
binding	A0A0R0KNL8	9	K	Histone H2A	GLYMA_03G241800	SSTGGSTK(1)GGR
binding	A0A0R0IYE6	827	K	Lipoxygenase	GLYMA_07G006900	NNDPSLK(1)SR
binding	C6SZ77	21	K	Histone H2A	100499998	TSAANK(0.176)DK(0.831)DK(0.993)K
binding	C6SZ77	130	K	Histone H2A	100499998	SLINK(1)SSK
binding	I1MN72	177	K	Ribosomal_L2_C domain-containing protein	100802137	TEK(1)PLLK
binding	I1MN72	10	K	Ribosomal_L2_C domain-containing protein	100802137	K(1)GAGSVFK
binding	I1MXM6	212	K	Polyadenylate-binding protein	100811385	TK(1)FNNVYVK
binding	A0A0R0FF83	242	K	"Valine--tRNA ligase, chloroplastic/mitochondrial 2 OS=Glycine soja OX=3848 GN=D0Y65_046282 PE=4 SV=1"	GLYMA_17G186800	AEYSVEPAK(1)R
binding	I1MXM6	278	K	Polyadenylate-binding protein	100811385	K(1)FDDKEWYVGK
binding	I1MJU7	233	K	"Stromal 70 kDa heat shock-related protein, chloroplastic isoform A OS=Glycine soja OX=3848 GN=D0Y65_042274 PE=3 SV=1"	100800698	IINEPTAASLAYGFEK(1)K
binding	A0A0R0IYE6	455	K	Lipoxygenase	GLYMA_07G006900	INSLPIAK(1)AYATR
binding	I1MSB1	201	K	Germin-like protein	GLYMA_17G049800	LK(1)GVLGGSG
binding	A0A0R0IYE6	363	K	Lipoxygenase	GLYMA_07G006900	VSK(1)SGWMTDDEFAR
binding	I1MQL3	577	K	Protein argonaute 1 isoform B OS=Glycine soja OX=3848 GN=D0Y65_044384 PE=3 SV=1	GLYMA_16G217300	ILPAPWLK(1)YHDTGR
binding	I1M329	281	K	Sodium/calcium exchanger NCL isoform A OS=Glycine soja OX=3848 GN=D0Y65_031937 PE=3 SV=1	100809896	HVILGLLTHLK(1)K
binding	Q9FQF3	48	K	Glutathione S-transferase GST 5	GSTU3	SDLLLK(1)SNPVHK
binding	A0A0R0C5S4	88	K	KH type-2 domain-containing protein	GLYMA_U009100	FLIEGK(1)SQK
binding	A0A0R0IYE6	798	K	Lipoxygenase	GLYMA_07G006900	DNPNWTTDSK(1)ALEAFK
binding	I1N123	222	K	PsbP domain-containing protein	GLYMA_18G114900	TADGDEGGK(1)HQLITATVK
binding	A0A0R0EVK5	787	K	S1 motif domain-containing protein (Fragment)	GLYMA_19G116700	SSEDDSVLPSK(1)K
binding	A0A0R0EVK5	621	K	S1 motif domain-containing protein (Fragment)	GLYMA_19G116700	INLIIGSGGK(1)K
binding	I1MJU7	172	K	"Stromal 70 kDa heat shock-related protein, chloroplastic isoform A OS=Glycine soja OX=3848 GN=D0Y65_042274 PE=3 SV=1"	100800698	K(1)LVDDASK
binding	K7MYD3	480	K	Receptor-like serine/threonine-protein kinase	GLYMA_19G141400	IGPNMFK(1)GK
binding	A0A0R0EVK5	775	K	S1 motif domain-containing protein (Fragment)	GLYMA_19G116700	SSTPNVTASSK(1)R
binding	A0A0R0GIY4	134	K	"Chaperone protein ClpB3, chloroplastic OS=Glycine soja OX=3848 GN=D0Y65_035840 PE=3 SV=1"	100816840	IFSK(1)VGVDNTR
binding	I1K1G4	77	K	Carbonic anhydrase	GLYMA_05G007100	EYEK(1)AIEELQK
binding	I1J7P1	65	K	Non-specific lipid-transfer protein	GLYMA_01G132500	SLNAAAK(1)TTADR
binding	A0A0R0ILS3	132	K	Mitochondrial-processing peptidase subunit alpha OS=Glycine soja OX=3848 GN=D0Y65_019475 PE=3 SV=1	GLYMA_08G031800	MAFK(1)TTR
binding	A0A0R0ILS3	202	K	Mitochondrial-processing peptidase subunit alpha OS=Glycine soja OX=3848 GN=D0Y65_019475 PE=3 SV=1	GLYMA_08G031800	VK(1)AEIGEASK
binding	A0A0R4J4W3	268	K	AAA domain-containing protein	100802442	YLGDGPK(1)LVR
binding	A0A0R0KL80	56	K	Aamy domain-containing protein	100816963	IVSDEVK(1)PK
binding	Q9FQF3	55	K	Glutathione S-transferase GST 5	GSTU3	K(1)IPVFFHGDK
binding	I1MWG2	600	K	Plasma membrane ATPase	100794372	K(1)ADIGIAVADATDAAR
binding	A0A0R0KL80	49	K	Aamy domain-containing protein	100816963	AK(1)IVSDEVKPK
binding	I1MJ34	197	K	Tau class glutathione S-transferase	547520	ESVAK(1)SLPDQQK
binding	I1MJ34	104	K	Tau class glutathione S-transferase	547520	FWADYVDK(1)K
binding	A0A0R4J4C8	69	K	ATP synthase subunit beta	100797948	K(1)ELGGGGK
binding	A0A0R4J4C8	182	K	ATP synthase subunit beta	100797948	IINVIGEPIDAK(1)GEINTEHYLPIHR
binding	A0A0R0JAG1	445	K	Catalase	100037448	SLGQK(1)IASR
binding	A0A0R0GIY4	124	K	"Chaperone protein ClpB3, chloroplastic OS=Glycine soja OX=3848 GN=D0Y65_035840 PE=3 SV=1"	100816840	ALLEQK(1)NGLAR
binding	A0A0R4J4C8	455	K	ATP synthase subunit beta	100797948	GVQK(1)VLQNYK
binding	I1K1G4	93	K	Carbonic anhydrase	GLYMA_05G007100	SELK(1)ATAAEK
binding	A0A0R4J4C8	293	K	ATP synthase subunit beta	100797948	QSESK(1)CALVYGQMNEPPGAR
binding	A0A0R4J4C8	288	K	ATP synthase subunit beta	100797948	LDDK(1)QSESK
binding	I1N123	112	K	PsbP domain-containing protein	GLYMA_18G114900	LSIPSK(1)WNPSK
binding	I1N123	234	K	PsbP domain-containing protein	GLYMA_18G114900	DGK(1)LYICK
binding	I1MJU7	150	K	"Stromal 70 kDa heat shock-related protein, chloroplastic isoform A OS=Glycine soja OX=3848 GN=D0Y65_042274 PE=3 SV=1"	100800698	DDNGNVK(1)LDCPAIGK
binding	I1MJU7	187	K	"Stromal 70 kDa heat shock-related protein, chloroplastic isoform A OS=Glycine soja OX=3848 GN=D0Y65_042274 PE=3 SV=1"	100800698	VTK(1)AVVTVPAYFNDSQR
binding	I1MN72	188	K	Ribosomal_L2_C domain-containing protein	100802137	AGNAYHK(1)FR
binding	I1MWG2	314	K	Plasma membrane ATPase	100794372	LSQQGAITK(1)R
binding	I1MJU7	290	K	"Stromal 70 kDa heat shock-related protein, chloroplastic isoform A OS=Glycine soja OX=3848 GN=D0Y65_042274 PE=3 SV=1"	100800698	IVDWLASNFK(1)R
binding	A0A0R0EVK5	76	K	S1 motif domain-containing protein (Fragment)	GLYMA_19G116700	IK(1)DHEVLICR
binding	A0A0R0INP8	237	K	Peroxidase	GLYMA_08G179600	QICPQTQPTK(1)R
binding	A0A0R0IYE6	94	K	Lipoxygenase	GLYMA_07G006900	VGNEAYLEK(1)HLPTLPTLGAR
binding	I1MM92	272	K	Peptidylprolyl isomerase	100803189	TVSEVTDDK(1)K
binding	A0A0R0F8X5	177	K	"NAD(P)H-quinone oxidoreductase subunit H, chloroplastic OS=Glycine falcata OX=45690 GN=ndhH PE=3 SV=1"	GLYMA_18G155700	IVEYQK(1)LLTR
binding	A0A0R0IYE6	472	K	Lipoxygenase	GLYMA_07G006900	DDGSLK(1)PLAIELSK
binding	A0A0R0GIY4	407	K	"Chaperone protein ClpB3, chloroplastic OS=Glycine soja OX=3848 GN=D0Y65_035840 PE=3 SV=1"	100816840	YIEK(1)DPALER
binding	A0A0R0GIY4	829	K	"Chaperone protein ClpB3, chloroplastic OS=Glycine soja OX=3848 GN=D0Y65_035840 PE=3 SV=1"	100816840	ESAYETIK(1)QR
binding	A0A0R0IYE6	14	K	Lipoxygenase	GLYMA_07G006900	IK(1)GTVVLMPK
binding	A0A0R0GIY4	482	K	"Chaperone protein ClpB3, chloroplastic OS=Glycine soja OX=3848 GN=D0Y65_035840 PE=3 SV=1"	100816840	AIDLVDEAAAK(1)LK
binding	I1MWG2	936	K	Plasma membrane ATPase	100794372	GHVESVVK(1)LK
binding	A0A0R0GIY4	148	K	"Chaperone protein ClpB3, chloroplastic OS=Glycine soja OX=3848 GN=D0Y65_035840 PE=3 SV=1"	100816840	LLEATDK(1)HIQR
binding	A0A0R0GIY4	255	K	"Chaperone protein ClpB3, chloroplastic OS=Glycine soja OX=3848 GN=D0Y65_035840 PE=3 SV=1"	100816840	DLTAMAK(1)AGK
binding	I1MT09	203	K	Translation initiation factor IF-3	GLYMA_17G072300	VIVNLK(1)GR
binding	A0A0R0IYE6	684	K	Lipoxygenase	GLYMA_07G006900	DK(1)PWWPK
binding	I1MJU7	120	K	"Stromal 70 kDa heat shock-related protein, chloroplastic isoform A OS=Glycine soja OX=3848 GN=D0Y65_042274 PE=3 SV=1"	100800698	QAVVNPENTFFSVK(1)R
binding	A0A0R0IYE6	749	K	Lipoxygenase	GLYMA_07G006900	EYDEMVK(1)DPQK
binding	I1MT09	197	K	Translation initiation factor IF-3	GLYMA_17G072300	VK(1)VIVNLK
binding	A0A0R0IVG1	96	K	Peptidase_S9 domain-containing protein	100784480	SPITTDVVSGASK(1)R
binding	I1MWG2	582	K	Plasma membrane ATPase	100794372	K(1)HICGMTGDGVNDAPALK
binding	A0A0R0IYE6	253	K	Lipoxygenase	GLYMA_07G006900	K(1)DPNSEKPGEIYVPR
binding	I1MJU7	94	K	"Stromal 70 kDa heat shock-related protein, chloroplastic isoform A OS=Glycine soja OX=3848 GN=D0Y65_042274 PE=3 SV=1"	100800698	TTPSVVAYTK(1)NGDR
binding	I1MJU7	497	K	"Stromal 70 kDa heat shock-related protein, chloroplastic isoform A OS=Glycine soja OX=3848 GN=D0Y65_042274 PE=3 SV=1"	100800698	DNK(1)SLGSFR
binding	C6TC72	231	K	Eukaryotic translation initiation factor 3 subunit F	100811797	VAPDNK(1)IGR
binding	A0A0R0IVG1	685	K	Peptidase_S9 domain-containing protein	100784480	EK(1)GVPVALVEYEGEQHGFR
binding	A0A0R0GIY4	484	K	"Chaperone protein ClpB3, chloroplastic OS=Glycine soja OX=3848 GN=D0Y65_035840 PE=3 SV=1"	100816840	LK(1)MEITSKPTALDEINR
binding	C6SV66	28	K	Histone H3	100783845	K(1)SAPTTGGVK
binding	C6SV66	123	K	Histone H3	100783845	VTIMPK(1)DIQLAR
binding	A0A0R0GIY4	517	K	"Chaperone protein ClpB3, chloroplastic OS=Glycine soja OX=3848 GN=D0Y65_035840 PE=3 SV=1"	100816840	LSLMNDTDK(1)ASK
binding	I1MJU7	596	K	"Stromal 70 kDa heat shock-related protein, chloroplastic isoform A OS=Glycine soja OX=3848 GN=D0Y65_042274 PE=3 SV=1"	100800698	QLK(1)ELGDK
binding	I1MJU7	184	K	"Stromal 70 kDa heat shock-related protein, chloroplastic isoform A OS=Glycine soja OX=3848 GN=D0Y65_042274 PE=3 SV=1"	100800698	FLNDK(1)VTK
binding	A0A0R4J5K4	161	K	40S ribosomal protein S4	100795220	ANDTIK(1)LDLEENK
binding	A0A0R0KP24	140	K	"Insulin-degrading enzyme-like 1, peroxisomal isoform A OS=Glycine soja OX=3848 GN=D0Y65_007093 PE=3 SV=1"	100804856	EIK(1)AVDSENQK
binding	I1MEX1	172	K	MPN domain-containing protein	100787992	MLLNLHK(1)K
binding	A0A0R0IUQ7	461	K	"Alpha-amylase 3, chloroplastic isoform A OS=Glycine soja OX=3848 GN=D0Y65_022070 PE=4 SV=1"	GLYMA_08G296800	HLVTDISSEK(1)NR
binding	I1MJU7	601	K	"Stromal 70 kDa heat shock-related protein, chloroplastic isoform A OS=Glycine soja OX=3848 GN=D0Y65_042274 PE=3 SV=1"	100800698	ELGDK(1)VPGPVK
binding	I1MQS8	322	K	EF1Bgamma class glutathione S-transferase OS=Glycine max OX=3847 GN=547637 PE=2 SV=1	547637	VK(1)GLWLFR
binding	A0A0R0KNL8	26	K	Histone H2A	GLYMA_03G241800	SQK(1)AGLQFPVGR
binding	A0A0R0IVM8	270	K	Seed linoleate 9S-lipoxygenase-2 isoform B OS=Glycine soja OX=3848 GN=D0Y65_020980 PE=3 SV=1	547694	DENFGHLK(1)SSDFLTYGLK
binding	I1J7P1	78	K	Non-specific lipid-transfer protein	GLYMA_01G132500	QTACNCLK(1)SAASQISGFK
binding	A0A0R0J8D5	92	K	"Oxygen-evolving enhancer protein 3-2, chloroplastic OS=Glycine soja OX=3848 GN=D0Y65_017533 PE=4 SV=1"	GLYMA_07G112000	SIK(1)VGPPPPPSGGLPGTLNSDEAR
binding	A0A0R0J309	277	K	Pribosyltran_N domain-containing protein	100789585	LSDAPLAIVDK(1)R
binding	A0A0R0J8D5	120	K	"Oxygen-evolving enhancer protein 3-2, chloroplastic OS=Glycine soja OX=3848 GN=D0Y65_017533 PE=4 SV=1"	GLYMA_07G112000	DLQLPLK(1)DR
binding	I1MJU7	581	K	"Stromal 70 kDa heat shock-related protein, chloroplastic isoform A OS=Glycine soja OX=3848 GN=D0Y65_042274 PE=3 SV=1"	100800698	RDAIDTK(1)NQADSVVYQTEK
binding	I1MJU7	135	K	"Stromal 70 kDa heat shock-related protein, chloroplastic isoform A OS=Glycine soja OX=3848 GN=D0Y65_042274 PE=3 SV=1"	100800698	MSEVDEESK(1)QVSYR
binding	I1MJU7	299	K	"Stromal 70 kDa heat shock-related protein, chloroplastic isoform A OS=Glycine soja OX=3848 GN=D0Y65_042274 PE=3 SV=1"	100800698	RDEGIDLLK(1)DK
binding	A0A0R0F2Z4	117	K	"2,3-bisphosphoglycerate-independent phosphoglycerate mutase isoform A OS=Glycine soja OX=3848 GN=D0Y65_049246 PE=4 SV=1"	100820155	IFEGEGFK(1)YIK
binding	A0A0R0J8D5	183	K	"Oxygen-evolving enhancer protein 3-2, chloroplastic OS=Glycine soja OX=3848 GN=D0Y65_017533 PE=4 SV=1"	GLYMA_07G112000	FDLNTVIAGK(0.006)PK(0.994)DEK
binding	A0A0R0EAL6	339	K	PKS_ER domain-containing protein	100804892	LEK(1)NDVR
binding	A0A0R0IYE6	85	K	Lipoxygenase	GLYMA_07G006900	GK(1)VGNEAYLEK
binding	A0A0R0IYE6	39	K	Lipoxygenase	GLYMA_07G006900	GSAK(1)DTATDFLGK
binding	A0A0R0GIY4	245	K	"Chaperone protein ClpB3, chloroplastic OS=Glycine soja OX=3848 GN=D0Y65_035840 PE=3 SV=1"	100816840	YEALEK(1)YGK
binding	A0A0R0IYE6	809	K	Lipoxygenase	GLYMA_07G006900	FGNK(1)LAEIEGK
binding	I1LA34	734	K	Calcium-transporting ATPase	100785768	SLPLDK(1)HTLVTR
binding	A0A0R0IVG1	443	K	Peptidase_S9 domain-containing protein	100784480	VTLDNDK(1)SK
binding	I1MQD0	285	K	T-complex protein 1 subunit gamma	100802143	FK(1)PDLVITEK
binding	A0A0R0FH73	157	K	AAA domain-containing protein	100808349	LPK(1)GVLLVGPPGTGK
binding	I1MJU7	566	K	"Stromal 70 kDa heat shock-related protein, chloroplastic isoform A OS=Glycine soja OX=3848 GN=D0Y65_042274 PE=3 SV=1"	100800698	MVNEAEK(1)FSK
binding	I1MVX7	516	K	"Zeaxanthin epoxidase, chloroplastic"	GLYMA_17G174500	LTDK(1)ANDQLR
binding	I1JQ35	418	K	SRP54 domain-containing protein	100782581	TVAK(1)MGSVSR
binding	I1MJU7	349	K	"Stromal 70 kDa heat shock-related protein, chloroplastic isoform A OS=Glycine soja OX=3848 GN=D0Y65_042274 PE=3 SV=1"	100800698	AK(1)FEELCSDLLDR
binding	C6SV66	57	K	Histone H3	100783845	YQK(1)STELLIR
binding	A0A0R0IYE6	35	K	Lipoxygenase	GLYMA_07G006900	NVLDFNAITSVGK(1)GSAK
binding	I1MVX7	328	K	"Zeaxanthin epoxidase, chloroplastic"	GLYMA_17G174500	EPPGGVDEPNGK(1)K
binding	I1MJ34	26	K	Tau class glutathione S-transferase	547520	IALAEK(1)GIK
binding	I1MJ34	117	K	Tau class glutathione S-transferase	547520	IWTSK(1)GEEK
binding	I1MJU7	593	K	"Stromal 70 kDa heat shock-related protein, chloroplastic isoform A OS=Glycine soja OX=3848 GN=D0Y65_042274 PE=3 SV=1"	100800698	NQADSVVYQTEK(1)QLK
binding	I1K1G4	257	K	Carbonic anhydrase	GLYMA_05G007100	VK(1)TQHGDAPFAELCSHCEK
binding	I1MJU7	373	K	"Stromal 70 kDa heat shock-related protein, chloroplastic isoform A OS=Glycine soja OX=3848 GN=D0Y65_042274 PE=3 SV=1"	100800698	DAK(1)LSFK
binding	I1K1G4	297	K	Carbonic anhydrase	GLYMA_05G007100	DGLVNK(1)TLSLK
binding	I1MJ34	33	K	Tau class glutathione S-transferase	547520	YEYK(1)EEDLR
binding	I1MQD0	424	K	T-complex protein 1 subunit gamma	100802143	QK(1)SSSIEGIEK
binding	I1MQD0	220	K	T-complex protein 1 subunit gamma	100802143	GVMINK(1)DVVAPGK
binding	A0A0R0IHX7	122	K	EFP domain-containing protein	GLYMA_09G275000	ETK(1)QFTYK
binding	I1K1G4	135	K	Carbonic anhydrase	GLYMA_05G007100	EK(1)YDKNPALYGELAK
binding	C6SV66	80	K	Histone H3	100783845	EIAQDFK(1)TDLR
binding	I1MWG2	205	K	Plasma membrane ATPase	100794372	SPSDEVFSGSTVK(1)K
binding	I1MNU1	158	K	T-complex protein 1 subunit theta OS=Glycine soja OX=3848 GN=D0Y65_043795 PE=3 SV=1	100819739	DK(1)EQVVSR
binding	C6SYX1	13	K	Histone H2A	100306322	GLITGK(1)TSASAK
binding	I1MQD0	201	K	T-complex protein 1 subunit gamma	100802143	VEK(1)VPGGQLEDSR
binding	I1MN72	256	K	Ribosomal_L2_C domain-containing protein	100802137	GQAAATAAK(1)ADK
binding	I1MQD0	214	K	T-complex protein 1 subunit gamma	100802143	VLK(1)GVMINK
binding	A0A0R0IHX7	104	K	EFP domain-containing protein	GLYMA_09G275000	NYITGNTVEK(1)TFR
binding	I1K1G4	148	K	Carbonic anhydrase	GLYMA_05G007100	YDKNPALYGELAK(1)GQSPK
binding	I1N0C3	138	K	Ribosomal_S10 domain-containing protein	GLYMA_18G079900	NTNAK(1)TMGPVPLPTK
binding	I1N123	92	K	PsbP domain-containing protein	GLYMA_18G114900	PK(1)TNTDFLSYNGNGFK
binding	A0A0R0ESZ8	5	K	Elongation factor 1-alpha	100785429	EK(1)THINIVVIGHVDSGK
binding	I1MJU7	179	K	"Stromal 70 kDa heat shock-related protein, chloroplastic isoform A OS=Glycine soja OX=3848 GN=D0Y65_042274 PE=3 SV=1"	100800698	LVDDASK(1)FLNDK
binding	I1K1G4	132	K	Carbonic anhydrase	GLYMA_05G007100	IK(1)AGFIHFK(1)K
binding	I1N123	231	K	PsbP domain-containing protein	GLYMA_18G114900	HQLITATVK(1)DGK
binding	I1K1G4	302	K	Carbonic anhydrase	GLYMA_05G007100	TLSLK(1)GGYYDFVK
binding	I1K1G4	125	K	Carbonic anhydrase	GLYMA_05G007100	IK(1)AGFIHFK(1)K
binding	I1MJU7	126	K	"Stromal 70 kDa heat shock-related protein, chloroplastic isoform A OS=Glycine soja OX=3848 GN=D0Y65_042274 PE=3 SV=1"	100800698	K(1)MSEVDEESK
binding	C6SZ77	13	K	Histone H2A	100499998	GLITGK(1)TSAANK
binding	C6SZ77	23	K	Histone H2A	100499998	TSAANK(0.176)DK(0.831)DK(0.993)K
binding	C6SZ77	111	K	Histone H2A	100499998	GDEELDTLIK(1)GTIAGGGVIPHIHK
binding	Q9FQF3	187	K	Glutathione S-transferase GST 5	GSTU3	K(1)HPGLTQWAETFAADPAVK
binding	I1N123	147	K	PsbP domain-containing protein	GLYMA_18G114900	YEDNFDSTSNVAVMVTATDK(1)K
binding	I1MNU1	36	K	T-complex protein 1 subunit theta OS=Glycine soja OX=3848 GN=D0Y65_043795 PE=3 SV=1	100819739	NIDACK(1)QLSTITR
binding	I1NJ59	145	K	DHAR class glutathione S-transferase	100306061	THGPYIAGEK(1)VTAVDLSLAPK
binding	I1MN72	60	K	Ribosomal_L2_C domain-containing protein	100802137	GAPLAK(1)VAFR
binding	A0A0R0IYE6	554	K	Lipoxygenase	GLYMA_07G006900	LLYPHYK(1)DTININGLAR
binding	I1NJ59	194	K	DHAR class glutathione S-transferase	100306061	ESFEK(1)TK
binding	I1JQ35	282	K	SRP54 domain-containing protein	100782581	TMMDELK(1)EVK
binding	I1N123	239	K	PsbP domain-containing protein	GLYMA_18G114900	LYICK(1)AQAGDK
binding	I1MCE2	71	K	Signal recognition particle 54 kDa protein	100815799	NIVNLDDLAAGHNK(1)R
binding	I1MQS8	100	K	EF1Bgamma class glutathione S-transferase OS=Glycine max OX=3847 GN=547637 PE=2 SV=1	547637	GPYLPPAEEAAISALK(1)R
binding	I1MWG2	599	K	Plasma membrane ATPase	100794372	HICGMTGDGVNDAPALK(1)K
binding	I1K1G4	138	K	Carbonic anhydrase	GLYMA_05G007100	YDK(1)NPALYGELAK
binding	A0A0R0EPQ6	22	K	40S ribosomal protein S24	GLYMA_20G228100	K(1)QFIVDVLHPGR
binding	I1MSB3	274	K	Oxidored_FMN domain-containing protein	100803581	K(1)LTYLHVTQPR
binding	I1MJU7	399	K	"Stromal 70 kDa heat shock-related protein, chloroplastic isoform A OS=Glycine soja OX=3848 GN=D0Y65_042274 PE=3 SV=1"	100800698	IPAVQELVK(1)K
binding	I1N123	117	K	PsbP domain-containing protein	GLYMA_18G114900	WNPSK(1)EVEYPGQVLR
binding	I1MWG2	571	K	Plasma membrane ATPase	100794372	ADGFAGVFPEHK(1)YEIVK
binding	A0A0R0I7Q2	1104	K	CBM20 domain-containing protein	GLYMA_10G298000	LTVDYSK(1)K
binding	I1LA34	47	K	Calcium-transporting ATPase	100785768	WAADLVK(1)R
binding	A0A0R0FGB9	367	K	"Phenylalanine--tRNA ligase, chloroplastic/mitochondrial isoform C OS=Glycine soja OX=3848 GN=D0Y65_049918 PE=4 SV=1"	100794763	EQVQSK(1)LNVVLR
binding	I1J7P1	88	K	Non-specific lipid-transfer protein	GLYMA_01G132500	SAASQISGFK(1)ANNAASLPGK
binding	A0A0R0IIX3	34	K	cobW domain-containing protein	547551	HK(1)ALPEER
binding	A0A0R0FGB9	272	K	"Phenylalanine--tRNA ligase, chloroplastic/mitochondrial isoform C OS=Glycine soja OX=3848 GN=D0Y65_049918 PE=4 SV=1"	100794763	FTSQFSK(1)GQLGVK
binding	I1MJU7	541	K	"Stromal 70 kDa heat shock-related protein, chloroplastic isoform A OS=Glycine soja OX=3848 GN=D0Y65_042274 PE=3 SV=1"	100800698	K(1)QDITITGASTLPSDEVER
binding	I1MWG2	407	K	Plasma membrane ATPase	100794372	EVHFLPFNPVDK(1)R
binding	I1JQ35	94	K	SRP54 domain-containing protein	100782581	LK(1)GEEVLSK
[truncated: 12,645 more rows]

## Sheet: Classify
GO Terms Level 1	GO Terms Level 2	Number of proteins	Pencentage of proteins
Biological Process	metabolic process	816	0.378303
	cellular process	630	0.292072
	single-organism process	474	0.21975
	localization	87	0.0403338
	biological regulation	66	0.0305981
	response to stimulus	48	0.0222531
	other	36	0.0166898
Cellular Component	cell	374	0.373253
	macromolecular complex	263	0.262475
	organelle	214	0.213573
	membrane	149	0.148703
	other	2	0.00199601
Molecular Function	catalytic activity	672	0.436647
	binding	565	0.367122
	structural molecule activity	139	0.0903184
	transporter activity	62	0.0402859
	other	101	0.065627
