# Supplementary material for: Proteomic analysis of protein lysine 2-hydroxyisobutyrylation (Khib) in soybean leaves
Source: BMC Plant Biol. 2023 Jan 12;23:23. doi: 10.1186/s12870-022-04033-6 (PMC9835227; doi:10.1186/s12870-022-04033-6)
Supplement: Supplementary file 1 — Additional file 1: Fig. S1. The bubble chart shows the GO enrichment analysesof Khib-modifiedproteins in soybean leaves. Fig. S2. Thebubble chart shows the enrichment of KEGG pathway of Khib-modifiedproteins in soybean leaves. Fig. S3. Representative pathway mapsof Khib-modified proteins. (A) Khib-modified proteins in central carbon metabolism, includingpentose phosphate pathway and oxidative phosphorylation. (B) Khib-modifiedproteins in carbon fixation in photosynthetic organisms. (C) Khib-modifiedproteins in fatty acid biosynthesis. The identified Khib-modifiedproteins are indicated in boxes with a red background. Fig. S4. The global PPI network ofidentified Khib-modified proteins in soybean leaves. Table S1. All identified Khib sites and proteins that overlap in three replicates in soybean leaves. Table S2. GO functional classification of Khib-modified proteins in soybean leaves. Table S3. Subcellular localization distribution of Khib-modified proteins in soybean leaves. Table S4. Secondary structure and surface accessibility distribution of Khib-modified peptides in soybean leaves. Table S5. GO enrichment analysis of Khib-modified proteins in soybean leaves. Table S6. KEGG pathway enrichment of Khib-modified proteins in soybean leaves. Table S7. Motif analysis of Khib-modified peptides in soybean leaves. Table S8. The PPI network of Khib-modified proteins in soybean leaves. [file 12870_2022_4033_MOESM1_ESM.zip › Table S3. Subcellular localization distribution of Khib-modified proteins in soybean leaves.xlsx]

## Sheet: ident list
Table S3. Subcellular localization distribution of Khib-modified proteins in soybean leaves
Category	Protein accession	Position	Amino acid	Protein description	Gene name	Modified sequence	_x000D_
chloroplast	A0A0B5E2H5	142	K	DHAR class glutathione S-transferase	DHAR2	YPSPPLLTPPEK(1)ATAGSK					_x000D_
	A0A0B5E2H5	241	K	DHAR class glutathione S-transferase	DHAR2	ESFVK(1)TSAQPQDVIEGWRPK					_x000D_
	A0A0B5E2H5	111	K	DHAR class glutathione S-transferase	DHAR2	VPVIK(1)FDEK					_x000D_
	A0A0B5E2H5	80	K	DHAR class glutathione S-transferase	DHAR2	VLLTLEEK(1)HLPYDPK					_x000D_
	A0A0B5E2H5	87	K	DHAR class glutathione S-transferase	DHAR2	HLPYDPK(1)LVDLTNKPEWFLK					_x000D_
	A0A0B5E2H5	215	K	DHAR class glutathione S-transferase	DHAR2	LYHLEIALGHYK(1)K					_x000D_
	A0A0B5E2H5	256	K	DHAR class glutathione S-transferase	DHAR2	TSAQPQDVIEGWRPK(1)VEG					_x000D_
	A0A0B5E2H5	100	K	DHAR class glutathione S-transferase	DHAR2	LVDLTNKPEWFLK(1)VNPDGK					_x000D_
	A0A0R0EDH2	358	K	Dihydrolipoamide acetyltransferase component of pyruvate dehydrogenase complex	GLYMA_20G189500	GDVLSAIK(1)SGK					_x000D_
	A0A0R0ELH1	100	K	Peptide deformylase	GLYMA_19G115400	IVAFDDSLK(1)K					_x000D_
	A0A0R0EPH6	248	K	"Triosephosphate isomerase, chloroplastic isoform A OS=Glycine soja OX=3848 GN=D0Y65_051888 PE=3 SV=1"	100819824	K(1)NVPDEVASK					_x000D_
	A0A0R0EPH6	257	K	"Triosephosphate isomerase, chloroplastic isoform A OS=Glycine soja OX=3848 GN=D0Y65_051888 PE=3 SV=1"	100819824	NVPDEVASK(1)TR					_x000D_
	A0A0R0ERF9	47	K	"Chlorophyll a-b binding protein, chloroplastic"	100817348	K(1)AAPPPPK					_x000D_
	A0A0R0ETN5	240	K	Rhodanese domain-containing protein	100786123	AFSSVDQTGELTNK(1)K					_x000D_
	A0A0R0ETN5	218	K	Rhodanese domain-containing protein	100786123	TATK(1)SVDNAFSK					_x000D_
	A0A0R0EVK5	787	K	S1 motif domain-containing protein (Fragment)	GLYMA_19G116700	SSEDDSVLPSK(1)K					_x000D_
	A0A0R0EVK5	621	K	S1 motif domain-containing protein (Fragment)	GLYMA_19G116700	INLIIGSGGK(1)K					_x000D_
	A0A0R0EVK5	775	K	S1 motif domain-containing protein (Fragment)	GLYMA_19G116700	SSTPNVTASSK(1)R					_x000D_
	A0A0R0EVK5	76	K	S1 motif domain-containing protein (Fragment)	GLYMA_19G116700	IK(1)DHEVLICR					_x000D_
	A0A0R0EY92	56	K	Epimerase domain-containing protein	GLYMA_18G091500	INHLVGLDGAK(1)ER					_x000D_
	A0A0R0EY92	177	K	Epimerase domain-containing protein	GLYMA_18G091500	TLAEDAAWK(1)FVK					_x000D_
	A0A0R0EY92	318	K	Epimerase domain-containing protein	GLYMA_18G091500	ETVDSLK(1)EK					_x000D_
	A0A0R0EY92	264	K	Epimerase domain-containing protein	GLYMA_18G091500	VAHYSEIVK(1)ILR					_x000D_
	A0A0R0EYI4	64	K	"Reactive Intermediate Deaminase A, chloroplastic OS=Glycine soja OX=3848 GN=D0Y65_047997 PE=4 SV=1"	100792467	LK(1)EAVQTEK					_x000D_
	A0A0R0F137	89	K	Ribosomal_L18e/L15P domain-containing protein	GLYMA_19G232100	TDSNFNAVILK(1)R					_x000D_
	A0A0R0F6M9	272	K	Glucose-1-phosphate adenylyltransferase	100792088	ILSFSEK(1)PK					_x000D_
	A0A0R0F761	412	K	ATPase_AAA_core domain-containing protein	100797222	LLLYGNMLVQEQENVK(1)R					_x000D_
	A0A0R0F761	363	K	ATPase_AAA_core domain-containing protein	100797222	K(1)WISGVGVDSVGK					_x000D_
	A0A0R0F761	375	K	ATPase_AAA_core domain-containing protein	100797222	WISGVGVDSVGK(1)K					_x000D_
	A0A0R0F761	419	K	ATPase_AAA_core domain-containing protein	100797222	VQLADK(1)YLNEAALGNANEDAIQR					_x000D_
	A0A0R0F761	151	K	ATPase_AAA_core domain-containing protein	100797222	LVVHISK(1)NFMTLPNIK					_x000D_
	A0A0R0F761	222	K	ATPase_AAA_core domain-containing protein	100797222	EAADMIK(1)K					_x000D_
	A0A0R0F859	52	K	Epimerase domain-containing protein	GLYMA_18G057900	HLEEMEGAK(1)SR					_x000D_
	A0A0R0F859	155	K	Epimerase domain-containing protein	GLYMA_18G057900	QK(1)GLYYPIAK					_x000D_
	A0A0R0F859	276	K	Epimerase domain-containing protein	GLYMA_18G057900	LPK(1)DTQPGLLR					_x000D_
	A0A0R0F859	168	K	Epimerase domain-containing protein	GLYMA_18G057900	TLAEK(1)AGWEFAK					_x000D_
	A0A0R0F859	316	K	Epimerase domain-containing protein	GLYMA_18G057900	DAVESLK(1)SK					_x000D_
	A0A0R0F8K4	271	K	Spermidine hydroxycinnamoyl transferase isoform A OS=Glycine soja OX=3848 GN=D0Y65_048159 PE=4 SV=1	GLYMA_18G113100	LTPEQVGK(1)LK					_x000D_
	A0A0R0F8K4	222	K	Spermidine hydroxycinnamoyl transferase isoform A OS=Glycine soja OX=3848 GN=D0Y65_048159 PE=4 SV=1	GLYMA_18G113100	TVLK(1)FPHPLSPPR					_x000D_
	A0A0R0F8X5	177	K	"NAD(P)H-quinone oxidoreductase subunit H, chloroplastic OS=Glycine falcata OX=45690 GN=ndhH PE=3 SV=1"	GLYMA_18G155700	IVEYQK(1)LLTR					_x000D_
	A0A0R0F9I6	93	K	"Glutamyl-tRNA(Gln) amidotransferase subunit A, chloroplastic/mitochondrial"	GATA	APFDATAVK(1)R					_x000D_
	A0A0R0FB49	301	K	Synaptotagmin-5 isoform A OS=Glycine soja OX=3848 GN=D0Y65_045496 PE=4 SV=1	GLYMA_17G109500	LVQAK(1)ELTNK					_x000D_
	A0A0R0FF83	242	K	"Valine--tRNA ligase, chloroplastic/mitochondrial 2 OS=Glycine soja OX=3848 GN=D0Y65_046282 PE=4 SV=1"	GLYMA_17G186800	AEYSVEPAK(1)R					_x000D_
	A0A0R0FFV7	73	K	2Fe-2S ferredoxin-type domain-containing protein	100807125	AISGEK(1)LLR					_x000D_
	A0A0R0FL97	182	K	"Photosynthetic NDH subunit of subcomplex B 2, chloroplastic OS=Glycine soja OX=3848 GN=D0Y65_042657 PE=4 SV=1"	100805680	NIGPK(1)PATLTNAILSHFR					_x000D_
	A0A0R0FL97	275	K	"Photosynthetic NDH subunit of subcomplex B 2, chloroplastic OS=Glycine soja OX=3848 GN=D0Y65_042657 PE=4 SV=1"	100805680	VYAAPPK(1)ER					_x000D_
	A0A0R0FL97	80	K	"Photosynthetic NDH subunit of subcomplex B 2, chloroplastic OS=Glycine soja OX=3848 GN=D0Y65_042657 PE=4 SV=1"	100805680	IPDAHVTSYK(1)PK					_x000D_
	A0A0R0FL97	108	K	"Photosynthetic NDH subunit of subcomplex B 2, chloroplastic OS=Glycine soja OX=3848 GN=D0Y65_042657 PE=4 SV=1"	100805680	AK(1)GGVGLVMNEVLQPGAK					_x000D_
	A0A0R0FL97	279	K	"Photosynthetic NDH subunit of subcomplex B 2, chloroplastic OS=Glycine soja OX=3848 GN=D0Y65_042657 PE=4 SV=1"	100805680	LK(1)AFYNTPPSK					_x000D_
	A0A0R0FL97	288	K	"Photosynthetic NDH subunit of subcomplex B 2, chloroplastic OS=Glycine soja OX=3848 GN=D0Y65_042657 PE=4 SV=1"	100805680	AFYNTPPSK(1)YETIDQGR					_x000D_
	A0A0R0FQN0	427	K	Aspartate aminotransferase	547792	NQSDNMTNK(1)WHVYMTK					_x000D_
	A0A0R0FQN0	112	K	Aspartate aminotransferase	547792	K(1)AENLMLER					_x000D_
	A0A0R0FQN0	434	K	Aspartate aminotransferase	547792	WHVYMTK(1)DGR					_x000D_
	A0A0R0FQN0	183	K	Aspartate aminotransferase	547792	YFPGAK(1)VLISAPTWGNHK					_x000D_
	A0A0R0FQN0	394	K	Aspartate aminotransferase	547792	QQLYDSITSK(1)DK					_x000D_
	A0A0R0FSY2	112	K	"Chlorophyll a-b binding protein, chloroplastic"	100789786	K(1)PEDFSK					_x000D_
	A0A0R0FSY2	118	K	"Chlorophyll a-b binding protein, chloroplastic"	100789786	K(0.001)PEDFSK(0.999)YQAFELIHAR					_x000D_
	A0A0R0FY50	77	K	DUF538 family protein OS=Medicago truncatula OX=3880 GN=MTR_1g088260 PE=4 SV=2	GLYMA_16G151600	STITGVISK(1)GR					_x000D_
	A0A0R0FYH8	203	K	Putative NAD(P)-binding rossmann-fold protein (Fragment) OS=Trifolium pratense OX=57577 GN=L195_g020050 PE=4 SV=1	100814401	QEVMDLVYK(1)SGK					_x000D_
	A0A0R0FYH8	223	K	Putative NAD(P)-binding rossmann-fold protein (Fragment) OS=Trifolium pratense OX=57577 GN=L195_g020050 PE=4 SV=1	100814401	FTGTDDPLGK(1)R					_x000D_
	A0A0R0G3L8	348	K	Phospho-2-dehydro-3-deoxyheptonate aldolase	100789764	LIDILNPK(0.96)NK(0.04)PGR					_x000D_
	A0A0R0G3L8	402	K	Phospho-2-dehydro-3-deoxyheptonate aldolase	100789764	APSGLK(1)TR					_x000D_
	A0A0R0G6T3	149	K	"Triosephosphate isomerase, cytosolic OS=Glycine soja OX=3848 GN=D0Y65_039891 PE=3 SV=1"	GLYMA_15G038100	EAGTTTAVVSEQTK(1)AIAAK					_x000D_
	A0A0R0G869	63	K	Pyruvate dehydrogenase E1 component subunit beta	100777306	GLLEK(1)FGPER					_x000D_
	A0A0R0GEJ0	21	K	PEROXIDASE_4 domain-containing protein	100795192	VK(1)ETLFTAIK					_x000D_
	A0A0R0GEJ0	88	K	PEROXIDASE_4 domain-containing protein	100795192	K(1)EIDSYSK					_x000D_
	A0A0R0GEJ0	19	K	PEROXIDASE_4 domain-containing protein	100795192	SEFQSK(1)VK					_x000D_
	A0A0R0GFW6	127	K	Phosphoglycerate kinase	GLYMA_15G261900	AAIPTIK(1)HLIQNGAK					_x000D_
	A0A0R0GFW6	206	K	Phosphoglycerate kinase	GLYMA_15G261900	FYK(0.004)EEEK(0.996)NDPEHAK					_x000D_
	A0A0R0GFW6	245	K	Phosphoglycerate kinase	GLYMA_15G261900	YLK(1)PSVAGFLLQK					_x000D_
	A0A0R0GFW6	93	K	Phosphoglycerate kinase	GLYMA_15G261900	SVGELSAADLK(1)GK					_x000D_
	A0A0R0GFW6	419	K	Phosphoglycerate kinase	GLYMA_15G261900	K(1)LADLSGK					_x000D_
	A0A0R0GFW6	214	K	Phosphoglycerate kinase	GLYMA_15G261900	K(1)LASLADLFVNDAFGTAHR					_x000D_
	A0A0R0GFW6	82	K	Phosphoglycerate kinase	GLYMA_15G261900	K(1)SVGELSAADLK					_x000D_
	A0A0R0GFW6	334	K	Phosphoglycerate kinase	GLYMA_15G261900	LDLATSLLAK(1)AK					_x000D_
	A0A0R0GFW6	426	K	Phosphoglycerate kinase	GLYMA_15G261900	LADLSGK(1)GVTTIIGGGDSVAAVEK					_x000D_
	A0A0R0GFW6	213	K	Phosphoglycerate kinase	GLYMA_15G261900	FYKEEEKNDPEHAK(1)K					_x000D_
	A0A0R0GFW6	146	K	Phosphoglycerate kinase	GLYMA_15G261900	PK(1)GVTPK					_x000D_
	A0A0R0GFW6	268	K	Phosphoglycerate kinase	GLYMA_15G261900	ELDYLVGAVSSPK(1)RPFAAIVGGSK					_x000D_
	A0A0R0GFW6	202	K	Phosphoglycerate kinase	GLYMA_15G261900	FYK(1)EEEK					_x000D_
	A0A0R0GFW6	135	K	Phosphoglycerate kinase	GLYMA_15G261900	HLIQNGAK(1)VILSSHLGR					_x000D_
	A0A0R0GFW6	151	K	Phosphoglycerate kinase	GLYMA_15G261900	GVTPK(1)YSLAPLVPR					_x000D_
	A0A0R0GFW6	242	K	Phosphoglycerate kinase	GLYMA_15G261900	AHASTEGVTK(1)YLK					_x000D_
	A0A0R0GHQ9	239	K	Sulfurtransferase OS=Glycine max OX=3847 GN=100796802 PE=4 SV=1	100796802	VYK(1)GQTVGPLTFQTK					_x000D_
	A0A0R0GHQ9	264	K	Sulfurtransferase OS=Glycine max OX=3847 GN=100796802 PE=4 SV=1	100796802	FQPHLVWNIDQVK(1)K					_x000D_
	A0A0R0GHQ9	270	K	Sulfurtransferase OS=Glycine max OX=3847 GN=100796802 PE=4 SV=1	100796802	NIEDK(1)THQHIDAR					_x000D_
	A0A0R0GIY4	124	K	"Chaperone protein ClpB3, chloroplastic OS=Glycine soja OX=3848 GN=D0Y65_035840 PE=3 SV=1"	100816840	ALLEQK(1)NGLAR					_x000D_
	A0A0R0GIY4	134	K	"Chaperone protein ClpB3, chloroplastic OS=Glycine soja OX=3848 GN=D0Y65_035840 PE=3 SV=1"	100816840	IFSK(1)VGVDNTR					_x000D_
	A0A0R0GIY4	245	K	"Chaperone protein ClpB3, chloroplastic OS=Glycine soja OX=3848 GN=D0Y65_035840 PE=3 SV=1"	100816840	YEALEK(1)YGK					_x000D_
	A0A0R0GIY4	517	K	"Chaperone protein ClpB3, chloroplastic OS=Glycine soja OX=3848 GN=D0Y65_035840 PE=3 SV=1"	100816840	LSLMNDTDK(1)ASK					_x000D_
	A0A0R0GIY4	484	K	"Chaperone protein ClpB3, chloroplastic OS=Glycine soja OX=3848 GN=D0Y65_035840 PE=3 SV=1"	100816840	LK(1)MEITSKPTALDEINR					_x000D_
	A0A0R0GIY4	407	K	"Chaperone protein ClpB3, chloroplastic OS=Glycine soja OX=3848 GN=D0Y65_035840 PE=3 SV=1"	100816840	YIEK(1)DPALER					_x000D_
	A0A0R0GIY4	829	K	"Chaperone protein ClpB3, chloroplastic OS=Glycine soja OX=3848 GN=D0Y65_035840 PE=3 SV=1"	100816840	ESAYETIK(1)QR					_x000D_
	A0A0R0GIY4	482	K	"Chaperone protein ClpB3, chloroplastic OS=Glycine soja OX=3848 GN=D0Y65_035840 PE=3 SV=1"	100816840	AIDLVDEAAAK(1)LK					_x000D_
	A0A0R0GIY4	148	K	"Chaperone protein ClpB3, chloroplastic OS=Glycine soja OX=3848 GN=D0Y65_035840 PE=3 SV=1"	100816840	LLEATDK(1)HIQR					_x000D_
	A0A0R0GIY4	255	K	"Chaperone protein ClpB3, chloroplastic OS=Glycine soja OX=3848 GN=D0Y65_035840 PE=3 SV=1"	100816840	DLTAMAK(1)AGK					_x000D_
	A0A0R0GLW2	476	K	Glucose-1-phosphate adenylyltransferase	100798736	NCIIDK(1)NAR					_x000D_
	A0A0R0GNA8	146	K	"Di-heme cytochrome, transmembrane OS=Trema orientale OX=63057 GN=TorRG33x02_025250 PE=4 SV=1"	100793792	YSDNLEEK(1)AK					_x000D_
	A0A0R0GPD7	77	K	Peptidylprolyl isomerase	GLYMA_13G148400	YYDLK(1)VGNGAEAK					_x000D_
	A0A0R0GPD7	97	K	Peptidylprolyl isomerase	GLYMA_13G148400	VAIHYVAK(1)WK					_x000D_
	A0A0R0GPD7	132	K	Peptidylprolyl isomerase	GLYMA_13G148400	GTVLK(1)GLDLGVQGMR					_x000D_
	A0A0R0GYG1	125	K	"Photosystem I reaction center subunit VI, chloroplastic isoform A OS=Glycine soja OX=3848 GN=D0Y65_032767 PE=4 SV=1"	GLYMA_13G357300	K(1)GPQLPPK					_x000D_
	A0A0R0GYG1	132	K	"Photosystem I reaction center subunit VI, chloroplastic isoform A OS=Glycine soja OX=3848 GN=D0Y65_032767 PE=4 SV=1"	GLYMA_13G357300	GPQLPPK(1)PGPR					_x000D_
	A0A0R0GYN5	590	K	Tyrosinase_Cu-bd domain-containing protein	GLYMA_13G183200	YGK(1)GLVTIR					_x000D_
	A0A0R0GYN5	417	K	Tyrosinase_Cu-bd domain-containing protein	GLYMA_13G183200	VK(1)DSLDTR					_x000D_
	A0A0R0GYN5	473	K	Tyrosinase_Cu-bd domain-containing protein	GLYMA_13G183200	SVK(1)FPLTLDSK					_x000D_
	A0A0R0H129	66	K	WBb225L1.3 protein OS=Glycine max OX=3847 GN=WBb225L1.3 PE=4 SV=1	GLYMA_12G038800	EK(1)IESSTDVLK					_x000D_
	A0A0R0H141	8	K	Nascent polypeptide-associated complex subunit beta	GLYMA_12G039900	LMK(1)MAGSVR					_x000D_
	A0A0R0H141	44	K	Nascent polypeptide-associated complex subunit beta	GLYMA_12G039900	LQSTLK(1)R					_x000D_
	A0A0R0H3D3	175	K	Superoxide dismutase [Cu-Zn]	100784752	ALVVHELEDDLGK(1)GGHELSLTTGNAGGR					_x000D_
	A0A0R0H3D3	54	K	Superoxide dismutase [Cu-Zn]	100784752	K(1)AVAVLK					_x000D_
	A0A0R0H3J8	165	K	MAR-binding filament-like protein 1-1 isoform A OS=Glycine soja OX=3848 GN=D0Y65_033755 PE=4 SV=1	100812554	LKDKEELIVSLK(1)K					_x000D_
	A0A0R0H3J8	552	K	MAR-binding filament-like protein 1-1 isoform A OS=Glycine soja OX=3848 GN=D0Y65_033755 PE=4 SV=1	100812554	EQK(1)QLVASLNK					_x000D_
	A0A0R0H3J8	526	K	MAR-binding filament-like protein 1-1 isoform A OS=Glycine soja OX=3848 GN=D0Y65_033755 PE=4 SV=1	100812554	ELTTALEK(1)NDSLQK					_x000D_
	A0A0R0H3J8	616	K	MAR-binding filament-like protein 1-1 isoform A OS=Glycine soja OX=3848 GN=D0Y65_033755 PE=4 SV=1	100812554	ANFLVSSLEK(1)EK					_x000D_
	A0A0R0H3J8	662	K	MAR-binding filament-like protein 1-1 isoform A OS=Glycine soja OX=3848 GN=D0Y65_033755 PE=4 SV=1	100812554	K(1)FEEELASAK					_x000D_
	A0A0R0H3J8	374	K	MAR-binding filament-like protein 1-1 isoform A OS=Glycine soja OX=3848 GN=D0Y65_033755 PE=4 SV=1	100812554	AALDSK(1)VLR					_x000D_
	A0A0R0H3J8	540	K	MAR-binding filament-like protein 1-1 isoform A OS=Glycine soja OX=3848 GN=D0Y65_033755 PE=4 SV=1	100812554	K(1)AETTAEDLK					_x000D_
	A0A0R0H3J8	249	K	MAR-binding filament-like protein 1-1 isoform A OS=Glycine soja OX=3848 GN=D0Y65_033755 PE=4 SV=1	100812554	EK(1)IDSIGVLQER					_x000D_
	A0A0R0H3J8	379	K	MAR-binding filament-like protein 1-1 isoform A OS=Glycine soja OX=3848 GN=D0Y65_033755 PE=4 SV=1	100812554	EK(1)DEELHQLK					_x000D_
	A0A0R0H3J8	623	K	MAR-binding filament-like protein 1-1 isoform A OS=Glycine soja OX=3848 GN=D0Y65_033755 PE=4 SV=1	100812554	EVLTK(1)SLTDQR					_x000D_
	A0A0R0H3J8	229	K	MAR-binding filament-like protein 1-1 isoform A OS=Glycine soja OX=3848 GN=D0Y65_033755 PE=4 SV=1	100812554	LQIGQLK(1)TELSK					_x000D_
	A0A0R0H3J8	648	K	MAR-binding filament-like protein 1-1 isoform A OS=Glycine soja OX=3848 GN=D0Y65_033755 PE=4 SV=1	100812554	EAQDNIEDAHNLIMK(1)LGK					_x000D_
	A0A0R0H3J8	175	K	MAR-binding filament-like protein 1-1 isoform A OS=Glycine soja OX=3848 GN=D0Y65_033755 PE=4 SV=1	100812554	LLNK(1)QEEQAK					_x000D_
	A0A0R0H3J8	539	K	MAR-binding filament-like protein 1-1 isoform A OS=Glycine soja OX=3848 GN=D0Y65_033755 PE=4 SV=1	100812554	ELIDVYK(1)K					_x000D_
	A0A0R0H3J8	140	K	MAR-binding filament-like protein 1-1 isoform A OS=Glycine soja OX=3848 GN=D0Y65_033755 PE=4 SV=1	100812554	EK(1)STAVATIETMSSK					_x000D_
	A0A0R0H3J8	671	K	MAR-binding filament-like protein 1-1 isoform A OS=Glycine soja OX=3848 GN=D0Y65_033755 PE=4 SV=1	100812554	K(0.001)FEEELASAK(0.999)GEILR					_x000D_
	A0A0R0H3J8	247	K	MAR-binding filament-like protein 1-1 isoform A OS=Glycine soja OX=3848 GN=D0Y65_033755 PE=4 SV=1	100812554	DLENNLK(1)EK					_x000D_
	A0A0R0H535	137	K	"Ketol-acid reductoisomerase, chloroplastic isoform C OS=Glycine soja OX=3848 GN=D0Y65_034119 PE=3 SV=1"	100789879	SDIVVK(1)VGLR					_x000D_
	A0A0R0H535	131	K	"Ketol-acid reductoisomerase, chloroplastic isoform C OS=Glycine soja OX=3848 GN=D0Y65_034119 PE=3 SV=1"	100789879	DSLADAK(1)SDIVVK					_x000D_
	A0A0R0H535	88	K	"Ketol-acid reductoisomerase, chloroplastic isoform C OS=Glycine soja OX=3848 GN=D0Y65_034119 PE=3 SV=1"	100789879	INLAGHDEYIVK(1)GGR					_x000D_
	A0A0R0H535	245	K	"Ketol-acid reductoisomerase, chloroplastic isoform C OS=Glycine soja OX=3848 GN=D0Y65_034119 PE=3 SV=1"	100789879	LYVQGK(1)EINGAGINSSFAVHQDVDGR					_x000D_
	A0A0R0H535	346	K	"Ketol-acid reductoisomerase, chloroplastic isoform C OS=Glycine soja OX=3848 GN=D0Y65_034119 PE=3 SV=1"	100789879	IISTK(1)GMLAVYNALSEDEKR					_x000D_
	A0A0R0H535	422	K	"Ketol-acid reductoisomerase, chloroplastic isoform C OS=Glycine soja OX=3848 GN=D0Y65_034119 PE=3 SV=1"	100789879	MWK(1)VGER					_x000D_
	A0A0R0H9T5	147	K	Peptidyl-prolyl cis-trans isomerase	GLYMA_12G024700	HVVFGQVVEGMDVVK(1)EIEK					_x000D_
	A0A0R0H9T5	161	K	Peptidyl-prolyl cis-trans isomerase	GLYMA_12G024700	TAK(1)PVVVADCGQLS					_x000D_
	A0A0R0H9T5	97	K	Peptidyl-prolyl cis-trans isomerase	GLYMA_12G024700	FADENFVK(1)K					_x000D_
	A0A0R0H9T5	51	K	Peptidyl-prolyl cis-trans isomerase	GLYMA_12G024700	SGK(1)PLHYK					_x000D_
	A0A0R0H9T5	56	K	Peptidyl-prolyl cis-trans isomerase	GLYMA_12G024700	PLHYK(1)GSSFHR					_x000D_
	A0A0R0H9T5	151	K	Peptidyl-prolyl cis-trans isomerase	GLYMA_12G024700	EIEK(1)VGSSSGR					_x000D_
	A0A0R0H9T5	44	K	Peptidyl-prolyl cis-trans isomerase	GLYMA_12G024700	ALCTGEK(1)GAGR					_x000D_
	A0A0R0H9T5	5	K	Peptidyl-prolyl cis-trans isomerase	GLYMA_12G024700	PNPK(1)VFFDMTIGGQPAGR					_x000D_
	A0A0R0HBQ9	98	K	LMWPc domain-containing protein	GLYMA_12G086800	SPAAEGVFTDLVNK(1)R					_x000D_
	A0A0R0HBQ9	106	K	LMWPc domain-containing protein	GLYMA_12G086800	FK(1)IDSAGTINYHEGNEADSR					_x000D_
	A0A0R0HCH3	123	K	"Protein RETICULATA-RELATED 4, chloroplastic isoform A OS=Glycine soja OX=3848 GN=D0Y65_033016 PE=4 SV=1"	100818590	VPGSIVK(1)R					_x000D_
	A0A0R0HCH3	130	K	"Protein RETICULATA-RELATED 4, chloroplastic isoform A OS=Glycine soja OX=3848 GN=D0Y65_033016 PE=4 SV=1"	100818590	LFELEK(1)SAVFR					_x000D_
	A0A0R0HFK6	150	K	Thioredoxin domain-containing protein	GLYMA_12G151400	SIPTVMIFK(1)NGEK					_x000D_
	A0A0R0HFS7	231	K	Adenylyl cyclase-associated protein	100793194	VFSK(1)AGPPK					_x000D_
	A0A0R0HFS7	253	K	Adenylyl cyclase-associated protein	100793194	WVVENQIEK(1)K					_x000D_
	A0A0R0HFS7	117	K	Adenylyl cyclase-associated protein	100793194	ALK(1)ELYLPGLR					_x000D_
	A0A0R0HFZ0	386	K	NAD(P)-bd_dom domain-containing protein	100802919	EPK(1)VATQQETAQPK					_x000D_
	A0A0R0HH51	190	K	Riboflavin synthase OS=Glycine soja OX=3848 GN=D0Y65_034009 PE=4 SV=1	100809163	VPEGDSLWVK(1)VK					_x000D_
	A0A0R0HH51	138	K	Riboflavin synthase OS=Glycine soja OX=3848 GN=D0Y65_034009 PE=4 SV=1	100809163	K(1)TSLSELEPGSAVNLER					_x000D_
	A0A0R0HJ32	517	K	MAR-binding filament-like protein 1-1 isoform A OS=Glycine soja OX=3848 GN=D0Y65_030164 PE=4 SV=1	100791634	ELTAALEK(1)NDSLQK					_x000D_
	A0A0R0HJ32	220	K	MAR-binding filament-like protein 1-1 isoform A OS=Glycine soja OX=3848 GN=D0Y65_030164 PE=4 SV=1	100791634	LK(1)AELSK					_x000D_
	A0A0R0HJ44	92	K	Putative 2-carboxy-D-arabinitol-1-phosphatase isoform A OS=Glycine soja OX=3848 GN=D0Y65_033743 PE=4 SV=1	100798495	IQGSSNFSVLTK(1)K					_x000D_
	A0A0R0HJ44	155	K	Putative 2-carboxy-D-arabinitol-1-phosphatase isoform A OS=Glycine soja OX=3848 GN=D0Y65_033743 PE=4 SV=1	100798495	EIDLYSFQGLLK(1)HEGK					_x000D_
	A0A0R0HQQ2	238	K	Thioredoxin domain-containing protein	GLYMA_10G078400	TLQALQYVQENPDEVCPAGWK(1)PGEK					_x000D_
	A0A0R0HQQ2	152	K	Thioredoxin domain-containing protein	GLYMA_10G078400	K(1)SGGLGDLNYPLISDVTK					_x000D_
	A0A0R0HQQ2	252	K	Thioredoxin domain-containing protein	GLYMA_10G078400	LSK(1)DYFAAV					_x000D_
	A0A0R0HQQ2	95	K	Thioredoxin domain-containing protein	GLYMA_10G078400	LSDYIGK(1)K					_x000D_
	A0A0R0HQQ2	249	K	Thioredoxin domain-containing protein	GLYMA_10G078400	SMKPDPK(1)LSK					_x000D_
	A0A0R0HQQ2	173	K	Thioredoxin domain-containing protein	GLYMA_10G078400	SISK(1)SYGVLIPDQGIALR					_x000D_
	A0A0R0HQQ2	216	K	Thioredoxin domain-containing protein	GLYMA_10G078400	SVDETK(1)R					_x000D_
	A0A0R0HQQ2	242	K	Thioredoxin domain-containing protein	GLYMA_10G078400	PGEK(0.998)SMK(0.002)PDPK					_x000D_
	A0A0R0HRL5	401	K	Glycosyltransferase	UGT91H9	SEK(1)DGSFTR					_x000D_
	A0A0R0HVV0	79	K	"Protease Do-like 2, chloroplastic isoform A OS=Glycine soja OX=3848 GN=D0Y65_003998 PE=4 SV=1"	100799166	YVAK(1)VLAR					_x000D_
	A0A0R0HYP7	238	K	"3,9-dihydroxypterocarpan 6A-monooxygenase (Fragment) OS=Mucuna pruriens OX=157652 GN=CYP93A1 PE=3 SV=1"	100805931	GLDLHGIK(1)K					_x000D_
	A0A0R0HZ75	304	K	ATP-dependent Clp protease proteolytic subunit	100806258	SK(1)EEIAK					_x000D_
	A0A0R0HZ75	267	K	ATP-dependent Clp protease proteolytic subunit	100806258	LYLPK(1)VNR					_x000D_
	A0A0R0HZ75	343	K	ATP-dependent Clp protease proteolytic subunit	100806258	DVAFEK(1)R					_x000D_
	A0A0R0I061	142	K	Glutaredoxin domain-containing protein	100305906	HIGGCTDTLK(1)LYR					_x000D_
	A0A0R0I061	132	K	Glutaredoxin domain-containing protein	100305906	ITGQHTVPNVFIGGK(1)HIGGCTDTLK					_x000D_
	A0A0R0I0P7	158	K	"Methionine--tRNA ligase, chloroplastic/mitochondrial isoform B OS=Glycine soja OX=3848 GN=D0Y65_028444 PE=3 SV=1"	100814644	TTDSK(1)HEAIVK					_x000D_
	A0A0R0I0Y7	240	K	Peptidyl-prolyl cis-trans isomerase	GLYMA_10G139500	TLESQETGK(1)FDNPR					_x000D_
	A0A0R0I0Y7	140	K	Peptidyl-prolyl cis-trans isomerase	GLYMA_10G139500	GYGYK(1)GSYFHR					_x000D_
	A0A0R0I0Y7	135	K	Peptidyl-prolyl cis-trans isomerase	GLYMA_10G139500	ALCTGEK(1)GYGYK					_x000D_
	A0A0R0I4H2	123	K	"50S ribosomal protein L21, chloroplastic OS=Glycine soja OX=3848 GN=D0Y65_027750 PE=3 SV=1"	100527321	GANVNDK(1)IALHK					_x000D_
	A0A0R0I4H2	116	K	"50S ribosomal protein L21, chloroplastic OS=Glycine soja OX=3848 GN=D0Y65_027750 PE=3 SV=1"	100527321	LK(1)GANVNDK					_x000D_
	A0A0R0I7G4	430	K	CobW C-terminal domain-containing protein	100820337	IVFIGK(1)NLDAK					_x000D_
	A0A0R0I7Q2	639	K	CBM20 domain-containing protein	GLYMA_10G298000	IFPQK(1)VQILGK					_x000D_
	A0A0R0I7Q2	899	K	CBM20 domain-containing protein	GLYMA_10G298000	SILEK(1)IETAK					_x000D_
	A0A0R0I7Q2	1104	K	CBM20 domain-containing protein	GLYMA_10G298000	LTVDYSK(1)K					_x000D_
	A0A0R0I8Z5	59	K	"Chlorophyll a-b binding protein, chloroplastic"	GLYMA_09G154700	K(1)AAAAAPANDELAK					_x000D_
	A0A0R0I8Z5	233	K	"Chlorophyll a-b binding protein, chloroplastic"	GLYMA_09G154700	LHPGGPFDPLGLANDPDQAALLK(1)VK					_x000D_
	A0A0R0I8Z5	72	K	"Chlorophyll a-b binding protein, chloroplastic"	GLYMA_09G154700	AAAAAPANDELAK(1)WYGPDRR					_x000D_
	A0A0R0I8Z5	51	K	"Chlorophyll a-b binding protein, chloroplastic"	GLYMA_09G154700	K(1)ATPTPPK					_x000D_
	A0A0R0IFW8	138	K	ABC transporter B family member 28 OS=Glycine soja OX=3848 GN=D0Y65_024216 PE=4 SV=1	100791034	SFGGEK(1)R					_x000D_
	A0A0R0IFW8	256	K	ABC transporter B family member 28 OS=Glycine soja OX=3848 GN=D0Y65_024216 PE=4 SV=1	100791034	QK(1)TLDDENYK					_x000D_
	A0A0R0IHX7	104	K	EFP domain-containing protein	GLYMA_09G275000	NYITGNTVEK(1)TFR					_x000D_
	A0A0R0IHX7	122	K	EFP domain-containing protein	GLYMA_09G275000	ETK(1)QFTYK					_x000D_
	A0A0R0IK92	312	K	Lactoylglutathione lyase	GLYMA_08G035400	TAEAIK(1)LAGGK					_x000D_
	A0A0R0ILX5	78	K	Transmembrane protein OS=Trema orientale OX=63057 GN=TorRG33x02_185540 PE=4 SV=1	100306288	EALNQLSEVGWAK(1)K					_x000D_
	A0A0R0ILX5	313	K	Transmembrane protein OS=Trema orientale OX=63057 GN=TorRG33x02_185540 PE=4 SV=1	100306288	VTHEALMAAMAK(1)K					_x000D_
	A0A0R0IPA5	84	K	Puromycin-sensitive aminopeptidase isoform B OS=Glycine soja OX=3848 GN=D0Y65_019322 PE=4 SV=1	GLYMA_08G015900	FTLGEEK(1)TIVSSK					_x000D_
	A0A0R0IPA5	124	K	Puromycin-sensitive aminopeptidase isoform B OS=Glycine soja OX=3848 GN=D0Y65_019322 PE=4 SV=1	GLYMA_08G015900	ALK(1)EEDYHLDAR					_x000D_
	A0A0R0IPA5	661	K	Puromycin-sensitive aminopeptidase isoform B OS=Glycine soja OX=3848 GN=D0Y65_019322 PE=4 SV=1	GLYMA_08G015900	ILCDSSLDK(1)EFVAK					_x000D_
	A0A0R0IPA5	182	K	Puromycin-sensitive aminopeptidase isoform B OS=Glycine soja OX=3848 GN=D0Y65_019322 PE=4 SV=1	GLYMA_08G015900	K(1)ITFFQDRPDIMAK					_x000D_
	A0A0R0IPA5	440	K	Puromycin-sensitive aminopeptidase isoform B OS=Glycine soja OX=3848 GN=D0Y65_019322 PE=4 SV=1	GLYMA_08G015900	K(1)GMDLYFK					_x000D_
	A0A0R0IPA5	90	K	Puromycin-sensitive aminopeptidase isoform B OS=Glycine soja OX=3848 GN=D0Y65_019322 PE=4 SV=1	GLYMA_08G015900	TIVSSK(1)IAVYPR					_x000D_
	A0A0R0IPA5	887	K	Puromycin-sensitive aminopeptidase isoform B OS=Glycine soja OX=3848 GN=D0Y65_019322 PE=4 SV=1	GLYMA_08G015900	LAK(1)AQLER					_x000D_
	A0A0R0IPA5	447	K	Puromycin-sensitive aminopeptidase isoform B OS=Glycine soja OX=3848 GN=D0Y65_019322 PE=4 SV=1	GLYMA_08G015900	GMDLYFK(1)R					_x000D_
	A0A0R0IPA5	397	K	Puromycin-sensitive aminopeptidase isoform B OS=Glycine soja OX=3848 GN=D0Y65_019322 PE=4 SV=1	GLYMA_08G015900	IADVSK(1)LR					_x000D_
	A0A0R0IPA5	810	K	Puromycin-sensitive aminopeptidase isoform B OS=Glycine soja OX=3848 GN=D0Y65_019322 PE=4 SV=1	GLYMA_08G015900	K(1)LLSHPAFDLR					_x000D_
	A0A0R0IR93	93	K	NADH dehydrogenase OS=Vigna unguiculata OX=3917 GN=DEO72_LG2g4851 PE=4 SV=1	100815475	SK(1)YSQGIK					_x000D_
	A0A0R0IRJ4	345	K	Obg-like ATPase 1	100500688	TYFTSGEK(1)ETK					_x000D_
	A0A0R0IRJ4	111	K	Obg-like ATPase 1	100500688	LHVLSDLSK(1)SQR					_x000D_
	A0A0R0IRJ4	230	K	Obg-like ATPase 1	100500688	EALMDGK(1)PAR					_x000D_
	A0A0R0IU60	476	K	"RuBisCO large subunit-binding protein subunit beta, chloroplastic OS=Glycine soja OX=3848 GN=D0Y65_020853 PE=3 SV=1"	100777674	VDAIK(1)DSLDNDEEK					_x000D_
	A0A0R0IU60	179	K	"RuBisCO large subunit-binding protein subunit beta, chloroplastic OS=Glycine soja OX=3848 GN=D0Y65_020853 PE=3 SV=1"	100777674	ALVSELK(1)QMSK					_x000D_
	A0A0R0IU60	471	K	"RuBisCO large subunit-binding protein subunit beta, chloroplastic OS=Glycine soja OX=3848 GN=D0Y65_020853 PE=3 SV=1"	100777674	LASK(1)VDAIK					_x000D_
	A0A0R0IU60	55	K	"RuBisCO large subunit-binding protein subunit beta, chloroplastic OS=Glycine soja OX=3848 GN=D0Y65_020853 PE=3 SV=1"	100777674	ELHFNK(1)DGTAIK					_x000D_
	A0A0R0IU60	485	K	"RuBisCO large subunit-binding protein subunit beta, chloroplastic OS=Glycine soja OX=3848 GN=D0Y65_020853 PE=3 SV=1"	100777674	DSLDNDEEK(1)VGADIVK					_x000D_
	A0A0R0IUQ7	461	K	"Alpha-amylase 3, chloroplastic isoform A OS=Glycine soja OX=3848 GN=D0Y65_022070 PE=4 SV=1"	GLYMA_08G296800	HLVTDISSEK(1)NR					_x000D_
	A0A0R0IVG1	685	K	Peptidase_S9 domain-containing protein	100784480	EK(1)GVPVALVEYEGEQHGFR					_x000D_
	A0A0R0IVG1	443	K	Peptidase_S9 domain-containing protein	100784480	VTLDNDK(1)SK					_x000D_
	A0A0R0IVG1	96	K	Peptidase_S9 domain-containing protein	100784480	SPITTDVVSGASK(1)R					_x000D_
	A0A0R0J0K6	157	K	SRP54 domain-containing protein OS=Glycine max OX=3847 GN=100809203 PE=4 SV=1	100809203	NVLELLTSK(1)GSK					_x000D_
	A0A0R0J1J9	145	K	Aamy domain-containing protein	100817238	K(1)LEDSVEEK					_x000D_
	A0A0R0J222	55	K	ClpS domain-containing protein	100785379	VLLHNDNFNK(1)R					_x000D_
	A0A0R0J309	277	K	Pribosyltran_N domain-containing protein	100789585	LSDAPLAIVDK(1)R					_x000D_
	A0A0R0J5W4	356	K	Cysteine synthase	GLYMA_07G206800	RPENAGK(1)LIGVVFPSFGER					_x000D_
	A0A0R0J5W4	289	K	Cysteine synthase	GLYMA_07G206800	PGPHK(1)IQGIGAGFVPR					_x000D_
	A0A0R0J5W4	284	K	Cysteine synthase	GLYMA_07G206800	IQVIGVEPLESNILTGGK(1)PGPHK					_x000D_
	A0A0R0J5W4	113	K	Cysteine synthase	GLYMA_07G206800	LEIMEPCCSVK(1)DR					_x000D_
	A0A0R0J8D5	92	K	"Oxygen-evolving enhancer protein 3-2, chloroplastic OS=Glycine soja OX=3848 GN=D0Y65_017533 PE=4 SV=1"	GLYMA_07G112000	SIK(1)VGPPPPPSGGLPGTLNSDEAR					_x000D_
	A0A0R0J8D5	120	K	"Oxygen-evolving enhancer protein 3-2, chloroplastic OS=Glycine soja OX=3848 GN=D0Y65_017533 PE=4 SV=1"	GLYMA_07G112000	DLQLPLK(1)DR					_x000D_
	A0A0R0J8D5	183	K	"Oxygen-evolving enhancer protein 3-2, chloroplastic OS=Glycine soja OX=3848 GN=D0Y65_017533 PE=4 SV=1"	GLYMA_07G112000	FDLNTVIAGK(0.006)PK(0.994)DEK					_x000D_
	A0A0R0JFK5	27	K	Glucose-1-phosphate adenylyltransferase	100810451	LFPLTK(1)R					_x000D_
	A0A0R0JFK5	127	K	Glucose-1-phosphate adenylyltransferase	100810451	SK(1)DIEDVLILSGDHLYR					_x000D_
	A0A0R0JFK5	387	K	Glucose-1-phosphate adenylyltransferase	100810451	VPIGIGENTK(1)IK					_x000D_
	A0A0R0JFK5	230	K	Glucose-1-phosphate adenylyltransferase	100810451	K(1)EILLNLLR					_x000D_
	A0A0R0JFK5	389	K	Glucose-1-phosphate adenylyltransferase	100810451	IK(1)DCIIDK					_x000D_
	A0A0R0JFK5	193	K	Glucose-1-phosphate adenylyltransferase	100810451	VLSFSEK(0.028)PK(0.972)GEELK					_x000D_
	A0A0R0JFK5	313	K	Glucose-1-phosphate adenylyltransferase	100810451	NLPPSK(1)IDNSK					_x000D_
	A0A0R0JFK5	191	K	Glucose-1-phosphate adenylyltransferase	100810451	VLSFSEK(1)PK					_x000D_
	A0A0R0JFK5	395	K	Glucose-1-phosphate adenylyltransferase	100810451	IKDCIIDK(1)NAR					_x000D_
	A0A0R0JJ40	84	K	"Transmembrane protein, putative OS=Medicago truncatula OX=3880 GN=25493204 PE=2 SV=1"	100783904	K(1)VLSNVEK					_x000D_
	A0A0R0JJ40	50	K	"Transmembrane protein, putative OS=Medicago truncatula OX=3880 GN=25493204 PE=2 SV=1"	100783904	VNK(1)YNENWK					_x000D_
	A0A0R0JJ40	56	K	"Transmembrane protein, putative OS=Medicago truncatula OX=3880 GN=25493204 PE=2 SV=1"	100783904	YNENWK(1)K					_x000D_
	A0A0R0JJ40	91	K	"Transmembrane protein, putative OS=Medicago truncatula OX=3880 GN=25493204 PE=2 SV=1"	100783904	VLSNVEK(1)AGLLSK					_x000D_
	A0A0R0JKU3	136	K	"ATP synthase subunit b', chloroplastic OS=Glycine soja OX=3848 GN=D0Y65_008967 PE=3 SV=1"	100817028	QLEEK(1)ANAVMAASR					_x000D_
	A0A0R0JKV5	212	K	PEROXIDASE_4 domain-containing protein	100792735	LPEESLNASGLK(1)K					_x000D_
	A0A0R0JMM2	59	K	EF1_GNE domain-containing protein	100777627	WYK(1)HIDALLR					_x000D_
	A0A0R0JMM2	16	K	EF1_GNE domain-containing protein	100777627	K(1)LDEYLLPR					_x000D_
	A0A0R0JQ91	161	K	"Chlorophyll a-b binding protein, chloroplastic"	100798548	WQDIK(1)NPGSVNQDPIFK					_x000D_
	A0A0R0JQU1	192	K	"RNA-binding protein CP31B, chloroplastic OS=Glycine soja OX=3848 GN=D0Y65_011255 PE=4 SV=1"	GLYMA_05G043200	VLTVNK(1)AAPK					_x000D_
	A0A0R0JQU1	239	K	"RNA-binding protein CP31B, chloroplastic OS=Glycine soja OX=3848 GN=D0Y65_011255 PE=4 SV=1"	GLYMA_05G043200	LEQIFSEHGK(1)VEDAR					_x000D_
	A0A0R0K195	409	K	Amino_oxidase domain-containing protein	100812558	MVSK(1)WNHLR					_x000D_
	A0A0R0K195	196	K	Amino_oxidase domain-containing protein	100812558	K(1)LGFSDSIIR					_x000D_
	A0A0R0K5X0	175	K	Malic enzyme	100818219	AVK(1)QNYGEK					_x000D_
	A0A0R0K6W2	753	K	Puromycin-sensitive aminopeptidase isoform B OS=Glycine soja OX=3848 GN=D0Y65_012919 PE=4 SV=1	GLYMA_05G209200	QLASK(1)LR					_x000D_
	A0A0R0K737	231	K	"6-phosphogluconate dehydrogenase, decarboxylating"	GLYMA_05G214000	VK(1)DEDGEGFLVDK					_x000D_
	A0A0R0K737	25	K	"6-phosphogluconate dehydrogenase, decarboxylating"	GLYMA_05G214000	TASK(1)VDQTVDR					_x000D_
	A0A0R0K737	283	K	"6-phosphogluconate dehydrogenase, decarboxylating"	GLYMA_05G214000	YLSGLK(1)EER					_x000D_
	A0A0R0K737	242	K	"6-phosphogluconate dehydrogenase, decarboxylating"	GLYMA_05G214000	VKDEDGEGFLVDK(1)ILDK					_x000D_
	A0A0R0KB83	384	K	NmrA domain-containing protein	100797608	LKDLK(1)AQSK					_x000D_
	A0A0R0KB83	207	K	NmrA domain-containing protein	100797608	FCTEK(1)FLR					_x000D_
	A0A0R0KFL3	327	K	ATPase_AAA_core domain-containing protein	100795298	TDGVLK(1)EDIIK					_x000D_
	A0A0R0KFL3	371	K	ATPase_AAA_core domain-containing protein	100795298	WISGVGVENIGK(1)K					_x000D_
	A0A0R0KGP2	156	K	NAD(P)-bd_dom domain-containing protein	100804322	LQVFK(1)GDTR					_x000D_
	A0A0R0KGP2	216	K	NAD(P)-bd_dom domain-containing protein	100804322	NLVSALPSSVK(1)R					_x000D_
	A0A0R0KIG7	421	K	Epimerase domain-containing protein (Fragment)	GLYMA_03G131100	VEAEEHYYNCK(1)NTK					_x000D_
	A0A0R0KIX6	180	K	PsbP domain-containing protein	100785447	FSDDLGDNATIEK(1)IGPPEK					_x000D_
	A0A0R0KIX6	259	K	PsbP domain-containing protein	100785447	K(1)IAESFR					_x000D_
	A0A0R0KIX6	258	K	PsbP domain-containing protein	100785447	HYNDLK(1)K					_x000D_
	A0A0R0KKJ8	50	K	"Transmembrane protein, putative OS=Medicago truncatula OX=3880 GN=25493204 PE=2 SV=1"	100816458	VNK(1)YNDK					_x000D_
	A0A0R0KMU0	103	K	"30S ribosomal protein S31, chloroplastic OS=Glycine soja OX=3848 GN=D0Y65_006271 PE=4 SV=1"	GLYMA_03G063200	DK(1)FEDNEVVK					_x000D_
	A0A0R0KMU0	101	K	"30S ribosomal protein S31, chloroplastic OS=Glycine soja OX=3848 GN=D0Y65_006271 PE=4 SV=1"	GLYMA_03G063200	K(0.922)DK(0.078)FEDNEVVK					_x000D_
	A0A0R0KMU0	100	K	"30S ribosomal protein S31, chloroplastic OS=Glycine soja OX=3848 GN=D0Y65_006271 PE=4 SV=1"	GLYMA_03G063200	PYAPPAPSK(1)K					_x000D_
	A0A0R0KPC8	205	K	"Putative ribose-5-phosphate isomerase 3, chloroplastic OS=Glycine soja OX=3848 GN=D0Y65_008142 PE=3 SV=1"	GLYMA_03G246300	LQELFK(1)EEGVEAK					_x000D_
	A0A0R0KPC8	163	K	"Putative ribose-5-phosphate isomerase 3, chloroplastic OS=Glycine soja OX=3848 GN=D0Y65_008142 PE=3 SV=1"	GLYMA_03G246300	MVEAASDK(1)FVVVVDDTK					_x000D_
	A0A0R0KPC8	60	K	"Putative ribose-5-phosphate isomerase 3, chloroplastic OS=Glycine soja OX=3848 GN=D0Y65_008142 PE=3 SV=1"	GLYMA_03G246300	LAADK(1)AVESVK					_x000D_
	A0A0R0KPC8	155	K	"Putative ribose-5-phosphate isomerase 3, chloroplastic OS=Glycine soja OX=3848 GN=D0Y65_008142 PE=3 SV=1"	GLYMA_03G246300	EK(1)MVEAASDK					_x000D_
	A0A0R0KPC8	212	K	"Putative ribose-5-phosphate isomerase 3, chloroplastic OS=Glycine soja OX=3848 GN=D0Y65_008142 PE=3 SV=1"	GLYMA_03G246300	EEGVEAK(1)LR					_x000D_
	A0A0R0KPC8	279	K	"Putative ribose-5-phosphate isomerase 3, chloroplastic OS=Glycine soja OX=3848 GN=D0Y65_008142 PE=3 SV=1"	GLYMA_03G246300	SGVEVK(1)AK					_x000D_
	A0A0R0KX70	62	K	CP12 domain-containing protein	100812118	ISEK(1)VEESIK					_x000D_
	A0A0R0L5K2	68	K	CAAD domain-containing protein	GLYMA_01G024600	STGGSQFFNEK(1)R					_x000D_
	A0A0R0L5Y8	169	K	EF-hand domain-containing protein	GLYMA_02G186900	FDK(1)TGGK					_x000D_
	A0A0R0L7X3	512	K	Protein kinase domain-containing protein	100803551	VLAASYPYFAK(1)R					_x000D_
	A0A0R0LAS4	154	K	Exocyst complex component SEC6 isoform C OS=Glycine soja OX=3848 GN=D0Y65_005893 PE=4 SV=1	100790857	LTALDGK(1)R					_x000D_
	A0A0R0LHX3	870	K	"Elongation factor Ts, mitochondrial"	100797166	K(1)ALAETGGDLEK					_x000D_
	A0A0R0LHX3	121	K	"Elongation factor Ts, mitochondrial"	100797166	SDANPDPAK(1)GR					_x000D_
	A0A0R0LIH0	396	K	DHQ_synthase domain-containing protein	GLYMA_01G164300	SVMAVDK(1)K					_x000D_
	A0A0R4J2L6	306	K	M16C_associated domain-containing protein	100778773	LTFEEFK(1)EFHR					_x000D_
	A0A0R4J2L6	127	K	M16C_associated domain-containing protein	100778773	HIK(1)TGAQVMSVSNDDDNK					_x000D_
	A0A0R4J2L6	1049	K	M16C_associated domain-containing protein	100778773	DK(1)GVVVAVASPEDVDTANK					_x000D_
	A0A0R4J2L6	468	K	M16C_associated domain-containing protein	100778773	VEELVTSTLK(1)K					_x000D_
	A0A0R4J2L6	720	K	M16C_associated domain-containing protein	100778773	GK(1)EDPCSHMVIR					_x000D_
	A0A0R4J2L6	579	K	M16C_associated domain-containing protein	100778773	DEVAEK(1)QILQK					_x000D_
	A0A0R4J2L6	119	K	M16C_associated domain-containing protein	100778773	SK(1)AVLFR					_x000D_
	A0A0R4J2L6	586	K	M16C_associated domain-containing protein	100778773	VK(1)ASMTTEDLAELAR					_x000D_
	A0A0R4J2L6	761	K	M16C_associated domain-containing protein	100778773	FK(1)QFVSQSR					_x000D_
	A0A0R4J2L6	790	K	M16C_associated domain-containing protein	100778773	MDAK(1)LNAAGWMSEK					_x000D_
	A0A0R4J2L6	533	K	M16C_associated domain-containing protein	100778773	YEKPLQDLK(1)SR					_x000D_
	A0A0R4J2L6	1075	K	M16C_associated domain-containing protein	100778773	DRPDFFQVK(1)K					_x000D_
	A0A0R4J2L6	117	K	M16C_associated domain-containing protein	100778773	VSEEFIPECK(1)SK					_x000D_
	A0A0R4J2N2	205	K	"Fumarate hydratase 1, mitochondrial OS=Glycine soja OX=3848 GN=D0Y65_002684 PE=3 SV=1"	100810850	TLHGTLNSK(1)SIEFK					_x000D_
	A0A0R4J2U8	63	K	TRANSKETOLASE_1 domain-containing protein	100818028	TVEK(1)ATADAALVEK					_x000D_
	A0A0R4J2U8	389	K	TRANSKETOLASE_1 domain-containing protein	100818028	YK(1)EEAAELK					_x000D_
	A0A0R4J2U8	386	K	TRANSKETOLASE_1 domain-containing protein	100818028	FAEYEK(1)K					_x000D_
	A0A0R4J2U8	714	K	TRANSKETOLASE_1 domain-containing protein	100818028	IYK(1)EFGITK					_x000D_
	A0A0R4J2U8	337	K	TRANSKETOLASE_1 domain-containing protein	100818028	ANSYSVHGSALGAK(1)EVDATR					_x000D_
	A0A0R4J365	296	K	Pyr_redox_2 domain-containing protein	100779933	AEDK(1)ILGGK					_x000D_
	A0A0R4J365	132	K	Pyr_redox_2 domain-containing protein	100779933	TLK(1)PHEYIGMVR					_x000D_
	A0A0R4J365	284	K	Pyr_redox_2 domain-containing protein	100779933	K(1)FQLATR					_x000D_
	A0A0R4J365	301	K	Pyr_redox_2 domain-containing protein	100779933	ILGGK(1)IIR					_x000D_
	A0A0R4J3L3	219	K	NADPH-protochlorophyllide oxidoreductase	100804565	SDYPSK(1)R					_x000D_
	A0A0R4J3L3	344	K	NADPH-protochlorophyllide oxidoreductase	100804565	GFVSEDESGK(1)R					_x000D_
	A0A0R4J3L4	159	K	Usp domain-containing protein	100817735	IHIVK(1)DHDMK					_x000D_
	A0A0R4J3L4	138	K	Usp domain-containing protein	100817735	KLEDDFDAFTASK(1)AADLAK					_x000D_
	A0A0R4J3L4	144	K	Usp domain-containing protein	100817735	AADLAK(1)PLR					_x000D_
	A0A0R4J3Q0	402	K	FBPase domain-containing protein	547809	VPLYIGSVEEVEK(1)VEK					_x000D_
	A0A0R4J3Q0	134	K	FBPase domain-containing protein	547809	K(1)LDVVSNEVFSNCLR					_x000D_
	A0A0R4J3Q0	314	K	FBPase domain-containing protein	547809	YIDDLKDPGPSGK(1)PYSAR					_x000D_
	A0A0R4J3Q0	307	K	FBPase domain-containing protein	547809	YIDDLK(1)DPGPSGK					_x000D_
	A0A0R4J3Q0	133	K	FBPase domain-containing protein	547809	ANISNLTGVQGAVNVQGEDQK(1)K					_x000D_
	A0A0R4J4B4	201	K	"Ferredoxin--NADP reductase, chloroplastic"	100802032	ITGPVGK(1)EMLMPK					_x000D_
	A0A0R4J4B4	70	K	"Ferredoxin--NADP reductase, chloroplastic"	100802032	K(1)QEEGVIVNK					_x000D_
	A0A0R4J4B4	83	K	"Ferredoxin--NADP reductase, chloroplastic"	100802032	FK(0.005)PK(0.995)NPYIGR					_x000D_
	A0A0R4J4B4	236	K	"Ferredoxin--NADP reductase, chloroplastic"	100802032	MFFEK(1)HDDYK					_x000D_
	A0A0R4J4B4	270	K	"Ferredoxin--NADP reductase, chloroplastic"	100802032	EK(1)APDNFR					_x000D_
	A0A0R4J4B4	79	K	"Ferredoxin--NADP reductase, chloroplastic"	100802032	KQEEGVIVNK(1)FKPK					_x000D_
	A0A0R4J4D4	298	K	MFS domain-containing protein	100800071	GSFQDLK(1)EK					_x000D_
	A0A0R4J4D4	307	K	MFS domain-containing protein	100800071	AIFSLSK(1)LR					_x000D_
	A0A0R4J4L1	240	K	Epimerase domain-containing protein	100806281	DIALAHILALENK(1)K					_x000D_
	A0A0R4J4L1	155	K	Epimerase domain-containing protein	100806281	QK(1)GLYYPIAK					_x000D_
	A0A0R4J4L1	276	K	Epimerase domain-containing protein	100806281	LPK(1)DTQPGLLR					_x000D_
	A0A0R4J4L1	273	K	Epimerase domain-containing protein	100806281	VAELYPEYDVAK(1)LPK					_x000D_
	A0A0R4J4L1	213	K	Epimerase domain-containing protein	100806281	GGK(1)ETYEDFFMGTAHFK					_x000D_
	A0A0R4J4L1	168	K	Epimerase domain-containing protein	100806281	TLAEK(1)AGWDFAK					_x000D_
	A0A0R4J4L1	153	K	Epimerase domain-containing protein	100806281	IKGEECWTDLEYCK(1)QK					_x000D_
	A0A0R4J4L1	316	K	Epimerase domain-containing protein	100806281	DAVESLK(1)SR					_x000D_
	A0A0R4J4L1	163	K	Epimerase domain-containing protein	100806281	GLYYPIAK(1)TLAEK					_x000D_
	A0A0R4J4L1	103	K	Epimerase domain-containing protein	100806281	QILEPAIK(1)GTVNVLK					_x000D_
	A0A0R4J4L1	141	K	Epimerase domain-containing protein	100806281	IK(1)GEECWTDLEYCK					_x000D_
	A0A0R4J4L1	43	K	Epimerase domain-containing protein	100806281	DENETK(1)HLEEMEGAK					_x000D_
	A0A0R4J4L1	110	K	Epimerase domain-containing protein	100806281	GTVNVLK(1)AAK					_x000D_
	A0A0R4J4S6	123	K	NADPH-protochlorophyllide oxidoreductase	100785637	DYLK(1)AAR					_x000D_
	A0A0R4J4S6	384	K	NADPH-protochlorophyllide oxidoreductase	100785637	ASASFENQLSQEASDTEK(1)AR					_x000D_
	A0A0R4J4S6	334	K	NADPH-protochlorophyllide oxidoreductase	100785637	YITK(1)GYVSEDEAGKR					_x000D_
	A0A0R4J4S6	219	K	NADPH-protochlorophyllide oxidoreductase	100785637	SDYPSK(1)R					_x000D_
	A0A0R4J4S6	344	K	NADPH-protochlorophyllide oxidoreductase	100785637	GYVSEDEAGK(1)R					_x000D_
	A0A0R4J4S6	278	K	NADPH-protochlorophyllide oxidoreductase	100785637	DSK(1)VCNMLTMQEFHR					_x000D_
	A0A0R4J4S6	213	K	NADPH-protochlorophyllide oxidoreductase	100785637	LLLEDLEK(1)SDYPSK					_x000D_
	A0A0R4J4S6	111	K	NADPH-protochlorophyllide oxidoreductase	100785637	ALAETGK(1)WHVIMACR					_x000D_
	A0A0R4J537	215	K	Thioredoxin domain-containing protein	100814030	HCGPCVK(1)VYPTVVK					_x000D_
	A0A0R4J537	83	K	Thioredoxin domain-containing protein	100814030	VHSVEEFESALESAK(1)DR					_x000D_
	A0A0R4J537	275	K	Thioredoxin domain-containing protein	100814030	YVGSGK(1)GELIGEILR					_x000D_
	A0A0R4J537	199	K	Thioredoxin domain-containing protein	100814030	LDHK(1)LIVLDVGLK					_x000D_
	A0A0R4J537	148	K	Thioredoxin domain-containing protein	100814030	VENVPHFSFYK(1)SK					_x000D_
	A0A0R4J537	195	K	Thioredoxin domain-containing protein	100814030	LIEDHK(1)LDHK					_x000D_
	A0A0R4J5H0	193	K	"30S ribosomal protein 2, chloroplastic OS=Glycine soja OX=3848 GN=D0Y65_042197 PE=4 SV=1"	GLYMA_15G271200	NFFSEK(1)GK					_x000D_
	A0A0R4J5H0	200	K	"30S ribosomal protein 2, chloroplastic OS=Glycine soja OX=3848 GN=D0Y65_042197 PE=4 SV=1"	GLYMA_15G271200	VLSAK(1)VSR					_x000D_
	A0A0R4J5H0	98	K	"30S ribosomal protein 2, chloroplastic OS=Glycine soja OX=3848 GN=D0Y65_042197 PE=4 SV=1"	GLYMA_15G271200	IVQEHGAVEK(1)AEVMYDK					_x000D_
	A0A0R4J5H0	88	K	"30S ribosomal protein 2, chloroplastic OS=Glycine soja OX=3848 GN=D0Y65_042197 PE=4 SV=1"	GLYMA_15G271200	TVTNDELAK(1)IVQEHGAVEK					_x000D_
	A0A0R4J5H0	179	K	"30S ribosomal protein 2, chloroplastic OS=Glycine soja OX=3848 GN=D0Y65_042197 PE=4 SV=1"	GLYMA_15G271200	VYVGNLAK(1)TVTTDTLK					_x000D_
	A0A0R4J5H0	105	K	"30S ribosomal protein 2, chloroplastic OS=Glycine soja OX=3848 GN=D0Y65_042197 PE=4 SV=1"	GLYMA_15G271200	AEVMYDK(1)YSGR					_x000D_
	A0A0R4J5H0	187	K	"30S ribosomal protein 2, chloroplastic OS=Glycine soja OX=3848 GN=D0Y65_042197 PE=4 SV=1"	GLYMA_15G271200	TVTTDTLK(1)NFFSEK					_x000D_
	A0A0R4J5I3	40	K	"Chlorophyll a-b binding protein, chloroplastic"	GLYMA_16G165200	TASK(1)TVTSGSPWYGPDR					_x000D_
	A0A0R4J5J8	210	K	FBPase domain-containing protein	100807451	GK(1)IYSVNEGNAK					_x000D_
	A0A0R4J5J8	232	K	FBPase domain-containing protein	100807451	NWDRPTATYVEK(1)CK					_x000D_
	A0A0R4J5J8	220	K	FBPase domain-containing protein	100807451	IYSVNEGNAK(1)NWDRPTATYVEK					_x000D_
	A0A0R4J5J8	277	K	FBPase domain-containing protein	100807451	SPNGK(1)LR					_x000D_
	A0A0R4J5K2	353	K	"Ferredoxin--NADP reductase, chloroplastic"	100793840	K(1)SEQWNVEVY					_x000D_
	A0A0R4J5K2	83	K	"Ferredoxin--NADP reductase, chloroplastic"	100793840	FKPK(1)TPYVGR					_x000D_
	A0A0R4J5K2	292	K	"Ferredoxin--NADP reductase, chloroplastic"	100793840	EQTNENGEK(1)MYIQTR					_x000D_
	A0A0R4J5K2	270	K	"Ferredoxin--NADP reductase, chloroplastic"	100793840	MQEK(1)YPDNFR					_x000D_
	A0A0R4J5K2	133	K	"Ferredoxin--NADP reductase, chloroplastic"	100793840	EGQSIGVIPDGVDK(0.991)NGK(0.009)PHK					_x000D_
	A0A0R4J5K4	161	K	40S ribosomal protein S4	100795220	ANDTIK(1)LDLEENK					_x000D_
	A0A0R4J653	588	K	TRANSKETOLASE_1 domain-containing protein	100805786	K(1)RPSILALSR					_x000D_
	A0A0R4J653	389	K	TRANSKETOLASE_1 domain-containing protein	100805786	LEAEWNAK(1)FAEYEK					_x000D_
	A0A0R4J653	720	K	TRANSKETOLASE_1 domain-containing protein	100805786	FGASAPAGK(1)IYK					_x000D_
	A0A0R4J653	729	K	TRANSKETOLASE_1 domain-containing protein	100805786	EFGITK(1)EAVIAAAK					_x000D_
	A0A0R4J653	346	K	TRANSKETOLASE_1 domain-containing protein	100805786	ANSYSVHGSALGTK(1)EVDATR					_x000D_
	A0A0R4J653	315	K	TRANSKETOLASE_1 domain-containing protein	100805786	DK(1)PTMIK					_x000D_
	A0A0R4J653	353	K	TRANSKETOLASE_1 domain-containing protein	100805786	K(1)NLGWPYEPFHVPEDVKK					_x000D_
	A0A0R4J653	723	K	TRANSKETOLASE_1 domain-containing protein	100805786	IYK(1)EFGITK					_x000D_
	A0A0R4J653	737	K	TRANSKETOLASE_1 domain-containing protein	100805786	EAVIAAAK(1)ELS					_x000D_
	A0A0R4J653	599	K	TRANSKETOLASE_1 domain-containing protein	100805786	QK(1)LTQLPGTSIEGVEK					_x000D_
	A0A0R4J653	126	K	TRANSKETOLASE_1 domain-containing protein	100805786	YNPK(1)NPTWFNR					_x000D_
	A0A0R4J653	369	K	TRANSKETOLASE_1 domain-containing protein	100805786	NLGWPYEPFHVPEDVK(1)K					_x000D_
	A0A0R4J653	332	K	TRANSKETOLASE_1 domain-containing protein	100805786	VTTTIGFGSPNK(1)ANSYSVHGSALGTK					_x000D_
	A0A0R4J653	381	K	TRANSKETOLASE_1 domain-containing protein	100805786	HTPEGAK(1)LEAEWNAK					_x000D_
	A0A0R4J653	581	K	TRANSKETOLASE_1 domain-containing protein	100805786	PADGNETAGSYK(1)VAVVNR					_x000D_
	A0A0R4J653	313	K	TRANSKETOLASE_1 domain-containing protein	100805786	AVK(0.996)DK(0.004)PTMIK					_x000D_
	A0A0R4J653	396	K	TRANSKETOLASE_1 domain-containing protein	100805786	K(1)YSEEAAELK					_x000D_
	A0A0R4J653	395	K	TRANSKETOLASE_1 domain-containing protein	100805786	FAEYEK(1)K					_x000D_
	A0A0R4J653	705	K	TRANSKETOLASE_1 domain-containing protein	100805786	IVGSQGK(1)AIGIDR					_x000D_
	A0A0R4J654	44	K	Coatomer subunit delta	100806837	LVGTGK(1)QHTYVETENVR					_x000D_
	A0A0R4J654	301	K	Coatomer subunit delta	100806837	LNVTLK(1)R					_x000D_
	A0A368UH36	50	K	Phosphoglycerate kinase	GLYMA_15G262100	AAVPTIK(1)YLTGYGAK					_x000D_
	A0A368UH36	58	K	Phosphoglycerate kinase	GLYMA_15G262100	YLTGYGAK(1)VILSSHLGR					_x000D_
	A0A368UH97	498	K	"Polyphenol oxidase A1, chloroplastic OS=Glycine soja OX=3848 GN=D0Y65_031079 PE=4 SV=1"	GLYMA_13G183000	VTLLVK(1)R					_x000D_
	A0A368UH97	151	K	"Polyphenol oxidase A1, chloroplastic OS=Glycine soja OX=3848 GN=D0Y65_031079 PE=4 SV=1"	GLYMA_13G183000	LPK(1)GTPLR					_x000D_
	A0A368UH97	171	K	"Polyphenol oxidase A1, chloroplastic OS=Glycine soja OX=3848 GN=D0Y65_031079 PE=4 SV=1"	GLYMA_13G183000	VRPPAQFVTDEYLEK(1)YK					_x000D_
	A0A368UHI5	107	K	Ketohexokinase isoform A OS=Glycine soja OX=3848 GN=D0Y65_025963 PE=3 SV=1	GLYMA_10G041500	LISK(1)IADDSQGR					_x000D_
	A0A368UHM9	386	K	Aminotran_5 domain-containing protein	GLYMA_09G021000	IYGPAPSEK(1)VER					_x000D_
	A0A368UIA0	245	K	MGS domain-containing protein	GLYMA_04G133100	NQDDQK(1)FR					_x000D_
	A0A368UIA0	91	K	MGS domain-containing protein	GLYMA_04G133100	QALISLSDK(1)K					_x000D_
	A0A368UIA0	505	K	MGS domain-containing protein	GLYMA_04G133100	HVK(1)SNAIVIAK					_x000D_
	A0A368UIE9	1547	K	Glutamine amidotransferase type-2 domain-containing protein	GLYMA_03G128300	EIVK(1)IQR					_x000D_
	A0A368UIE9	194	K	Glutamine amidotransferase type-2 domain-containing protein	GLYMA_03G128300	DAQFLNEAK(1)K					_x000D_
	A0A368UIE9	1581	K	Glutamine amidotransferase type-2 domain-containing protein	GLYMA_03G128300	GAAILK(1)DWDK					_x000D_
	A0A368UIE9	123	K	Glutamine amidotransferase type-2 domain-containing protein	GLYMA_03G128300	GSHEIVK(1)DALNALSCMEHR					_x000D_
	A0A368UIE9	185	K	Glutamine amidotransferase type-2 domain-containing protein	GLYMA_03G128300	SHTGVGMVFLPK(1)DAQFLNEAK					_x000D_
	A0A368UIE9	195	K	Glutamine amidotransferase type-2 domain-containing protein	GLYMA_03G128300	K(1)VIVNIFR					_x000D_
	A0A368UJ31	159	K	Vicianin hydrolase isoform A OS=Glycine soja OX=3848 GN=D0Y65_020614 PE=3 SV=1	GLYMA_08G150400	SPK(1)VVADFR					_x000D_
	A0A368UJ31	342	K	Vicianin hydrolase isoform A OS=Glycine soja OX=3848 GN=D0Y65_020614 PE=3 SV=1	GLYMA_08G150400	YK(1)NLPIYITENGMAESR					_x000D_
	A0A368UJ31	89	K	Vicianin hydrolase isoform A OS=Glycine soja OX=3848 GN=D0Y65_020614 PE=3 SV=1	GLYMA_08G150400	IAK(1)EIGLDSFR					_x000D_
	A0A368UJ31	338	K	Vicianin hydrolase isoform A OS=Glycine soja OX=3848 GN=D0Y65_020614 PE=3 SV=1	GLYMA_08G150400	GIHLLMAHIK(1)DK					_x000D_
	A0A368UJ31	226	K	Vicianin hydrolase isoform A OS=Glycine soja OX=3848 GN=D0Y65_020614 PE=3 SV=1	GLYMA_08G150400	SQSAADYK(1)AASR					_x000D_
	A0A368UJ31	110	K	Vicianin hydrolase isoform A OS=Glycine soja OX=3848 GN=D0Y65_020614 PE=3 SV=1	GLYMA_08G150400	GK(1)GAVNPLGVK					_x000D_
	A0A368UK73	630	K	Alanine--tRNA ligase	GLYMA_11G102100	VVCK(1)VDYGR					_x000D_
	A0A368UK73	827	K	Alanine--tRNA ligase	GLYMA_11G102100	LVGTLLEEK(1)VSSLK					_x000D_
	A0A368UK73	969	K	Alanine--tRNA ligase	GLYMA_11G102100	GK(1)GGLATGQGTEASHVNEAIDLAEK					_x000D_
	A0A368UK73	129	K	Alanine--tRNA ligase	GLYMA_11G102100	ACNTQK(1)CIR					_x000D_
	A0A368UK73	681	K	Alanine--tRNA ligase	GLYMA_11G102100	FDFSHGK(1)PIEADNLR					_x000D_
	A0A368UK73	716	K	Alanine--tRNA ligase	GLYMA_11G102100	EATLAEAK(1)GINGLR					_x000D_
	A0A368UK73	664	K	Alanine--tRNA ligase	GLYMA_11G102100	EVLGDHVDQK(1)GSIVLAEK					_x000D_
	A0A368UK73	912	K	Alanine--tRNA ligase	GLYMA_11G102100	EAVTK(1)VMDQK					_x000D_
	A0A368UK73	844	K	Alanine--tRNA ligase	GLYMA_11G102100	SNIETLSIPAAK(1)K					_x000D_
	A0A368UK73	529	K	Alanine--tRNA ligase	GLYMA_11G102100	QAGGAIVMDADATSALHK(1)R					_x000D_
	A0A368UK73	285	K	Alanine--tRNA ligase	GLYMA_11G102100	EADGSLK(1)PLPAK					_x000D_
	A0A368UK73	290	K	Alanine--tRNA ligase	GLYMA_11G102100	EADGSLKPLPAK(1)HVDTGMGFER					_x000D_
	A1YZE0	449	K	"Starch synthase, chloroplastic/amyloplastic"	100037476	QNVQLVALGTGK(1)K					_x000D_
	B0M1A3	225	K	Peroxisomal hydroxypyruvate reductase	547640	ANGETPVTWK(1)R					_x000D_
	B0M1A3	385	K	Peroxisomal hydroxypyruvate reductase	547640	ALGLPTSK(1)L					_x000D_
	B0M1A3	287	K	Peroxisomal hydroxypyruvate reductase	547640	GPVIDEAALVEHLK(1)HNPMFR					_x000D_
	B0M1A3	15	K	Peroxisomal hydroxypyruvate reductase	547640	PVSIEVWNPSGK(1)YR					_x000D_
	B0M1A3	345	K	Peroxisomal hydroxypyruvate reductase	547640	VK(1)GYPVWFDANK					_x000D_
	B0M1A3	22	K	Peroxisomal hydroxypyruvate reductase	547640	VVSTK(1)PMPGTR					_x000D_
	B0M1A3	88	K	Peroxisomal hydroxypyruvate reductase	547640	AGGK(1)AFSNMAVGYNNVDVDAANK					_x000D_
	B0M1A3	46	K	Peroxisomal hydroxypyruvate reductase	547640	LEICTEK(1)K					_x000D_
	B0M1A3	256	K	Peroxisomal hydroxypyruvate reductase	547640	TTYHLVNK(1)ER					_x000D_
	B0M1A3	264	K	Peroxisomal hydroxypyruvate reductase	547640	K(1)EAILINCSR					_x000D_
	B8XJY3	191	K	Acyl-[acyl-carrier-protein] desaturase	SAD1	VDMK(1)QIEK					_x000D_
	C5NTE7	57	K	Rsdv1 resistance like protein	Rsdv1-like	FDFTK(1)MLNQK					_x000D_
	C6SV97	191	K	Peptidyl-prolyl cis-trans isomerase	100305485	IEAEGTQSGTPK(1)SK					_x000D_
	C6SV97	127	K	Peptidyl-prolyl cis-trans isomerase	100305485	FADENFK(1)LK					_x000D_
	C6SV97	75	K	Peptidyl-prolyl cis-trans isomerase	100305485	ALCTGEK(1)GTGK					_x000D_
	C6SVR0	163	K	Plastocyanin	100499708	GTYSFYCSPHQGAGMVGK(1)VTVN					_x000D_
	C6SVR0	98	K	Plastocyanin	100499708	IVFK(1)NNAGFPHNVVFDEDEIPSGVDAGK					_x000D_
	C6SVT5	159	K	Thioredoxin domain-containing protein	100305596	K(1)ESIIGAVPK					_x000D_
	C6SVT5	124	K	Thioredoxin domain-containing protein	100305596	EYAGK(1)IACFK					_x000D_
	C6SVT5	129	K	Thioredoxin domain-containing protein	100305596	IACFK(1)LNTDDSPNIATQYGIR					_x000D_
	C6SVT5	168	K	Thioredoxin domain-containing protein	100305596	ESIIGAVPK(1)STLSATVEK					_x000D_
	C6SVX5	74	K	Ribosomal_L16 domain-containing protein	100305619	IACNK(1)YMAK					_x000D_
	C6SVX5	39	K	Ribosomal_L16 domain-containing protein	100305619	IYDVGMK(1)K					_x000D_
	C6SVX5	183	K	Ribosomal_L16 domain-containing protein	100305619	SDYLK(1)FK					_x000D_
	C6SVX5	198	K	Ribosomal_L16 domain-containing protein	100305619	IVPDGVNAK(1)LLGCHGPLANR					_x000D_
	C6SVX5	78	K	Ribosomal_L16 domain-containing protein	100305619	YMAK(1)FAGK					_x000D_
	C6SVX5	121	K	Ribosomal_L16 domain-containing protein	100305619	GAFGK(1)PQGTCAR					_x000D_
	C6SVX5	101	K	Ribosomal_L16 domain-containing protein	100305619	INK(1)MLSCAGADR					_x000D_
	C6SVX5	82	K	Ribosomal_L16 domain-containing protein	100305619	FAGK(1)DAFHLR					_x000D_
	C6SVX9	60	K	HMA domain-containing protein	100305622	GNVQPDEVLQAVSK(1)SGK					_x000D_
	C6SVY5	61	K	Hydrolase_4 domain-containing protein (Fragment) OS=Mucuna pruriens OX=157652 GN=CR513_16119 PE=4 SV=1	100305626	HAK(1)SSWDNR					_x000D_
	C6SWA8	3	K	60S ribosomal protein L38 OS=Glycine soja OX=3848 GN=D0Y65_012291 PE=3 SV=1	100795924	PK(1)QIHEIK					_x000D_
	C6SWA8	9	K	60S ribosomal protein L38 OS=Glycine soja OX=3848 GN=D0Y65_012291 PE=3 SV=1	100795924	QIHEIK(1)DFLLTAR					_x000D_
	C6SWI3	81	K	"Photosystem II 10 kDa polypeptide, chloroplastic OS=Glycine soja OX=3848 GN=D0Y65_042023 PE=4 SV=1"	100305752	GVYQFVDK(1)YGANVDGYSPIYDTK					_x000D_
	C6SWI3	49	K	"Photosystem II 10 kDa polypeptide, chloroplastic OS=Glycine soja OX=3848 GN=D0Y65_042023 PE=4 SV=1"	100305752	TDK(1)PYGINGGMALR					_x000D_
	C6SWI3	46	K	"Photosystem II 10 kDa polypeptide, chloroplastic OS=Glycine soja OX=3848 GN=D0Y65_042023 PE=4 SV=1"	100305752	IK(1)TDKPYGINGGMALR					_x000D_
	C6SWI3	73	K	"Photosystem II 10 kDa polypeptide, chloroplastic OS=Glycine soja OX=3848 GN=D0Y65_042023 PE=4 SV=1"	100305752	GK(1)GVYQFVDK					_x000D_
	C6SWP9	152	K	Oxygen-evolving enhancer protein 3 OS=Glycine max OX=3847 GN=GLYMA_07G112000 PE=4 SV=1	100499794	K(1)AWPYVQNDLR					_x000D_
	C6SWP9	90	K	Oxygen-evolving enhancer protein 3 OS=Glycine max OX=3847 GN=GLYMA_07G112000 PE=4 SV=1	100499794	PIK(1)VGPPPPPSGGLPGTLNSDEPR					_x000D_
	C6SWP9	181	K	Oxygen-evolving enhancer protein 3 OS=Glycine max OX=3847 GN=GLYMA_07G112000 PE=4 SV=1	100499794	FDLNTVIAAK(0.187)PK(0.813)DEK					_x000D_
	C6SWP9	206	K	Oxygen-evolving enhancer protein 3 OS=Glycine max OX=3847 GN=GLYMA_07G112000 PE=4 SV=1	100499794	LFQDISNLDHAAK(1)IK					_x000D_
	C6SWP9	114	K	Oxygen-evolving enhancer protein 3 OS=Glycine max OX=3847 GN=GLYMA_07G112000 PE=4 SV=1	100499794	DLK(1)LPLK					_x000D_
	C6SWP9	188	K	Oxygen-evolving enhancer protein 3 OS=Glycine max OX=3847 GN=GLYMA_07G112000 PE=4 SV=1	100499794	K(0.08)SLK(0.92)ELTGK					_x000D_
	C6SWP9	208	K	Oxygen-evolving enhancer protein 3 OS=Glycine max OX=3847 GN=GLYMA_07G112000 PE=4 SV=1	100499794	IK(1)SSPEAEK					_x000D_
	C6SWP9	193	K	Oxygen-evolving enhancer protein 3 OS=Glycine max OX=3847 GN=GLYMA_07G112000 PE=4 SV=1	100499794	ELTGK(1)LFQDISNLDHAAK					_x000D_
	C6SWP9	179	K	Oxygen-evolving enhancer protein 3 OS=Glycine max OX=3847 GN=GLYMA_07G112000 PE=4 SV=1	100499794	FDLNTVIAAK(1)PK					_x000D_
	C6SWP9	140	K	Oxygen-evolving enhancer protein 3 OS=Glycine max OX=3847 GN=GLYMA_07G112000 PE=4 SV=1	100499794	ESAK(1)EIVGVK					_x000D_
	C6SX75	98	K	"Photosystem I reaction center subunit VI, chloroplastic OS=Glycine soja OX=3848 GN=D0Y65_016630 PE=4 SV=1"	100499832	FFETFAAPFTK(1)R					_x000D_
	C6SX79	88	K	FeThRed_A domain-containing protein	100305930	EAGLK(1)VYHVPK					_x000D_
	C6SX79	75	K	FeThRed_A domain-containing protein	100305930	TSPEETK(1)IGAR					_x000D_
	C6SX79	94	K	FeThRed_A domain-containing protein	100305930	VYHVPK(1)VGELDLTGLEGEIK					_x000D_
	C6SX79	117	K	FeThRed_A domain-containing protein	100305930	QYVGLWNGK(1)R					_x000D_
	C6SX81	98	K	Ferredoxin	100305932	AGSCVSCVGK(1)IVK					_x000D_
	C6SX81	139	K	Ferredoxin	100305932	SDVVIETHK(1)DGEIE					_x000D_
	C6SX86	123	K	Ribosomal_L18e/L15P domain-containing protein	100305936	GVLPQNQPLVVK(1)AK					_x000D_
	C6SX86	111	K	Ribosomal_L18e/L15P domain-containing protein	100305936	VLGK(1)GVLPQNQPLVVK					_x000D_
	C6SXB1	161	K	Tr-type G domain-containing protein OS=Arachis hypogaea OX=3818 GN=Ahy_A03g010752 PE=4 SV=1	100305950	FDAAAK(1)R					_x000D_
	C6SXM9	57	K	"ATP synthase subunit epsilon, mitochondrial OS=Glycine soja OX=3848 GN=D0Y65_016482 PE=4 SV=1"	100306025	WVDAK(0.984)PEK(0.016)PTIR					_x000D_
	C6SXW1	34	K	Peptide-methionine (R)-S-oxide reductase	100499893	GTELK(1)GTGEYNK					_x000D_
	C6SYC0	233	K	Ribosomal_L18e/L15P domain-containing protein	100306183	WVKPSVAK(1)NLAR					_x000D_
	C6SYC0	225	K	Ribosomal_L18e/L15P domain-containing protein	100306183	K(1)WVKPSVAK					_x000D_
	C6SYC0	207	K	Ribosomal_L18e/L15P domain-containing protein	100306183	AFSTSAK(1)EK					_x000D_
	C6SYC0	193	K	Ribosomal_L18e/L15P domain-containing protein	100306183	ILGEGELSK(1)K					_x000D_
	C6SYC0	184	K	Ribosomal_L18e/L15P domain-containing protein	100306183	LPLK(1)ILGEGELSK					_x000D_
	C6SYC0	244	K	Ribosomal_L18e/L15P domain-containing protein	100306183	ADEYFAK(1)K					_x000D_
	C6SYC0	169	K	Ribosomal_L18e/L15P domain-containing protein	100306183	AK(1)GVINPSGR					_x000D_
	C6SYC1	149	K	"ATP synthase subunit d, mitochondrial"	100306184	LSTMTADEYFEK(1)HPELR					_x000D_
	C6SYC1	116	K	"ATP synthase subunit d, mitochondrial"	100306184	EAEEK(1)SLK					_x000D_
	C6SYC1	80	K	"ATP synthase subunit d, mitochondrial"	100306184	LVDMYK(1)EHYESIEIPK					_x000D_
	C6SYC1	100	K	"ATP synthase subunit d, mitochondrial"	100306184	FVDTVTPQYK(1)PK					_x000D_
	C6SYC1	135	K	"ATP synthase subunit d, mitochondrial"	100306184	EIAEVQELK(1)K					_x000D_
	C6SYF3	77	K	F-type H+-transporting ATPase subunit g OS=Vigna unguiculata OX=3917 GN=DEO72_LG2g5556 PE=4 SV=1	100306205	ELDYAK(1)NLWK					_x000D_
	C6SYF4	150	K	ANK_REP_REGION domain-containing protein	100499940	YDVK(1)DADGR					_x000D_
	C6SYH1	110	K	Rubredoxin-like domain-containing protein	100306219	FRPYAPAITK(1)NDNDTAVR					_x000D_
	C6SYS4	140	K	Ribosomal_S10 domain-containing protein	100306286	TTNAK(1)TMGPVPLPTK					_x000D_
	C6SYS4	150	K	Ribosomal_S10 domain-containing protein	100306286	TMGPVPLPTK(1)K					_x000D_
	C6SYT6	41	K	BnaA07g38640D protein OS=Brassica napus OX=3708 GN=BnaA07g38640D PE=4 SV=1	100781005	LEK(1)EAEIR					_x000D_
	C6SZ58	93	K	"Sec-independent protein translocase protein TATA, chloroplastic OS=Glycine soja OX=3848 GN=D0Y65_052475 PE=3 SV=1"	100306385	TVK(1)SFQQAAK					_x000D_
	C6SZ58	107	K	"Sec-independent protein translocase protein TATA, chloroplastic OS=Glycine soja OX=3848 GN=D0Y65_052475 PE=3 SV=1"	100306385	EFESELK(1)K					_x000D_
	C6SZ81	30	K	60S ribosomal protein L32-1 OS=Glycine soja OX=3848 GN=D0Y65_035772 PE=4 SV=1	100306401	ISVK(1)PSWR					_x000D_
	C6SZM2	178	K	Photosystem II reaction center Psb28 protein	100306491	YSNANGLQFIK(1)K					_x000D_
	C6SZV5	159	K	Thioredoxin domain-containing protein	100306555	VVK(1)EVTGAK					_x000D_
	C6SZV5	112	K	Thioredoxin domain-containing protein	100306555	VMAPK(1)FQELSEK					_x000D_
	C6SZV5	165	K	Thioredoxin domain-containing protein	100306555	EVTGAK(1)YDDLVDAIDK					_x000D_
	C6SZV5	175	K	Thioredoxin domain-containing protein	100306555	YDDLVDAIDK(1)VR					_x000D_
	C6SZV5	150	K	Thioredoxin domain-containing protein	100306555	VVPTFK(1)ILK					_x000D_
	C6SZX0	36	K	ML domain-containing protein	100500058	VTYCDK(1)K					_x000D_
	C6SZX0	30	K	ML domain-containing protein	100500058	IK(1)VTYCDK					_x000D_
	C6SZX0	43	K	ML domain-containing protein	100500058	ADYPVK(1)VSGVEISPDPVESGKPATFK					_x000D_
	C6SZX7	159	K	Glutathione peroxidase	100306570	YAPTTSPLSIEK(1)DIK					_x000D_
	C6SZX7	8	K	Glutathione peroxidase	100306570	ASQSNTK(1)SVHDFTVK					_x000D_
	C6SZX7	94	K	Glutathione peroxidase	100306570	FK(1)AEFPIFDK					_x000D_
	C6SZX7	16	K	Glutathione peroxidase	100306570	SVHDFTVK(1)DAR					_x000D_
	C6SZX7	29	K	Glutathione peroxidase	100306570	GNNVNLADYK(1)GK					_x000D_
	C6SZX7	140	K	Glutathione peroxidase	100306570	FLVDK(1)DGNVVDR					_x000D_
	C6SZX7	121	K	Glutathione peroxidase	100306570	SSK(1)GGLFGDSIK					_x000D_
	C6SZZ6	116	K	Thioredoxin domain-containing protein	100306580	LQDK(1)IQVVK					_x000D_
	C6SZZ6	121	K	Thioredoxin domain-containing protein	100306580	IQVVK(1)IDTEK					_x000D_
	C6T049	141	K	WBb98N11.9 protein	WBb98N11.9	LNFK(1)DHNDK					_x000D_
	C6T049	43	K	WBb98N11.9 protein	WBb98N11.9	YCEK(1)NADYAVK					_x000D_
	C6T0A2	158	K	KOW domain-containing protein	100306643	VLDNGK(1)K					_x000D_
	C6T0A2	87	K	KOW domain-containing protein	100306643	GK(1)VGEITK					_x000D_
	C6T0A2	93	K	KOW domain-containing protein	100306643	VGEITK(1)IFK					_x000D_
	C6T0A2	72	K	KOW domain-containing protein	100306643	MHVK(1)LGDTVQVISGR					_x000D_
	C6T0A2	96	K	KOW domain-containing protein	100306643	IFK(1)HNSTVIVK					_x000D_
	C6T0F2	200	K	PAP_fibrillin domain-containing protein	100306679	IGGIIPIK(1)APGR					_x000D_
	C6T0F2	187	K	PAP_fibrillin domain-containing protein	100306679	VAVK(1)FDTFK					_x000D_
	C6T0F2	113	K	PAP_fibrillin domain-containing protein	100306679	ELEAVTPIK(1)EPLK					_x000D_
	C6T125	163	K	Expressed protein OS=Arabidopsis thaliana OX=3702 GN=At2g36145 PE=2 SV=1	100500228	DK(1)APPGEPR					_x000D_
	C6T125	114	K	Expressed protein OS=Arabidopsis thaliana OX=3702 GN=At2g36145 PE=2 SV=1	100500228	VDK(1)IPGGAR					_x000D_
	C6T172	158	K	Thioredoxin-like_fold domain-containing protein	100500267	SATQVVGSSYYK(1)TIK					_x000D_
	C6T172	212	K	Thioredoxin-like_fold domain-containing protein	100500267	K(1)VIDPLVGAK					_x000D_
	C6T172	178	K	Thioredoxin-like_fold domain-containing protein	100500267	VSFK(1)YAASR					_x000D_
	C6T188	54	K	Tau class glutathione S-transferase	GSTU1	K(1)IPVLLHGDK					_x000D_
	C6T1J0	101	K	Ferredoxin	100500372	AGACSSCAGK(1)VVSGK					_x000D_
	C6T2F5	83	K	"NAD(P)H-quinone oxidoreductase subunit O, chloroplastic OS=Glycine soja OX=3848 GN=D0Y65_014778 PE=4 SV=1"	100500669	VDK(0.187)EK(0.813)YLNSVNYLSVGHPPYYK					_x000D_
	C6T2F5	148	K	"NAD(P)H-quinone oxidoreductase subunit O, chloroplastic OS=Glycine soja OX=3848 GN=D0Y65_014778 PE=4 SV=1"	100500669	SEK(1)LNYER					_x000D_
	C6T2F5	65	K	"NAD(P)H-quinone oxidoreductase subunit O, chloroplastic OS=Glycine soja OX=3848 GN=D0Y65_014778 PE=4 SV=1"	100500669	PK(0.976)K(0.024)PVYSLK					_x000D_
	C6T308	136	K	"ATP synthase subunit b', chloroplastic OS=Glycine soja OX=3848 GN=D0Y65_008967 PE=3 SV=1"	100527009	QLEEK(1)ANAVMAAAR					_x000D_
	C6T389	52	K	PMSR domain-containing protein	100527085	VVGVVK(1)TEVGYTQGHTPDPNYK					_x000D_
	C6T389	161	K	PMSR domain-containing protein	100527085	FYK(1)AEEYHQQYLEK					_x000D_
	C6T389	172	K	PMSR domain-containing protein	100527085	AEEYHQQYLEK(1)GGGQGNK					_x000D_
	C6T389	138	K	PMSR domain-containing protein	100527085	LGQESK(1)DAK					_x000D_
	C6T389	141	K	PMSR domain-containing protein	100527085	DAK(1)QLELK					_x000D_
	C6T389	157	K	PMSR domain-containing protein	100527085	IVTEILPAK(1)R					_x000D_
	C6T389	148	K	PMSR domain-containing protein	100527085	EK(1)IVTEILPAK					_x000D_
	C6T389	146	K	PMSR domain-containing protein	100527085	QLELK(1)EK					_x000D_
	C6T389	184	K	PMSR domain-containing protein	100527085	QSAEK(1)GCTDPIR					_x000D_
	C6T3Q7	171	K	PsaL domain-containing protein	100527240	K(1)EPDQLQTADGWAK					_x000D_
	C6T5C9	225	K	Stress-response A/B barrel domain-containing protein UP3 OS=Glycine soja OX=3848 GN=D0Y65_044923 PE=4 SV=1	100527770	ELEAVDSNEELVNYQK(1)DK					_x000D_
	C6T5C9	45	K	Stress-response A/B barrel domain-containing protein UP3 OS=Glycine soja OX=3848 GN=D0Y65_044923 PE=4 SV=1	100527770	TVEHIVLFK(1)VK					_x000D_
	C6T7J8	159	K	Thylakoid membrane protein slr0575 OS=Glycine soja OX=3848 GN=D0Y65_050470 PE=4 SV=1	100810571	EK(1)CATPILK					_x000D_
	C6T7J8	260	K	Thylakoid membrane protein slr0575 OS=Glycine soja OX=3848 GN=D0Y65_050470 PE=4 SV=1	100810571	GEK(1)DLYEVR					_x000D_
	C6T7N2	128	K	"Oxygen-evolving enhancer protein 1, chloroplastic OS=Glycine soja OX=3848 GN=D0Y65_003118 PE=4 SV=1"	100811386	K(1)FCLEPTSFTVK					_x000D_
	C6T7N2	120	K	"Oxygen-evolving enhancer protein 1, chloroplastic OS=Glycine soja OX=3848 GN=D0Y65_003118 PE=4 SV=1"	100811386	GTGTANQCPTIDGGLESFAFK(1)QGK					_x000D_
	C6T7N2	145	K	"Oxygen-evolving enhancer protein 1, chloroplastic OS=Glycine soja OX=3848 GN=D0Y65_003118 PE=4 SV=1"	100811386	AEGVAK(1)NAPPEFQNTK					_x000D_
	C6T7N2	309	K	"Oxygen-evolving enhancer protein 1, chloroplastic OS=Glycine soja OX=3848 GN=D0Y65_003118 PE=4 SV=1"	100811386	TKPETGEVIGVFQSLQPSDTDLGAK(1)APK					_x000D_
	C6T7N2	139	K	"Oxygen-evolving enhancer protein 1, chloroplastic OS=Glycine soja OX=3848 GN=D0Y65_003118 PE=4 SV=1"	100811386	FCLEPTSFTVK(1)AEGVAK					_x000D_
	C6T7N2	277	K	"Oxygen-evolving enhancer protein 1, chloroplastic OS=Glycine soja OX=3848 GN=D0Y65_003118 PE=4 SV=1"	100811386	GK(1)ITFSVTK					_x000D_
	C6T7V6	165	K	"Triosephosphate isomerase, chloroplastic isoform A OS=Glycine soja OX=3848 GN=D0Y65_007561 PE=3 SV=1"	100799358	HVIGENDEFIGK(1)K					_x000D_
	C6T7V6	248	K	"Triosephosphate isomerase, chloroplastic isoform A OS=Glycine soja OX=3848 GN=D0Y65_007561 PE=3 SV=1"	100799358	K(1)NVSDEVASK					_x000D_
	C6T7V6	257	K	"Triosephosphate isomerase, chloroplastic isoform A OS=Glycine soja OX=3848 GN=D0Y65_007561 PE=3 SV=1"	100799358	NVSDEVASK(1)TR					_x000D_
	C6T868	127	K	"Chlorophyll a-b binding protein, chloroplastic"	100790960	VDFK(1)EPVWFK					_x000D_
	C6T868	56	K	"Chlorophyll a-b binding protein, chloroplastic"	100790960	VK(1)YLGPFSAQTPSYLK					_x000D_
	C6T883	59	K	"30S ribosomal protein S1, chloroplastic isoform A OS=Glycine soja OX=3848 GN=D0Y65_044797 PE=4 SV=1"	100812847	K(1)LFEEAYER					_x000D_
	C6T883	189	K	"30S ribosomal protein S1, chloroplastic isoform A OS=Glycine soja OX=3848 GN=D0Y65_044797 PE=4 SV=1"	100812847	QLQAEDVTVK(1)GK					_x000D_
	C6T883	233	K	"30S ribosomal protein S1, chloroplastic isoform A OS=Glycine soja OX=3848 GN=D0Y65_044797 PE=4 SV=1"	100812847	ELPLK(1)FVEVDEEQSR					_x000D_
	C6T883	330	K	"30S ribosomal protein S1, chloroplastic isoform A OS=Glycine soja OX=3848 GN=D0Y65_044797 PE=4 SV=1"	100812847	VSLSTK(1)K					_x000D_
	C6T883	344	K	"30S ribosomal protein S1, chloroplastic isoform A OS=Glycine soja OX=3848 GN=D0Y65_044797 PE=4 SV=1"	100812847	NPK(1)LVFEK					_x000D_
	C6T883	135	K	"30S ribosomal protein S1, chloroplastic isoform A OS=Glycine soja OX=3848 GN=D0Y65_044797 PE=4 SV=1"	100812847	VK(1)HVEEAGLVPGFK					_x000D_
	C6T883	331	K	"30S ribosomal protein S1, chloroplastic isoform A OS=Glycine soja OX=3848 GN=D0Y65_044797 PE=4 SV=1"	100812847	K(1)LEPTPGDMIR					_x000D_
	C6T8S8	171	K	"Chlorophyll a-b binding protein, chloroplastic"	100794944	WADIIK(1)PGCVNTDPIFPNNK					_x000D_
	C6T988	91	K	Imidazoleglycerol-phosphate dehydratase	100804707	VTK(1)ETNVSVK					_x000D_
	C6TBU5	119	K	"Protein COFACTOR ASSEMBLY OF COMPLEX C SUBUNIT B CCB1, chloroplastic OS=Glycine soja OX=3848 GN=D0Y65_043743 PE=4 SV=1"	100807450	IVQK(1)TFIGEGEK					_x000D_
	C6TBZ1	169	K	VOC domain-containing protein	100805881	LK(1)AIFDK					_x000D_
	C6TC72	231	K	Eukaryotic translation initiation factor 3 subunit F	100811797	VAPDNK(1)IGR					_x000D_
	C6TC92	123	K	"Oxygen-evolving enhancer protein 1, chloroplastic OS=Glycine soja OX=3848 GN=D0Y65_029128 PE=4 SV=1"	100798485	GTGTANQCPTIEGGVDSFAFK(1)PGK					_x000D_
	C6TC92	142	K	"Oxygen-evolving enhancer protein 1, chloroplastic OS=Glycine soja OX=3848 GN=D0Y65_029128 PE=4 SV=1"	100798485	LCLEPTSFTVK(1)AEGVAK					_x000D_
	C6TC92	102	K	"Oxygen-evolving enhancer protein 1, chloroplastic OS=Glycine soja OX=3848 GN=D0Y65_029128 PE=4 SV=1"	100798485	TYLEVK(1)GTGTANQCPTIEGGVDSFAFKPGK					_x000D_
	C6TC92	158	K	"Oxygen-evolving enhancer protein 1, chloroplastic OS=Glycine soja OX=3848 GN=D0Y65_029128 PE=4 SV=1"	100798485	NAPPEFQNTK(1)LMTR					_x000D_
	C6TC92	148	K	"Oxygen-evolving enhancer protein 1, chloroplastic OS=Glycine soja OX=3848 GN=D0Y65_029128 PE=4 SV=1"	100798485	AEGVAK(1)NAPPEFQNTK					_x000D_
	C6TC92	126	K	"Oxygen-evolving enhancer protein 1, chloroplastic OS=Glycine soja OX=3848 GN=D0Y65_029128 PE=4 SV=1"	100798485	PGK(1)YNAQK					_x000D_
	C6TCB9	67	K	Protein kinase Pti1	100790016	EK(1)TDNFGSK					_x000D_
	C6TCG5	155	K	Plant/MNJ8-150 protein OS=Medicago truncatula OX=3880 GN=25484619 PE=4 SV=1	100797094	LTGYAK(1)SALGK					_x000D_
	C6TCG5	142	K	Plant/MNJ8-150 protein OS=Medicago truncatula OX=3880 GN=25484619 PE=4 SV=1	100797094	K(1)LPLIEAK					_x000D_
	C6TD66	147	K	DUF2470 domain-containing protein	100793739	DLTANPK(1)CSLLVAR					_x000D_
	C6TD66	244	K	DUF2470 domain-containing protein	100793739	VDPIAQFSK(1)PVASHMNK					_x000D_
	C6TD73	42	K	"Chlorophyll a-b binding protein, chloroplastic"	100815789	TVK(1)SAPQSIWYGPDRPK					_x000D_
	C6TEE8	135	K	Uroporphyrinogen decarboxylase	100800753	GK(1)GPVIFDPIHTAAQVDQVR					_x000D_
	C6TEP8	94	K	"Porphobilinogen deaminase, chloroplastic OS=Glycine soja OX=3848 GN=D0Y65_002352 PE=3 SV=1"	100779132	TTGDK(1)ILTQPLADIGGK					_x000D_
	C6TEP8	343	K	"Porphobilinogen deaminase, chloroplastic OS=Glycine soja OX=3848 GN=D0Y65_002352 PE=3 SV=1"	100779132	DAGK(1)ELLSR					_x000D_
	C6TFQ0	116	K	Peptidylprolyl isomerase	100778390	LVGAGPQAVK(1)GQLIK					_x000D_
	C6TFQ0	142	K	Peptidylprolyl isomerase	100778390	GK(1)PLTFR					_x000D_
	C6TFQ0	121	K	Peptidylprolyl isomerase	100778390	GQLIK(1)AHYVGR					_x000D_
	C6TGN8	277	K	PfkB domain-containing protein	100797023	GENPYDDAVVHK(1)LFHPSLK					_x000D_
	C6TGU0	233	K	DHAR class glutathione S-transferase	732557	SYMK(1)AIFSR					_x000D_
	C6THI7	112	K	"Adenylate kinase 2, chloroplastic isoform A OS=Glycine soja OX=3848 GN=D0Y65_025055 PE=3 SV=1"	100784319	AEIATGSDNGK(1)R					_x000D_
	C6THI7	225	K	"Adenylate kinase 2, chloroplastic isoform A OS=Glycine soja OX=3848 GN=D0Y65_025055 PE=3 SV=1"	100784319	FDDTEEK(1)VK					_x000D_
	C6THQ5	119	K	"50S ribosomal protein L28, chloroplastic OS=Glycine soja OX=3848 GN=D0Y65_025584 PE=3 SV=1"	100804320	TIEK(1)NGLDAVAK					_x000D_
	C6THQ5	127	K	"50S ribosomal protein L28, chloroplastic OS=Glycine soja OX=3848 GN=D0Y65_025584 PE=3 SV=1"	100804320	NGLDAVAK(1)K					_x000D_
	C6THQ5	85	K	"50S ribosomal protein L28, chloroplastic OS=Glycine soja OX=3848 GN=D0Y65_025584 PE=3 SV=1"	100804320	K(1)LQFVNLQYK					_x000D_
	C6THQ5	75	K	"50S ribosomal protein L28, chloroplastic OS=Glycine soja OX=3848 GN=D0Y65_025584 PE=3 SV=1"	100804320	ANK(1)VSFSNHK					_x000D_
	C6THQ5	94	K	"50S ribosomal protein L28, chloroplastic OS=Glycine soja OX=3848 GN=D0Y65_025584 PE=3 SV=1"	100804320	LQFVNLQYK(1)R					_x000D_
	C6THQ5	68	K	"50S ribosomal protein L28, chloroplastic OS=Glycine soja OX=3848 GN=D0Y65_025584 PE=3 SV=1"	100804320	VCPFTGK(1)K					_x000D_
	C6THQ5	82	K	"50S ribosomal protein L28, chloroplastic OS=Glycine soja OX=3848 GN=D0Y65_025584 PE=3 SV=1"	100804320	VSFSNHK(1)TK					_x000D_
	C6THR8	269	K	NAD(P)-bd_dom domain-containing protein	100794855	ELLVGK(1)DDELLQTETR					_x000D_
	C6THR8	302	K	NAD(P)-bd_dom domain-containing protein	100794855	FK(1)AFDLASKPEGAGSATK					_x000D_
	C6THR8	309	K	NAD(P)-bd_dom domain-containing protein	100794855	AFDLASK(1)PEGAGSATK					_x000D_
	C6THR8	318	K	NAD(P)-bd_dom domain-containing protein	100794855	AFDLASKPEGAGSATK(1)DFK					_x000D_
	C6THR8	199	K	NAD(P)-bd_dom domain-containing protein	100794855	NQIDVAK(1)AAGVK					_x000D_
	C6THR8	100	K	NAD(P)-bd_dom domain-containing protein	100794855	TGQIVYK(1)K					_x000D_
	C6THR8	121	K	NAD(P)-bd_dom domain-containing protein	100794855	TDESK(1)QNIGAADDVIVGDIR					_x000D_
	C6THR8	258	K	NAD(P)-bd_dom domain-containing protein	100794855	AGGLQDK(1)DGGLR					_x000D_
	C6TI81	159	K	Ferritin	547698	VVLHAIK(1)NVPSEFEHVEK					_x000D_
	C6TI81	237	K	Ferritin	547698	VGK(1)GHGVWHFDQR					_x000D_
	C6TI81	144	K	Ferritin	547698	LMK(1)YQNTR					_x000D_
	C6TI81	141	K	Ferritin	547698	ESSEEEREHAEK(1)LMK					_x000D_
	C6TI81	122	K	Ferritin	547698	DNVALK(1)GFAK					_x000D_
	C6TID4	291	K	PKS_ER domain-containing protein	100813682	NVWPAIAEGK(0.963)VK(0.037)PVVYK					_x000D_
	C6TIJ0	184	K	"31 kDa ribonucleoprotein, chloroplastic OS=Glycine soja OX=3848 GN=D0Y65_014989 PE=4 SV=1"	100790280	LLTVNK(1)ASPR					_x000D_
	C6TIJ0	277	K	"31 kDa ribonucleoprotein, chloroplastic OS=Glycine soja OX=3848 GN=D0Y65_014989 PE=4 SV=1"	100790280	AIK(1)VSVAEDRPR					_x000D_
	C6TJG0	93	K	"20 kDa chaperonin, chloroplastic OS=Glycine soja OX=3848 GN=D0Y65_023436 PE=3 SV=1"	100803033	TEGGILLPSTAQTK(1)PQGGEVVAVGEGK					_x000D_
	C6TJG0	106	K	"20 kDa chaperonin, chloroplastic OS=Glycine soja OX=3848 GN=D0Y65_023436 PE=3 SV=1"	100803033	PQGGEVVAVGEGK(1)TIGK					_x000D_
	C6TJK9	140	K	Peptidyl-prolyl cis-trans isomerase	100785805	GYGYK(1)GSSFHR					_x000D_
	C6TK33	243	K	"Triosephosphate isomerase, chloroplastic OS=Glycine soja OX=3848 GN=D0Y65_026138 PE=3 SV=1"	100798459	K(1)NVSAEVSSK					_x000D_
	C6TK33	252	K	"Triosephosphate isomerase, chloroplastic OS=Glycine soja OX=3848 GN=D0Y65_026138 PE=3 SV=1"	100798459	NVSAEVSSK(1)TR					_x000D_
	C6TK33	138	K	"Triosephosphate isomerase, chloroplastic OS=Glycine soja OX=3848 GN=D0Y65_026138 PE=3 SV=1"	100798459	DLGCK(1)WVILGHSER					_x000D_
	C6TK33	300	K	"Triosephosphate isomerase, chloroplastic OS=Glycine soja OX=3848 GN=D0Y65_026138 PE=3 SV=1"	100798459	GPEFATIINSVTSK(1)K					_x000D_
	C6TKB0	167	K	Plant/F21F14-40 protein OS=Medicago truncatula OX=3880 GN=11423197 PE=4 SV=1	100780348	KELLK(1)GSYK					_x000D_
	C6TKL8	123	K	"Oxygen-evolving enhancer protein 1, chloroplastic OS=Glycine soja OX=3848 GN=D0Y65_001902 PE=4 SV=1"	100820458	GTGTANQCPTIEGGVDSFAFK(1)AGK					_x000D_
	C6TKL8	131	K	"Oxygen-evolving enhancer protein 1, chloroplastic OS=Glycine soja OX=3848 GN=D0Y65_001902 PE=4 SV=1"	100820458	AQK(1)LCLEPTSFTVK					_x000D_
	C6TKL8	312	K	"Oxygen-evolving enhancer protein 1, chloroplastic OS=Glycine soja OX=3848 GN=D0Y65_001902 PE=4 SV=1"	100820458	SKPETGEVIGVFESVQPSDTDLGAK(1)APK					_x000D_
	C6TKL8	289	K	"Oxygen-evolving enhancer protein 1, chloroplastic OS=Glycine soja OX=3848 GN=D0Y65_001902 PE=4 SV=1"	100820458	SK(1)PETGEVIGVFESVQPSDTDLGAK					_x000D_
	C6TKL8	142	K	"Oxygen-evolving enhancer protein 1, chloroplastic OS=Glycine soja OX=3848 GN=D0Y65_001902 PE=4 SV=1"	100820458	LCLEPTSFTVK(1)AEGVAK					_x000D_
	C6TKL8	148	K	"Oxygen-evolving enhancer protein 1, chloroplastic OS=Glycine soja OX=3848 GN=D0Y65_001902 PE=4 SV=1"	100820458	AEGVAK(1)NAPLEFQNTK					_x000D_
	C6TKQ3	67	K	Aldo_ket_red domain-containing protein	100806500	EAFDSGLVK(1)R					_x000D_
	C6TKQ3	241	K	Aldo_ket_red domain-containing protein	100806500	K(1)TAAQISLR					_x000D_
	C6TKQ3	177	K	Aldo_ket_red domain-containing protein	100806500	IK(1)PAVNQIETHPYFQR					_x000D_
	C6TKQ3	48	K	Aldo_ket_red domain-containing protein	100806500	HFDCAADYK(1)NEAEVGDALK					_x000D_
	C6TKZ2	310	K	NAD(P)-bd_dom domain-containing protein	100819843	AK(1)ELLGWEPK					_x000D_
	C6TKZ2	176	K	NAD(P)-bd_dom domain-containing protein	100819843	SCYDEGK(1)R					_x000D_
	C6TLM4	39	K	"Chlorophyll a-b binding protein, chloroplastic"	547862	TVTK(1)QASSGSPWYGPDR					_x000D_
	C6TM31	173	K	TPM_phosphatase domain-containing protein	100813027	WYPSVEEGNNK(1)GIVVLVTSQK					_x000D_
	C6TMX6	197	K	Cysteine synthase	100101865	YLK(1)DQNPDIK					_x000D_
	C6TMX6	170	K	Cysteine synthase	100101865	IHYETTGPEIWK(1)GSSGK					_x000D_
	C6TMX6	194	K	Cysteine synthase	100101865	VDALVSGIGTGGTITGAGK(1)YLK					_x000D_
	C6TMX6	134	K	Cysteine synthase	100101865	GAVQK(1)AEEIRDK					_x000D_
	C6TMX6	129	K	Cysteine synthase	100101865	GMK(1)GAVQK					_x000D_
	C6TMX6	220	K	Cysteine synthase	100101865	LYGIEPVESPILSGGK(1)PGPHK					_x000D_
	C6TMX6	315	K	Cysteine synthase	100101865	YLSSVLFESVK(1)R					_x000D_
	C6TMX6	34	K	Cysteine synthase	100101865	IVDGCVAK(1)VAAK					_x000D_
	C6TMX6	49	K	Cysteine synthase	100101865	LEMMEPCSSVK(1)DR					_x000D_
	C6TMX6	10	K	Cysteine synthase	100101865	LSIAK(1)DVTELIGK					_x000D_
	C6TMX6	175	K	Cysteine synthase	100101865	GSSGK(1)VDALVSGIGTGGTITGAGK					_x000D_
	C6TMX6	5	K	Cysteine synthase	100101865	AVEK(1)LSIAK					_x000D_
	C6TNA3	170	K	"20 kDa chaperonin, chloroplastic OS=Glycine soja OX=3848 GN=D0Y65_041269 PE=3 SV=1"	100814751	VLIK(1)VAEAEEK					_x000D_
	C6TNA3	189	K	"20 kDa chaperonin, chloroplastic OS=Glycine soja OX=3848 GN=D0Y65_041269 PE=3 SV=1"	100814751	TSGGLLLTEATK(0.96)DK(0.04)PSIGTVIAVGPGHLDEEGNR					_x000D_
	C6TNA3	233	K	"20 kDa chaperonin, chloroplastic OS=Glycine soja OX=3848 GN=D0Y65_041269 PE=3 SV=1"	100814751	YAGNDFK(1)GK					_x000D_
	C6TNA3	161	K	"20 kDa chaperonin, chloroplastic OS=Glycine soja OX=3848 GN=D0Y65_041269 PE=3 SV=1"	100814751	DLK(1)PLNDR					_x000D_
	C6TNA3	63	K	"20 kDa chaperonin, chloroplastic OS=Glycine soja OX=3848 GN=D0Y65_041269 PE=3 SV=1"	100814751	YTAIK(1)PLGDR					_x000D_
	C6TNA3	139	K	"20 kDa chaperonin, chloroplastic OS=Glycine soja OX=3848 GN=D0Y65_041269 PE=3 SV=1"	100814751	YAGTEVDFNGTK(1)HLIVK					_x000D_
	C6TNA3	226	K	"20 kDa chaperonin, chloroplastic OS=Glycine soja OX=3848 GN=D0Y65_041269 PE=3 SV=1"	100814751	KPLSVTPGNTVLYSK(1)YAGNDFK					_x000D_
	C6TNA3	79	K	"20 kDa chaperonin, chloroplastic OS=Glycine soja OX=3848 GN=D0Y65_041269 PE=3 SV=1"	100814751	EAEEK(1)TEGGILLPSTAQTKPQGGEVVAVGEGK					_x000D_
	C6TNA3	191	K	"20 kDa chaperonin, chloroplastic OS=Glycine soja OX=3848 GN=D0Y65_041269 PE=3 SV=1"	100814751	DK(1)PSIGTVIAVGPGHLDEEGNR					_x000D_
	C6TNA3	212	K	"20 kDa chaperonin, chloroplastic OS=Glycine soja OX=3848 GN=D0Y65_041269 PE=3 SV=1"	100814751	K(1)PLSVTPGNTVLYSK					_x000D_
	C6TNA3	93	K	"20 kDa chaperonin, chloroplastic OS=Glycine soja OX=3848 GN=D0Y65_041269 PE=3 SV=1"	100814751	TEGGILLPSTAQTK(1)PQGGEVVAVGEGK					_x000D_
	C6TNA3	106	K	"20 kDa chaperonin, chloroplastic OS=Glycine soja OX=3848 GN=D0Y65_041269 PE=3 SV=1"	100814751	PQGGEVVAVGEGK(1)TVGK					_x000D_
	C6TNA3	177	K	"20 kDa chaperonin, chloroplastic OS=Glycine soja OX=3848 GN=D0Y65_041269 PE=3 SV=1"	100814751	VAEAEEK(1)TSGGLLLTEATK					_x000D_
	C6TNA3	235	K	"20 kDa chaperonin, chloroplastic OS=Glycine soja OX=3848 GN=D0Y65_041269 PE=3 SV=1"	100814751	GK(1)DGSDYITLR					_x000D_
	C6TNA3	110	K	"20 kDa chaperonin, chloroplastic OS=Glycine soja OX=3848 GN=D0Y65_041269 PE=3 SV=1"	100814751	TVGK(1)NNVEISVK					_x000D_
	C6TNT2	260	K	EF1Bgamma class glutathione S-transferase	100787125	PK(1)NPLDLLPPSK					_x000D_
	D4N5G0	67	K	Alpha-form rubisco activase	RCAalpha	EIDEK(1)QQTDK					_x000D_
	D4N5G0	419	K	Alpha-form rubisco activase	RCAalpha	VQLADK(1)YLK					_x000D_
	D4N5G0	76	K	Alpha-form rubisco activase	RCAalpha	WK(1)GLAYDVSDDQQDITR					_x000D_
	D4N5G0	422	K	Alpha-form rubisco activase	RCAalpha	YLK(1)EAALGDANQDSINR					_x000D_
	D4N5G0	331	K	Alpha-form rubisco activase	RCAalpha	TDNVPK(1)DDIVK					_x000D_
	D4N5G3	152	K	Rubisco activase	RCA11	LVVHITK(1)NFMTLPNIK					_x000D_
	D4N5G3	413	K	Rubisco activase	RCA11	LLTYGNMLVQEQENVK(1)R					_x000D_
	D4N5G3	376	K	Rubisco activase	RCA11	WISGVGVDGIGK(1)K					_x000D_
	D4N5G3	420	K	Rubisco activase	RCA11	VQLADK(1)YLNEAALGNANEDAINR					_x000D_
	D4N5G3	364	K	Rubisco activase	RCA11	K(1)WISGVGVDGIGKK					_x000D_
	D4N5G3	223	K	Rubisco activase	RCA11	EAADLIK(1)K					_x000D_
	F6KBT4	128	K	Allene oxide cyclase 4	AOC4	LYSGCLQK(1)R					_x000D_
	F9W2W3	628	K	Alpha-amylase	AMY1	YK(1)FMNAFDR					_x000D_
	F9W2W3	370	K	Alpha-amylase	AMY1	GYHK(1)LWDSR					_x000D_
	I1J414	190	K	Ribosomal RNA small subunit methyltransferase J OS=Trema orientale OX=63057 GN=TorRG33x02_164490 PE=4 SV=1	100804019	LDALK(1)QIENK					_x000D_
	I1J454	246	K	GST N-terminal domain-containing protein OS=Glycine max OX=3847 GN=GLYMA_13G154000 PE=4 SV=1	100789895	ISK(1)GTTYTPAK					_x000D_
	I1J454	181	K	GST N-terminal domain-containing protein OS=Glycine max OX=3847 GN=GLYMA_13G154000 PE=4 SV=1	100789895	QK(1)VLEMGGK					_x000D_
	I1J4K5	87	K	Lachrymatory-factor synthase OS=Glycine soja OX=3848 GN=D0Y65_000093 PE=4 SV=1	100805334	QK(1)LLSIDPTQR					_x000D_
	I1J4K5	85	K	Lachrymatory-factor synthase OS=Glycine soja OX=3848 GN=D0Y65_000093 PE=4 SV=1	100805334	QTVNWTK(1)QK					_x000D_
	I1J4K5	78	K	Lachrymatory-factor synthase OS=Glycine soja OX=3848 GN=D0Y65_000093 PE=4 SV=1	100805334	TPVDDGK(1)QTVNWTK					_x000D_
	I1J4R0	92	K	NAD(P)-bd_dom domain-containing protein	GLYMA_01G014400	AAVSK(1)GIEVISLSR					_x000D_
	I1J4S3	327	K	PAP_fibrillin domain-containing protein	100803742	VISGQPPLK(1)IPIPGER					_x000D_
	I1J4S3	222	K	PAP_fibrillin domain-containing protein	100803742	LPLLK(1)VDK					_x000D_
	I1J4X9	168	K	Peptidase_M3 domain-containing protein	100776634	AVK(1)DSSELR					_x000D_
	I1J675	634	K	HATPase_c domain-containing protein	100785017	VAK(1)VQISK					_x000D_
	I1J7A8	243	K	"Chlorophyll a-b binding protein, chloroplastic"	100785180	KATLQLAEIK(1)HAR					_x000D_
	I1J7A8	234	K	"Chlorophyll a-b binding protein, chloroplastic"	100785180	K(1)ATLQLAEIK					_x000D_
	I1J7H3	131	K	Ferritin	547988	FFK(1)ESSEEEREHAEQLIK					_x000D_
	I1J7H3	146	K	Ferritin	547988	EHAEQLIK(1)YQNIR					_x000D_
	I1J7H3	226	K	Ferritin	547988	K(1)IAEYVAQLR					_x000D_
	I1J8T9	224	K	Glucose-6-phosphate 1-epimerase	GLYMA_01G173300	NPVEGK(1)EER					_x000D_
	I1J8T9	176	K	Glucose-6-phosphate 1-epimerase	GLYMA_01G173300	SLATELTVK(1)NTDNK					_x000D_
	I1J932	159	K	Thioredoxin domain-containing protein	100779657	VEQQFK(1)DR					_x000D_
	I1J991	191	K	"CBS domain-containing protein CBSX1, chloroplastic OS=Glycine soja OX=3848 GN=D0Y65_001980 PE=4 SV=1"	100802500	LLLETK(1)FR					_x000D_
	I1J991	76	K	"CBS domain-containing protein CBSX1, chloroplastic OS=Glycine soja OX=3848 GN=D0Y65_001980 PE=4 SV=1"	100802500	SGLYTVGDFMTK(1)K					_x000D_
	I1J9L7	67	K	"50S ribosomal protein L11, chloroplastic OS=Glycine soja OX=3848 GN=D0Y65_002103 PE=3 SV=1"	GLYMA_01G201000	K(1)VVGIIK					_x000D_
	I1J9L7	210	K	"50S ribosomal protein L11, chloroplastic OS=Glycine soja OX=3848 GN=D0Y65_002103 PE=3 SV=1"	GLYMA_01G201000	IIAGTAANMGIVVDPPVLEPK(1)QK					_x000D_
	I1J9L7	156	K	"50S ribosomal protein L11, chloroplastic OS=Glycine soja OX=3848 GN=D0Y65_002103 PE=3 SV=1"	GLYMA_01G201000	DPK(1)AEMVGK					_x000D_
	I1J9L7	162	K	"50S ribosomal protein L11, chloroplastic OS=Glycine soja OX=3848 GN=D0Y65_002103 PE=3 SV=1"	GLYMA_01G201000	AEMVGK(1)VTIDQLR					_x000D_
	I1J9L7	144	K	"50S ribosomal protein L11, chloroplastic OS=Glycine soja OX=3848 GN=D0Y65_002103 PE=3 SV=1"	GLYMA_01G201000	TPPASVLLLK(1)AAGVEK					_x000D_
	I1J9L7	175	K	"50S ribosomal protein L11, chloroplastic OS=Glycine soja OX=3848 GN=D0Y65_002103 PE=3 SV=1"	GLYMA_01G201000	TIAAEK(1)LPDLNCSSIESAMR					_x000D_
	I1J9L7	80	K	"50S ribosomal protein L11, chloroplastic OS=Glycine soja OX=3848 GN=D0Y65_002103 PE=3 SV=1"	GLYMA_01G201000	LALEAGK(1)ATPAPPVGPALGSK					_x000D_
	I1JA15	158	K	"PGR5-like protein 1A, chloroplastic isoform A OS=Glycine soja OX=3848 GN=D0Y65_002229 PE=4 SV=1"	100785186	EFDELK(1)LR					_x000D_
	I1JA15	304	K	"PGR5-like protein 1A, chloroplastic isoform A OS=Glycine soja OX=3848 GN=D0Y65_002229 PE=4 SV=1"	100785186	MVYDSK(1)TR					_x000D_
	I1JA15	181	K	"PGR5-like protein 1A, chloroplastic isoform A OS=Glycine soja OX=3848 GN=D0Y65_002229 PE=4 SV=1"	100785186	K(1)VYSDLSVDYLK					_x000D_
	I1JA15	162	K	"PGR5-like protein 1A, chloroplastic isoform A OS=Glycine soja OX=3848 GN=D0Y65_002229 PE=4 SV=1"	100785186	LK(1)MEGSEIVAEGPR					_x000D_
	I1JAI9	158	K	Rubredoxin family protein OS=Phaseolus vulgaris OX=3885 PE=2 SV=1	100785369	TAIQAK(1)PDSVYFVVSR					_x000D_
	I1JAI9	152	K	Rubredoxin family protein OS=Phaseolus vulgaris OX=3885 PE=2 SV=1	100785369	LGFTK(1)TAIQAK					_x000D_
	I1JAI9	87	K	Rubredoxin family protein OS=Phaseolus vulgaris OX=3885 PE=2 SV=1	100785369	TAGASK(1)TIEVEVDKPLGLTLGQK					_x000D_
	I1JAI9	189	K	Rubredoxin family protein OS=Phaseolus vulgaris OX=3885 PE=2 SV=1	100785369	K(1)LTETQK					_x000D_
	I1JB42	87	K	"Protein BOLA4, chloroplastic/mitochondrial OS=Glycine soja OX=3848 GN=D0Y65_002540 PE=3 SV=1"	GLYMA_02G000900	IK(1)EQLNAESVSVK					_x000D_
	I1JB42	98	K	"Protein BOLA4, chloroplastic/mitochondrial OS=Glycine soja OX=3848 GN=D0Y65_002540 PE=3 SV=1"	GLYMA_02G000900	IKEQLNAESVSVK(1)DAYGDGR					_x000D_
	I1JB52	136	K	SAM_MPBQ_MSBQ_MT domain-containing protein	100788766	VVDVGGGTGFTTLGIVK(1)HVDAK					_x000D_
	I1JB81	338	K	Aldo_ket_red domain-containing protein	100817823	YNK(1)SVAR					_x000D_
	I1JB81	347	K	Aldo_ket_red domain-containing protein	100817823	EATIK(1)YLELAK					_x000D_
	I1JBN4	144	K	Heme-binding protein 2 OS=Glycine soja OX=3848 GN=D0Y65_002722 PE=4 SV=1	GLYMA_02G019600	ENQANPPPAK(1)GLQVQR					_x000D_
	I1JBV5	339	K	Pyruvate dehydrogenase E1 component subunit alpha	100816737	LVLSHDIAAEK(1)ELK					_x000D_
	I1JC44	25	K	ATP-citrate synthase alpha chain protein 1 isoform A OS=Glycine soja OX=3848 GN=D0Y65_002875 PE=4 SV=1	GLYMA_02G036300	LSGK(1)ELPIK					_x000D_
	I1JC93	70	K	CAAD domain-containing protein	100305966	SSGGSQFFNEK(1)R					_x000D_
	I1JCG8	353	K	"Ferredoxin--NADP reductase, chloroplastic"	100798467	K(1)AEQWNVEVY					_x000D_
	I1JCG8	292	K	"Ferredoxin--NADP reductase, chloroplastic"	100798467	GEK(1)MYIQTR					_x000D_
	I1JCG8	133	K	"Ferredoxin--NADP reductase, chloroplastic"	100798467	EGQSIGVIPDGIDK(0.961)NGK(0.039)PHK					_x000D_
	I1JCG8	270	K	"Ferredoxin--NADP reductase, chloroplastic"	100798467	MQEK(1)SPENFR					_x000D_
	I1JD96	338	K	GFO_IDH_MocA domain-containing protein	100778071	K(1)TQLVLDAVK					_x000D_
	I1JDS1	181	K	PsbP domain-containing protein	100789641	IVEAK(1)ELDVEGK					_x000D_
	I1JDU8	524	K	Serine/threonine-protein phosphatase 2A 65 kDa regulatory subunit A beta isoform OS=Glycine soja OX=3848 GN=D0Y65_003467 PE=4 SV=1	100796862	VPNIK(1)FNVAK					_x000D_
	I1JDV9	277	K	Zn-dependent hydrolase of the beta-lactamase fold protein OS=Medicago truncatula OX=3880 GN=11442133 PE=4 SV=1	100798986	LAK(1)LLQAK					_x000D_
	I1JEV6	345	K	Abhydrolase_3 domain-containing protein	100800733	GLYYK(1)ELLEK					_x000D_
	I1JEV6	291	K	Abhydrolase_3 domain-containing protein	100800733	K(1)IHDLWR					_x000D_
	I1JEV6	318	K	Abhydrolase_3 domain-containing protein	100800733	FACPSESGSDDPIINPSK(0.029)DPK(0.971)LGK					_x000D_
	I1JFA6	182	K	Epimerase domain-containing protein	100795966	SSGVK(1)QFLFVSSAGIYKPTDEPPHVEGDVVK					_x000D_
	I1JFA6	328	K	Epimerase domain-containing protein	100795966	PVNILHYDPK(1)AVGVDAK					_x000D_
	I1JFA6	177	K	Epimerase domain-containing protein	100795966	PVIDWAK(1)SSGVK					_x000D_
	I1JFA6	121	K	Epimerase domain-containing protein	100795966	MK(0.999)K(0.001)PPFNR					_x000D_
	I1JFT4	212	K	Lipoxygenase	100795276	SDSPVK(1)R					_x000D_
	I1JFT4	385	K	Lipoxygenase	100795276	VIPK(1)LLSVVNDK					_x000D_
	I1JFT4	393	K	Lipoxygenase	100795276	LLSVVNDK(1)QNLLR					_x000D_
	I1JFT4	870	K	Lipoxygenase	100795276	LK(1)EIEGIIDSR					_x000D_
	I1JFT4	406	K	Lipoxygenase	100795276	FDTPDAFK(1)R					_x000D_
	I1JG19	163	K	PAP_fibrillin domain-containing protein	100815867	MDVVIK(1)DGNAK					_x000D_
	I1JG82	144	K	Tr-type G domain-containing protein	100785222	NTSVTYK(1)DAK					_x000D_
	I1JGR4	212	K	MI domain-containing protein	100789296	TVK(1)GILNK					_x000D_
	I1JGR4	217	K	MI domain-containing protein	100789296	GILNK(1)LTPEK					_x000D_
	I1JGR4	222	K	MI domain-containing protein	100789296	LTPEK(1)FDLLK					_x000D_
	I1JHJ8	726	K	"Protein TIC110, chloroplastic OS=Glycine soja OX=3848 GN=D0Y65_004847 PE=4 SV=1"	100810328	VPFGAQITTK(1)K					_x000D_
	I1JHJ8	441	K	"Protein TIC110, chloroplastic OS=Glycine soja OX=3848 GN=D0Y65_004847 PE=4 SV=1"	100810328	NIFGLGK(1)R					_x000D_
	I1JHJ8	801	K	"Protein TIC110, chloroplastic OS=Glycine soja OX=3848 GN=D0Y65_004847 PE=4 SV=1"	100810328	IIK(1)SITTTK					_x000D_
	I1JHJ8	893	K	"Protein TIC110, chloroplastic OS=Glycine soja OX=3848 GN=D0Y65_004847 PE=4 SV=1"	100810328	GVVHELAK(1)GR					_x000D_
	I1JHJ8	798	K	"Protein TIC110, chloroplastic OS=Glycine soja OX=3848 GN=D0Y65_004847 PE=4 SV=1"	100810328	QVGLPQEYAQK(1)IIK					_x000D_
	I1JHJ8	157	K	"Protein TIC110, chloroplastic OS=Glycine soja OX=3848 GN=D0Y65_004847 PE=4 SV=1"	100810328	EEIEAIASK(1)YGVSK					_x000D_
	I1JHJ8	290	K	"Protein TIC110, chloroplastic OS=Glycine soja OX=3848 GN=D0Y65_004847 PE=4 SV=1"	100810328	LFASK(1)LK					_x000D_
	I1JHJ8	553	K	"Protein TIC110, chloroplastic OS=Glycine soja OX=3848 GN=D0Y65_004847 PE=4 SV=1"	100810328	VVK(1)EAIASGVDGYDAEIQK					_x000D_
	I1JHJ8	595	K	"Protein TIC110, chloroplastic OS=Glycine soja OX=3848 GN=D0Y65_004847 PE=4 SV=1"	100810328	K(1)IFINYIK					_x000D_
	I1JHJ8	824	K	"Protein TIC110, chloroplastic OS=Glycine soja OX=3848 GN=D0Y65_004847 PE=4 SV=1"	100810328	LNMK(1)QIR					_x000D_
	I1JHJ8	308	K	"Protein TIC110, chloroplastic OS=Glycine soja OX=3848 GN=D0Y65_004847 PE=4 SV=1"	100810328	K(1)EQQLCR					_x000D_
	I1JHJ8	881	K	"Protein TIC110, chloroplastic OS=Glycine soja OX=3848 GN=D0Y65_004847 PE=4 SV=1"	100810328	IPSDLNINK(1)EK					_x000D_
	I1JHJ8	602	K	"Protein TIC110, chloroplastic OS=Glycine soja OX=3848 GN=D0Y65_004847 PE=4 SV=1"	100810328	IFINYIK(1)R					_x000D_
	I1JHJ8	302	K	"Protein TIC110, chloroplastic OS=Glycine soja OX=3848 GN=D0Y65_004847 PE=4 SV=1"	100810328	DIDAEK(1)LVALR					_x000D_
	I1JHJ8	678	K	"Protein TIC110, chloroplastic OS=Glycine soja OX=3848 GN=D0Y65_004847 PE=4 SV=1"	100810328	ELTEK(0.997)LGK(0.003)PGQTEITLK					_x000D_
	I1JIA7	136	K	IGPS domain-containing protein	100790882	DTEVSHLK(1)ER					_x000D_
	I1JJ05	215	K	PsbP domain-containing protein	100813388	TADGDEGGK(1)HHIIR					_x000D_
	I1JJ05	141	K	PsbP domain-containing protein	100813388	K(1)SITDYGSPEEFLSK					_x000D_
	I1JJ05	232	K	PsbP domain-containing protein	100813388	LFICK(1)AQAGDK					_x000D_
	I1JJ05	227	K	PsbP domain-containing protein	100813388	DGK(1)LFICK					_x000D_
	I1JJ05	140	K	PsbP domain-containing protein	100813388	YEDNFDSTTNVVVTITPTDK(1)K					_x000D_
	I1JJ05	110	K	PsbP domain-containing protein	100813388	WNPSK(1)EVEYTGQVVR					_x000D_
	I1JJ73	124	K	Lipocln_cytosolic_FA-bd_dom domain-containing protein	GLYMA_02G289400	WFEVASLK(1)R					_x000D_
	I1JJ73	106	K	Lipocln_cytosolic_FA-bd_dom domain-containing protein	GLYMA_02G289400	GMTAK(1)DFDPVR					_x000D_
	I1JJ73	253	K	Lipocln_cytosolic_FA-bd_dom domain-containing protein	GLYMA_02G289400	YK(1)SYLANYGYDPSK					_x000D_
	I1JJB5	187	K	Lipoyl-binding domain-containing protein	100799149	SADATHVAPSETISEK(1)AAPQPTQK					_x000D_
	I1JJB5	195	K	Lipoyl-binding domain-containing protein	100799149	AAPQPTQK(1)VSEEK					_x000D_
	I1JJE0	480	K	"Trigger factor-like protein TIG, Chloroplastic (Fragment) OS=Glycine soja OX=3848 GN=D0Y65_005457 PE=3 SV=1"	100805543	QSLAVGDIYK(1)R					_x000D_
	I1JJQ4	269	K	HATPase_c domain-containing protein	100794913	LTLYLK(1)R					_x000D_
	I1JJQ4	128	K	HATPase_c domain-containing protein	100794913	ELISNASDALDK(1)LR					_x000D_
	I1JL80	149	K	Ferritin	GLYMA_03G050100	LIK(1)YQNIR					_x000D_
	I1JL80	127	K	Ferritin	GLYMA_03G050100	DNIALK(1)GLAK					_x000D_
	I1JL80	146	K	Ferritin	GLYMA_03G050100	ESSEEEREHAEK(1)LIK					_x000D_
	I1JL80	72	K	Ferritin	GLYMA_03G050100	K(1)DYLAVPIAHNVSLAR					_x000D_
	I1JL80	229	K	Ferritin	GLYMA_03G050100	K(1)IAEYVTQLR					_x000D_
	I1JL80	195	K	Ferritin	GLYMA_03G050100	LTNEK(1)LLHVHSVADR					_x000D_
	I1JM69	132	K	40S ribosomal protein S8	100794937	K(1)ETAEEGGDAAAAAEEAK					_x000D_
	I1JMJ8	74	K	"10 kDa chaperonin 1, chloroplastic isoform C OS=Glycine soja OX=3848 GN=D0Y65_006735 PE=4 SV=1"	100306026	TVGGVLLPK(1)SAVK					_x000D_
	I1JMJ8	65	K	"10 kDa chaperonin 1, chloroplastic isoform C OS=Glycine soja OX=3848 GN=D0Y65_006735 PE=4 SV=1"	100306026	LEELSDK(1)TVGGVLLPK					_x000D_
	I1JMJ8	47	K	"10 kDa chaperonin 1, chloroplastic isoform C OS=Glycine soja OX=3848 GN=D0Y65_006735 PE=4 SV=1"	100306026	WEPTK(1)VVPQADR					_x000D_
	I1JN14	118	K	PsbP domain-containing protein	GLYMA_03G123100	FILPPTWK(1)QAR					_x000D_
	I1JN14	229	K	PsbP domain-containing protein	GLYMA_03G123100	YVLETPYALTGTHNLAK(1)ATAK					_x000D_
	I1JN14	148	K	PsbP domain-containing protein	GLYMA_03G123100	FEDEK(1)QGK					_x000D_
	I1JN14	96	K	PsbP domain-containing protein	GLYMA_03G123100	ATPK(1)DTPALR					_x000D_
	I1JNI8	77	K	Rhodanese domain-containing protein	100500055	DK(1)NQFER					_x000D_
	I1JPH8	165	K	"ATP phosphoribosyltransferase 2, chloroplastic isoform A OS=Glycine soja OX=3848 GN=D0Y65_007472 PE=4 SV=1"	GLYMA_03G176400	MPQWTEEK(1)PLR					_x000D_
	I1JPH8	66	K	"ATP phosphoribosyltransferase 2, chloroplastic isoform A OS=Glycine soja OX=3848 GN=D0Y65_007472 PE=4 SV=1"	GLYMA_03G176400	NCQLSVK(1)QVNPR					_x000D_
	I1JPH8	335	K	"ATP phosphoribosyltransferase 2, chloroplastic isoform A OS=Glycine soja OX=3848 GN=D0Y65_007472 PE=4 SV=1"	GLYMA_03G176400	ALYK(1)SIQQLR					_x000D_
	I1JPP3	709	K	Cell division cycle protein 48-like isoform A OS=Glycine soja OX=3848 GN=D0Y65_051863 PE=4 SV=1	100791603	ENIEK(1)DIER					_x000D_
	I1JPP3	618	K	Cell division cycle protein 48-like isoform A OS=Glycine soja OX=3848 GN=D0Y65_051863 PE=4 SV=1	100791603	VLNQLLTEMDGMSAK(1)K					_x000D_
	I1JPP3	509	K	Cell division cycle protein 48-like isoform A OS=Glycine soja OX=3848 GN=D0Y65_051863 PE=4 SV=1	100791603	FEK(1)FGMSPSK					_x000D_
	I1JPP3	746	K	Cell division cycle protein 48-like isoform A OS=Glycine soja OX=3848 GN=D0Y65_051863 PE=4 SV=1	100791603	AAHFEESMK(1)YAR					_x000D_
	I1JPP3	569	K	Cell division cycle protein 48-like isoform A OS=Glycine soja OX=3848 GN=D0Y65_051863 PE=4 SV=1	100791603	EIFDK(1)AR					_x000D_
	I1JPP3	402	K	Cell division cycle protein 48-like isoform A OS=Glycine soja OX=3848 GN=D0Y65_051863 PE=4 SV=1	100791603	LAEDVDLEK(1)IAK					_x000D_
	I1JPP3	243	K	Cell division cycle protein 48-like isoform A OS=Glycine soja OX=3848 GN=D0Y65_051863 PE=4 SV=1	100791603	SIGVK(0.1)PPK(0.9)GILLYGPPGSGK					_x000D_
	I1JPP3	215	K	Cell division cycle protein 48-like isoform A OS=Glycine soja OX=3848 GN=D0Y65_051863 PE=4 SV=1	100791603	K(1)QMAQIR					_x000D_
	I1JPP3	506	K	Cell division cycle protein 48-like isoform A OS=Glycine soja OX=3848 GN=D0Y65_051863 PE=4 SV=1	100791603	ELQETVQYPVEHPEK(1)FEK					_x000D_
	I1JPP3	672	K	Cell division cycle protein 48-like isoform A OS=Glycine soja OX=3848 GN=D0Y65_051863 PE=4 SV=1	100791603	SPVSK(1)DVDLR					_x000D_
	I1JPW5	204	K	Enolase isoform A OS=Glycine soja OX=3848 GN=D0Y65_007606 PE=3 SV=1	100811084	K(1)YGQDAVNVGDEGGFAPNIQENK					_x000D_
	I1JPW5	268	K	Enolase isoform A OS=Glycine soja OX=3848 GN=D0Y65_007606 PE=3 SV=1	100811084	TYDLNFK(1)EDNNDGSQK					_x000D_
	I1JPW5	277	K	Enolase isoform A OS=Glycine soja OX=3848 GN=D0Y65_007606 PE=3 SV=1	100811084	EDNNDGSQK(1)ISGDALK					_x000D_
	I1JPW5	284	K	Enolase isoform A OS=Glycine soja OX=3848 GN=D0Y65_007606 PE=3 SV=1	100811084	ISGDALK(1)DLYK					_x000D_
	I1JQ35	418	K	SRP54 domain-containing protein	100782581	TVAK(1)MGSVSR					_x000D_
	I1JQ35	282	K	SRP54 domain-containing protein	100782581	TMMDELK(1)EVK					_x000D_
	I1JQ35	94	K	SRP54 domain-containing protein	100782581	LK(1)GEEVLSK					_x000D_
	I1JQ35	347	K	SRP54 domain-containing protein	100782581	PIK(1)LVGR					_x000D_
	I1JQ35	397	K	SRP54 domain-containing protein	100782581	QEDAEELQK(1)K					_x000D_
	I1JQ35	530	K	SRP54 domain-containing protein	100782581	AEEK(1)APPGTAR					_x000D_
	I1JQ35	101	K	SRP54 domain-containing protein	100782581	LK(0.001)GEEVLSK(0.999)ENIVEPMR					_x000D_
	I1JQS1	913	K	Peptidase_S9 domain-containing protein	GLYMA_03G219500	YCVSNSSEAGEDHATDTVK(1)EHVSK					_x000D_
	I1JQS1	373	K	Peptidase_S9 domain-containing protein	GLYMA_03G219500	KVELWSADGK(1)LIR					_x000D_
	I1JQS1	600	K	Peptidase_S9 domain-containing protein	GLYMA_03G219500	ILTSK(1)ESK					_x000D_
	I1JQS1	277	K	Peptidase_S9 domain-containing protein	GLYMA_03G219500	K(0.132)PLVPSCPK(0.868)IQSNEER					_x000D_
	I1JQS1	829	K	Peptidase_S9 domain-containing protein	GLYMA_03G219500	K(1)PILLIHGEEDNNPGTLTMQSDR					_x000D_
	I1JQS1	269	K	Peptidase_S9 domain-containing protein	GLYMA_03G219500	K(1)PLVPSCPK					_x000D_
	I1JQS1	364	K	Peptidase_S9 domain-containing protein	GLYMA_03G219500	K(1)VELWSADGK					_x000D_
	I1JQU8	113	K	Nitrogen regulatory protein P-II-like isoform B OS=Glycine soja OX=3848 GN=D0Y65_007906 PE=4 SV=1	GLYMA_03G222100	GFGSQGGSK(1)ER					_x000D_
	I1JR38	251	K	Epimerase domain-containing protein	GLYMA_03G230000	PIPIPGSGIQITQLGHVK(1)DLAK					_x000D_
	I1JR38	190	K	Epimerase domain-containing protein	GLYMA_03G230000	GK(1)LETESLLQAR					_x000D_
	I1JR38	75	K	Epimerase domain-containing protein	GLYMA_03G230000	LLVK(1)EGHQVTLFTR					_x000D_
	I1JR38	328	K	Epimerase domain-containing protein	GLYMA_03G230000	DQHFFASVEK(1)AK					_x000D_
	I1JR38	108	K	Epimerase domain-containing protein	GLYMA_03G230000	APVTQQLPGESDSDYADFSSK(1)ILHLK					_x000D_
	I1JR38	305	K	Epimerase domain-containing protein	GLYMA_03G230000	AGGFPEPEIIHYNPK(1)DFDFGK					_x000D_
	I1JR38	268	K	Epimerase domain-containing protein	GLYMA_03G230000	ASK(1)EVFNISGDK					_x000D_
	I1JR38	184	K	Epimerase domain-containing protein	GLYMA_03G230000	SDLLPHAETDAVDPK(1)SR					_x000D_
	I1JR38	360	K	Epimerase domain-containing protein	GLYMA_03G230000	K(1)EADFSTDDIILGK					_x000D_
	I1JR38	87	K	Epimerase domain-containing protein	GLYMA_03G230000	GK(1)APVTQQLPGESDSDYADFSSK					_x000D_
	I1JR38	265	K	Epimerase domain-containing protein	GLYMA_03G230000	AFIQVLGNEK(1)ASK					_x000D_
	I1JR38	117	K	Epimerase domain-containing protein	GLYMA_03G230000	K(1)DFDFVK					_x000D_
	I1JR38	311	K	Epimerase domain-containing protein	GLYMA_03G230000	DFDFGK(1)K					_x000D_
	I1JR38	55	K	Epimerase domain-containing protein	GLYMA_03G230000	K(1)ILIMGGTR					_x000D_
	I1JR38	290	K	Epimerase domain-containing protein	GLYMA_03G230000	ACAK(1)AGGFPEPEIIHYNPK					_x000D_
	I1JR38	113	K	Epimerase domain-containing protein	GLYMA_03G230000	ILHLK(1)GDRK					_x000D_
	I1JR41	144	K	PsbP domain-containing protein	100792664	SVEDLGPPQEAGK(1)K					_x000D_
	I1JSC6	109	K	"50S ribosomal protein L3, chloroplastic OS=Glycine soja OX=3848 GN=D0Y65_008343 PE=3 SV=1"	100802392	LTK(1)PEIGHLQK					_x000D_
	I1JSC6	254	K	"50S ribosomal protein L3, chloroplastic OS=Glycine soja OX=3848 GN=D0Y65_008343 PE=3 SV=1"	100802392	ITPAK(1)IVGK					_x000D_
	I1JSC6	106	K	"50S ribosomal protein L3, chloroplastic OS=Glycine soja OX=3848 GN=D0Y65_008343 PE=3 SV=1"	100802392	K(0.981)LTK(0.019)PEIGHLQK					_x000D_
	I1JSC6	117	K	"50S ribosomal protein L3, chloroplastic OS=Glycine soja OX=3848 GN=D0Y65_008343 PE=3 SV=1"	100802392	LTK(0.021)PEIGHLQK(0.979)VGAIPMR					_x000D_
	I1JSC6	171	K	"50S ribosomal protein L3, chloroplastic OS=Glycine soja OX=3848 GN=D0Y65_008343 PE=3 SV=1"	100802392	GFQGGIK(1)R					_x000D_
	I1JSC6	258	K	"50S ribosomal protein L3, chloroplastic OS=Glycine soja OX=3848 GN=D0Y65_008343 PE=3 SV=1"	100802392	IVGK(1)NIPK					_x000D_
	I1JSD2	85	K	"Glutamate-1-semialdehyde 2,1-aminomutase, chloroplastic isoform A OS=Glycine soja OX=3848 GN=D0Y65_008349 PE=3 SV=1"	100790574	SVGGQPIVIDSVK(1)GSR					_x000D_
	I1JSD2	57	K	"Glutamate-1-semialdehyde 2,1-aminomutase, chloroplastic isoform A OS=Glycine soja OX=3848 GN=D0Y65_008349 PE=3 SV=1"	100790574	SEEAFAAAK(1)ELMPGGVNSPVR					_x000D_
	I1JSD2	458	K	"Glutamate-1-semialdehyde 2,1-aminomutase, chloroplastic isoform A OS=Glycine soja OX=3848 GN=D0Y65_008349 PE=3 SV=1"	100790574	K(1)TIAAAEK					_x000D_
	I1JSD2	361	K	"Glutamate-1-semialdehyde 2,1-aminomutase, chloroplastic isoform A OS=Glycine soja OX=3848 GN=D0Y65_008349 PE=3 SV=1"	100790574	IK(1)EPGTYEYLDK					_x000D_
	I1JSD2	48	K	"Glutamate-1-semialdehyde 2,1-aminomutase, chloroplastic isoform A OS=Glycine soja OX=3848 GN=D0Y65_008349 PE=3 SV=1"	100790574	LTLTK(1)SEEAFAAAK					_x000D_
	I1JSD2	422	K	"Glutamate-1-semialdehyde 2,1-aminomutase, chloroplastic isoform A OS=Glycine soja OX=3848 GN=D0Y65_008349 PE=3 SV=1"	100790574	SDTDK(1)FAR					_x000D_
	I1JSJ3	289	K	Fructose-bisphosphate aldolase	100798677	ATPLQVADYTLK(1)LLHR					_x000D_
	I1JSJ3	374	K	Fructose-bisphosphate aldolase	100798677	SNSLAQLGK(1)YTAEGESEEATR					_x000D_
	I1JSJ3	277	K	Fructose-bisphosphate aldolase	100798677	DK(1)ATPLQVADYTLK					_x000D_
	I1JSR4	92	K	PsbP domain-containing protein	100785276	VYTDDENK(1)FK					_x000D_
	I1JSR4	233	K	PsbP domain-containing protein	100785276	YASK(1)VQK					_x000D_
	I1JSR4	236	K	PsbP domain-containing protein	100785276	VQK(1)VVASFR					_x000D_
	I1JSS5	130	K	PPIase FKBP-type domain-containing protein	100527183	ESK(1)LLAGNR					_x000D_
	I1JSS5	145	K	PPIase FKBP-type domain-containing protein	100527183	IIAQPYEFK(1)VGAPPGK					_x000D_
	I1JSS5	100	K	PPIase FKBP-type domain-containing protein	100527183	YYDLVEGK(1)GPVAEK					_x000D_
	I1JST2	159	K	Glyceraldehyde-3-phosphate dehydrogenase	100806482	SIK(1)VVSSR					_x000D_
	I1JST2	156	K	Glyceraldehyde-3-phosphate dehydrogenase	100806482	ILDNETITVDGK(1)SIK					_x000D_
	I1JST2	259	K	Glyceraldehyde-3-phosphate dehydrogenase	100806482	ILDAEFGIVK(1)GTMTTTHSYTGDQR					_x000D_
	I1JUK7	159	K	AA_kinase domain-containing protein	100780093	VNK(1)TLVSLINK					_x000D_
	I1JUU8	234	K	"Putative lactoylglutathione lyase, chloroplastic OS=Glycine soja OX=3848 GN=D0Y65_009134 PE=4 SV=1"	100810908	AIAFYEK(1)AVGMK					_x000D_
	I1JUU8	97	K	"Putative lactoylglutathione lyase, chloroplastic OS=Glycine soja OX=3848 GN=D0Y65_009134 PE=4 SV=1"	100810908	VGDLEK(1)TIK					_x000D_
	I1JUU8	239	K	"Putative lactoylglutathione lyase, chloroplastic OS=Glycine soja OX=3848 GN=D0Y65_009134 PE=4 SV=1"	100810908	AVGMK(1)LLR					_x000D_
	I1JVN0	116	K	"Photosystem I reaction center subunit V, chloroplastic OS=Glycine soja OX=3848 GN=D0Y65_009399 PE=4 SV=1"	GLYMA_04G112800	AK(1)EYVSLLK					_x000D_
	I1JVN0	97	K	"Photosystem I reaction center subunit V, chloroplastic OS=Glycine soja OX=3848 GN=D0Y65_009399 PE=4 SV=1"	GLYMA_04G112800	ENVAK(1)QVPEQNGLTHFEAGDTR					_x000D_
	I1JWK3	180	K	5-methyltetrahydropteroyltriglutamate--homocysteine methyltransferase OS=Glycine soja OX=3848 GN=D0Y65_053204 PE=3 SV=1	100776541	VVDEYK(1)EAK					_x000D_
	I1JWK3	444	K	5-methyltetrahydropteroyltriglutamate--homocysteine methyltransferase OS=Glycine soja OX=3848 GN=D0Y65_053204 PE=3 SV=1	100776541	AAAALK(1)GSDHR					_x000D_
	I1JWL3	575	K	"Serine protease SPPA, chloroplastic isoform A OS=Glycine soja OX=3848 GN=D0Y65_009869 PE=4 SV=1"	100781522	VWTGK(1)DAALR					_x000D_
	I1JWL3	148	K	"Serine protease SPPA, chloroplastic isoform A OS=Glycine soja OX=3848 GN=D0Y65_009869 PE=4 SV=1"	100781522	GQISDQVK(1)SR					_x000D_
	I1JWL3	268	K	"Serine protease SPPA, chloroplastic isoform A OS=Glycine soja OX=3848 GN=D0Y65_009869 PE=4 SV=1"	100781522	YK(1)SAGDQLAR					_x000D_
	I1JWN7	92	K	Plant/F13G24-250 protein OS=Medicago truncatula OX=3880 GN=11445773 PE=4 SV=2	100787404	LLSK(1)AEK					_x000D_
	I1JWN7	88	K	Plant/F13G24-250 protein OS=Medicago truncatula OX=3880 GN=11445773 PE=4 SV=2	100787404	MEQLK(1)LLSK					_x000D_
	I1JWN7	56	K	Plant/F13G24-250 protein OS=Medicago truncatula OX=3880 GN=11445773 PE=4 SV=2	100787404	K(1)NSTVFPLGEQPR					_x000D_
	I1JWN7	95	K	Plant/F13G24-250 protein OS=Medicago truncatula OX=3880 GN=11445773 PE=4 SV=2	100787404	AEK(1)AGLLSAAEK					_x000D_
	I1JWN7	79	K	Plant/F13G24-250 protein OS=Medicago truncatula OX=3880 GN=11445773 PE=4 SV=2	100787404	SSPATATPPIK(1)LLTR					_x000D_
	I1JXC1	365	K	Elongation factor Tu	100805960	GVQK(1)TDIQR					_x000D_
	I1JXC1	385	K	Elongation factor Tu	100805960	PGTITPHTK(1)FSAIVYVLK					_x000D_
	I1JXC1	394	K	Elongation factor Tu	100805960	FSAIVYVLK(1)K					_x000D_
	I1JXC1	81	K	Elongation factor Tu	100805960	K(1)PHVNIGTIGHVDHGK					_x000D_
	I1JXC1	269	K	Elongation factor Tu	100805960	RGDNEWVDK(1)IYK					_x000D_
	I1JXC1	117	K	Elongation factor Tu	100805960	K(1)YDEIDAAPEER					_x000D_
	I1JXC1	422	K	Elongation factor Tu	100805960	TTDVTGK(1)VTAITNDRDEESQMVMPGDR					_x000D_
	I1JXF1	231	K	CBBY-like protein OS=Glycine soja OX=3848 GN=D0Y65_010207 PE=4 SV=1	100816266	IK(1)IFAGDVVPR					_x000D_
	I1JXF1	180	K	CBBY-like protein OS=Glycine soja OX=3848 GN=D0Y65_010207 PE=4 SV=1	100816266	TELFMALIEK(1)K					_x000D_
	I1JXF1	145	K	CBBY-like protein OS=Glycine soja OX=3848 GN=D0Y65_010207 PE=4 SV=1	100816266	MTAYFNK(1)VGWPANAPTGEQER					_x000D_
	I1JXF1	181	K	CBBY-like protein OS=Glycine soja OX=3848 GN=D0Y65_010207 PE=4 SV=1	100816266	K(1)LLPLRPGVAK					_x000D_
	I1JXF1	160	K	CBBY-like protein OS=Glycine soja OX=3848 GN=D0Y65_010207 PE=4 SV=1	100816266	K(1)EFIASLHK					_x000D_
	I1JY99	52	K	Peroxidase	100803637	STVQSAISK(1)ETR					_x000D_
	I1JYI1	258	K	Ribosom_S30AE_C domain-containing protein	GLYMA_04G228400	K(1)EGGYGLIVPK					_x000D_
	I1JYY2	124	K	Thioredoxin domain-containing protein	GLYMA_04G242000	DYAGK(1)IACYK					_x000D_
	I1JZ45	155	K	PEROXIDASE_4 domain-containing protein	100802238	FEIELK(1)HGANAGLVNALK					_x000D_
	I1JZ45	341	K	PEROXIDASE_4 domain-containing protein	100802238	YAEDQEAFFK(1)DYAEAHAK					_x000D_
	I1JZ45	167	K	PEROXIDASE_4 domain-containing protein	100802238	HGANAGLVNALK(1)LLQPIK					_x000D_
	I1JZ45	331	K	PEROXIDASE_4 domain-containing protein	100802238	VYAEK(1)YAEDQEAFFK					_x000D_
	I1JZ45	269	K	PEROXIDASE_4 domain-containing protein	100802238	SGWGK(1)PETK					_x000D_
	I1JZ45	349	K	PEROXIDASE_4 domain-containing protein	100802238	DYAEAHAK(1)LSNLGAK					_x000D_
	I1JZ45	380	K	PEROXIDASE_4 domain-containing protein	100802238	FVAAK(1)YSTGK					_x000D_
	I1JZ45	300	K	PEROXIDASE_4 domain-containing protein	100802238	FDNSYFK(1)DIK					_x000D_
	I1JZ45	246	K	PEROXIDASE_4 domain-containing protein	100802238	MGLNDK(1)EIVALSGAHTLGR					_x000D_
	I1JZ45	273	K	PEROXIDASE_4 domain-containing protein	100802238	SGWGK(0.001)PETK(0.999)YTK					_x000D_
	I1JZ45	108	K	PEROXIDASE_4 domain-containing protein	100802238	EDIK(1)ELLNSK					_x000D_
	I1JZ45	114	K	PEROXIDASE_4 domain-containing protein	100802238	ELLNSK(1)FCHPILIR					_x000D_
	I1JZ45	173	K	PEROXIDASE_4 domain-containing protein	100802238	LLQPIK(1)DK					_x000D_
	I1JZ45	393	K	PEROXIDASE_4 domain-containing protein	100802238	ELSDGMK(1)QK					_x000D_
	I1JZ45	101	K	PEROXIDASE_4 domain-containing protein	100802238	SVASDPDQLK(1)SAR					_x000D_
	I1JZI4	64	K	RRM domain-containing protein	100782808	EAFSK(1)YGEVVDAR					_x000D_
	I1JZW5	368	K	Aldedh domain-containing protein	GLYMA_05G033500	SEGATILTGGSRPEHLK(1)K					_x000D_
	I1JZW5	345	K	Aldedh domain-containing protein	GLYMA_05G033500	ILK(1)FISNAK					_x000D_
	I1JZW5	88	K	Aldedh domain-containing protein	GLYMA_05G033500	ITEK(0.984)K(0.016)PELAK					_x000D_
	I1JZW5	320	K	Aldedh domain-containing protein	GLYMA_05G033500	NIK(1)ISDPLEEGCR					_x000D_
	I1JZW5	144	K	Aldedh domain-containing protein	GLYMA_05G033500	AHVSLPMDTFK(1)SYVLK					_x000D_
	I1JZW5	62	K	Aldedh domain-containing protein	GLYMA_05G033500	NK(1)GADWASASGSVR					_x000D_
	I1K081	112	K	Nucleoside diphosphate kinase	100500478	LTGLK(1)LFQCSK					_x000D_
	I1K081	131	K	Nucleoside diphosphate kinase	100500478	QK(1)SFFPK					_x000D_
	I1K081	200	K	Nucleoside diphosphate kinase	100500478	NVVHGSDSPENGK(1)R					_x000D_
	I1K081	118	K	Nucleoside diphosphate kinase	100500478	LFQCSK(1)ELAEEHYK					_x000D_
	I1K081	162	K	Nucleoside diphosphate kinase	100500478	K(1)LIGATDPLQAEPGTIR					_x000D_
	I1K081	107	K	Nucleoside diphosphate kinase	100500478	GFK(1)LTGLK					_x000D_
	I1K081	126	K	Nucleoside diphosphate kinase	100500478	ELAEEHYK(1)DLK					_x000D_
	I1K099	237	K	"Argininosuccinate synthase, chloroplastic OS=Glycine soja OX=3848 GN=D0Y65_045674 PE=3 SV=1"	GLYMA_05G046700	EDAIEYAK(1)K					_x000D_
	I1K099	197	K	"Argininosuccinate synthase, chloroplastic OS=Glycine soja OX=3848 GN=D0Y65_045674 PE=3 SV=1"	GLYMA_05G046700	EVGADAVSHGCTGK(1)GNDQVR					_x000D_
	I1K099	183	K	"Argininosuccinate synthase, chloroplastic OS=Glycine soja OX=3848 GN=D0Y65_045674 PE=3 SV=1"	GLYMA_05G046700	AMVDVAK(1)EVGADAVSHGCTGK					_x000D_
	I1K099	247	K	"Argininosuccinate synthase, chloroplastic OS=Glycine soja OX=3848 GN=D0Y65_045674 PE=3 SV=1"	GLYMA_05G046700	HSIPVPVTK(1)K					_x000D_
	I1K099	422	K	"Argininosuccinate synthase, chloroplastic OS=Glycine soja OX=3848 GN=D0Y65_045674 PE=3 SV=1"	GLYMA_05G046700	LYK(1)GSVTVTSR					_x000D_
	I1K0B2	189	K	"ATP synthase delta chain, chloroplastic OS=Glycine soja OX=3848 GN=D0Y65_011302 PE=3 SV=1"	100815063	LESQHLAQIAK(1)QVQK					_x000D_
	I1K0B2	198	K	"ATP synthase delta chain, chloroplastic OS=Glycine soja OX=3848 GN=D0Y65_011302 PE=3 SV=1"	100815063	LTGTK(1)NVR					_x000D_
	I1K0B2	222	K	"ATP synthase delta chain, chloroplastic OS=Glycine soja OX=3848 GN=D0Y65_011302 PE=3 SV=1"	100815063	YSGSK(1)LIDMSVR					_x000D_
	I1K0K6	613	K	"Elongation factor G-2, chloroplastic"	fusA2	SEIK(1)GGAVPK					_x000D_
	I1K0K6	572	K	"Elongation factor G-2, chloroplastic"	fusA2	ESISK(1)TAEVK					_x000D_
	I1K0K6	418	K	"Elongation factor G-2, chloroplastic"	fusA2	VYAGK(1)LSAGSYVLNANK					_x000D_
	I1K0K6	582	K	"Elongation factor G-2, chloroplastic"	fusA2	K(1)QSGGQGQFADITVR					_x000D_
	I1K0K6	720	K	"Elongation factor G-2, chloroplastic"	fusA2	GQINSFGDK(1)PGGLK					_x000D_
	I1K0K6	506	K	"Elongation factor G-2, chloroplastic"	fusA2	ADVDK(1)MATGLIK					_x000D_
	I1K0K6	499	K	"Elongation factor G-2, chloroplastic"	fusA2	VAIEPK(1)TK					_x000D_
	I1K0K6	106	K	"Elongation factor G-2, chloroplastic"	fusA2	NIGIMAHIDAGK(1)TTTTER					_x000D_
	I1K0K6	619	K	"Elongation factor G-2, chloroplastic"	fusA2	GGAVPK(1)EYIPGVMK					_x000D_
	I1K0K6	219	K	"Elongation factor G-2, chloroplastic"	fusA2	ICFVNK(1)MDR					_x000D_
	I1K181	165	K	Rhodanese domain-containing protein	100806845	TVADAAQQTTK(1)VIEVAK					_x000D_
	I1K181	134	K	Rhodanese domain-containing protein	100806845	K(1)AQEALQSSGVDTEPVITAAK					_x000D_
	I1K1G4	84	K	Carbonic anhydrase	GLYMA_05G007100	AIEELQK(1)LLR					_x000D_
	I1K1G4	194	K	Carbonic anhydrase	GLYMA_05G007100	NVANIVPPYDQSK(1)YAGTGAAVEYAVLHLK					_x000D_
	I1K1G4	138	K	Carbonic anhydrase	GLYMA_05G007100	YDK(1)NPALYGELAK					_x000D_
	I1K1G4	135	K	Carbonic anhydrase	GLYMA_05G007100	EK(1)YDKNPALYGELAK					_x000D_
	I1K1G4	302	K	Carbonic anhydrase	GLYMA_05G007100	TLSLK(1)GGYYDFVK					_x000D_
	I1K1G4	93	K	Carbonic anhydrase	GLYMA_05G007100	SELK(1)ATAAEK					_x000D_
	I1K1G4	77	K	Carbonic anhydrase	GLYMA_05G007100	EYEK(1)AIEELQK					_x000D_
	I1K1G4	125	K	Carbonic anhydrase	GLYMA_05G007100	IK(1)AGFIHFK(1)K					_x000D_
	I1K1G4	132	K	Carbonic anhydrase	GLYMA_05G007100	IK(1)AGFIHFK(1)K					_x000D_
	I1K1G4	148	K	Carbonic anhydrase	GLYMA_05G007100	YDKNPALYGELAK(1)GQSPK					_x000D_
	I1K1G4	257	K	Carbonic anhydrase	GLYMA_05G007100	VK(1)TQHGDAPFAELCSHCEK					_x000D_
	I1K1G4	297	K	Carbonic anhydrase	GLYMA_05G007100	DGLVNK(1)TLSLK					_x000D_
	I1K1Q3	86	K	FeThRed_A domain-containing protein	100799564	VYHVPK(1)VAELDLTGLEGEIK					_x000D_
	I1K3V0	134	K	"Transmembrane protein, putative OS=Medicago truncatula OX=3880 GN=11419025 PE=2 SV=1"	100780285	K(1)LDVDQFK					_x000D_
	I1K3V0	141	K	"Transmembrane protein, putative OS=Medicago truncatula OX=3880 GN=11419025 PE=2 SV=1"	100780285	KLDVDQFK(1)TVR					_x000D_
	I1K4I2	155	K	Haloacid dehalogenase-like hydrolase domain-containing protein isoform A OS=Glycine soja OX=3848 GN=D0Y65_012609 PE=4 SV=1	GLYMA_05G177000	LIDTLQDWK(1)TER					_x000D_
	I1K4I2	239	K	Haloacid dehalogenase-like hydrolase domain-containing protein isoform A OS=Glycine soja OX=3848 GN=D0Y65_012609 PE=4 SV=1	GLYMA_05G177000	KPSPSIYVTASK(1)K					_x000D_
	I1K4I2	164	K	Haloacid dehalogenase-like hydrolase domain-containing protein isoform A OS=Glycine soja OX=3848 GN=D0Y65_012609 PE=4 SV=1	GLYMA_05G177000	EIIK(1)SGTVKPR					_x000D_
	I1K4I2	146	K	Haloacid dehalogenase-like hydrolase domain-containing protein isoform A OS=Glycine soja OX=3848 GN=D0Y65_012609 PE=4 SV=1	GLYMA_05G177000	AK(1)LIDTLQDWK					_x000D_
	I1K506	169	K	"Phosphoribosylformylglycinamidine cyclo-ligase, chloroplastic/mitochondrial OS=Glycine soja OX=3848 GN=D0Y65_012765 PE=3 SV=1"	100790263	VIK(1)GIVDGCK					_x000D_
	I1K5E6	276	K	WD_REPEATS_REGION domain-containing protein	GLYMA_05G243800	VDLK(1)TEADATSGGGNANK					_x000D_
	I1K5I3	75	K	Semialdhyde_dh domain-containing protein	GLYMA_05G240700	SIHMLASK(1)R					_x000D_
	I1K5K3	96	K	S5 DRBM domain-containing protein	100797105	IMPVQK(1)QTR					_x000D_
	I1K6J2	432	K	Glutamate--cysteine ligase	547545	NKVPVTGLK(1)TPFR					_x000D_
	I1K6J2	208	K	Glutamate--cysteine ligase	547545	DIPIMPK(1)GR					_x000D_
	I1K6J2	140	K	Glutamate--cysteine ligase	547545	IIGLK(1)QGK					_x000D_
	I1K6J2	135	K	Glutamate--cysteine ligase	547545	VMEGDK(1)IIGLK					_x000D_
	I1K6J6	28	K	Glutathione peroxidase	GLYMA_05G207100	GNDINLGDYK(1)GK					_x000D_
	I1K6J6	18	K	Glutathione peroxidase	GLYMA_05G207100	DAK(1)GNDINLGDYK					_x000D_
	I1K6J6	7	K	Glutathione peroxidase	GLYMA_05G207100	ATSSAK(1)SVHDFTVK					_x000D_
	I1K6J6	108	K	Glutathione peroxidase	GLYMA_05G207100	VDVNGDK(1)AAPLYK					_x000D_
	I1K6J6	15	K	Glutathione peroxidase	GLYMA_05G207100	SVHDFTVK(1)DAK					_x000D_
	I1K6S6	516	K	UVR domain-containing protein	100814891	EK(1)EEFVR					_x000D_
	I1K6S6	548	K	UVR domain-containing protein	100814891	AQISALIEK(1)GK					_x000D_
	I1K6T6	113	K	Mg-por_mtran_C domain-containing protein	100817017	K(1)IYGDTDEVNR					_x000D_
	I1K764	268	K	Glucose-1-phosphate adenylyltransferase	100814910	IIQFSEK(1)PK					_x000D_
	I1K7A8	339	K	Glyceraldehyde-3-phosphate dehydrogenase	GLYMA_06G015900	K(1)GLTAEDVNAAFR					_x000D_
	I1K7A8	160	K	Glyceraldehyde-3-phosphate dehydrogenase	GLYMA_06G015900	PIK(1)VVSSR					_x000D_
	I1K7A8	314	K	Glyceraldehyde-3-phosphate dehydrogenase	GLYMA_06G015900	GK(1)LNGIALR					_x000D_
	I1K7A8	109	K	Glyceraldehyde-3-phosphate dehydrogenase	GLYMA_06G015900	K(1)DSPLEVVVVNDSGGVK					_x000D_
	I1K7A8	145	K	Glyceraldehyde-3-phosphate dehydrogenase	GLYMA_06G015900	ADVK(1)ILDNETITVDGKPIK					_x000D_
	I1K7A8	312	K	Glyceraldehyde-3-phosphate dehydrogenase	GLYMA_06G015900	AVSLVLPQLK(1)GK					_x000D_
	I1K7A8	352	K	Glyceraldehyde-3-phosphate dehydrogenase	GLYMA_06G015900	K(1)AAEGPLK					_x000D_
	I1K7A8	125	K	Glyceraldehyde-3-phosphate dehydrogenase	GLYMA_06G015900	DSPLEVVVVNDSGGVK(1)NASHLLK					_x000D_
	I1K7A8	132	K	Glyceraldehyde-3-phosphate dehydrogenase	GLYMA_06G015900	NASHLLK(1)YDSMLGTFK					_x000D_
	I1K7A8	141	K	Glyceraldehyde-3-phosphate dehydrogenase	GLYMA_06G015900	YDSMLGTFK(1)ADVK					_x000D_
	I1K7A8	260	K	Glyceraldehyde-3-phosphate dehydrogenase	GLYMA_06G015900	ILDEEFGIVK(1)GTMTTTHSYTGDQR					_x000D_
	I1K7A8	157	K	Glyceraldehyde-3-phosphate dehydrogenase	GLYMA_06G015900	ILDNETITVDGK(1)PIK					_x000D_
	I1K7F0	137	K	AAA domain-containing protein	100807408	FSK(1)DGSALQLTAVDGR					_x000D_
	I1K8F9	129	K	"NAD(P)H-quinone oxidoreductase subunit U, chloroplastic OS=Glycine soja OX=3848 GN=D0Y65_013826 PE=4 SV=1"	100782990	SQNLEEDELEK(1)K					_x000D_
	I1K9C4	258	K	PNP_UDP_1 domain-containing protein	GLYMA_06G084200	QHVFWVPVDSK(1)YYHIAK					_x000D_
	I1KA54	121	K	"30S ribosomal protein S13, chloroplastic OS=Glycine soja OX=3848 GN=D0Y65_014357 PE=3 SV=1"	GLYMA_06G109300	LK(1)DIQCYR					_x000D_
	I1KA54	153	K	"30S ribosomal protein S13, chloroplastic OS=Glycine soja OX=3848 GN=D0Y65_014357 PE=3 SV=1"	GLYMA_06G109300	K(1)VAIAGK					_x000D_
	I1KA75	60	K	Aminotran_1_2 domain-containing protein	100818968	TQQPLQIAK(1)R					_x000D_
	I1KAB1	170	K	PEROXIDASE_4 domain-containing protein	100784258	LLQPIK(1)DK					_x000D_
	I1KAB1	382	K	PEROXIDASE_4 domain-containing protein	100784258	YSTGK(1)SELSDSMK					_x000D_
	I1KAB1	390	K	PEROXIDASE_4 domain-containing protein	100784258	SELSDSMK(1)QK					_x000D_
	I1KAF2	200	K	"NAD(P)H-quinone oxidoreductase subunit M, chloroplastic OS=Glycine soja OX=3848 GN=D0Y65_014441 PE=4 SV=1"	GLYMA_06G118000	VLNFSMGK(1)PR					_x000D_
	I1KAF2	66	K	"NAD(P)H-quinone oxidoreductase subunit M, chloroplastic OS=Glycine soja OX=3848 GN=D0Y65_014441 PE=4 SV=1"	GLYMA_06G118000	VVEEEKEQEQVQTQTPK(1)PK					_x000D_
	I1KAF2	82	K	"NAD(P)H-quinone oxidoreductase subunit M, chloroplastic OS=Glycine soja OX=3848 GN=D0Y65_014441 PE=4 SV=1"	GLYMA_06G118000	PVEPQLNVK(1)SK					_x000D_
	I1KAT2	306	K	"Starch synthase, chloroplastic/amyloplastic"	GLYMA_06G129400	YRPHGVYK(1)DAR					_x000D_
	I1KAV5	181	K	"Thylakoid lumenal 17.4 kDa protein, chloroplastic isoform A OS=Glycine soja OX=3848 GN=D0Y65_014567 PE=4 SV=1"	GLYMA_06G131300	VNFEK(1)ADLEGAIFK					_x000D_
	I1KAV5	132	K	"Thylakoid lumenal 17.4 kDa protein, chloroplastic isoform A OS=Glycine soja OX=3848 GN=D0Y65_014567 PE=4 SV=1"	GLYMA_06G131300	GK(1)SLSAALMSDAK					_x000D_
	I1KAV5	226	K	"Thylakoid lumenal 17.4 kDa protein, chloroplastic isoform A OS=Glycine soja OX=3848 GN=D0Y65_014567 PE=4 SV=1"	GLYMA_06G131300	LCTNK(1)TIGDEWR					_x000D_
	I1KB15	258	K	Ribosom_S30AE_C domain-containing protein	100803327	K(1)EGGYGLIIPK					_x000D_
	I1KBY3	155	K	UVR domain-containing protein	100804035	VEVEK(1)IIGR					_x000D_
	I1KBY3	306	K	UVR domain-containing protein	100804035	NNPCLIGEPGVGK(1)TAIAEGLAQR					_x000D_
	I1KBY3	519	K	UVR domain-containing protein	100804035	EK(1)EEAVR					_x000D_
	I1KBY3	455	K	UVR domain-containing protein	100804035	YEIHHK(1)LR					_x000D_
	I1KBY3	769	K	UVR domain-containing protein	100804035	K(1)IGFDLDYDEK					_x000D_
	I1KBY3	683	K	UVR domain-containing protein	100804035	HTVSK(1)LIGSPPGYVGYTEGGQLTEAVR					_x000D_
	I1KBY3	329	K	UVR domain-containing protein	100804035	IANGDVPETIEGK(1)K					_x000D_
	I1KBY3	838	K	UVR domain-containing protein	100804035	VK(1)DIELQVTER					_x000D_
	I1KBY3	599	K	UVR domain-containing protein	100804035	LLK(1)MEETLHK					_x000D_
	I1KBY3	616	K	UVR domain-containing protein	100804035	VIGQDEAVK(1)AISR					_x000D_
	I1KBY3	147	K	UVR domain-containing protein	100804035	SMGINLK(1)DAR					_x000D_
	I1KBY3	787	K	UVR domain-containing protein	100804035	IK(1)SLVTEELK					_x000D_
	I1KBY3	817	K	UVR domain-containing protein	100804035	QLTK(1)LEVK					_x000D_
	I1KBY3	418	K	UVR domain-containing protein	100804035	HIEK(1)DPALER					_x000D_
	I1KBY3	606	K	UVR domain-containing protein	100804035	MEETLHK(1)R					_x000D_
	I1KBY3	649	K	UVR domain-containing protein	100804035	NPNRPIASFIFSGPTGVGK(1)SELAK					_x000D_
	I1KBY3	765	K	UVR domain-containing protein	100804035	NTLLIMTSNVGSSVIEK(1)GGR					_x000D_
	I1KBY3	881	K	UVR domain-containing protein	100804035	LLEDSMAEK(1)MLAR					_x000D_
	I1KBY3	98	K	UVR domain-containing protein	100804035	FTEK(1)AIK					_x000D_
	I1KBY3	510	K	UVR domain-containing protein	100804035	ELDK(1)EVR					_x000D_
	I1KBY3	530	K	UVR domain-containing protein	100804035	NQDFEK(1)AGELR					_x000D_
	I1KBY3	551	K	UVR domain-containing protein	100804035	AQISTLVEK(1)GK					_x000D_
	I1KBY3	140	K	UVR domain-containing protein	100804035	VLK(1)SMGINLK					_x000D_
	I1KC98	87	K	Rhodanese domain-containing protein	100791331	IK(1)VLTPR					_x000D_
	I1KDF1	220	K	"Heme oxygenase 1, chloroplastic OS=Glycine soja OX=3848 GN=D0Y65_015429 PE=4 SV=1"	GLYMA_06G221900	VAEK(1)LLNNK					_x000D_
	I1KDX9	144	K	Thioredoxin domain-containing protein	100802971	SIPTVMIFK(1)SGEK					_x000D_
	I1KEL7	53	K	Peroxidase	100803503	QAVAK(1)EAR					_x000D_
	I1KF57	83	K	BnaA09g43600D protein OS=Brassica napus OX=3708 GN=BnaA09g43600D PE=4 SV=1	GLYMA_06G297500	K(1)EEVLAK					_x000D_
	I1KFH6	82	K	Protein MAINTENANCE OF PSII UNDER HIGH LIGHT 1 OS=Glycine soja OX=3848 GN=D0Y65_016291 PE=4 SV=1	100803864	K(1)PGWTGYVEK					_x000D_
	I1KFR0	191	K	PHB domain-containing protein	100779966	AVEQK(1)QVAQQEAER					_x000D_
	I1KFR0	88	K	PHB domain-containing protein	100779966	TRPHTFSSVSGTK(1)DLQMVNLTLR					_x000D_
	I1KFR0	207	K	PHB domain-containing protein	100779966	FVVMK(1)AEQER					_x000D_
	I1KFZ9	99	K	DLH domain-containing protein	100796954	AYLFK(1)AVK					_x000D_
	I1KG23	352	K	TPR_REGION domain-containing protein	100790462	GYLAK(1)GIILK					_x000D_
	I1KG23	80	K	TPR_REGION domain-containing protein	100790462	LSSQLDGK(1)SR					_x000D_
	I1KG32	57	K	PAP_fibrillin domain-containing protein	100808668	AYYDSELENK(1)K					_x000D_
	I1KGS6	151	K	ACT domain-containing protein	100797324	K(1)VEEPELLEAIR					_x000D_
	I1KGS6	263	K	ACT domain-containing protein	100797324	FHVSYNGK(1)AISK					_x000D_
	I1KGS6	255	K	ACT domain-containing protein	100797324	AK(1)FHVSYNGK					_x000D_
	I1KGT1	323	K	"Photosynthetic NDH subunit of subcomplex B 1, chloroplastic isoform A OS=Glycine soja OX=3848 GN=D0Y65_016665 PE=4 SV=1"	100803710	SDSK(1)ASMQSR					_x000D_
	I1KGT1	295	K	"Photosynthetic NDH subunit of subcomplex B 1, chloroplastic isoform A OS=Glycine soja OX=3848 GN=D0Y65_016665 PE=4 SV=1"	100803710	LK(1)EVVEAK					_x000D_
	I1KGT1	361	K	"Photosynthetic NDH subunit of subcomplex B 1, chloroplastic isoform A OS=Glycine soja OX=3848 GN=D0Y65_016665 PE=4 SV=1"	100803710	DVTPLFVIPHEK(1)ER					_x000D_
	I1KGT1	319	K	"Photosynthetic NDH subunit of subcomplex B 1, chloroplastic isoform A OS=Glycine soja OX=3848 GN=D0Y65_016665 PE=4 SV=1"	100803710	YVVIHGIK(1)SDSK					_x000D_
	I1KGT1	164	K	"Photosynthetic NDH subunit of subcomplex B 1, chloroplastic isoform A OS=Glycine soja OX=3848 GN=D0Y65_016665 PE=4 SV=1"	100803710	GK(1)QTYELNK					_x000D_
	I1KGT1	171	K	"Photosynthetic NDH subunit of subcomplex B 1, chloroplastic isoform A OS=Glycine soja OX=3848 GN=D0Y65_016665 PE=4 SV=1"	100803710	QTYELNK(1)NVR					_x000D_
	I1KGT1	311	K	"Photosynthetic NDH subunit of subcomplex B 1, chloroplastic isoform A OS=Glycine soja OX=3848 GN=D0Y65_016665 PE=4 SV=1"	100803710	GK(1)YVVIHGIK					_x000D_
	I1KGZ2	269	K	AB hydrolase-1 domain-containing protein	100807417	FIEGGSPYVLK(1)NEK					_x000D_
	I1KGZ2	272	K	AB hydrolase-1 domain-containing protein	100807417	NEK(1)ADVYR					_x000D_
	I1KHJ4	178	K	Aminotran_1_2 domain-containing protein	100776235	ATGAYSHSQGVK(1)GLR					_x000D_
	I1KHJ4	534	K	Aminotran_1_2 domain-containing protein	100776235	LTEFHEK(1)FMDEFRD					_x000D_
	I1KHJ4	485	K	Aminotran_1_2 domain-containing protein	100776235	AAEAANATPDNFYCK(1)R					_x000D_
	I1KHX0	345	K	"Rhodanese-like domain-containing protein 4, chloroplastic isoform A OS=Glycine soja OX=3848 GN=D0Y65_017005 PE=4 SV=1"	100810796	VAPK(1)ELVDEIK					_x000D_
	I1KHX0	356	K	"Rhodanese-like domain-containing protein 4, chloroplastic isoform A OS=Glycine soja OX=3848 GN=D0Y65_017005 PE=4 SV=1"	100810796	DIGK(1)ALLPSSTNNK					_x000D_
	I1KHX0	366	K	"Rhodanese-like domain-containing protein 4, chloroplastic isoform A OS=Glycine soja OX=3848 GN=D0Y65_017005 PE=4 SV=1"	100810796	ALLPSSTNNK(1)ALPAPEEK					_x000D_
	I1KHX0	247	K	"Rhodanese-like domain-containing protein 4, chloroplastic isoform A OS=Glycine soja OX=3848 GN=D0Y65_017005 PE=4 SV=1"	100810796	GWK(1)SSGLPWIAPR					_x000D_
	I1KHZ3	108	K	Glyoxylate/succinic semialdehyde reductase 1 OS=Glycine soja OX=3848 GN=D0Y65_017032 PE=4 SV=1	GLYMA_07G059800	ISETIK(1)AK					_x000D_
	I1KIF4	231	K	"NAD(P)H-quinone oxidoreductase subunit S, chloroplastic OS=Glycine soja OX=3848 GN=D0Y65_017181 PE=4 SV=1"	GLYMA_07G075100	NPK(1)SAVLEPFLEK					_x000D_
	I1KIF4	241	K	"NAD(P)H-quinone oxidoreductase subunit S, chloroplastic OS=Glycine soja OX=3848 GN=D0Y65_017181 PE=4 SV=1"	GLYMA_07G075100	SAVLEPFLEK(1)K					_x000D_
	I1KIF4	134	K	"NAD(P)H-quinone oxidoreductase subunit S, chloroplastic OS=Glycine soja OX=3848 GN=D0Y65_017181 PE=4 SV=1"	GLYMA_07G075100	K(1)FIQENPPPLKPSQGSK					_x000D_
	I1KIF4	153	K	"NAD(P)H-quinone oxidoreductase subunit S, chloroplastic OS=Glycine soja OX=3848 GN=D0Y65_017181 PE=4 SV=1"	GLYMA_07G075100	SLK(1)LALSK					_x000D_
	I1KIF4	150	K	"NAD(P)H-quinone oxidoreductase subunit S, chloroplastic OS=Glycine soja OX=3848 GN=D0Y65_017181 PE=4 SV=1"	GLYMA_07G075100	FIQENPPPLK(0.001)PSQGSK(0.999)SLK					_x000D_
	I1KJ84	362	K	DHO_dh domain-containing protein	100818990	K(1)HNFTSIEDFR					_x000D_
	I1KJJ3	170	K	Patatin	GLYMA_07G115400	TK(1)PVIFSNYK					_x000D_
	I1KJJ3	344	K	Patatin	GLYMA_07G115400	NLLLQK(1)ALR					_x000D_
	I1KJR7	208	K	Acid phosphatase 1 OS=Glycine soja OX=3848 GN=D0Y65_017676 PE=4 SV=1	GLYMA_07G125900	PATTYK(1)SEK					_x000D_
	I1KKD9	13	K	T-complex protein 1 subunit delta	100818827	SSK(1)TESYVDNK					_x000D_
	I1KLL8	280	K	S5 DRBM domain-containing protein	GLYMA_07G198500	ATVVAVQK(1)MK					_x000D_
	I1KLM1	2	K	40S ribosomal protein S6 OS=Glycine soja OX=3848 GN=D0Y65_018417 PE=3 SV=1	GLYMA_07G198600	K(1)QGVLTPGR					_x000D_
	I1KM00	74	K	"Ferredoxin--nitrite reductase, chloroplastic isoform B OS=Glycine soja OX=3848 GN=D0Y65_018560 PE=4 SV=1"	100775519	GGISPQEK(1)VK					_x000D_
	I1KM00	370	K	"Ferredoxin--nitrite reductase, chloroplastic isoform B OS=Glycine soja OX=3848 GN=D0Y65_018560 PE=4 SV=1"	100775519	ASEEELVK(1)K					_x000D_
	I1KM00	79	K	"Ferredoxin--nitrite reductase, chloroplastic isoform B OS=Glycine soja OX=3848 GN=D0Y65_018560 PE=4 SV=1"	100775519	LEK(1)DPMK					_x000D_
	I1KMC2	31	K	Pyruvate kinase	100807615	SVPMIEK(1)LLR					_x000D_
	I1KNG6	387	K	Leucine--tRNA ligase OS=Glycine soja OX=3848 GN=D0Y65_019059 PE=3 SV=1	100781232	TELQK(1)EK					_x000D_
	I1KNG6	940	K	Leucine--tRNA ligase OS=Glycine soja OX=3848 GN=D0Y65_019059 PE=3 SV=1	100781232	LSK(1)YLDGQSVK					_x000D_
	I1KNX5	74	K	Aldehyde dehydrogenase	100800699	ANLLVK(1)DLR					_x000D_
	I1KNX5	68	K	Aldehyde dehydrogenase	100800699	QVFDGEK(1)ANLLVK					_x000D_
	I1KNX5	141	K	Aldehyde dehydrogenase	100800699	SSCSEALK(1)ELK					_x000D_
	I1KNX5	444	K	Aldehyde dehydrogenase	100800699	PLAAYLFTNNEQLK(1)K					_x000D_
	I1KNX5	372	K	Aldehyde dehydrogenase	100800699	VSDK(1)IVLGGQR					_x000D_
	I1KNX5	86	K	Aldehyde dehydrogenase	100800699	SFDSGMTK(1)SYGWR					_x000D_
	I1KNX5	133	K	Aldehyde dehydrogenase	100800699	LEAFITEISQAK(1)SSCSEALK					_x000D_
	I1KP35	138	K	Acyl carrier protein	100806925	LVQDK(1)SGAS					_x000D_
	I1KPH6	328	K	"6-phosphogluconate dehydrogenase, decarboxylating"	100803740	VSVSGVDK(1)K					_x000D_
	I1KPR0	237	K	ABC transporter domain-containing protein	100811883	ILTPEK(1)SLLMITHYR					_x000D_
	I1KPR0	262	K	ABC transporter domain-containing protein	100811883	ILDLLNPTHVHVMDK(1)GK					_x000D_
	I1KPT1	77	K	F-type H+-transporting ATPase subunit g OS=Vigna unguiculata OX=3917 GN=DEO72_LG2g5556 PE=4 SV=1	GLYMA_08G030200	ELDYVK(1)NLWK					_x000D_
	I1KPU2	269	K	"Asparagine--tRNA ligase, cytoplasmic 1 OS=Glycine soja OX=3848 GN=D0Y65_019469 PE=3 SV=1"	100804064	AK(1)ESFAK					_x000D_
	I1KPU2	56	K	"Asparagine--tRNA ligase, cytoplasmic 1 OS=Glycine soja OX=3848 GN=D0Y65_019469 PE=3 SV=1"	100804064	VGGWVK(1)TGR					_x000D_
	I1KPU2	266	K	"Asparagine--tRNA ligase, cytoplasmic 1 OS=Glycine soja OX=3848 GN=D0Y65_019469 PE=3 SV=1"	100804064	QEIGAAVDQLK(1)K					_x000D_
	I1KPU2	249	K	"Asparagine--tRNA ligase, cytoplasmic 1 OS=Glycine soja OX=3848 GN=D0Y65_019469 PE=3 SV=1"	100804064	GEVVSQLK(1)AAK					_x000D_
	I1KQ70	572	K	AA_TRNA_LIGASE_II domain-containing protein	GLYMA_08G042400	EK(1)GSPLALLSK					_x000D_
	I1KQ70	583	K	AA_TRNA_LIGASE_II domain-containing protein	GLYMA_08G042400	FK(1)QEGSDFSK					_x000D_
	I1KQE3	114	K	40S ribosomal protein S16 OS=Glycine soja OX=3848 GN=D0Y65_019633 PE=3 SV=1	100816874	YVDEQSK(1)K					_x000D_
	I1KQU2	392	K	Aminotran_1_2 domain-containing protein	100807796	VYGGK(1)DAPYVWVHFPGR					_x000D_
	I1KQU2	206	K	Aminotran_1_2 domain-containing protein	100807796	NVEK(1)FANIEYMR					_x000D_
	I1KQU2	133	K	Aminotran_1_2 domain-containing protein	100807796	SHALSTIEGYSGYGAEQGEK(1)PLR					_x000D_
	I1KQY1	366	K	FBPase domain-containing protein	100787135	ILSLQPVK(1)LHQR					_x000D_
	I1KR46	55	K	"Chlorophyll a-b binding protein, chloroplastic"	100783223	K(1)SWIPAVK					_x000D_
	I1KRI0	459	K	AAA domain-containing protein	100816354	GK(1)TAISSK					_x000D_
	I1KRI0	465	K	AAA domain-containing protein	100816354	TAISSK(1)EIDDSIDR					_x000D_
	I1KRI3	134	K	SAL1 phosphatase OS=Glycine soja OX=3848 GN=D0Y65_019994 PE=4 SV=1	100817415	K(1)ESGQDTLK					_x000D_
	I1KRQ8	298	K	"Heterodimeric geranylgeranyl pyrophosphate synthase small subunit, chloroplastic OS=Glycine soja OX=3848 GN=D0Y65_020060 PE=3 SV=1"	GLYMA_08G093400	AIEK(1)AEELR					_x000D_
	I1KRQ8	284	K	"Heterodimeric geranylgeranyl pyrophosphate synthase small subunit, chloroplastic OS=Glycine soja OX=3848 GN=D0Y65_020060 PE=3 SV=1"	GLYMA_08G093400	GK(1)SYAEVYGVEK					_x000D_
	I1KS56	826	K	"Bifunctional aspartokinase/homoserine dehydrogenase, chloroplastic OS=Glycine soja OX=3848 GN=D0Y65_020194 PE=4 SV=1"	GLYMA_08G107800	K(1)QEDAENAGEVLR					_x000D_
	I1KS56	848	K	"Bifunctional aspartokinase/homoserine dehydrogenase, chloroplastic OS=Glycine soja OX=3848 GN=D0Y65_020194 PE=4 SV=1"	GLYMA_08G107800	YVGVVDVTNK(1)K					_x000D_
	I1KSB8	30	K	60S ribosomal protein L32-1 OS=Glycine soja OX=3848 GN=D0Y65_012415 PE=4 SV=1	100787561	ISVK(1)TNWR					_x000D_
	I1KSN5	316	K	"Protein MET1, chloroplastic OS=Glycine soja OX=3848 GN=D0Y65_020363 PE=4 SV=1"	GLYMA_08G124900	ASEEFDPLLK(1)R					_x000D_
	I1KTM3	348	K	"ADP,ATP carrier protein 1, mitochondrial isoform A OS=Glycine soja OX=3848 GN=D0Y65_020654 PE=3 SV=1"	100819556	NEGAK(1)SLFK					_x000D_
	I1KTM3	124	K	"ADP,ATP carrier protein 1, mitochondrial isoform A OS=Glycine soja OX=3848 GN=D0Y65_020654 PE=3 SV=1"	100819556	LLIQNQDEMIK(1)TGR					_x000D_
	I1KTM3	352	K	"ADP,ATP carrier protein 1, mitochondrial isoform A OS=Glycine soja OX=3848 GN=D0Y65_020654 PE=3 SV=1"	100819556	SLFK(1)GAGANILR					_x000D_
	I1KTM3	332	K	"ADP,ATP carrier protein 1, mitochondrial isoform A OS=Glycine soja OX=3848 GN=D0Y65_020654 PE=3 SV=1"	100819556	YK(1)SSLDAFTQILK					_x000D_
	I1KTM3	245	K	"ADP,ATP carrier protein 1, mitochondrial isoform A OS=Glycine soja OX=3848 GN=D0Y65_020654 PE=3 SV=1"	100819556	K(1)TLASDGVAGLYR					_x000D_
	I1KTM3	381	K	"ADP,ATP carrier protein 1, mitochondrial isoform A OS=Glycine soja OX=3848 GN=D0Y65_020654 PE=3 SV=1"	100819556	LQVLVFGK(1)K					_x000D_
	I1KTM3	133	K	"ADP,ATP carrier protein 1, mitochondrial isoform A OS=Glycine soja OX=3848 GN=D0Y65_020654 PE=3 SV=1"	100819556	LSEPYK(1)GIGDCFK					_x000D_
	I1KTM3	140	K	"ADP,ATP carrier protein 1, mitochondrial isoform A OS=Glycine soja OX=3848 GN=D0Y65_020654 PE=3 SV=1"	100819556	GIGDCFK(1)R					_x000D_
	I1KTX8	84	K	Phosphoglycerate kinase	100795933	K(1)SVGDLSAADLK					_x000D_
	I1KTX8	95	K	Phosphoglycerate kinase	100795933	SVGDLSAADLK(1)GK					_x000D_
	I1KTX8	216	K	Phosphoglycerate kinase	100795933	K(1)LASLADLYVNDAFGTAHR					_x000D_
	I1KUB5	253	K	"Dicarboxylate transporter 2.1, chloroplastic OS=Glycine soja OX=3848 GN=D0Y65_020868 PE=4 SV=1"	100782873	SLSLSAGSEPASPTSK(1)K					_x000D_
	I1KUB5	341	K	"Dicarboxylate transporter 2.1, chloroplastic OS=Glycine soja OX=3848 GN=D0Y65_020868 PE=4 SV=1"	100782873	DTPEAPALAAK(1)K					_x000D_
	I1KUF1	72	K	Fn3_like domain-containing protein	100792948	VADLVK(1)R					_x000D_
	I1KV11	42	K	Stem 31 kDa glycoprotein OS=Glycine soja OX=3848 GN=D0Y65_021084 PE=4 SV=1	547820	SSEVK(1)CASFR					_x000D_
	I1KV11	59	K	Stem 31 kDa glycoprotein OS=Glycine soja OX=3848 GN=D0Y65_021084 PE=4 SV=1	547820	AFK(1)TIPEECVEPTK					_x000D_
	I1KV11	182	K	Stem 31 kDa glycoprotein OS=Glycine soja OX=3848 GN=D0Y65_021084 PE=4 SV=1	547820	MAVTEANLK(1)K					_x000D_
	I1KVC1	238	K	Aconitase_C domain-containing protein	100782688	K(1)TGMIPSR					_x000D_
	I1KVC1	213	K	Aconitase_C domain-containing protein	100782688	LINHTTGK(1)EYR					_x000D_
	I1KVM9	264	K	DUF1995 domain-containing protein	GLYMA_08G219200	ADLGLPGFPAK(1)DLHYR					_x000D_
	I1KVP9	256	K	Nuclear protein OS=Trema orientale OX=63057 GN=TorRG33x02_143260 PE=4 SV=1	100810662	AVAHFPTAVK(1)EFK					_x000D_
	I1KVU0	204	K	V-type proton ATPase catalytic subunit A OS=Glycine soja OX=3848 GN=D0Y65_021313 PE=3 SV=1	GLYMA_08G224400	K(1)FTMLQTWPVR					_x000D_
	I1KVU0	310	K	V-type proton ATPase catalytic subunit A OS=Glycine soja OX=3848 GN=D0Y65_021313 PE=3 SV=1	GLYMA_08G224400	EESVMK(1)R					_x000D_
	I1KVU0	589	K	V-type proton ATPase catalytic subunit A OS=Glycine soja OX=3848 GN=D0Y65_021313 PE=3 SV=1	GLYMA_08G224400	LVSQK(1)FEDPAEGEAALVAK					_x000D_
	I1KVU0	17	K	V-type proton ATPase catalytic subunit A OS=Glycine soja OX=3848 GN=D0Y65_021313 PE=3 SV=1	GLYMA_08G224400	LTTFEDSEK(1)ESEYGYVR					_x000D_
	I1KVU0	396	K	V-type proton ATPase catalytic subunit A OS=Glycine soja OX=3848 GN=D0Y65_021313 PE=3 SV=1	GLYMA_08G224400	VK(1)CLGGPER					_x000D_
	I1KVU0	568	K	V-type proton ATPase catalytic subunit A OS=Glycine soja OX=3848 GN=D0Y65_021313 PE=3 SV=1	GLYMA_08G224400	GAGSDGQK(1)ISYTLIK					_x000D_
	I1KVU0	575	K	V-type proton ATPase catalytic subunit A OS=Glycine soja OX=3848 GN=D0Y65_021313 PE=3 SV=1	GLYMA_08G224400	ISYTLIK(1)HR					_x000D_
	I1KVU0	141	K	V-type proton ATPase catalytic subunit A OS=Glycine soja OX=3848 GN=D0Y65_021313 PE=3 SV=1	GLYMA_08G224400	GVSVPALDKDTLWEFQPK(1)K					_x000D_
	I1KW87	144	K	J domain-containing protein	GLYMA_08G238600	TASEK(1)FMK					_x000D_
	I1KWD8	203	K	UDP-glycosyltransferase 83A1 isoform A OS=Glycine soja OX=3848 GN=D0Y65_021501 PE=4 SV=1	100816177	VIYNHASK(1)IIR					_x000D_
	I1KWM7	334	K	"6-phosphogluconate dehydrogenase, decarboxylating"	100796103	K(1)ALYAAK					_x000D_
	I1KWM7	310	K	"6-phosphogluconate dehydrogenase, decarboxylating"	100796103	VFK(1)SGGIGDIVTDQPVDKK					_x000D_
	I1KWM7	40	K	"6-phosphogluconate dehydrogenase, decarboxylating"	100796103	TTSK(1)VDETVER					_x000D_
	I1KWM7	71	K	"6-phosphogluconate dehydrogenase, decarboxylating"	100796103	QEGNLPVYGYHDPEAFVHSIQK(1)PR					_x000D_
	I1KWM7	307	K	"6-phosphogluconate dehydrogenase, decarboxylating"	100796103	VEAAK(1)VFK					_x000D_
	I1KWM7	358	K	"6-phosphogluconate dehydrogenase, decarboxylating"	100796103	SIEK(1)GWDLK					_x000D_
	I1KWM7	180	K	"6-phosphogluconate dehydrogenase, decarboxylating"	100796103	VAAQVPDSGPCVTYIGK(1)GGSGNFVK					_x000D_
	I1KWM7	363	K	"6-phosphogluconate dehydrogenase, decarboxylating"	100796103	GWDLK(1)LGELAR					_x000D_
	I1KWM7	372	K	"6-phosphogluconate dehydrogenase, decarboxylating"	100796103	IWK(1)GGCIIR					_x000D_
	I1KXF3	14	K	Proteasome subunit beta OS=Glycine max OX=3847 GN=100810291 PE=3 SV=1	100810291	DYSK(1)ISQLAEK					_x000D_
	I1KXG0	367	K	PKS_ER domain-containing protein	100810816	VKPIVDPK(1)GPFPFDK					_x000D_
	I1KXG0	361	K	PKS_ER domain-containing protein	100810816	VK(1)PIVDPK					_x000D_
	I1KXM1	348	K	Pyruvate dehydrogenase E1 component subunit alpha	100781250	K(1)EVDEAIAK					_x000D_
	I1KXM1	243	K	Pyruvate dehydrogenase E1 component subunit alpha	100781250	AAK(1)SPAYYK					_x000D_
	I1KXM1	337	K	Pyruvate dehydrogenase E1 component subunit alpha	100781250	LLLTHEIATEK(1)ELK					_x000D_
	I1KXM1	326	K	Pyruvate dehydrogenase E1 component subunit alpha	100781250	K(1)LLLTHEIATEK					_x000D_
	I1KXM1	275	K	Pyruvate dehydrogenase E1 component subunit alpha	100781250	FAK(1)EFALK					_x000D_
	I1KXM1	249	K	Pyruvate dehydrogenase E1 component subunit alpha	100781250	SPAYYK(1)R					_x000D_
	I1KXW9	231	K	PsbP domain-containing protein	100802315	DGK(1)LYICK					_x000D_
	I1KXW9	219	K	PsbP domain-containing protein	100802315	TADGDEGGK(1)HQLIAATVK					_x000D_
	I1KXW9	228	K	PsbP domain-containing protein	100802315	HQLIAATVK(1)DGK					_x000D_
	I1KXW9	89	K	PsbP domain-containing protein	100802315	PK(1)TNTDFLPYNGDGFK					_x000D_
	I1KY73	149	K	"6,7-dimethyl-8-ribityllumazine synthase OS=Parasponia andersonii OX=3476 GN=PanWU01x14_118910 PE=4 SV=1"	100785008	LVSK(1)WHPTTK					_x000D_
	I1KY73	167	K	"6,7-dimethyl-8-ribityllumazine synthase OS=Parasponia andersonii OX=3476 GN=PanWU01x14_118910 PE=4 SV=1"	100785008	VPSK(1)LEGR					_x000D_
	I1KYC6	386	K	Peptidase A1 domain-containing protein	100797345	QFMMK(1)YPVAYGTR					_x000D_
	I1KZI4	180	K	"2,3-dimethylmalate lyase isoform A OS=Glycine soja OX=3848 GN=D0Y65_022687 PE=4 SV=1"	100806389	IK(1)AAVDAR					_x000D_
	I1L0A4	47	K	Clat_adaptor_s domain-containing protein	100527022	VVFNK(1)TQK					_x000D_
	I1L0V0	189	K	Cytochrome c oxidase subunit 2	GLYMA_09G040100	SK(1)MNPIPQR					_x000D_
	I1L0V0	295	K	Cytochrome c oxidase subunit 2	GLYMA_09G040100	VVVPAK(1)THLR					_x000D_
	I1L173	104	K	AAA domain-containing protein	100800550	FLEYLDK(1)GR					_x000D_
	I1L1X6	115	K	"50S ribosomal protein L18, chloroplastic OS=Glycine soja OX=3848 GN=D0Y65_023492 PE=3 SV=1"	GLYMA_09G077600	TVAEEFNYSAGPTLEVAK(1)R					_x000D_
	I1L437	197	K	PHB domain-containing protein	GLYMA_09G173500	EFTAAIEAK(1)QVAAQEAER					_x000D_
	I1L437	57	K	PHB domain-containing protein	GLYMA_09G173500	LVGVK(1)DK					_x000D_
	I1L437	213	K	PHB domain-containing protein	GLYMA_09G173500	FVVEK(1)AEQDK					_x000D_
	I1L437	100	K	PHB domain-containing protein	GLYMA_09G173500	DLQMVK(1)IGLR					_x000D_
	I1L4F4	446	K	"Fe-S cluster assembly factor HCF101, chloroplastic OS=Glycine soja OX=3848 GN=D0Y65_024599 PE=3 SV=1"	100787510	VPDSK(1)EEFFLHPATVR					_x000D_
	I1L4F4	433	K	"Fe-S cluster assembly factor HCF101, chloroplastic OS=Glycine soja OX=3848 GN=D0Y65_024599 PE=3 SV=1"	100787510	QQVSTAVTYDK(1)SIK					_x000D_
	I1L4F4	326	K	"Fe-S cluster assembly factor HCF101, chloroplastic OS=Glycine soja OX=3848 GN=D0Y65_024599 PE=3 SV=1"	100787510	LSFIDVAK(1)GVR					_x000D_
	I1L4F4	236	K	"Fe-S cluster assembly factor HCF101, chloroplastic OS=Glycine soja OX=3848 GN=D0Y65_024599 PE=3 SV=1"	100787510	LLVMNPEK(1)K					_x000D_
	I1L4K5	93	K	Redoxin domain-containing protein	GLYMA_09G192800	FALLVEDLK(1)VK					_x000D_
	I1L4K5	51	K	Redoxin domain-containing protein	GLYMA_09G192800	TFPENK(1)HVK					_x000D_
	I1L4K5	54	K	Redoxin domain-containing protein	GLYMA_09G192800	HVK(1)FLADGAAK					_x000D_
	I1L4K9	952	K	"Elongation factor Ts, mitochondrial"	100804285	K(1)ALAETGGDLEK					_x000D_
	I1L4K9	909	K	"Elongation factor Ts, mitochondrial"	100804285	PAPILVK(1)EEPAVADAEAK					_x000D_
	I1L4K9	220	K	"Elongation factor Ts, mitochondrial"	100804285	ENVDTGK(1)QR					_x000D_
	I1L4K9	856	K	"Elongation factor Ts, mitochondrial"	100804285	VAVK(1)DFVK					_x000D_
	I1L4U3	168	K	Peptidase_M3 domain-containing protein	100780377	SVK(1)DSSELR					_x000D_
	I1L506	300	K	NAD(P)-bd_dom domain-containing protein	100799653	DAANK(1)VR					_x000D_
	I1L530	326	K	PCI domain-containing protein	100804455	VLGIQQIK(1)SLR					_x000D_
	I1L540	398	K	Phosphoribulokinase	100807126	IRDLYEQLIATK(1)AETPVAAK					_x000D_
	I1L540	304	K	Phosphoribulokinase	100807126	K(1)LTCSYPGIK					_x000D_
	I1L540	127	K	Phosphoribulokinase	100807126	EK(1)GVTALDPR					_x000D_
	I1L540	213	K	Phosphoribulokinase	100807126	FAWK(1)IQR					_x000D_
	I1L540	236	K	Phosphoribulokinase	100807126	K(1)PDFEAYIDPQK					_x000D_
	I1L540	406	K	Phosphoribulokinase	100807126	AETPVAAK(1)A					_x000D_
	I1L540	174	K	Phosphoribulokinase	100807126	PIYNHVTGLLDPPELIK(1)PPK					_x000D_
	I1L540	229	K	Phosphoribulokinase	100807126	GHSLESIK(1)ASIEAR					_x000D_
	I1L540	157	K	Phosphoribulokinase	100807126	DGIAVEK(1)PIYNHVTGLLDPPELIKPPK					_x000D_
	I1L540	150	K	Phosphoribulokinase	100807126	ALK(1)DGIAVEK					_x000D_
	I1L564	221	K	ATP-dependent Clp protease proteolytic subunit	100814084	EVMHNK(1)NNITR					_x000D_
	I1L564	280	K	ATP-dependent Clp protease proteolytic subunit	100814084	VK(1)STLNYEEISK					_x000D_
	I1L564	241	K	ATP-dependent Clp protease proteolytic subunit	100814084	SFEQVQK(1)DIDR					_x000D_
	I1L571	64	K	60S ribosomal protein L13	100305489	PTAGPLRPIVHGQTLK(1)YNMK					_x000D_
	I1L571	122	K	60S ribosomal protein L13	100305489	AK(1)LVVFPR					_x000D_
	I1L571	15	K	60S ribosomal protein L13	100305489	K(1)HWQNYVK					_x000D_
	I1L571	88	K	60S ribosomal protein L13	100305489	K(1)LAPTIGIAVDHR					_x000D_
	I1L571	173	K	60S ribosomal protein L13	100305489	VTDDMK(1)AFK					_x000D_
	I1L571	44	K	60S ribosomal protein L13	100305489	AVK(1)IFPR					_x000D_
	I1L5L4	212	K	tRNA-binding domain-containing protein	100810696	IWFGTEDEKDNQPDAATPNQLQK(1)K					_x000D_
	I1L5L4	142	K	tRNA-binding domain-containing protein	100810696	YIPLEHLQGK(1)K					_x000D_
	I1L5L4	143	K	tRNA-binding domain-containing protein	100810696	K(1)VIVLSNLKPR					_x000D_
	I1L683	49	K	Acyl carrier protein	GLYMA_09G248500	GCFLDK(1)SEVTDR					_x000D_
	I1L683	61	K	Acyl carrier protein	GLYMA_09G248500	VISCVK(1)NFQK					_x000D_
	I1L683	65	K	Acyl carrier protein	GLYMA_09G248500	NFQK(1)VDPSK					_x000D_
	I1L692	162	K	Biotin carboxyl carrier protein of acetyl-CoA carboxylase	100778244	ATPSPTSAPAVK(1)SAK					_x000D_
	I1L6A2	248	K	Nudix hydrolase domain-containing protein	100783078	K(1)ADAGEEGLK					_x000D_
	I1L7C1	415	K	Peptidase_S9 domain-containing protein	100803600	IDWPEDSK(1)LYK					_x000D_
	I1L7P0	269	K	ATP-dependent Clp protease proteolytic subunit	100802533	INQDTDRDFFMSAK(1)EAK					_x000D_
	I1L7P0	298	K	ATP-dependent Clp protease proteolytic subunit	100802533	ALQPLEAAAEGK(1)DR					_x000D_
	I1L838	120	K	Epimerase domain-containing protein	100816596	ELLGAGHSVTILTVGDEGSDK(1)MK					_x000D_
	I1L838	183	K	Epimerase domain-containing protein	100816596	SSGVK(1)QFLFISSAGIYKPTDEPPHVEGDVVK					_x000D_
	I1L838	122	K	Epimerase domain-containing protein	100816596	MK(0.999)K(0.001)PPFNR					_x000D_
	I1L838	178	K	Epimerase domain-containing protein	100816596	PVIDWAK(1)SSGVK					_x000D_
	I1L838	329	K	Epimerase domain-containing protein	100816596	PVNIVHYDPK(1)AVGVDAK					_x000D_
	I1L899	160	K	Glutathione reductase	100810005	HDWSSLIANK(1)NAELQR					_x000D_
	I1L8H7	178	K	Photosystem II reaction center Psb28 protein	100780777	YSNANGLQFVK(1)K					_x000D_
	I1L9P5	140	K	Sucrose-phosphatase 1 OS=Glycine soja OX=3848 GN=D0Y65_026416 PE=4 SV=1	100800397	AK(1)HVTETLSK					_x000D_
	I1LAJ3	236	K	Aldo_ket_red domain-containing protein	100781297	FALENYK(1)NLASR					_x000D_
	I1LAJ3	249	K	Aldo_ket_red domain-containing protein	100781297	SLVDDVLK(1)K					_x000D_
	I1LAJ3	105	K	Aldo_ket_red domain-containing protein	100781297	HVVEGTK(1)ASLK					_x000D_
	I1LCI4	66	K	Superoxide dismutase	GLYMA_10G193500	K(1)QIVGTELDGK					_x000D_
	I1LCP2	230	K	"Phosphoglucan phosphatase DSP4, amyloplastic isoform A OS=Glycine soja OX=3848 GN=D0Y65_054558 PE=4 SV=1"	100786287	SCFPK(1)LDAIK					_x000D_
	I1LCP2	224	K	"Phosphoglucan phosphatase DSP4, amyloplastic isoform A OS=Glycine soja OX=3848 GN=D0Y65_054558 PE=4 SV=1"	100786287	LNEAHTLLQSK(1)R					_x000D_
	I1LCP2	247	K	"Phosphoglucan phosphatase DSP4, amyloplastic isoform A OS=Glycine soja OX=3848 GN=D0Y65_054558 PE=4 SV=1"	100786287	SATADILTGLSK(1)K					_x000D_
	I1LD62	240	K	TPR_REGION domain-containing protein	100785939	GLVDATK(1)GVTVIK					_x000D_
	I1LD62	131	K	TPR_REGION domain-containing protein	100785939	K(1)FYPAATK					_x000D_
	I1LD62	173	K	TPR_REGION domain-containing protein	100785939	VDK(1)GIAQFETAVK					_x000D_
	I1LD66	66	K	Dihydrolipoamide acetyltransferase component of pyruvate dehydrogenase complex	100786455	SEGDK(1)LSK					_x000D_
	I1LDN3	133	K	"Sec-independent protein translocase protein TATB, chloroplastic isoform B OS=Glycine soja OX=3848 GN=D0Y65_027902 PE=4 SV=1"	100781301	EFK(1)STLER					_x000D_
	I1LDP1	75	K	"Short-chain dehydrogenase TIC 32, chloroplastic OS=Glycine soja OX=3848 GN=glysoja_027650 PE=4 SV=1"	100784001	ILK(1)EIPSAK					_x000D_
	I1LDX0	154	K	"Phosphoglucomutase, chloroplastic isoform A OS=Glycine soja OX=3848 GN=D0Y65_027982 PE=4 SV=1"	100802730	IAAGNGVGK(1)ILVGK					_x000D_
	I1LDX0	387	K	"Phosphoglucomutase, chloroplastic isoform A OS=Glycine soja OX=3848 GN=D0Y65_027982 PE=4 SV=1"	100802730	EAIPYFK(1)NGVK					_x000D_
	I1LDX0	75	K	"Phosphoglucomutase, chloroplastic isoform A OS=Glycine soja OX=3848 GN=D0Y65_027982 PE=4 SV=1"	100802730	IK(1)SIPTKPIDGQK					_x000D_
	I1LDX0	86	K	"Phosphoglucomutase, chloroplastic isoform A OS=Glycine soja OX=3848 GN=D0Y65_027982 PE=4 SV=1"	100802730	SIPTKPIDGQK(1)TGTSGLR					_x000D_
	I1LEI5	161	K	Basic secretory protease (S) OS=Glycine soja OX=3848 GN=D0Y65_053966 PE=4 SV=1	GLYMA_10G261200	ANYAPSHWK(1)K					_x000D_
	I1LEI9	175	K	D-3-phosphoglycerate dehydrogenase	100819264	NVAQADASVK(1)AGK					_x000D_
	I1LEI9	270	K	D-3-phosphoglycerate dehydrogenase	100819264	ILNDETFAK(1)MK					_x000D_
	I1LEI9	211	K	D-3-phosphoglycerate dehydrogenase	100819264	AK(1)GLGMNVIAHDPYAPADR					_x000D_
	I1LEP0	197	K	FAD-binding FR-type domain-containing protein	100796877	SLIESGFDAGK(1)R					_x000D_
	I1LEP0	144	K	FAD-binding FR-type domain-containing protein	100796877	SVAGSTAEALCALK(1)R					_x000D_
	I1LEP0	117	K	FAD-binding FR-type domain-containing protein	100796877	PSFLAIASPPK(1)LAAAR					_x000D_
	I1LEP0	255	K	FAD-binding FR-type domain-containing protein	100796877	EK(1)QISDPLTTGAVLCGQK					_x000D_
	I1LEP0	220	K	FAD-binding FR-type domain-containing protein	100796877	FK(1)DWESSGVK					_x000D_
	I1LFD2	115	K	PsbP domain-containing protein	100818731	AHDSAFK(1)DR					_x000D_
	I1LFG4	128	K	TRANSKETOLASE_1 domain-containing protein	100781676	YNPK(1)NPAWFNR					_x000D_
	I1LFG4	334	K	TRANSKETOLASE_1 domain-containing protein	100781676	VTTTIGFGSPNK(1)ANSYSVHGSALGAK					_x000D_
	I1LFG4	700	K	TRANSKETOLASE_1 domain-containing protein	100781676	VSIEAGSTFGWHK(1)IVGSK					_x000D_
	I1LFG4	322	K	TRANSKETOLASE_1 domain-containing protein	100781676	DK(0.006)PTLIK(0.994)VTTTIGFGSPNK					_x000D_
	I1LFG4	315	K	TRANSKETOLASE_1 domain-containing protein	100781676	AVK(0.994)DK(0.006)PTLIK					_x000D_
	I1LFG4	348	K	TRANSKETOLASE_1 domain-containing protein	100781676	ANSYSVHGSALGAK(1)EVDATR					_x000D_
	I1LFG4	397	K	TRANSKETOLASE_1 domain-containing protein	100781676	FVEYEK(1)QYSEEAAELK					_x000D_
	I1LFG4	707	K	TRANSKETOLASE_1 domain-containing protein	100781676	GK(1)AIGIDR					_x000D_
	I1LFL7	132	K	Peptidyl-prolyl cis-trans isomerase	GLYMA_10G298200	GFGYK(1)GSTVHR					_x000D_
	I1LGU3	138	K	"50S ribosomal protein L19, chloroplastic isoform B OS=Glycine soja OX=3848 GN=D0Y65_028893 PE=4 SV=1"	100305649	LEVPENK(1)R					_x000D_
	I1LGU3	115	K	"50S ribosomal protein L19, chloroplastic isoform B OS=Glycine soja OX=3848 GN=D0Y65_028893 PE=4 SV=1"	100305649	AIEASEK(1)QRPTPDIR					_x000D_
	I1LHC6	183	K	"protein IN CHLOROPLAST ATPASE BIOGENESIS, chloroplastic-like OS=Cicer arietinum OX=3827 GN=LOC101505098 PE=4 SV=1"	100809304	K(1)VGLFPDIIER					_x000D_
	I1LHC6	282	K	"protein IN CHLOROPLAST ATPASE BIOGENESIS, chloroplastic-like OS=Cicer arietinum OX=3827 GN=LOC101505098 PE=4 SV=1"	100809304	EK(1)VTEEGR					_x000D_
	I1LHJ5	112	K	Synechocystis YCF37-like protein OS=Phaseolus vulgaris OX=3885 PE=2 SV=1	100788441	GLETAEK(1)GLVAAER					_x000D_
	I1LHV3	51	K	"Gamma carbonic anhydrase 1, mitochondrial OS=Glycine soja OX=3848 GN=D0Y65_029220 PE=4 SV=1"	100782403	HRPLMNLFDK(1)APSVHR					_x000D_
	I1LI96	90	K	Phosphoserine aminotransferase	100779355	GK(1)EFLSIIQK					_x000D_
	I1LIF9	96	K	SWIB domain-containing protein	100795307	LQNLQNPANK(1)K					_x000D_
	I1LIJ6	625	K	"Sulfite reductase [ferredoxin], chloroplastic isoform A OS=Glycine soja OX=3848 GN=D0Y65_029436 PE=4 SV=1"	GLYMA_11G093200	LK(1)EYIEK					_x000D_
	I1LIJ6	644	K	"Sulfite reductase [ferredoxin], chloroplastic isoform A OS=Glycine soja OX=3848 GN=D0Y65_029436 PE=4 SV=1"	GLYMA_11G093200	HNLK(1)LFADK					_x000D_
	I1LIJ6	75	K	"Sulfite reductase [ferredoxin], chloroplastic isoform A OS=Glycine soja OX=3848 GN=D0Y65_029436 PE=4 SV=1"	GLYMA_11G093200	VEIFK(1)EQSNFIR					_x000D_
	I1LIJ6	70	K	"Sulfite reductase [ferredoxin], chloroplastic isoform A OS=Glycine soja OX=3848 GN=D0Y65_029436 PE=4 SV=1"	GLYMA_11G093200	SK(1)VEIFK					_x000D_
	I1LIJ6	394	K	"Sulfite reductase [ferredoxin], chloroplastic isoform A OS=Glycine soja OX=3848 GN=D0Y65_029436 PE=4 SV=1"	GLYMA_11G093200	SVVEQYYGK(1)K					_x000D_
	I1LIN0	128	K	"Gamma aminobutyrate transaminase 3, chloroplastic isoform A OS=Glycine soja OX=3848 GN=D0Y65_029466 PE=3 SV=1"	100815181	LVDAAVAQLK(1)K					_x000D_
	I1LIN0	98	K	"Gamma aminobutyrate transaminase 3, chloroplastic isoform A OS=Glycine soja OX=3848 GN=D0Y65_029466 PE=3 SV=1"	100815181	SEGSYVYDINGK(1)K					_x000D_
	I1LIN0	330	K	"Gamma aminobutyrate transaminase 3, chloroplastic isoform A OS=Glycine soja OX=3848 GN=D0Y65_029466 PE=3 SV=1"	100815181	YNIK(1)PDLVSLAK					_x000D_
	I1LIV8	124	K	Ribosomal_L7Ae domain-containing protein	100792324	TVEAK(0.969)K(0.031)PIVVK					_x000D_
	I1LIV8	205	K	Ribosomal_L7Ae domain-containing protein	100792324	NEDK(1)LEFSR					_x000D_
	I1LIV8	119	K	Ribosomal_L7Ae domain-containing protein	100792324	AQAEAEGK(1)TVEAK					_x000D_
	I1LIV8	28	K	Ribosomal_L7Ae domain-containing protein	100792324	VTNPLFEK(1)RPK					_x000D_
	I1LIV8	95	K	Ribosomal_L7Ae domain-containing protein	100792324	LLLK(1)YRPEDK					_x000D_
	I1LIV8	83	K	Ribosomal_L7Ae domain-containing protein	100792324	TLDK(1)NLATSLFK					_x000D_
	I1LIV8	15	K	Ribosomal_L7Ae domain-containing protein	100792324	APALAAK(1)K					_x000D_
	I1LJ50	330	K	"Epimerase family protein SDR39U1-like, chloroplastic isoform A OS=Glycine soja OX=3848 GN=D0Y65_029600 PE=4 SV=1"	GLYMA_11G110000	VLPTQAK(1)K					_x000D_
	I1LJ50	331	K	"Epimerase family protein SDR39U1-like, chloroplastic isoform A OS=Glycine soja OX=3848 GN=D0Y65_029600 PE=4 SV=1"	GLYMA_11G110000	K(1)LGFPFK					_x000D_
	I1LJ68	245	K	Fructose-bisphosphate aldolase	100818915	TFEVAK(1)K					_x000D_
	I1LJ68	358	K	Fructose-bisphosphate aldolase	100818915	TWGGRPENVK(1)AAQDALLFR					_x000D_
	I1LJ94	80	K	V-type proton ATPase subunit a	100783125	FFK(1)EQMLK					_x000D_
	I1LJG5	138	K	Dolichyl-diphosphooligosaccharide--protein glycosyltransferase 48 kDa subunit	GLYMA_11G120300	SDVILGSK(1)K					_x000D_
	I1LJI8	12	K	Mitochondrial import receptor subunit TOM6 like OS=Glycine soja OX=3848 GN=glysoja_031601 PE=4 SV=1	100805586	KPDK(1)AAALK					_x000D_
	I1LJS6	294	K	Lipoxygenase	100786646	TGRPHSEADPLSEK(1)R					_x000D_
	I1LJS6	370	K	Lipoxygenase	100786646	GFLGK(1)IMPR					_x000D_
	I1LJS6	134	K	Lipoxygenase	100786646	AYAHK(1)AGNGEESVK					_x000D_
	I1LJS6	202	K	Lipoxygenase	100786646	FDNPTK(1)R					_x000D_
	I1LJS6	491	K	Lipoxygenase	100786646	GK(1)TLYGSR					_x000D_
	I1LJY2	147	K	NAD(P)-bd_dom domain-containing protein	100801140	LATQYK(1)IISNEQAK					_x000D_
	I1LJY2	334	K	NAD(P)-bd_dom domain-containing protein	100801140	VHSDPSAPLK(1)R					_x000D_
	I1LJY2	155	K	NAD(P)-bd_dom domain-containing protein	100801140	IISNEQAK(1)R					_x000D_
	I1LJY2	470	K	NAD(P)-bd_dom domain-containing protein	100801140	NLAPNK(1)AVVK					_x000D_
	I1LJY2	358	K	NAD(P)-bd_dom domain-containing protein	100801140	AYAEMQEK(1)TK					_x000D_
	I1LJY2	324	K	NAD(P)-bd_dom domain-containing protein	100801140	VVK(1)VHSDPSAPLK					_x000D_
	I1LJY2	172	K	NAD(P)-bd_dom domain-containing protein	100801140	LNAVQSSFDNADTIAK(1)AIGNAGK					_x000D_
	I1LJY2	474	K	NAD(P)-bd_dom domain-containing protein	100801140	AVVK(1)QTPQR					_x000D_
	I1LJY2	500	K	NAD(P)-bd_dom domain-containing protein	100801140	K(1)VFGGLFK					_x000D_
	I1LKU1	171	K	T-complex protein 1 subunit beta OS=Glycine soja OX=3848 GN=D0Y65_030159 PE=3 SV=1	100794780	ILSQDK(1)DHFAK					_x000D_
	I1LKZ0	182	K	RIBOSOMAL_L9 domain-containing protein	GLYMA_11G192500	ETGEYIAELK(1)LHPEVTAR					_x000D_
	I1LKZ0	64	K	RIBOSOMAL_L9 domain-containing protein	GLYMA_11G192500	EDVAYVGK(1)QGQLLDVK					_x000D_
	I1LL25	90	K	"RuBisCO large subunit-binding protein subunit alpha, chloroplastic isoform A OS=Glycine soja OX=3848 GN=D0Y65_030247 PE=3 SV=1"	100806471	NVVLDEFGSPK(1)VVNDGVTIAR					_x000D_
	I1LL25	181	K	"RuBisCO large subunit-binding protein subunit alpha, chloroplastic isoform A OS=Glycine soja OX=3848 GN=D0Y65_030247 PE=3 SV=1"	100806471	PVK(1)GGDDIK					_x000D_
	I1LL25	122	K	"RuBisCO large subunit-binding protein subunit alpha, chloroplastic isoform A OS=Glycine soja OX=3848 GN=D0Y65_030247 PE=3 SV=1"	100806471	EVASK(1)TNDSAGDGTTTASVLAR					_x000D_
	I1LL25	474	K	"RuBisCO large subunit-binding protein subunit alpha, chloroplastic isoform A OS=Glycine soja OX=3848 GN=D0Y65_030247 PE=3 SV=1"	100806471	DK(1)LDDADER					_x000D_
	I1LL25	514	K	"RuBisCO large subunit-binding protein subunit alpha, chloroplastic isoform A OS=Glycine soja OX=3848 GN=D0Y65_030247 PE=3 SV=1"	100806471	IK(1)SGEWEVGYNAMVDR					_x000D_
	I1LL25	159	K	"RuBisCO large subunit-binding protein subunit alpha, chloroplastic isoform A OS=Glycine soja OX=3848 GN=D0Y65_030247 PE=3 SV=1"	100806471	LGLLSVTSGANPVSLK(1)R					_x000D_
	I1LL25	542	K	"RuBisCO large subunit-binding protein subunit alpha, chloroplastic isoform A OS=Glycine soja OX=3848 GN=D0Y65_030247 PE=3 SV=1"	100806471	YENLVEAGVIDPAK(1)VTR					_x000D_
	I1LL25	369	K	"RuBisCO large subunit-binding protein subunit alpha, chloroplastic isoform A OS=Glycine soja OX=3848 GN=D0Y65_030247 PE=3 SV=1"	100806471	ITISK(1)DSTTIIADAATK					_x000D_
	I1LL25	381	K	"RuBisCO large subunit-binding protein subunit alpha, chloroplastic isoform A OS=Glycine soja OX=3848 GN=D0Y65_030247 PE=3 SV=1"	100806471	DSTTIIADAATK(1)DELQAR					_x000D_
	I1LL25	406	K	"RuBisCO large subunit-binding protein subunit alpha, chloroplastic isoform A OS=Glycine soja OX=3848 GN=D0Y65_030247 PE=3 SV=1"	100806471	KELSQTDSVYDTEK(1)LAER					_x000D_
	I1LL25	268	K	"RuBisCO large subunit-binding protein subunit alpha, chloroplastic isoform A OS=Glycine soja OX=3848 GN=D0Y65_030247 PE=3 SV=1"	100806471	VLITDQK(1)ISAIK					_x000D_
	I1LL25	319	K	"RuBisCO large subunit-binding protein subunit alpha, chloroplastic isoform A OS=Glycine soja OX=3848 GN=D0Y65_030247 PE=3 SV=1"	100806471	GILNVAAIK(1)APGFGER					_x000D_
	I1LL25	175	K	"RuBisCO large subunit-binding protein subunit alpha, chloroplastic isoform A OS=Glycine soja OX=3848 GN=D0Y65_030247 PE=3 SV=1"	100806471	TVQGLVEELEK(1)K					_x000D_
	I1LLC6	218	K	OMPdecase domain-containing protein	GLYMA_11G154200	VK(1)ALPFGER					_x000D_
	I1LLS4	341	K	PKS_AT domain-containing protein	100806812	VIAGIIK(1)R					_x000D_
	I1LM00	214	K	NAD(P)H-quinone oxidoreductase subunit N OS=Glycine soja OX=3848 GN=D0Y65_030691 PE=4 SV=1	GLYMA_11G201200	FMWK(1)PLK					_x000D_
	I1LMI4	109	K	"Thylakoid lumenal 15 kDa protein 1, chloroplastic isoform B OS=Glycine soja OX=3848 GN=D0Y65_036898 PE=4 SV=1"	GLYMA_11G222100	QDFK(1)TSILR					_x000D_
	I1LMI4	119	K	"Thylakoid lumenal 15 kDa protein 1, chloroplastic isoform B OS=Glycine soja OX=3848 GN=D0Y65_036898 PE=4 SV=1"	GLYMA_11G222100	QANFK(1)GAK					_x000D_
	I1LMI4	101	K	"Thylakoid lumenal 15 kDa protein 1, chloroplastic isoform B OS=Glycine soja OX=3848 GN=D0Y65_036898 PE=4 SV=1"	GLYMA_11G222100	DFSGK(1)TLIK					_x000D_
	I1LMI4	199	K	"Thylakoid lumenal 15 kDa protein 1, chloroplastic isoform B OS=Glycine soja OX=3848 GN=D0Y65_036898 PE=4 SV=1"	GLYMA_11G222100	EYLCK(1)VADGVNPTTGNATR					_x000D_
	I1LMI4	96	K	"Thylakoid lumenal 15 kDa protein 1, chloroplastic isoform B OS=Glycine soja OX=3848 GN=D0Y65_036898 PE=4 SV=1"	GLYMA_11G222100	GQDLTGK(1)DFSGK					_x000D_
	I1LMI4	105	K	"Thylakoid lumenal 15 kDa protein 1, chloroplastic isoform B OS=Glycine soja OX=3848 GN=D0Y65_036898 PE=4 SV=1"	GLYMA_11G222100	TLIK(1)QDFK					_x000D_
	I1LMN5	312	K	FBPase domain-containing protein	100788090	GIFTNVTSPSAK(1)AK					_x000D_
	I1LMN5	378	K	FBPase domain-containing protein	100788090	LK(1)DGVAVGAAA					_x000D_
	I1LMQ5	41	K	"Chlorophyll a-b binding protein, chloroplastic"	100794604	K(1)TAPQPPPK					_x000D_
	I1LNY2	170	K	Ribosomal protein	100819124	ATVNLPK(1)GTGK					_x000D_
	I1LNY2	156	K	Ribosomal protein	100819124	LNIDPK(1)YNDQQLR					_x000D_
	I1LNY2	303	K	Ribosomal protein	100819124	SVEANK(1)PSGAK					_x000D_
	I1LNY2	226	K	Ribosomal protein	100819124	LIASPDMMPK(1)VASLGK					_x000D_
	I1LNY2	313	K	Ribosomal protein	100819124	GVYWK(1)SAHICSAMGPSIR					_x000D_
	I1LNY2	308	K	Ribosomal protein	100819124	SVEANKPSGAK(1)GVYWK					_x000D_
	I1LNY2	232	K	Ribosomal protein	100819124	VASLGK(1)ILGPR					_x000D_
	I1LNY2	177	K	Ribosomal protein	100819124	PVK(1)VAVLTQGEK					_x000D_
	I1LNY2	186	K	Ribosomal protein	100819124	VAVLTQGEK(1)FDEAK					_x000D_
	I1LNY2	140	K	Ribosomal protein	100819124	TK(1)FVETVEAHFR					_x000D_
	I1LNY2	270	K	Ribosomal protein	100819124	ADK(1)TGIVHLPFGK					_x000D_
	I1LPD1	194	K	Sacchrp_dh_NADP domain-containing protein	100781532	AANESEDK(1)PER					_x000D_
	I1LPD1	78	K	Sacchrp_dh_NADP domain-containing protein	100781532	EK(1)GEVLTAK					_x000D_
	I1LPI1	170	K	"50S ribosomal protein L12, chloroplastic OS=Glycine soja OX=3848 GN=D0Y65_033170 PE=3 SV=1"	100800454	EGISK(1)DEAEDAK					_x000D_
	I1LPI1	165	K	"50S ribosomal protein L12, chloroplastic OS=Glycine soja OX=3848 GN=D0Y65_033170 PE=3 SV=1"	100800454	FK(1)EGISK					_x000D_
	I1LPI1	154	K	"50S ribosomal protein L12, chloroplastic OS=Glycine soja OX=3848 GN=D0Y65_033170 PE=3 SV=1"	100800454	EAK(1)ELIEGLPK					_x000D_
	I1LPI1	162	K	"50S ribosomal protein L12, chloroplastic OS=Glycine soja OX=3848 GN=D0Y65_033170 PE=3 SV=1"	100800454	ELIEGLPK(1)K					_x000D_
	I1LPI1	186	K	"50S ribosomal protein L12, chloroplastic OS=Glycine soja OX=3848 GN=D0Y65_033170 PE=3 SV=1"	100800454	QLEEAGAK(1)VTIA					_x000D_
	I1LPI1	177	K	"50S ribosomal protein L12, chloroplastic OS=Glycine soja OX=3848 GN=D0Y65_033170 PE=3 SV=1"	100800454	EGISKDEAEDAK(1)K					_x000D_
	I1LPI1	178	K	"50S ribosomal protein L12, chloroplastic OS=Glycine soja OX=3848 GN=D0Y65_033170 PE=3 SV=1"	100800454	K(1)QLEEAGAK					_x000D_
	I1LPI1	66	K	"50S ribosomal protein L12, chloroplastic OS=Glycine soja OX=3848 GN=D0Y65_033170 PE=3 SV=1"	100800454	ITK(1)LGDEIAGLTLEEAK					_x000D_
	I1LPI1	140	K	"50S ribosomal protein L12, chloroplastic OS=Glycine soja OX=3848 GN=D0Y65_033170 PE=3 SV=1"	100800454	IAVIK(1)AVR					_x000D_
	I1LPL2	28	K	Ribosomal_L7Ae domain-containing protein	100775472	VSNPLFEK(1)RPK					_x000D_
	I1LPX6	357	K	Fructose-bisphosphate aldolase	GLYMA_12G037400	TWGGRPENVK(1)AAQDALAFR					_x000D_
	I1LPX6	394	K	Fructose-bisphosphate aldolase	GLYMA_12G037400	ELFVK(1)SYSY					_x000D_
	I1LQ58	172	K	Dolichyl-diphosphooligosaccharide--protein glycosyltransferase 48 kDa subunit	100806848	SDVIFGSK(1)K					_x000D_
	I1LQ58	267	K	Dolichyl-diphosphooligosaccharide--protein glycosyltransferase 48 kDa subunit	100806848	HEK(1)SGNEQFLNELSK					_x000D_
	I1LQ66	104	K	NAD(P)-bd_dom domain-containing protein	100779056	ELIK(1)LGFR					_x000D_
	I1LQ66	80	K	NAD(P)-bd_dom domain-containing protein	100779056	TDSK(1)DDNLVFVAGATGR					_x000D_
	I1LQA3	109	K	Trigger_N domain-containing protein	GLYMA_12G048900	IVVDSEDENK(1)IQLR					_x000D_
	I1LQA3	186	K	Trigger_N domain-containing protein	GLYMA_12G048900	K(1)ENLDVK					_x000D_
	I1LQJ9	333	K	"Dicarboxylate transporter 1, chloroplastic OS=Glycine soja OX=3848 GN=D0Y65_033484 PE=4 SV=1"	100793559	SSPDAPK(1)LAK					_x000D_
	I1LQJ9	341	K	"Dicarboxylate transporter 1, chloroplastic OS=Glycine soja OX=3848 GN=D0Y65_033484 PE=4 SV=1"	100793559	LEK(1)MGPMTTNEK					_x000D_
	I1LQL6	152	K	NAD(P)-bd_dom domain-containing protein	100790239	IISNEQAK(1)R					_x000D_
	I1LQL6	331	K	NAD(P)-bd_dom domain-containing protein	100790239	VYSDPGAPLK(1)R					_x000D_
	I1LQL6	467	K	NAD(P)-bd_dom domain-containing protein	100790239	NLAPNK(1)AVVR					_x000D_
	I1LQL6	419	K	NAD(P)-bd_dom domain-containing protein	100790239	AK(1)DFGAGFSWEK					_x000D_
	I1LQL6	144	K	NAD(P)-bd_dom domain-containing protein	100790239	LAAQYK(1)IISNEQAK					_x000D_
	I1LQL6	368	K	NAD(P)-bd_dom domain-containing protein	100790239	VAAEK(1)ANEASESAK					_x000D_
	I1LQL6	169	K	NAD(P)-bd_dom domain-containing protein	100790239	LNAVQSSFDNADTIAK(1)AIGNASK					_x000D_
	I1LQL6	493	K	NAD(P)-bd_dom domain-containing protein	100790239	QAETPK(1)EVR					_x000D_
	I1LR60	514	K	"RuBisCO large subunit-binding protein subunit alpha, chloroplastic OS=Glycine soja OX=3848 GN=D0Y65_033675 PE=3 SV=1"	GLYMA_12G078100	IK(1)SGEWEVGYNAMADR					_x000D_
	I1LR60	474	K	"RuBisCO large subunit-binding protein subunit alpha, chloroplastic OS=Glycine soja OX=3848 GN=D0Y65_033675 PE=3 SV=1"	GLYMA_12G078100	DK(1)LEDADER					_x000D_
	I1LR60	381	K	"RuBisCO large subunit-binding protein subunit alpha, chloroplastic OS=Glycine soja OX=3848 GN=D0Y65_033675 PE=3 SV=1"	GLYMA_12G078100	DSTTVIADAATK(1)DELQAR					_x000D_
	I1LRA0	212	K	Rieske domain-containing protein	778121	AIGSPK(1)ACATR					_x000D_
	I1LRE4	171	K	T-complex protein 1 subunit beta isoform A OS=Glycine soja OX=3848 GN=D0Y65_033757 PE=3 SV=1	100797805	ILSQDK(1)EHFAK					_x000D_
	I1LRH8	109	K	Copper ion-binding protein OS=Medicago truncatula OX=3880 GN=25492281 PE=2 SV=1	GLYMA_12G090500	GTAK(0.999)K(0.001)PEVQD					_x000D_
	I1LRH8	83	K	Copper ion-binding protein OS=Medicago truncatula OX=3880 GN=25492281 PE=2 SV=1	GLYMA_12G090500	VSTDK(1)YR					_x000D_
	I1LRH8	36	K	Copper ion-binding protein OS=Medicago truncatula OX=3880 GN=25492281 PE=2 SV=1	GLYMA_12G090500	AAENAYFK(1)K					_x000D_
	I1LRW8	259	K	"Protein THYLAKOID FORMATION1, chloroplastic OS=Glycine soja OX=3848 GN=D0Y65_033946 PE=3 SV=1"	100792508	ELLK(1)EYVDR					_x000D_
	I1LRW8	250	K	"Protein THYLAKOID FORMATION1, chloroplastic OS=Glycine soja OX=3848 GN=D0Y65_033946 PE=3 SV=1"	100792508	NLLSK(1)LVQAK					_x000D_
	I1LT59	128	K	UPF0133 protein OS=Glycine soja OX=3848 GN=glysoja_049416 PE=4 SV=1	100782796	DAHQK(1)SVQAMK					_x000D_
	I1LTA4	276	K	EF1Bgamma class glutathione S-transferase	EF1Bgamma2	MILDEWK(1)R					_x000D_
	I1LTA4	259	K	EF1Bgamma class glutathione S-transferase	EF1Bgamma2	PK(1)NPLDLLPPSK					_x000D_
	I1LTA4	283	K	EF1Bgamma class glutathione S-transferase	EF1Bgamma2	LYSNTK(1)TNFR					_x000D_
	I1LTA4	9	K	EF1Bgamma class glutathione S-transferase	EF1Bgamma2	ALILHATK(1)TNK					_x000D_
	I1LTA4	12	K	EF1Bgamma class glutathione S-transferase	EF1Bgamma2	TNK(1)NAFK					_x000D_
	I1LTA4	47	K	EF1Bgamma class glutathione S-transferase	EF1Bgamma2	TPEFLK(1)MNPIGK					_x000D_
	I1LTA4	356	K	EF1Bgamma class glutathione S-transferase	EF1Bgamma2	VK(1)GLWLFR					_x000D_
	I1LTA4	354	K	EF1Bgamma class glutathione S-transferase	EF1Bgamma2	MLVIGSQAPFK(1)VK					_x000D_
	I1LTA4	393	K	EF1Bgamma class glutathione S-transferase	EF1Bgamma2	VDISDETQK(1)ER					_x000D_
	I1LTA4	257	K	EF1Bgamma class glutathione S-transferase	EF1Bgamma2	EVAEPEEEAPK(0.195)PK(0.805)PK					_x000D_
	I1LTF4	99	K	Ferredoxin	100808254	AGSCSVCAGK(1)VVSGK					_x000D_
	I1LTN6	32	K	Superoxide dismutase [Cu-Zn]	GLYMA_12G178800	K(1)AVAILK					_x000D_
	I1LTN6	106	K	Superoxide dismutase [Cu-Zn]	GLYMA_12G178800	HGAPEDK(1)IR					_x000D_
	I1LU31	323	K	"Allene oxide synthase, chloroplastic OS=Glycine soja OX=3848 GN=D0Y65_034867 PE=3 SV=1"	100784395	EK(1)GGSTLTFDSVK					_x000D_
	I1LU31	58	K	"Allene oxide synthase, chloroplastic OS=Glycine soja OX=3848 GN=D0Y65_034867 PE=3 SV=1"	100784395	YK(1)STVFR					_x000D_
	I1LU31	262	K	"Allene oxide synthase, chloroplastic OS=Glycine soja OX=3848 GN=D0Y65_034867 PE=3 SV=1"	100784395	QQGK(1)DTINR					_x000D_
	I1LU31	135	K	"Allene oxide synthase, chloroplastic OS=Glycine soja OX=3848 GN=D0Y65_034867 PE=3 SV=1"	100784395	VK(1)NYIMDILK					_x000D_
	I1LU31	143	K	"Allene oxide synthase, chloroplastic OS=Glycine soja OX=3848 GN=D0Y65_034867 PE=3 SV=1"	100784395	NYIMDILK(1)R					_x000D_
	I1LU31	376	K	"Allene oxide synthase, chloroplastic OS=Glycine soja OX=3848 GN=D0Y65_034867 PE=3 SV=1"	100784395	LSSHDSVFHVK(1)K					_x000D_
	I1LU31	133	K	"Allene oxide synthase, chloroplastic OS=Glycine soja OX=3848 GN=D0Y65_034867 PE=3 SV=1"	100784395	VGVYQDTTEPQHSK(1)VK					_x000D_
	I1LUB3	133	K	Cytochrome b6-f complex iron-sulfur subunit	GLYMA_12G199400	TLAQGLK(1)GDPTYLVVEK					_x000D_
	I1LUB3	143	K	Cytochrome b6-f complex iron-sulfur subunit	GLYMA_12G199400	GDPTYLVVEK(1)DR					_x000D_
	I1LUZ9	132	K	Thioredoxin domain-containing protein	GLYMA_12G223400	CYK(1)LNTDESPSTATR					_x000D_
	I1LUZ9	122	K	Thioredoxin domain-containing protein	GLYMA_12G223400	MIHPIIDELAK(1)EYVGR					_x000D_
	I1LV54	127	K	Protein DJ-1-like B OS=Glycine soja OX=3848 GN=D0Y65_035227 PE=4 SV=1	100803116	DCK(1)VLEGLVK					_x000D_
	I1LV54	134	K	Protein DJ-1-like B OS=Glycine soja OX=3848 GN=D0Y65_035227 PE=4 SV=1	100803116	VLEGLVK(1)K					_x000D_
	I1LV54	280	K	Protein DJ-1-like B OS=Glycine soja OX=3848 GN=D0Y65_035227 PE=4 SV=1	100803116	AK(1)VVVASVEDK					_x000D_
	I1LW56	157	K	M20_dimer domain-containing protein	100817383	NLK(1)SQSFTPHR					_x000D_
	I1LW56	266	K	M20_dimer domain-containing protein	100817383	ESQFDVVK(1)AGK					_x000D_
	I1LWE5	93	K	Senescence-associated carboxylesterase 101 isoform B OS=Glycine soja OX=3848 GN=D0Y65_035957 PE=4 SV=1	100809557	FEFLCTK(1)K					_x000D_
	I1LWI3	254	K	PHB domain-containing protein	100306559	EIGASSK(1)SSSVFIPHGPGAVK					_x000D_
	I1LWX5	255	K	ATP sulfurylase 2 OS=Glycine soja OX=3848 GN=D0Y65_035770 PE=4 SV=1	100805275	LSPK(1)QLR					_x000D_
	I1LWX5	422	K	ATP sulfurylase 2 OS=Glycine soja OX=3848 GN=D0Y65_035770 PE=4 SV=1	100805275	VAAYDTK(1)VNK					_x000D_
	I1LXX4	268	K	Glycosyltransferase	106794152	HFLEK(1)EK					_x000D_
	I1LXY1	180	K	5-methyltetrahydropteroyltriglutamate--homocysteine methyltransferase OS=Glycine soja OX=3848 GN=D0Y65_035534 PE=3 SV=1	100779947	AVDEFK(1)EAK					_x000D_
	I1LY94	147	K	Thioredoxin domain-containing protein	GLYMA_13G113200	AFASK(1)YK					_x000D_
	I1LY94	111	K	Thioredoxin domain-containing protein	GLYMA_13G113200	GKPVVVYFYPADETPGCTK(1)QACAFR					_x000D_
	I1LY94	202	K	Thioredoxin domain-containing protein	GLYMA_13G113200	NGVVQLVYNNQFQPEK(1)HIGETLK					_x000D_
	I1LY94	79	K	Thioredoxin domain-containing protein	GLYMA_13G113200	GSKPPNFTLK(1)DQNGK					_x000D_
	I1LYP2	35	K	Mitochondrial import receptor subunit TOM22 like 2 OS=Glycine soja OX=3848 GN=D0Y65_036526 PE=4 SV=1	100796059	GK(1)EAAGDAAFVAK					_x000D_
	I1LZV0	124	K	"UPF0051 protein ABCI8, chloroplastic OS=Glycine soja OX=3848 GN=D0Y65_030894 PE=4 SV=1"	100779950	AFEK(1)FLSMK					_x000D_
	I1LZV0	424	K	"UPF0051 protein ABCI8, chloroplastic OS=Glycine soja OX=3848 GN=D0Y65_030894 PE=4 SV=1"	100779950	IISK(1)GISVGHSR					_x000D_
	I1M068	312	K	TPT domain-containing protein	732611	HGFNDAIAK(1)VGLVK					_x000D_
	I1M091	152	K	S5 DRBM domain-containing protein	GLYMA_13G177900	ETGFGSGAK(1)K					_x000D_
	I1M091	203	K	S5 DRBM domain-containing protein	GLYMA_13G177900	AK(1)EVIAAVQK					_x000D_
	I1M091	227	K	S5 DRBM domain-containing protein	GLYMA_13G177900	VPMTK(1)YSTFPHR					_x000D_
	I1M091	211	K	S5 DRBM domain-containing protein	GLYMA_13G177900	EVIAAVQK(1)SAVNAR					_x000D_
	I1M091	243	K	S5 DRBM domain-containing protein	GLYMA_13G177900	ADGDYGAAK(1)VMLR					_x000D_
	I1M091	191	K	S5 DRBM domain-containing protein	GLYMA_13G177900	AVVVVGDK(1)K					_x000D_
	I1M091	296	K	S5 DRBM domain-containing protein	GLYMA_13G177900	ATVAAVQK(1)MK					_x000D_
	I1M100	271	K	"ATP synthase gamma chain, chloroplastic isoform A OS=Glycine soja OX=3848 GN=D0Y65_031286 PE=3 SV=1"	100797290	LTTK(1)EGK					_x000D_
	I1M100	128	K	"ATP synthase gamma chain, chloroplastic isoform A OS=Glycine soja OX=3848 GN=D0Y65_031286 PE=3 SV=1"	100797290	K(1)VALVVITGDR					_x000D_
	I1M100	189	K	"ATP synthase gamma chain, chloroplastic isoform A OS=Glycine soja OX=3848 GN=D0Y65_031286 PE=3 SV=1"	100797290	RPYIPVDK(1)FLEGGTLPTAK					_x000D_
	I1M100	70	K	"ATP synthase gamma chain, chloroplastic isoform A OS=Glycine soja OX=3848 GN=D0Y65_031286 PE=3 SV=1"	100797290	NTQK(1)ITEAMK					_x000D_
	I1M100	346	K	"ATP synthase gamma chain, chloroplastic isoform A OS=Glycine soja OX=3848 GN=D0Y65_031286 PE=3 SV=1"	100797290	K(1)NLSIVYNR					_x000D_
	I1M100	345	K	"ATP synthase gamma chain, chloroplastic isoform A OS=Glycine soja OX=3848 GN=D0Y65_031286 PE=3 SV=1"	100797290	MSAMSNATDNAIELK(1)K					_x000D_
	I1M100	174	K	"ATP synthase gamma chain, chloroplastic isoform A OS=Glycine soja OX=3848 GN=D0Y65_031286 PE=3 SV=1"	100797290	K(1)GNSYFIR					_x000D_
	I1M100	66	K	"ATP synthase gamma chain, chloroplastic isoform A OS=Glycine soja OX=3848 GN=D0Y65_031286 PE=3 SV=1"	100797290	IESVK(1)NTQK					_x000D_
	I1M100	76	K	"ATP synthase gamma chain, chloroplastic isoform A OS=Glycine soja OX=3848 GN=D0Y65_031286 PE=3 SV=1"	100797290	ITEAMK(1)LVAAAK					_x000D_
	I1M100	150	K	"ATP synthase gamma chain, chloroplastic isoform A OS=Glycine soja OX=3848 GN=D0Y65_031286 PE=3 SV=1"	100797290	GLCGGFNNAIIK(1)K					_x000D_
	I1M100	82	K	"ATP synthase gamma chain, chloroplastic isoform A OS=Glycine soja OX=3848 GN=D0Y65_031286 PE=3 SV=1"	100797290	LVAAAK(1)VR					_x000D_
	I1M137	363	K	"Dihydroxy-acid dehydratase, chloroplastic OS=Glycine soja OX=3848 GN=D0Y65_031316 PE=3 SV=1"	GLYMA_13G207900	YVMEDVHK(1)IGGTPAVIR					_x000D_
	I1M137	48	K	"Dihydroxy-acid dehydratase, chloroplastic OS=Glycine soja OX=3848 GN=D0Y65_031316 PE=3 SV=1"	GLYMA_13G207900	LNK(1)YSSR					_x000D_
	I1M2J1	274	K	"Soluble inorganic pyrophosphatase 1, chloroplastic OS=Glycine soja OX=3848 GN=D0Y65_031763 PE=4 SV=1"	100798544	VITETNESWNK(1)LIK					_x000D_
	I1M2J1	254	K	"Soluble inorganic pyrophosphatase 1, chloroplastic OS=Glycine soja OX=3848 GN=D0Y65_031763 PE=4 SV=1"	100798544	FGLGNK(1)AANK					_x000D_
	I1M2J1	258	K	"Soluble inorganic pyrophosphatase 1, chloroplastic OS=Glycine soja OX=3848 GN=D0Y65_031763 PE=4 SV=1"	100798544	AANK(1)DYALK					_x000D_
	I1M393	162	K	Thioredoxin domain-containing protein	100811845	K(1)DTVIGAVPK					_x000D_
	I1M393	144	K	Thioredoxin domain-containing protein	100811845	LNTDESPSTATK(1)YGIR					_x000D_
	I1M393	132	K	Thioredoxin domain-containing protein	100811845	CYK(1)LNTDESPSTATK					_x000D_
	I1M393	122	K	Thioredoxin domain-containing protein	100811845	MIHPIIDELAK(1)EYTGK					_x000D_
	I1M393	157	K	Thioredoxin domain-containing protein	100811845	SIPTVIIFK(1)NGEK					_x000D_
	I1M393	171	K	Thioredoxin domain-containing protein	100811845	DTVIGAVPK(1)TTLTSSIEK					_x000D_
	I1M3C3	240	K	Ribosomal_L18_c domain-containing protein	100786189	GIEADGIEALYK(1)K					_x000D_
	I1M3C3	227	K	Ribosomal_L18_c domain-containing protein	100786189	YQSHFSEYIK(1)R					_x000D_
	I1M3C3	48	K	Ribosomal_L18_c domain-containing protein	100786189	YNTPK(1)YR					_x000D_
	I1M3C3	163	K	Ribosomal_L18_c domain-containing protein	100786189	VFGALK(1)GALDGGLDIPHSDKR					_x000D_
	I1M3C3	177	K	Ribosomal_L18_c domain-containing protein	100786189	GALDGGLDIPHSDK(1)R					_x000D_
	I1M3C3	43	K	Ribosomal_L18_c domain-containing protein	100786189	NK(1)YNTPK					_x000D_
	I1M3C3	187	K	Ribosomal_L18_c domain-containing protein	100786189	K(1)ELDAEVHR					_x000D_
	I1M3C3	5	K	Ribosomal_L18_c domain-containing protein	100786189	VYVK(1)AQK					_x000D_
	I1M3M0	128	K	14_3_3 domain-containing protein	547990	MK(1)GDYYR					_x000D_
	I1M3M0	145	K	14_3_3 domain-containing protein	547990	K(1)EAADQSMK					_x000D_
	I1M3M0	76	K	14_3_3 domain-containing protein	547990	EETK(1)GNELNAK					_x000D_
	I1M3V1	163	K	"Photosystem II repair protein PSB27-H1, chloroplastic OS=Glycine soja OX=3848 GN=D0Y65_032193 PE=3 SV=1"	100787080	ILEEVDTAEK(1)ALLR					_x000D_
	I1M3V1	88	K	"Photosystem II repair protein PSB27-H1, chloroplastic OS=Glycine soja OX=3848 GN=D0Y65_032193 PE=3 SV=1"	100787080	TTIVMDK(1)NDPNVATAVAELR					_x000D_
	I1M3V1	115	K	"Photosystem II repair protein PSB27-H1, chloroplastic OS=Glycine soja OX=3848 GN=D0Y65_032193 PE=3 SV=1"	100787080	EK(1)ALLGR					_x000D_
	I1M3V1	110	K	"Photosystem II repair protein PSB27-H1, chloroplastic OS=Glycine soja OX=3848 GN=D0Y65_032193 PE=3 SV=1"	100787080	ETSNSWVAK(1)YR					_x000D_
	I1M3X9	238	K	"Protein THYLAKOID FORMATION1, chloroplastic OS=Glycine soja OX=3848 GN=D0Y65_032222 PE=3 SV=1"	100796767	LCAALNINK(1)R					_x000D_
	I1M3X9	81	K	"Protein THYLAKOID FORMATION1, chloroplastic OS=Glycine soja OX=3848 GN=D0Y65_032222 PE=3 SV=1"	100796767	LNFLK(1)AYK					_x000D_
	I1M3X9	190	K	"Protein THYLAKOID FORMATION1, chloroplastic OS=Glycine soja OX=3848 GN=D0Y65_032222 PE=3 SV=1"	100796767	ILK(1)DIAER					_x000D_
	I1M3X9	254	K	"Protein THYLAKOID FORMATION1, chloroplastic OS=Glycine soja OX=3848 GN=D0Y65_032222 PE=3 SV=1"	100796767	ILLSK(1)LVQAK					_x000D_
	I1M3X9	181	K	"Protein THYLAKOID FORMATION1, chloroplastic OS=Glycine soja OX=3848 GN=D0Y65_032222 PE=3 SV=1"	100796767	VQSPTSLVEFSSK(1)EGEAER					_x000D_
	I1M3X9	162	K	"Protein THYLAKOID FORMATION1, chloroplastic OS=Glycine soja OX=3848 GN=D0Y65_032222 PE=3 SV=1"	100796767	K(1)LEEWAR					_x000D_
	I1M3X9	150	K	"Protein THYLAKOID FORMATION1, chloroplastic OS=Glycine soja OX=3848 GN=D0Y65_032222 PE=3 SV=1"	100796767	ALK(1)EDPEQYR					_x000D_
	I1M3Y7	119	K	Cytochrome b6-f complex iron-sulfur subunit	GLYMA_13G302900	DAVGNDVIAENWLK(1)AHGPGDR					_x000D_
	I1M3Y7	63	K	Cytochrome b6-f complex iron-sulfur subunit	GLYMA_13G302900	VPDMGK(1)R					_x000D_
	I1M3Y7	133	K	Cytochrome b6-f complex iron-sulfur subunit	GLYMA_13G302900	TLTQGLK(1)GDPTYLVVEK					_x000D_
	I1M3Y7	143	K	Cytochrome b6-f complex iron-sulfur subunit	GLYMA_13G302900	GDPTYLVVEK(1)DR					_x000D_
	I1M4K9	541	K	Protein disulfide-isomerase	100804924	LQKPTSTSESDSK(1)GSSDAK					_x000D_
	I1M5N8	283	K	"D-glycerate 3-kinase, chloroplastic isoform C OS=Glycine soja OX=3848 GN=D0Y65_032809 PE=4 SV=1"	100820573	YDK(1)SAFNGR					_x000D_
	I1M5V9	182	K	"NADH dehydrogenase [ubiquinone] flavoprotein 2, mitochondrial OS=Glycine soja OX=3848 GN=D0Y65_032864 PE=4 SV=1"	GLYMA_13G367000	VVEIVEK(1)LR					_x000D_
	I1M5V9	145	K	"NADH dehydrogenase [ubiquinone] flavoprotein 2, mitochondrial OS=Glycine soja OX=3848 GN=D0Y65_032864 PE=4 SV=1"	GLYMA_13G367000	GIEEALLK(1)HLGVK					_x000D_
	I1M657	219	K	"Chlorophyll a-b binding protein, chloroplastic"	GLYMA_14G003400	GLGGSGEPAYPGGPFFNPLGFGK(0.068)DEK(0.932)SLK					_x000D_
	I1M657	185	K	"Chlorophyll a-b binding protein, chloroplastic"	GLYMA_14G003400	PGSMGK(1)QYFLGLEK					_x000D_
	I1M657	179	K	"Chlorophyll a-b binding protein, chloroplastic"	GLYMA_14G003400	FQDWAK(1)PGSMGK					_x000D_
	I1M663	63	K	"Transmembrane protein, putative OS=Medicago truncatula OX=3880 GN=11419653 PE=4 SV=1"	100810445	LGGGDEQAK(1)K					_x000D_
	I1M6D5	306	K	Fructose-bisphosphate aldolase	100792394	ALQQSTLK(1)TWGGK					_x000D_
	I1M6D5	225	K	Fructose-bisphosphate aldolase	100792394	ALNEQHVLLEGTLLK(1)PNMVTPGSDSPK					_x000D_
	I1M6D5	17	K	Fructose-bisphosphate aldolase	100792394	NAK(1)YIATPGK					_x000D_
	I1M6D5	14	K	Fructose-bisphosphate aldolase	100792394	YADELIK(1)NAK					_x000D_
	I1M6D5	135	K	Fructose-bisphosphate aldolase	100792394	CQQYYK(1)AGAR					_x000D_
	I1M6D5	327	K	Fructose-bisphosphate aldolase	100792394	CK(1)ANSDATLGK					_x000D_
	I1M6D5	353	K	Fructose-bisphosphate aldolase	100792394	YVGGSGSGLTSESLYVK(1)NYK					_x000D_
	I1M6D5	103	K	Fructose-bisphosphate aldolase	100792394	TSDGKPFVEVLQENNVIPGIK(1)VDK					_x000D_
	I1M6D5	317	K	Fructose-bisphosphate aldolase	100792394	ENVAK(1)AQEAFLAR					_x000D_
	I1M6D5	106	K	Fructose-bisphosphate aldolase	100792394	VDK(1)GVVELAGTNGETTTQGFDSLGAR					_x000D_
	I1M6D5	24	K	Fructose-bisphosphate aldolase	100792394	YIATPGK(1)GILAADESTGTIGK					_x000D_
	I1M6F0	198	K	"Red chlorophyll catabolite reductase, chloroplastic OS=Glycine soja OX=3848 GN=D0Y65_037356 PE=4 SV=1"	GLYMA_14G012500	TFYEDTQLDK(1)HR					_x000D_
	I1M6M5	503	K	"Trigger factor-like protein TIG, Chloroplastic OS=Glycine soja OX=3848 GN=D0Y65_037420 PE=3 SV=1"	100812597	EVENSIAEFK(1)R					_x000D_
	I1M6M5	259	K	"Trigger factor-like protein TIG, Chloroplastic OS=Glycine soja OX=3848 GN=D0Y65_037420 PE=3 SV=1"	100812597	SIGALK(1)VVTDR					_x000D_
	I1M6M5	253	K	"Trigger factor-like protein TIG, Chloroplastic OS=Glycine soja OX=3848 GN=D0Y65_037420 PE=3 SV=1"	100812597	YK(1)SIGALK					_x000D_
	I1M6M5	388	K	"Trigger factor-like protein TIG, Chloroplastic OS=Glycine soja OX=3848 GN=D0Y65_037420 PE=3 SV=1"	100812597	DLLLQK(1)CQEVEQTAR					_x000D_
	I1M6M5	515	K	"Trigger factor-like protein TIG, Chloroplastic OS=Glycine soja OX=3848 GN=D0Y65_037420 PE=3 SV=1"	100812597	VK(1)GQVQEILEGAK					_x000D_
	I1M6M5	121	K	"Trigger factor-like protein TIG, Chloroplastic OS=Glycine soja OX=3848 GN=D0Y65_037420 PE=3 SV=1"	100812597	LHVEVPSLVCEDCYK(1)R					_x000D_
	I1M6P9	192	K	Lipoyl-binding domain-containing protein	100813488	GAPQPTQK(1)VSEEK					_x000D_
	I1M6P9	184	K	Lipoyl-binding domain-containing protein	100813488	SADATHVAPSETTSEK(1)GAPQPTQK					_x000D_
	I1M6S4	156	K	PMSR domain-containing protein	100804748	K(1)IVTEILPAK					_x000D_
	I1M6S4	165	K	PMSR domain-containing protein	100804748	IVTEILPAK(1)K					_x000D_
	I1M6S4	192	K	PMSR domain-containing protein	100804748	QSASK(1)GCNDPIR					_x000D_
	I1M6S4	143	K	PMSR domain-containing protein	100804748	AAK(1)ESLEQQQK					_x000D_
	I1M6S4	180	K	PMSR domain-containing protein	100804748	AEEYHQQYLEK(1)GGR					_x000D_
	I1M6S4	187	K	PMSR domain-containing protein	100804748	SGFK(1)QSASK					_x000D_
	I1M6S4	140	K	PMSR domain-containing protein	100804748	SGIYYYTPEQEK(1)AAK					_x000D_
	I1M841	435	K	ATPase_AAA_core domain-containing protein	GLYMA_14G067000	YLNEAALGDANQDAIK(1)R					_x000D_
	I1M841	363	K	ATPase_AAA_core domain-containing protein	GLYMA_14G067000	K(1)WISGVGVDLIGK					_x000D_
	I1M841	375	K	ATPase_AAA_core domain-containing protein	GLYMA_14G067000	WISGVGVDLIGK(1)K					_x000D_
	I1M841	419	K	ATPase_AAA_core domain-containing protein	GLYMA_14G067000	VQLADK(1)YLNEAALGDANQDAIK					_x000D_
	I1M841	223	K	ATPase_AAA_core domain-containing protein	GLYMA_14G067000	EAADIISK(1)GK					_x000D_
	I1M8A1	40	K	50S ribosomal protein L31	100782305	K(1)EIHPQFYEESK					_x000D_
	I1M8A1	97	K	50S ribosomal protein L31	100782305	SASMVSDDQVEK(1)FR					_x000D_
	I1M8G8	103	K	"30S ribosomal protein S9, chloroplastic isoform A OS=Glycine soja OX=3848 GN=D0Y65_038001 PE=3 SV=1"	GLYMA_14G078100	VVLQEGTGK(1)FIINYR					_x000D_
	I1M8G8	166	K	"30S ribosomal protein S9, chloroplastic isoform A OS=Glycine soja OX=3848 GN=D0Y65_038001 PE=3 SV=1"	GLYMA_14G078100	ALLK(1)VSEDHR					_x000D_
	I1M9R6	99	K	Protein kinase domain-containing protein	100790292	NK(1)VLESR					_x000D_
	I1M9Z5	141	K	"Endoribonuclease YBEY, chloroplastic isoform A OS=Glycine soja OX=3848 GN=D0Y65_038606 PE=3 SV=1"	100810101	LVFDGLK(1)GSR					_x000D_
	I1MBI6	894	K	"Protein TIC110, chloroplastic isoform A OS=Glycine soja OX=3848 GN=D0Y65_039306 PE=4 SV=1"	100810630	GVVHELAK(1)SR					_x000D_
	I1MD26	116	K	PALP domain-containing protein	100805303	SQSGGLLDVQHDMDALK(1)R					_x000D_
	I1MDC4	291	K	Bac_surface_Ag domain-containing protein	100776079	YVHNEILDMLK(1)R					_x000D_
	I1MDC4	746	K	Bac_surface_Ag domain-containing protein	100776079	GVK(1)GNPTEVYR					_x000D_
	I1MDY5	449	K	Amidohydro-rel domain-containing protein	100797867	SHHSK(1)LDTNVYEGR					_x000D_
	I1MDY5	148	K	Amidohydro-rel domain-containing protein	100797867	GSLTAGFEAYEK(1)K					_x000D_
	I1ME40	274	K	"Soluble inorganic pyrophosphatase 6, chloroplastic OS=Glycine soja OX=3848 GN=D0Y65_040111 PE=4 SV=1"	GLYMA_15G061300	ETNESWNK(1)LIK					_x000D_
	I1ME40	248	K	"Soluble inorganic pyrophosphatase 6, chloroplastic OS=Glycine soja OX=3848 GN=D0Y65_040111 PE=4 SV=1"	GLYMA_15G061300	IPDGKPANK(1)FGLGNK					_x000D_
	I1ME40	239	K	"Soluble inorganic pyrophosphatase 6, chloroplastic OS=Glycine soja OX=3848 GN=D0Y65_040111 PE=4 SV=1"	GLYMA_15G061300	DYK(1)IPDGK					_x000D_
	I1ME40	266	K	"Soluble inorganic pyrophosphatase 6, chloroplastic OS=Glycine soja OX=3848 GN=D0Y65_040111 PE=4 SV=1"	GLYMA_15G061300	VIK(1)ETNESWNK					_x000D_
	I1ME40	263	K	"Soluble inorganic pyrophosphatase 6, chloroplastic OS=Glycine soja OX=3848 GN=D0Y65_040111 PE=4 SV=1"	GLYMA_15G061300	AADKDYALK(1)VIK					_x000D_
	I1ME40	119	K	"Soluble inorganic pyrophosphatase 6, chloroplastic OS=Glycine soja OX=3848 GN=D0Y65_040111 PE=4 SV=1"	GLYMA_15G061300	MEVATDESFTPIK(1)QDTK					_x000D_
	I1ME40	244	K	"Soluble inorganic pyrophosphatase 6, chloroplastic OS=Glycine soja OX=3848 GN=D0Y65_040111 PE=4 SV=1"	GLYMA_15G061300	IPDGK(1)PANK					_x000D_
	I1ME40	77	K	"Soluble inorganic pyrophosphatase 6, chloroplastic OS=Glycine soja OX=3848 GN=D0Y65_040111 PE=4 SV=1"	GLYMA_15G061300	K(1)VSPWHDIPLR					_x000D_
	I1ME40	106	K	"Soluble inorganic pyrophosphatase 6, chloroplastic OS=Glycine soja OX=3848 GN=D0Y65_040111 PE=4 SV=1"	GLYMA_15G061300	ESSAK(1)MEVATDESFTPIK					_x000D_
	I1ME40	73	K	"Soluble inorganic pyrophosphatase 6, chloroplastic OS=Glycine soja OX=3848 GN=D0Y65_040111 PE=4 SV=1"	GLYMA_15G061300	VFFVDK(1)SGK					_x000D_
	I1ME40	222	K	"Soluble inorganic pyrophosphatase 6, chloroplastic OS=Glycine soja OX=3848 GN=D0Y65_040111 PE=4 SV=1"	GLYMA_15G061300	APFVNDVDDVEK(1)HFPGTLTAIR					_x000D_
	I1ME71	185	K	"Multiple organellar RNA editing factor 9, chloroplastic isoform A OS=Glycine soja OX=3848 GN=D0Y65_040138 PE=4 SV=1"	GLYMA_15G064300	YPTYQPK(1)R					_x000D_
	I1ME71	162	K	"Multiple organellar RNA editing factor 9, chloroplastic isoform A OS=Glycine soja OX=3848 GN=D0Y65_040138 PE=4 SV=1"	GLYMA_15G064300	NK(1)DYGGDK					_x000D_
	I1MEQ1	376	K	Mg-protoporphyrin IX chelatase	ChlI1b	ALAALK(1)ER					_x000D_
	I1MER5	98	K	"50S ribosomal protein L34, chloroplastic OS=Glycine soja OX=3848 GN=D0Y65_040304 PE=3 SV=1"	GLYMA_15G082000	AALCLTK(1)R					_x000D_
	I1MF04	535	K	CSC1-like protein ERD4 isoform A OS=Glycine soja OX=3848 GN=D0Y65_040395 PE=4 SV=1	100799097	IVPLIIYHLK(1)R					_x000D_
	I1MF04	204	K	CSC1-like protein ERD4 isoform A OS=Glycine soja OX=3848 GN=D0Y65_040395 PE=4 SV=1	100799097	K(1)EQVDSYFR					_x000D_
	I1MF04	278	K	CSC1-like protein ERD4 isoform A OS=Glycine soja OX=3848 GN=D0Y65_040395 PE=4 SV=1	100799097	TGFLGLVGK(1)K					_x000D_
	I1MF04	256	K	CSC1-like protein ERD4 isoform A OS=Glycine soja OX=3848 GN=D0Y65_040395 PE=4 SV=1	100799097	AEAVYAGSK(0.96)TTAK(0.04)PEGTRPTNK					_x000D_
	I1MFC4	328	K	Glutamine synthetase	100780873	K(1)AILNLSLR					_x000D_
	I1MFC4	386	K	Glutamine synthetase	100780873	NGK(1)GYLEDR					_x000D_
	I1MFC4	327	K	Glutamine synthetase	100780873	SMREDGGFEVIK(1)K					_x000D_
	I1MFC4	315	K	Glutamine synthetase	100780873	PIEGDWNGAGCHTNYSTK(1)SMR					_x000D_
	I1MFC4	112	K	Glutamine synthetase	100780873	TISK(0.005)PVEHPSELPK(0.995)WNYDGSSTGQAPGDDSEVILYPQAIFK					_x000D_
	I1MFC4	166	K	Glutamine synthetase	100780873	GGNNILVICDSYTPQGEPIPTNK(1)R					_x000D_
	I1MFC4	338	K	Glutamine synthetase	100780873	HK(1)DHISAYGEGNER					_x000D_
	I1MFC4	297	K	Glutamine synthetase	100780873	ITEQAGVVLSLDPK(1)PIEGDWNGAGCHTNYSTK					_x000D_
	I1MFC4	355	K	Glutamine synthetase	100780873	LTGK(1)HETASINTFSWGVANR					_x000D_
	I1MFH3	128	K	"ATP synthase gamma chain, chloroplastic OS=Glycine soja OX=3848 GN=D0Y65_040550 PE=3 SV=1"	GLYMA_15G107900	K(1)VALVVVTGDR					_x000D_
	I1MFH3	70	K	"ATP synthase gamma chain, chloroplastic OS=Glycine soja OX=3848 GN=D0Y65_040550 PE=3 SV=1"	GLYMA_15G107900	NTQK(1)ITEAMK					_x000D_
	I1MFH3	66	K	"ATP synthase gamma chain, chloroplastic OS=Glycine soja OX=3848 GN=D0Y65_040550 PE=3 SV=1"	GLYMA_15G107900	IDSVK(1)NTQK					_x000D_
	I1MFL4	84	K	PAP_fibrillin domain-containing protein	100806895	K(1)ALVDSFYGTDR					_x000D_
	I1MFL4	81	K	PAP_fibrillin domain-containing protein	100806895	SETETEK(1)LK					_x000D_
	I1MFL4	74	K	PAP_fibrillin domain-containing protein	100806895	EEAYGGGVAVEEKPTK(1)SETETEK					_x000D_
	I1MFL4	98	K	PAP_fibrillin domain-containing protein	100806895	GLK(1)ATSETR					_x000D_
	I1MFL4	71	K	PAP_fibrillin domain-containing protein	100806895	AVTSDDEWGPEKEEAYGGGVAVEEK(1)PTK					_x000D_
	I1MFL4	58	K	PAP_fibrillin domain-containing protein	100806895	AVTSDDEWGPEK(1)EEAYGGGVAVEEKPTK					_x000D_
	I1MID7	215	K	"50S ribosomal protein L13, chloroplastic OS=Glycine soja OX=3848 GN=D0Y65_041576 PE=3 SV=1"	GLYMA_15G209000	LFTHLK(1)VYK					_x000D_
	I1MID7	203	K	"50S ribosomal protein L13, chloroplastic OS=Glycine soja OX=3848 GN=D0Y65_041576 PE=3 SV=1"	GLYMA_15G209000	GMLPK(1)GR					_x000D_
	I1MID7	228	K	"50S ribosomal protein L13, chloroplastic OS=Glycine soja OX=3848 GN=D0Y65_041576 PE=3 SV=1"	GLYMA_15G209000	GPDHPHAAQK(1)PVELPIR					_x000D_
	I1MID7	96	K	"50S ribosomal protein L13, chloroplastic OS=Glycine soja OX=3848 GN=D0Y65_041576 PE=3 SV=1"	GLYMA_15G209000	SWYPK(1)AADHVNTEK					_x000D_
	I1MJ28	470	K	"RuBisCO large subunit-binding protein subunit beta, chloroplastic OS=Glycine soja OX=3848 GN=D0Y65_041990 PE=3 SV=1"	100819369	LASK(1)VDTIK					_x000D_
	I1MJ28	475	K	"RuBisCO large subunit-binding protein subunit beta, chloroplastic OS=Glycine soja OX=3848 GN=D0Y65_041990 PE=3 SV=1"	100819369	VDTIK(1)DSLDNDEEK					_x000D_
	I1MJ28	484	K	"RuBisCO large subunit-binding protein subunit beta, chloroplastic OS=Glycine soja OX=3848 GN=D0Y65_041990 PE=3 SV=1"	100819369	DSLDNDEEK(1)VGADIVK					_x000D_
	I1MJ28	178	K	"RuBisCO large subunit-binding protein subunit beta, chloroplastic OS=Glycine soja OX=3848 GN=D0Y65_041990 PE=3 SV=1"	100819369	ALVSELK(1)LMSK					_x000D_
	I1MJ28	54	K	"RuBisCO large subunit-binding protein subunit beta, chloroplastic OS=Glycine soja OX=3848 GN=D0Y65_041990 PE=3 SV=1"	100819369	ELHFNK(1)DGTAIR					_x000D_
	I1MJU7	373	K	"Stromal 70 kDa heat shock-related protein, chloroplastic isoform A OS=Glycine soja OX=3848 GN=D0Y65_042274 PE=3 SV=1"	100800698	DAK(1)LSFK					_x000D_
	I1MJU7	593	K	"Stromal 70 kDa heat shock-related protein, chloroplastic isoform A OS=Glycine soja OX=3848 GN=D0Y65_042274 PE=3 SV=1"	100800698	NQADSVVYQTEK(1)QLK					_x000D_
	I1MJU7	349	K	"Stromal 70 kDa heat shock-related protein, chloroplastic isoform A OS=Glycine soja OX=3848 GN=D0Y65_042274 PE=3 SV=1"	100800698	AK(1)FEELCSDLLDR					_x000D_
	I1MJU7	566	K	"Stromal 70 kDa heat shock-related protein, chloroplastic isoform A OS=Glycine soja OX=3848 GN=D0Y65_042274 PE=3 SV=1"	100800698	MVNEAEK(1)FSK					_x000D_
	I1MJU7	179	K	"Stromal 70 kDa heat shock-related protein, chloroplastic isoform A OS=Glycine soja OX=3848 GN=D0Y65_042274 PE=3 SV=1"	100800698	LVDDASK(1)FLNDK					_x000D_
	I1MJU7	399	K	"Stromal 70 kDa heat shock-related protein, chloroplastic isoform A OS=Glycine soja OX=3848 GN=D0Y65_042274 PE=3 SV=1"	100800698	IPAVQELVK(1)K					_x000D_
	I1MJU7	541	K	"Stromal 70 kDa heat shock-related protein, chloroplastic isoform A OS=Glycine soja OX=3848 GN=D0Y65_042274 PE=3 SV=1"	100800698	K(1)QDITITGASTLPSDEVER					_x000D_
	I1MJU7	126	K	"Stromal 70 kDa heat shock-related protein, chloroplastic isoform A OS=Glycine soja OX=3848 GN=D0Y65_042274 PE=3 SV=1"	100800698	K(1)MSEVDEESK					_x000D_
	I1MJU7	290	K	"Stromal 70 kDa heat shock-related protein, chloroplastic isoform A OS=Glycine soja OX=3848 GN=D0Y65_042274 PE=3 SV=1"	100800698	IVDWLASNFK(1)R					_x000D_
	I1MJU7	233	K	"Stromal 70 kDa heat shock-related protein, chloroplastic isoform A OS=Glycine soja OX=3848 GN=D0Y65_042274 PE=3 SV=1"	100800698	IINEPTAASLAYGFEK(1)K					_x000D_
	I1MJU7	120	K	"Stromal 70 kDa heat shock-related protein, chloroplastic isoform A OS=Glycine soja OX=3848 GN=D0Y65_042274 PE=3 SV=1"	100800698	QAVVNPENTFFSVK(1)R					_x000D_
	I1MJU7	94	K	"Stromal 70 kDa heat shock-related protein, chloroplastic isoform A OS=Glycine soja OX=3848 GN=D0Y65_042274 PE=3 SV=1"	100800698	TTPSVVAYTK(1)NGDR					_x000D_
	I1MJU7	497	K	"Stromal 70 kDa heat shock-related protein, chloroplastic isoform A OS=Glycine soja OX=3848 GN=D0Y65_042274 PE=3 SV=1"	100800698	DNK(1)SLGSFR					_x000D_
	I1MJU7	299	K	"Stromal 70 kDa heat shock-related protein, chloroplastic isoform A OS=Glycine soja OX=3848 GN=D0Y65_042274 PE=3 SV=1"	100800698	RDEGIDLLK(1)DK					_x000D_
	I1MJU7	135	K	"Stromal 70 kDa heat shock-related protein, chloroplastic isoform A OS=Glycine soja OX=3848 GN=D0Y65_042274 PE=3 SV=1"	100800698	MSEVDEESK(1)QVSYR					_x000D_
	I1MJU7	581	K	"Stromal 70 kDa heat shock-related protein, chloroplastic isoform A OS=Glycine soja OX=3848 GN=D0Y65_042274 PE=3 SV=1"	100800698	RDAIDTK(1)NQADSVVYQTEK					_x000D_
	I1MJU7	601	K	"Stromal 70 kDa heat shock-related protein, chloroplastic isoform A OS=Glycine soja OX=3848 GN=D0Y65_042274 PE=3 SV=1"	100800698	ELGDK(1)VPGPVK					_x000D_
	I1MJU7	184	K	"Stromal 70 kDa heat shock-related protein, chloroplastic isoform A OS=Glycine soja OX=3848 GN=D0Y65_042274 PE=3 SV=1"	100800698	FLNDK(1)VTK					_x000D_
	I1MJU7	596	K	"Stromal 70 kDa heat shock-related protein, chloroplastic isoform A OS=Glycine soja OX=3848 GN=D0Y65_042274 PE=3 SV=1"	100800698	QLK(1)ELGDK					_x000D_
	I1MJU7	172	K	"Stromal 70 kDa heat shock-related protein, chloroplastic isoform A OS=Glycine soja OX=3848 GN=D0Y65_042274 PE=3 SV=1"	100800698	K(1)LVDDASK					_x000D_
	I1MJU7	187	K	"Stromal 70 kDa heat shock-related protein, chloroplastic isoform A OS=Glycine soja OX=3848 GN=D0Y65_042274 PE=3 SV=1"	100800698	VTK(1)AVVTVPAYFNDSQR					_x000D_
	I1MJU7	150	K	"Stromal 70 kDa heat shock-related protein, chloroplastic isoform A OS=Glycine soja OX=3848 GN=D0Y65_042274 PE=3 SV=1"	100800698	DDNGNVK(1)LDCPAIGK					_x000D_
	I1MJX0	269	K	Acetyltransferase component of pyruvate dehydrogenase complex	100778218	LAEEK(1)NVPLSSIK					_x000D_
	I1MJX0	448	K	Acetyltransferase component of pyruvate dehydrogenase complex	100778218	AK(0.996)ENSLK(0.004)PQEYEGGTFTVTNLGGPFGVK					_x000D_
	I1MJX0	299	K	Acetyltransferase component of pyruvate dehydrogenase complex	100778218	ADIDDYLASGAK(1)EVSASSK					_x000D_
	I1MJX0	277	K	Acetyltransferase component of pyruvate dehydrogenase complex	100778218	NVPLSSIK(1)GTGPEGLIVK					_x000D_
	I1MKC6	356	K	Pyruvate dehydrogenase E1 component subunit alpha	100811207	DPITALK(1)K					_x000D_
	I1MKC6	136	K	Pyruvate dehydrogenase E1 component subunit alpha	100811207	K(1)EDSVVSTYR					_x000D_
	I1MKC6	279	K	Pyruvate dehydrogenase E1 component subunit alpha	100811207	ATSDPQIWK(1)K					_x000D_
	I1MKC8	449	K	"Starch synthase, chloroplastic/amyloplastic"	100817424	ENVQLVALGTGK(1)K					_x000D_
	I1MKN0	138	K	DUF2996 family protein OS=Medicago truncatula OX=3880 GN=25500762 PE=4 SV=1	100799633	DNK(1)LEGSFLK					_x000D_
	I1MKN2	110	K	Glyoxylate/succinic semialdehyde reductase 1 OS=Glycine soja OX=3848 GN=D0Y65_042531 PE=4 SV=1	100802847	AK(1)GGYFLEGPVSGSK					_x000D_
	I1MKN8	142	K	CAAD domain-containing protein	100775367	YLLFK(1)SSR					_x000D_
	I1MKN8	156	K	CAAD domain-containing protein	100775367	KELATDIESLK(1)K					_x000D_
	I1MKN8	146	K	CAAD domain-containing protein	100775367	K(1)ELATDIESLKK					_x000D_
	I1MKN8	82	K	CAAD domain-containing protein	100775367	EK(1)WDALENK					_x000D_
	I1MM09	169	K	Malic enzyme	100784112	GK(1)VLEVLK					_x000D_
	I1MM89	132	K	40S ribosomal protein S8	100527664	K(1)ETAEEGAAAVAVEEAK					_x000D_
	I1MMI6	88	K	60S ribosomal protein L13	GLYMA_16G106300	K(1)LAPTIGISVDHR					_x000D_
	I1MMI6	64	K	60S ribosomal protein L13	GLYMA_16G106300	PTAGSLRPIVHGQTLK(1)YNMK					_x000D_
	I1MNI2	317	K	"Geranylgeranyl pyrophosphate synthase, chloroplastic OS=Glycine soja OX=3848 GN=D0Y65_043684 PE=3 SV=1"	100785539	DLVADK(1)VTYPK					_x000D_
	I1MNI2	83	K	"Geranylgeranyl pyrophosphate synthase, chloroplastic OS=Glycine soja OX=3848 GN=D0Y65_043684 PE=3 SV=1"	100785539	NYMVSK(1)ASAVNK					_x000D_
	I1MNI2	328	K	"Geranylgeranyl pyrophosphate synthase, chloroplastic OS=Glycine soja OX=3848 GN=D0Y65_043684 PE=3 SV=1"	100785539	LLGIEK(1)SK					_x000D_
	I1MNI2	322	K	"Geranylgeranyl pyrophosphate synthase, chloroplastic OS=Glycine soja OX=3848 GN=D0Y65_043684 PE=3 SV=1"	100785539	VTYPK(1)LLGIEK					_x000D_
	I1MNK0	104	K	"Oxygen-evolving enhancer protein 1, chloroplastic OS=Glycine soja OX=3848 GN=D0Y65_043701 PE=4 SV=1"	100792252	TYLEVK(1)GTGTANQCPTIDGGLDSFAFKPGK					_x000D_
	I1MNK0	128	K	"Oxygen-evolving enhancer protein 1, chloroplastic OS=Glycine soja OX=3848 GN=D0Y65_043701 PE=4 SV=1"	100792252	PGK(1)YNAK					_x000D_
	I1MNK0	144	K	"Oxygen-evolving enhancer protein 1, chloroplastic OS=Glycine soja OX=3848 GN=D0Y65_043701 PE=4 SV=1"	100792252	LCLEPTSFTVK(1)AEGVAK					_x000D_
	I1MNK0	125	K	"Oxygen-evolving enhancer protein 1, chloroplastic OS=Glycine soja OX=3848 GN=D0Y65_043701 PE=4 SV=1"	100792252	GTGTANQCPTIDGGLDSFAFK(1)PGK					_x000D_
	I1MNK0	160	K	"Oxygen-evolving enhancer protein 1, chloroplastic OS=Glycine soja OX=3848 GN=D0Y65_043701 PE=4 SV=1"	100792252	NAPLEFQNTK(1)LMTR					_x000D_
	I1MNK0	133	K	"Oxygen-evolving enhancer protein 1, chloroplastic OS=Glycine soja OX=3848 GN=D0Y65_043701 PE=4 SV=1"	100792252	K(1)LCLEPTSFTVK					_x000D_
	I1MNK0	150	K	"Oxygen-evolving enhancer protein 1, chloroplastic OS=Glycine soja OX=3848 GN=D0Y65_043701 PE=4 SV=1"	100792252	AEGVAK(1)NAPLEFQNTK					_x000D_
	I1MRI6	379	K	"Isoleucine--tRNA ligase, chloroplastic/mitochondrial isoform E OS=Glycine soja OX=3848 GN=D0Y65_044688 PE=3 SV=1"	100783252	SLPEPDPSSGGNK(1)K					_x000D_
	I1MRV6	130	K	Leghemoglobin reductase isoform A OS=Glycine soja OX=3848 GN=D0Y65_044799 PE=4 SV=1	100788043	AVSNLTK(1)GIEGLFK					_x000D_
	I1MRV6	67	K	Leghemoglobin reductase isoform A OS=Glycine soja OX=3848 GN=D0Y65_044799 PE=4 SV=1	100788043	TTCIEK(1)R					_x000D_
	I1MRV6	208	K	Leghemoglobin reductase isoform A OS=Glycine soja OX=3848 GN=D0Y65_044799 PE=4 SV=1	100788043	VVSSTGALALTEIPK(1)R					_x000D_
	I1MRV6	193	K	Leghemoglobin reductase isoform A OS=Glycine soja OX=3848 GN=D0Y65_044799 PE=4 SV=1	100788043	K(1)VVSSTGALALTEIPK					_x000D_
	I1MRV6	121	K	Leghemoglobin reductase isoform A OS=Glycine soja OX=3848 GN=D0Y65_044799 PE=4 SV=1	100788043	FSSVEVDLPAMMAQK(1)DK					_x000D_
	I1MRV6	402	K	Leghemoglobin reductase isoform A OS=Glycine soja OX=3848 GN=D0Y65_044799 PE=4 SV=1	100788043	TEEQVK(1)ELGVEYR					_x000D_
	I1MRV6	106	K	Leghemoglobin reductase isoform A OS=Glycine soja OX=3848 GN=D0Y65_044799 PE=4 SV=1	100788043	HAFANHGVK(1)FSSVEVDLPAMMAQK					_x000D_
	I1MRV6	487	K	Leghemoglobin reductase isoform A OS=Glycine soja OX=3848 GN=D0Y65_044799 PE=4 SV=1	100788043	VCHAHPTMSEAVK(1)EAAMATYDKPIHI					_x000D_
	I1MRV6	318	K	Leghemoglobin reductase isoform A OS=Glycine soja OX=3848 GN=D0Y65_044799 PE=4 SV=1	100788043	TPFTAGLGLDK(1)IGVETDK					_x000D_
	I1MRV6	380	K	Leghemoglobin reductase isoform A OS=Glycine soja OX=3848 GN=D0Y65_044799 PE=4 SV=1	100788043	VGHVDYDK(1)VPGVVYTMPEVASVGK					_x000D_
	I1MRV6	422	K	Leghemoglobin reductase isoform A OS=Glycine soja OX=3848 GN=D0Y65_044799 PE=4 SV=1	100788043	AK(1)AIDNAEGLVK					_x000D_
	I1MRV6	149	K	Leghemoglobin reductase isoform A OS=Glycine soja OX=3848 GN=D0Y65_044799 PE=4 SV=1	100788043	GYGK(1)FVSPSEVSVDTTEGGNTVVK					_x000D_
	I1MRV6	84	K	Leghemoglobin reductase isoform A OS=Glycine soja OX=3848 GN=D0Y65_044799 PE=4 SV=1	100788043	GTLGGTCLNVGCIPSK(1)ALLHSSHMYHEAK					_x000D_
	I1MRV6	182	K	Leghemoglobin reductase isoform A OS=Glycine soja OX=3848 GN=D0Y65_044799 PE=4 SV=1	100788043	HIIIATGSDVK(1)SLPGVTIDEK					_x000D_
	I1MRV6	437	K	Leghemoglobin reductase isoform A OS=Glycine soja OX=3848 GN=D0Y65_044799 PE=4 SV=1	100788043	ILAEK(1)ETDK					_x000D_
	I1MRV6	192	K	Leghemoglobin reductase isoform A OS=Glycine soja OX=3848 GN=D0Y65_044799 PE=4 SV=1	100788043	SLPGVTIDEK(1)K					_x000D_
	I1MRV6	61	K	Leghemoglobin reductase isoform A OS=Glycine soja OX=3848 GN=D0Y65_044799 PE=4 SV=1	100788043	AAQLGLK(1)TTCIEK					_x000D_
	I1MRV6	97	K	Leghemoglobin reductase isoform A OS=Glycine soja OX=3848 GN=D0Y65_044799 PE=4 SV=1	100788043	ALLHSSHMYHEAK(1)HAFANHGVK					_x000D_
	I1MRV6	396	K	Leghemoglobin reductase isoform A OS=Glycine soja OX=3848 GN=D0Y65_044799 PE=4 SV=1	100788043	VPGVVYTMPEVASVGK(1)TEEQVK					_x000D_
	I1MRV6	137	K	Leghemoglobin reductase isoform A OS=Glycine soja OX=3848 GN=D0Y65_044799 PE=4 SV=1	100788043	GIEGLFK(1)K					_x000D_
	I1MRV6	145	K	Leghemoglobin reductase isoform A OS=Glycine soja OX=3848 GN=D0Y65_044799 PE=4 SV=1	100788043	VNYVK(1)GYGK					_x000D_
	I1MRV6	432	K	Leghemoglobin reductase isoform A OS=Glycine soja OX=3848 GN=D0Y65_044799 PE=4 SV=1	100788043	AIDNAEGLVK(1)ILAEK					_x000D_
	I1MRV6	169	K	Leghemoglobin reductase isoform A OS=Glycine soja OX=3848 GN=D0Y65_044799 PE=4 SV=1	100788043	FVSPSEVSVDTTEGGNTVVK(1)GK					_x000D_
	I1MRV6	260	K	Leghemoglobin reductase isoform A OS=Glycine soja OX=3848 GN=D0Y65_044799 PE=4 SV=1	100788043	SLEK(1)QGLK					_x000D_
	I1MRV6	372	K	Leghemoglobin reductase isoform A OS=Glycine soja OX=3848 GN=D0Y65_044799 PE=4 SV=1	100788043	AEEDGVACVEYIAGK(1)VGHVDYDK					_x000D_
	I1MRV6	496	K	Leghemoglobin reductase isoform A OS=Glycine soja OX=3848 GN=D0Y65_044799 PE=4 SV=1	100788043	EAAMATYDK(1)PIHI					_x000D_
	I1MRV6	270	K	Leghemoglobin reductase isoform A OS=Glycine soja OX=3848 GN=D0Y65_044799 PE=4 SV=1	100788043	TK(1)VVGVDTSGDGVK					_x000D_
	I1MRV6	140	K	Leghemoglobin reductase isoform A OS=Glycine soja OX=3848 GN=D0Y65_044799 PE=4 SV=1	100788043	NK(1)VNYVK					_x000D_
	I1MRV6	171	K	Leghemoglobin reductase isoform A OS=Glycine soja OX=3848 GN=D0Y65_044799 PE=4 SV=1	100788043	GK(1)HIIIATGSDVK					_x000D_
	I1MSB3	274	K	Oxidored_FMN domain-containing protein	100803581	K(1)LTYLHVTQPR					_x000D_
	I1MSB3	21	K	Oxidored_FMN domain-containing protein	100803581	MPK(1)FNLSHR					_x000D_
	I1MT09	197	K	Translation initiation factor IF-3	GLYMA_17G072300	VK(1)VIVNLK					_x000D_
	I1MT09	203	K	Translation initiation factor IF-3	GLYMA_17G072300	VIVNLK(1)GR					_x000D_
	I1MT09	142	K	Translation initiation factor IF-3	GLYMA_17G072300	IMDYSK(1)YR					_x000D_
	I1MTC2	172	K	Rhodanese domain-containing protein	100813363	VIEVAK(1)PIASSTVK					_x000D_
	I1MTC2	166	K	Rhodanese domain-containing protein	100813363	TVADAAQQTTK(1)VIEVAK					_x000D_
	I1MTC2	134	K	Rhodanese domain-containing protein	100813363	IASPAISEASK(1)K					_x000D_
	I1MTC2	260	K	Rhodanese domain-containing protein	100813363	LPSNAK(1)NR					_x000D_
	I1MTC2	249	K	Rhodanese domain-containing protein	100813363	DK(1)AGIPR					_x000D_
	I1MUS7	174	K	"PGR5-like protein 1A, chloroplastic OS=Glycine soja OX=3848 GN=D0Y65_011336 PE=4 SV=1"	100784314	EFDELK(1)LR					_x000D_
	I1MUS7	179	K	"PGR5-like protein 1A, chloroplastic OS=Glycine soja OX=3848 GN=D0Y65_011336 PE=4 SV=1"	100784314	K(1)EGSEIVAEGPR					_x000D_
	I1MUZ7	35	K	L-lactate dehydrogenase	100803035	PITNAAPPSPTK(1)R					_x000D_
	I1MUZ7	286	K	L-lactate dehydrogenase	100803035	K(1)IHPVSVLAK					_x000D_
	I1MV74	240	K	ATP-dependent Clp protease proteolytic subunit	100780029	EVNNVK(1)TELVK					_x000D_
	I1MV74	245	K	ATP-dependent Clp protease proteolytic subunit	100780029	TELVK(1)LYAK					_x000D_
	I1MV74	249	K	ATP-dependent Clp protease proteolytic subunit	100780029	LYAK(1)HMEK					_x000D_
	I1MV74	299	K	ATP-dependent Clp protease proteolytic subunit	100780029	GVVSDLK(1)K					_x000D_
	I1MVX7	516	K	"Zeaxanthin epoxidase, chloroplastic"	GLYMA_17G174500	LTDK(1)ANDQLR					_x000D_
	I1MVX7	328	K	"Zeaxanthin epoxidase, chloroplastic"	GLYMA_17G174500	EPPGGVDEPNGK(1)K					_x000D_
	I1MWJ3	39	K	selenoprotein H OS=Vigna radiata var. radiata OX=3916 GN=LOC106764225 PE=4 SV=1	100818149	AAEVAPPASEEK(1)R					_x000D_
	I1MX60	88	K	Glutathione peroxidase	100305775	K(1)DVSLSK					_x000D_
	I1MX60	207	K	Glutathione peroxidase	100305775	FLVDK(1)NGK					_x000D_
	I1MX60	83	K	Glutathione peroxidase	100305775	TIYDFTVK(1)DIDRK					_x000D_
	I1MX60	75	K	Glutathione peroxidase	100305775	AATEK(1)TIYDFTVK					_x000D_
	I1MX60	94	K	Glutathione peroxidase	100305775	DVSLSK(1)FK					_x000D_
	I1MX60	226	K	Glutathione peroxidase	100305775	YPPTTSPFQIEK(1)DIQK					_x000D_
	I1MXU4	212	K	MCU domain-containing protein	100808882	K(1)ELELMEKQK					_x000D_
	I1MZ53	345	K	FBPase domain-containing protein	100786122	AGGYSSDGHQSVLDK(1)VISNIDDR					_x000D_
	I1MZ53	312	K	FBPase domain-containing protein	100786122	GIFTNVSSPSAK(1)AK					_x000D_
	I1MZ53	300	K	FBPase domain-containing protein	100786122	EK(1)GIFTNVSSPSAK					_x000D_
	I1MZA8	580	K	Glutamine amidotransferase type-1 domain-containing protein	GLYMA_18G036300	GDAEMAQK(1)LYR					_x000D_
	I1MZV4	345	K	PKS_AT domain-containing protein	732644	VIAGIVK(1)R					_x000D_
	I1MZV4	330	K	PKS_AT domain-containing protein	732644	K(1)SYELGPGK					_x000D_
	I1MZV4	303	K	PKS_AT domain-containing protein	732644	IPVISNVNAQPHTDPNTIK(1)K					_x000D_
	I1N019	211	K	"Phosphomethylpyrimidine synthase, chloroplastic OS=Glycine soja OX=3848 GN=D0Y65_047711 PE=3 SV=1"	100787350	AIIPSNK(1)K					_x000D_
	I1N0C3	138	K	Ribosomal_S10 domain-containing protein	GLYMA_18G079900	NTNAK(1)TMGPVPLPTK					_x000D_
	I1N0C3	148	K	Ribosomal_S10 domain-containing protein	GLYMA_18G079900	TMGPVPLPTK(1)K					_x000D_
	I1N0K3	69	K	Uncharacterized protein	GLYMA_18G091900	EAQK(1)GVASQSLGK					_x000D_
	I1N0K3	97	K	Uncharacterized protein	GLYMA_18G091900	VESVK(1)NR					_x000D_
	I1N0T6	289	K	Tryptophan synthase	100801288	EFHAVIGK(1)ETR					_x000D_
	I1N0T6	178	K	Tryptophan synthase	100801288	INNAVAQALLAK(1)R					_x000D_
	I1N0T6	460	K	Tryptophan synthase	100801288	GDK(1)DVQTAIK					_x000D_
	I1N123	92	K	PsbP domain-containing protein	GLYMA_18G114900	PK(1)TNTDFLSYNGNGFK					_x000D_
	I1N123	231	K	PsbP domain-containing protein	GLYMA_18G114900	HQLITATVK(1)DGK					_x000D_
	I1N123	147	K	PsbP domain-containing protein	GLYMA_18G114900	YEDNFDSTSNVAVMVTATDK(1)K					_x000D_
	I1N123	112	K	PsbP domain-containing protein	GLYMA_18G114900	LSIPSK(1)WNPSK					_x000D_
	I1N123	234	K	PsbP domain-containing protein	GLYMA_18G114900	DGK(1)LYICK					_x000D_
	I1N123	239	K	PsbP domain-containing protein	GLYMA_18G114900	LYICK(1)AQAGDK					_x000D_
	I1N123	117	K	PsbP domain-containing protein	GLYMA_18G114900	WNPSK(1)EVEYPGQVLR					_x000D_
	I1N123	222	K	PsbP domain-containing protein	GLYMA_18G114900	TADGDEGGK(1)HQLITATVK					_x000D_
	I1N1G8	365	K	PKS_ER domain-containing protein	100780585	VKPIVDPK(1)GPFSFDK					_x000D_
	I1N1G8	359	K	PKS_ER domain-containing protein	100780585	VK(1)PIVDPK					_x000D_
	I1N1G8	165	K	PKS_ER domain-containing protein	100780585	VGSQVK(1)DFK					_x000D_
	I1N1G8	168	K	PKS_ER domain-containing protein	100780585	DFK(1)VGDEVYGDVNEK					_x000D_
	I1N1G8	348	K	PKS_ER domain-containing protein	100780585	K(1)LNPYLESGK					_x000D_
	I1N1G8	200	K	PKS_ER domain-containing protein	100780585	QFGSLAEYTAVEEK(1)LLASKPK					_x000D_
	I1N1G8	180	K	PKS_ER domain-containing protein	100780585	VGDEVYGDVNEK(1)ALEGPK					_x000D_
	I1N1G8	318	K	PKS_ER domain-containing protein	100780585	AVK(1)EGGSVVALTGAVTPPGFR					_x000D_
	I1N1G8	186	K	PKS_ER domain-containing protein	100780585	ALEGPK(1)QFGSLAEYTAVEEK					_x000D_
	I1N1G8	357	K	PKS_ER domain-containing protein	100780585	LNPYLESGK(1)VK					_x000D_
	I1N1G8	132	K	PKS_ER domain-containing protein	100780585	VVAAALNPVDAK(1)R					_x000D_
	I1N1G8	388	K	PKS_ER domain-containing protein	100780585	ATGK(1)VVIHPIP					_x000D_
	I1N1G8	113	K	PKS_ER domain-containing protein	100780585	LDSNVTVPDVK(1)EDQVLIK					_x000D_
	I1N1Y6	37	K	40S ribosomal protein S8	GLYMA_18G157300	QAANTK(1)LSSNK					_x000D_
	I1N1Y6	132	K	40S ribosomal protein S8	GLYMA_18G157300	K(1)DSTEEGEAAAEETKK					_x000D_
	I1N390	84	K	RING-type domain-containing protein	100810195	LAGTGLK(1)R					_x000D_
	I1N528	83	K	PsbP domain-containing protein	100305918	K(1)GFLPVLDK					_x000D_
	I1N528	91	K	PsbP domain-containing protein	100305918	GFLPVLDK(1)K					_x000D_
	I1N528	168	K	PsbP domain-containing protein	100305918	IVEAK(1)EQDVEGK					_x000D_
	I1N528	153	K	PsbP domain-containing protein	100305918	K(1)VLAPPNQK					_x000D_
	I1N579	278	K	ATP-dependent Clp protease proteolytic subunit	100795295	VWDQWK(1)IEGSR					_x000D_
	I1N5M5	157	K	"50S ribosomal protein L22, chloroplastic OS=Glycine soja OX=3848 GN=D0Y65_050022 PE=3 SV=1"	GLYMA_19G001100	AEVNEGK(1)TMK					_x000D_
	I1N5M5	150	K	"50S ribosomal protein L22, chloroplastic OS=Glycine soja OX=3848 GN=D0Y65_050022 PE=3 SV=1"	GLYMA_19G001100	GSLVISK(1)AEVNEGK					_x000D_
	I1N5Q9	367	K	PDZ domain-containing protein	GLYMA_19G007800	AGLQSTK(1)R					_x000D_
	I1N5Q9	387	K	PDZ domain-containing protein	GLYMA_19G007800	K(1)VTNGSDLYR					_x000D_
	I1N5Q9	419	K	PDZ domain-containing protein	GLYMA_19G007800	EK(1)IPVILEPKPDES					_x000D_
	I1N5Q9	207	K	PDZ domain-containing protein	GLYMA_19G007800	DK(1)LRPIPIGVSADLLVGQK					_x000D_
	I1N5Q9	323	K	PDZ domain-containing protein	GLYMA_19G007800	FGK(1)VTRPILGIK					_x000D_
	I1N5Q9	406	K	PDZ domain-containing protein	GLYMA_19G007800	VGDK(1)VIVEVLR					_x000D_
	I1N5Q9	105	K	PDZ domain-containing protein	GLYMA_19G007800	K(1)LQSDELATVR					_x000D_
	I1N5T2	124	K	PPIase cyclophilin-type domain-containing protein	GLYMA_19G009700	YALPIDNK(1)AIR					_x000D_
	I1N5T2	210	K	PPIase cyclophilin-type domain-containing protein	GLYMA_19G009700	DAVAPK(1)QK					_x000D_
	I1N5T2	146	K	PPIase cyclophilin-type domain-containing protein	GLYMA_19G009700	IAGVK(1)ALDSVER					_x000D_
	I1N5T2	166	K	PPIase cyclophilin-type domain-containing protein	GLYMA_19G009700	QGK(1)TLIVSGLAESK					_x000D_
	I1N5T2	352	K	PPIase cyclophilin-type domain-containing protein	GLYMA_19G009700	APVYGSTLEELGLYK(1)AQTK					_x000D_
	I1N5T2	141	K	PPIase cyclophilin-type domain-containing protein	GLYMA_19G009700	EVQKPLEDITESLK(1)IAGVK					_x000D_
	I1N5T2	178	K	PPIase cyclophilin-type domain-containing protein	GLYMA_19G009700	K(1)EHGVELLSK					_x000D_
	I1N5T2	177	K	PPIase cyclophilin-type domain-containing protein	GLYMA_19G009700	TLIVSGLAESK(1)K					_x000D_
	I1N5X6	57	K	"Ferredoxin-thioredoxin reductase, catalytic chain"	GLYMA_19G013800	SGTYFCVDK(1)GVTSVVIK					_x000D_
	I1N5X6	40	K	"Ferredoxin-thioredoxin reductase, catalytic chain"	GLYMA_19G013800	K(1)FSEQYAR					_x000D_
	I1N5X6	71	K	"Ferredoxin-thioredoxin reductase, catalytic chain"	GLYMA_19G013800	GLADHK(1)DTLGAPLCPCR					_x000D_
	I1N5X6	65	K	"Ferredoxin-thioredoxin reductase, catalytic chain"	GLYMA_19G013800	GVTSVVIK(1)GLADHK					_x000D_
	I1N5X6	48	K	"Ferredoxin-thioredoxin reductase, catalytic chain"	GLYMA_19G013800	K(1)SGTYFCVDK					_x000D_
	I1N6G4	98	K	Glycosyltransferase	100805589	EK(1)MLVPFR					_x000D_
	I1N7G4	207	K	CYTOSOL_AP domain-containing protein	100808230	SAQAGHVAVALASPDALSTESK(1)PK					_x000D_
	I1N7G4	310	K	CYTOSOL_AP domain-containing protein	100808230	ILDAEQCK(1)ELK					_x000D_
	I1N7G4	156	K	CYTOSOL_AP domain-containing protein	100808230	IASGLGFK(1)R					_x000D_
	I1N7G4	500	K	CYTOSOL_AP domain-containing protein	100808230	EVFDASEASGEK(1)LWR					_x000D_
	I1N7R4	109	K	"30S ribosomal protein S21, chloroplastic isoform A OS=Glycine soja OX=3848 GN=D0Y65_050937 PE=3 SV=1"	100780245	FFENK(1)QEEK					_x000D_
	I1N7R4	139	K	"30S ribosomal protein S21, chloroplastic isoform A OS=Glycine soja OX=3848 GN=D0Y65_050937 PE=3 SV=1"	100780245	FQPQNK(1)PDVAATK					_x000D_
	I1N806	92	K	"Light-regulated protein 1, chloroplastic isoform A OS=Glycine soja OX=3848 GN=D0Y65_051066 PE=4 SV=1"	GLYMA_19G102400	LQPEAK(1)TPR					_x000D_
	I1N806	112	K	"Light-regulated protein 1, chloroplastic isoform A OS=Glycine soja OX=3848 GN=D0Y65_051066 PE=4 SV=1"	GLYMA_19G102400	EYLEYDDPK(1)TVFR					_x000D_
	I1N846	709	K	"Acetyl-coenzyme A synthetase, chloroplastic/glyoxysomal isoform A OS=Glycine soja OX=3848 GN=D0Y65_051113 PE=3 SV=1"	100808939	IHWAPGLPK(1)TR					_x000D_
	I1N8M8	131	K	4-alpha-glucanotransferase DPE2 OS=Glycine soja OX=3848 GN=glysoja_029495 PE=4 SV=1	100793021	SAFK(1)DVIFR					_x000D_
	I1N8M8	360	K	4-alpha-glucanotransferase DPE2 OS=Glycine soja OX=3848 GN=glysoja_029495 PE=4 SV=1	100793021	AK(1)QQLDGK					_x000D_
	I1N8M8	960	K	4-alpha-glucanotransferase DPE2 OS=Glycine soja OX=3848 GN=glysoja_029495 PE=4 SV=1	100793021	FASTTEK(1)PVLVK					_x000D_
	I1N8M8	611	K	4-alpha-glucanotransferase DPE2 OS=Glycine soja OX=3848 GN=glysoja_029495 PE=4 SV=1	100793021	LSYPYIK(1)R					_x000D_
	I1N8R8	473	K	DNA gyrase subunit B	100807172	AALAAK(1)R					_x000D_
	I1N8T0	191	K	Glutamine amidotransferase type-2 domain-containing protein	GLYMA_19G130800	EAQLLNEAK(1)K					_x000D_
	I1N8T0	182	K	Glutamine amidotransferase type-2 domain-containing protein	GLYMA_19G130800	LHTGVGMVFLPK(1)EAQLLNEAK					_x000D_
	I1N8T0	120	K	Glutamine amidotransferase type-2 domain-containing protein	GLYMA_19G130800	ESHEIVK(1)DALNALSCMEHR					_x000D_
	I1N8T0	1544	K	Glutamine amidotransferase type-2 domain-containing protein	GLYMA_19G130800	VNGEIVK(1)IQR					_x000D_
	I1N8T0	192	K	Glutamine amidotransferase type-2 domain-containing protein	GLYMA_19G130800	K(1)VIVNIFR					_x000D_
	I1N9B3	204	K	S-adenosyl-L-methionine-dependent methyltransferase OS=Vigna unguiculata OX=3917 GN=DEO72_LG6g2252 PE=4 SV=1	100814496	VIISHPK(1)GR					_x000D_
	I1NA10	104	K	"Diaminopimelate epimerase, chloroplastic isoform A OS=Glycine soja OX=3848 GN=D0Y65_051775 PE=3 SV=1"	100784731	ISAEK(1)AVQLCDR					_x000D_
	I1NAI6	88	K	Peroxiredoxin	100783307	K(1)AVLFAVPGAFTPTCSQK					_x000D_
	I1NAI6	140	K	Peroxiredoxin	100783307	AWK(1)EDLK					_x000D_
	I1NAI6	113	K	Peroxiredoxin	100783307	HVPGFVEK(1)SGELR					_x000D_
	I1NAI7	204	K	Enolase isoform A OS=Glycine soja OX=3848 GN=D0Y65_051937 PE=3 SV=1	GLYMA_19G190900	K(1)YGQDAINVGDEGGFAPNIQENK					_x000D_
	I1NAI7	132	K	Enolase isoform A OS=Glycine soja OX=3848 GN=D0Y65_051937 PE=3 SV=1	GLYMA_19G190900	AGASVLK(1)IPLYK					_x000D_
	I1NAI7	284	K	Enolase isoform A OS=Glycine soja OX=3848 GN=D0Y65_051937 PE=3 SV=1	GLYMA_19G190900	ISGDALK(1)DLYK					_x000D_
	I1NAI7	146	K	Enolase isoform A OS=Glycine soja OX=3848 GN=D0Y65_051937 PE=3 SV=1	GLYMA_19G190900	HIANIAGNK(1)K					_x000D_
	I1NAI7	268	K	Enolase isoform A OS=Glycine soja OX=3848 GN=D0Y65_051937 PE=3 SV=1	GLYMA_19G190900	TYDLNFK(1)EDNNDGSQR					_x000D_
	I1NAI7	65	K	Enolase isoform A OS=Glycine soja OX=3848 GN=D0Y65_051937 PE=3 SV=1	GLYMA_19G190900	GVSK(1)AVDNVNTVIGPALIGK					_x000D_
	I1NAK9	147	K	Aamy domain-containing protein	100785968	SK(1)IVSDEVKPK					_x000D_
	I1NAK9	656	K	Aamy domain-containing protein	100785968	GIALHK(1)MIR					_x000D_
	I1NAK9	348	K	Aamy domain-containing protein	100785968	IYESHIGMSSPEPK(1)INTYVNFR					_x000D_
	I1NAK9	136	K	Aamy domain-containing protein	100785968	HIEDGQGSVVSSLVDVNIPAK(1)K					_x000D_
	I1NAK9	154	K	Aamy domain-containing protein	100785968	IVSDEVK(1)PK					_x000D_
	I1NAK9	584	K	Aamy domain-containing protein	100785968	WIEILK(1)K					_x000D_
	I1NB26	377	K	RF_PROK_I domain-containing protein	100805037	TYNYK(1)DNR					_x000D_
	I1NB46	290	K	TPR_REGION domain-containing protein	100793204	DTVRPVILAGK(1)K					_x000D_
	I1NBQ5	87	K	Epimerase domain-containing protein	100799721	GK(1)APVTQQLPGESDNDYADFSSK					_x000D_
	I1NBQ5	328	K	Epimerase domain-containing protein	100799721	DQHFFASIEK(1)AK					_x000D_
	I1NBQ5	108	K	Epimerase domain-containing protein	100799721	APVTQQLPGESDNDYADFSSK(1)ILHLK					_x000D_
	I1NBQ5	268	K	Epimerase domain-containing protein	100799721	ASK(1)EVFNISGEK					_x000D_
	I1NBQ5	113	K	Epimerase domain-containing protein	100799721	ILHLK(1)GDRK					_x000D_
	I1NBR0	147	K	Thioredoxin domain-containing protein	100795843	GFDPEAAK(1)K					_x000D_
	I1NBR0	183	K	Thioredoxin domain-containing protein	100795843	GLK(1)VAVASSADR					_x000D_
	I1NBR0	856	K	Thioredoxin domain-containing protein	100795843	VSTIAGTGK(1)AGFK					_x000D_
	I1NBR0	668	K	Thioredoxin domain-containing protein	100795843	EIDFVNEK(1)VR					_x000D_
	I1NBR0	178	K	Thioredoxin domain-containing protein	100795843	YAKPDSGIGFPGALELISQCK(1)SK					_x000D_
	I1NBR0	963	K	Thioredoxin domain-containing protein	100795843	ISLPNEYHFSK(1)EAR					_x000D_
	I1NCR7	159	K	CAAD domain-containing protein	GLYMA_19G260600	VK(1)ETYSEILGSS					_x000D_
	I1NCR7	91	K	CAAD domain-containing protein	GLYMA_19G260600	TIQEAWDK(1)VEDK					_x000D_
	I1NCR7	148	K	CAAD domain-containing protein	GLYMA_19G260600	NLFFK(1)PDR					_x000D_
	I1ND31	223	K	Semialdhyde_dh domain-containing protein	100801527	NIIIDAK(1)SGVSGAGR					_x000D_
	I1ND95	51	K	"10 kDa chaperonin, mitochondrial OS=Glycine soja OX=3848 GN=D0Y65_052828 PE=3 SV=1"	GLYMA_20G017200	DK(1)AGNLIPVSVK					_x000D_
	I1NDA5	117	K	Phosphomannomutase/phosphoglucomutase OS=Glycine soja OX=3848 GN=D0Y65_052836 PE=4 SV=1	100810397	EK(1)GYPVENVR					_x000D_
	I1NDM7	99	K	SET domain-containing protein	100801721	NEVVLQVPK(1)R					_x000D_
	I1NDM7	423	K	SET domain-containing protein	100801721	EAK(1)LDSR					_x000D_
	I1NF30	359	K	Protease 2 OS=Glycine soja OX=3848 GN=D0Y65_053690 PE=4 SV=1	100820540	GDHFFIK(1)R					_x000D_
	I1NF61	123	K	Thioredoxin domain-containing protein	GLYMA_20G104000	LTVVK(1)IDHDANPR					_x000D_
	I1NFH5	181	K	Dihydrolipoamide acetyltransferase component of pyruvate dehydrogenase complex	100813087	IVATPQAK(1)K					_x000D_
	I1NGA6	244	K	"Thiamine thiazole synthase, chloroplastic"	100794288	VVVSSCGHDGPFGATGVK(1)R					_x000D_
	I1NGA6	63	K	"Thiamine thiazole synthase, chloroplastic"	100794288	FQPIK(1)ESIVSR					_x000D_
	I1NGA6	317	K	"Thiamine thiazole synthase, chloroplastic"	100794288	AAHLALK(1)ALGR					_x000D_
	I1NGA6	194	K	"Thiamine thiazole synthase, chloroplastic"	100794288	LFNAVAAEDLIVK(1)EGR					_x000D_
	I1NGA6	247	K	"Thiamine thiazole synthase, chloroplastic"	100794288	LK(1)SIGMIDSVPGMK					_x000D_
	I1NGW3	281	K	"Short-chain dehydrogenase TIC 32, chloroplastic OS=Glycine soja OX=3848 GN=glysoja_044634 PE=4 SV=1"	GLYMA_20G161200	GISGK(1)YFSDSNLAK					_x000D_
	I1NGW3	67	K	"Short-chain dehydrogenase TIC 32, chloroplastic OS=Glycine soja OX=3848 GN=glysoja_044634 PE=4 SV=1"	GLYMA_20G161200	NMLAAK(1)DVK					_x000D_
	I1NGW3	302	K	"Short-chain dehydrogenase TIC 32, chloroplastic OS=Glycine soja OX=3848 GN=glysoja_044634 PE=4 SV=1"	GLYMA_20G161200	TTAQGTDSDLAK(1)K					_x000D_
	I1NGW3	97	K	"Short-chain dehydrogenase TIC 32, chloroplastic OS=Glycine soja OX=3848 GN=glysoja_044634 PE=4 SV=1"	GLYMA_20G161200	K(1)FASEFK					_x000D_
	I1NGW3	257	K	"Short-chain dehydrogenase TIC 32, chloroplastic OS=Glycine soja OX=3848 GN=glysoja_044634 PE=4 SV=1"	GLYMA_20G161200	LVLK(1)NVQQGAATTCYVALHPQVK					_x000D_
	I1NGW3	290	K	"Short-chain dehydrogenase TIC 32, chloroplastic OS=Glycine soja OX=3848 GN=glysoja_044634 PE=4 SV=1"	GLYMA_20G161200	YFSDSNLAK(1)TTAQGTDSDLAK					_x000D_
	I1NH29	116	K	Thioredoxin domain-containing protein	100500683	LK(0.027)DK(0.973)IQVVK					_x000D_
	I1NH29	133	K	Thioredoxin domain-containing protein	100500683	YPSIADK(1)YR					_x000D_
	I1NH29	121	K	Thioredoxin domain-containing protein	100500683	IQVVK(1)IDTEK					_x000D_
	I1NH47	111	K	"Light-harvesting complex-like protein OHP2, chloroplastic OS=Glycine soja OX=3848 GN=D0Y65_054366 PE=4 SV=1"	100776918	ELQEYFK(1)QK					_x000D_
	I1NHH3	259	K	ArsA_ATPase domain-containing protein	100819315	QK(1)IASATSAIK					_x000D_
	I1NHH3	335	K	ArsA_ATPase domain-containing protein	100819315	ENVPVK(1)R					_x000D_
	I1NHH3	329	K	ArsA_ATPase domain-containing protein	100819315	K(1)ENVPVK					_x000D_
	I1NI65	141	K	"Multiple organellar RNA editing factor 2, chloroplastic isoform B OS=Glycine soja OX=3848 GN=D0Y65_054713 PE=4 SV=1"	GLYMA_20G206400	VLGSEEEAK(1)K					_x000D_
	I1NJE9	93	K	Peptidyl-prolyl cis-trans isomerase	GLYMA_20G249300	GFGYK(1)GSTFHR					_x000D_
	I1NJE9	120	K	Peptidyl-prolyl cis-trans isomerase	GLYMA_20G249300	GNGTGGK(1)SIYGR					_x000D_
	I1NJE9	88	K	Peptidyl-prolyl cis-trans isomerase	GLYMA_20G249300	ALCTGEK(1)GFGYK					_x000D_
	I1NJE9	46	K	Peptidyl-prolyl cis-trans isomerase	GLYMA_20G249300	VTQK(1)VFFDVSIGNPVGK					_x000D_
	I1NJE9	102	K	Peptidyl-prolyl cis-trans isomerase	GLYMA_20G249300	VIK(1)DFMIQGGDFDK					_x000D_
	I1NJE9	199	K	Peptidyl-prolyl cis-trans isomerase	GLYMA_20G249300	LIESQETDRGDRPTK(1)K					_x000D_
	I1NJE9	113	K	Peptidyl-prolyl cis-trans isomerase	GLYMA_20G249300	DFMIQGGDFDK(1)GNGTGGK					_x000D_
	K7K1W5	149	K	"Photosynthetic NDH subunit of lumenal location 2, chloroplastic OS=Glycine soja OX=3848 GN=D0Y65_000505 PE=4 SV=1"	100807480	IK(1)QTAEGLHSIR					_x000D_
	K7K3G4	348	K	GYF_2 domain-containing protein	100801248	QLQEEAIESK(1)R					_x000D_
	K7K522	97	K	"Thylakoid lumenal protein TL20.3, chloroplastic OS=Glycine soja OX=3848 GN=D0Y65_028828 PE=4 SV=1"	GLYMA_01G211100	K(1)AVHVNENFR					_x000D_
	K7K5E9	217	K	Rieske domain-containing protein	GLYMA_01G231900	K(1)LFIYPVK					_x000D_
	K7K5E9	204	K	Rieske domain-containing protein	GLYMA_01G231900	EWYPK(1)NPVLR					_x000D_
	K7K9U4	212	K	PEROXIDASE_4 domain-containing protein	100799504	VPLWEK(1)ASVQEMK					_x000D_
	K7K9U4	60	K	PEROXIDASE_4 domain-containing protein	100799504	SEFQSK(1)IK					_x000D_
	K7K9U4	304	K	PEROXIDASE_4 domain-containing protein	100799504	LSTLGQQINYEAYTYPPPK(1)IDITK					_x000D_
	K7K9U4	221	K	PEROXIDASE_4 domain-containing protein	100799504	DK(1)FVAVGFGPR					_x000D_
	K7K9U4	219	K	PEROXIDASE_4 domain-containing protein	100799504	ASVQEMK(1)DK					_x000D_
	K7K9U4	95	K	PEROXIDASE_4 domain-containing protein	100799504	ATK(1)SGGPNGSIR					_x000D_
	K7KFU0	171	K	AA_TRNA_LIGASE_II domain-containing protein	100793186	LVIQK(1)GK					_x000D_
	K7KGM9	246	K	ATP-dependent Clp protease proteolytic subunit	GLYMA_03G235800	AK(1)EVIINR					_x000D_
	K7KGM9	261	K	ATP-dependent Clp protease proteolytic subunit	GLYMA_03G235800	LLAK(1)HTGNSEETVANVMK					_x000D_
	K7KGM9	286	K	ATP-dependent Clp protease proteolytic subunit	GLYMA_03G235800	AK(1)EFGVIDR					_x000D_
	K7KGM9	314	K	ATP-dependent Clp protease proteolytic subunit	GLYMA_03G235800	VMADVASPDDWDK(1)GAGIK					_x000D_
	K7KGM9	257	K	ATP-dependent Clp protease proteolytic subunit	GLYMA_03G235800	DNLVK(1)LLAK					_x000D_
	K7KGM9	301	K	ATP-dependent Clp protease proteolytic subunit	GLYMA_03G235800	GQEK(1)VMADVASPDDWDK					_x000D_
	K7KHU1	244	K	"Ornithine carbamoyltransferase, chloroplastic OS=Glycine soja OX=3848 GN=D0Y65_008616 PE=3 SV=1"	100775828	GFEPDAK(1)TVEK					_x000D_
	K7KHU1	162	K	"Ornithine carbamoyltransferase, chloroplastic OS=Glycine soja OX=3848 GN=D0Y65_008616 PE=3 SV=1"	100775828	VFAHK(1)DILDLAK					_x000D_
	K7KHU1	264	K	"Ornithine carbamoyltransferase, chloroplastic OS=Glycine soja OX=3848 GN=D0Y65_008616 PE=3 SV=1"	100775828	IEITNDPK(1)EAVK					_x000D_
	K7KHU1	80	K	"Ornithine carbamoyltransferase, chloroplastic OS=Glycine soja OX=3848 GN=D0Y65_008616 PE=3 SV=1"	100775828	ALEVK(1)ALLK					_x000D_
	K7KKI8	234	K	"Phosphoserine phosphatase, chloroplastic OS=Glycine soja OX=3848 GN=D0Y65_009918 PE=4 SV=1"	100789869	AVAVQQIK(1)K					_x000D_
	K7KQW8	118	K	"Chaperone protein dnaJ A6, chloroplastic isoform A OS=Glycine soja OX=3848 GN=D0Y65_012610 PE=3 SV=1"	100792363	EPGAEQK(1)FK					_x000D_
	K7KQW8	390	K	"Chaperone protein dnaJ A6, chloroplastic isoform A OS=Glycine soja OX=3848 GN=D0Y65_012610 PE=3 SV=1"	100792363	GVPFLNK(1)DNMR					_x000D_
	K7KQW8	111	K	"Chaperone protein dnaJ A6, chloroplastic isoform A OS=Glycine soja OX=3848 GN=D0Y65_012610 PE=3 SV=1"	100792363	NYHPDVNK(1)EPGAEQK					_x000D_
	K7KQW8	425	K	"Chaperone protein dnaJ A6, chloroplastic isoform A OS=Glycine soja OX=3848 GN=D0Y65_012610 PE=3 SV=1"	100792363	LIEELADLSK(1)GK					_x000D_
	K7KQW8	407	K	"Chaperone protein dnaJ A6, chloroplastic isoform A OS=Glycine soja OX=3848 GN=D0Y65_012610 PE=3 SV=1"	100792363	VQVEIPK(1)R					_x000D_
	K7KQW8	290	K	"Chaperone protein dnaJ A6, chloroplastic isoform A OS=Glycine soja OX=3848 GN=D0Y65_012610 PE=3 SV=1"	100792363	ISLK(1)VPAGVDSGSR					_x000D_
	K7KVZ7	76	K	"Photosynthetic NDH subunit of subcomplex B 4, chloroplastic OS=Glycine soja OX=3848 GN=D0Y65_009965 PE=4 SV=1"	100800656	DLITEK(1)TVSHLSDR					_x000D_
	K7KWM1	401	K	"Preprotein translocase subunit SECY, chloroplastic isoform B OS=Glycine soja OX=3848 GN=D0Y65_015447 PE=3 SV=1"	100810430	FTGLTALK(1)K					_x000D_
	K7KWM1	362	K	"Preprotein translocase subunit SECY, chloroplastic isoform B OS=Glycine soja OX=3848 GN=D0Y65_015447 PE=3 SV=1"	100810430	STGLEK(1)SAYLPFK					_x000D_
	K7KWM1	214	K	"Preprotein translocase subunit SECY, chloroplastic isoform B OS=Glycine soja OX=3848 GN=D0Y65_015447 PE=3 SV=1"	100810430	LQDLQK(1)R					_x000D_
	K7L6N1	190	K	Ribosomal_L6e_N domain-containing protein	100785356	SVLPQQK(1)K					_x000D_
	K7L6N1	180	K	Ribosomal_L6e_N domain-containing protein	100785356	GEGEFFEAEK(1)EEK					_x000D_
	K7L6N1	70	K	Ribosomal_L6e_N domain-containing protein	100785356	FYPADDVK(0.834)K(0.166)PLVNK					_x000D_
	K7L827	35	K	V-type proton ATPase subunit D OS=Glycine soja OX=3848 GN=D0Y65_021256 PE=4 SV=1	100801612	GHALLK(1)K					_x000D_
	K7L827	90	K	V-type proton ATPase subunit D OS=Glycine soja OX=3848 GN=D0Y65_021256 PE=4 SV=1	100801612	HVVLENVK(1)EASLR					_x000D_
	K7L827	110	K	V-type proton ATPase subunit D OS=Glycine soja OX=3848 GN=D0Y65_021256 PE=4 SV=1	100801612	LPK(1)FDYTADADATK					_x000D_
	K7LCU0	269	K	DUF1995 domain-containing protein	100796331	IDGSQSK(1)EAVFK					_x000D_
	K7LCU0	125	K	DUF1995 domain-containing protein	100796331	AEVGAGTEIGNK(1)AK					_x000D_
	K7LCU0	389	K	DUF1995 domain-containing protein	100796331	TLALSFADDGK(1)R					_x000D_
	K7LG20	85	K	"50S ribosomal protein L5, chloroplastic OS=Glycine soja OX=3848 GN=D0Y65_025262 PE=3 SV=1"	100800193	IIPLLMEEFSYTNK(1)HQVPK					_x000D_
	K7LG20	93	K	"50S ribosomal protein L5, chloroplastic OS=Glycine soja OX=3848 GN=D0Y65_025262 PE=3 SV=1"	100800193	IEK(1)IVVNCGIGDAAQNAK					_x000D_
	K7LG20	90	K	"50S ribosomal protein L5, chloroplastic OS=Glycine soja OX=3848 GN=D0Y65_025262 PE=3 SV=1"	100800193	HQVPK(1)IEK					_x000D_
	K7LG20	65	K	"50S ribosomal protein L5, chloroplastic OS=Glycine soja OX=3848 GN=D0Y65_025262 PE=3 SV=1"	100800193	LK(1)TAYTEK					_x000D_
	K7LJC2	61	K	PMEI domain-containing protein OS=Cajanus cajan OX=3821 GN=KK1_027641 PE=4 SV=1	102667165	ANPK(1)ILR					_x000D_
	K7LJR9	87	K	"Sec-independent protein translocase protein TATA, chloroplastic OS=Glycine soja OX=3848 GN=D0Y65_027242 PE=3 SV=1"	GLYMA_10G162200	TIK(1)SFQQAAK					_x000D_
	K7LKJ0	38	K	HMA domain-containing protein	100799342	LDGVESYDIDLK(1)EQK					_x000D_
	K7LLW8	658	K	Protein transport protein Sec24-like isoform A OS=Glycine soja OX=3848 GN=D0Y65_028368 PE=4 SV=1	100797752	TNISAGEK(1)EAHK					_x000D_
	K7LPI4	203	K	Lipoxygenase	100787202	YDNPAK(1)R					_x000D_
	K7LPI4	210	K	Lipoxygenase	100787202	VFFSNK(1)SYLPSETPEGVK					_x000D_
	K7LPI4	326	K	Lipoxygenase	100787202	TLSSGLK(1)ALVPALK					_x000D_
	K7LPI4	126	K	Lipoxygenase	100787202	TKLEK(1)ETIK					_x000D_
	K7LQ97	235	K	Carboxypeptidase	100808412	IK(1)QQIEDGK					_x000D_
	K7LRM8	390	K	Cucumisin isoform A OS=Glycine soja OX=3848 GN=D0Y65_036919 PE=3 SV=1	GLYMA_11G224600	YCSSGSLDK(1)K					_x000D_
	K7LRX9	90	K	AMP-binding domain-containing protein	100782583	SSAEK(1)YGDK					_x000D_
	K7LS11	243	K	"3-oxoacyl-[acyl-carrier-protein] reductase, chloroplastic isoform B OS=Glycine soja OX=3848 GN=D0Y65_037142 PE=3 SV=1"	100806814	TVAK(1)EYASR					_x000D_
	K7LS11	275	K	"3-oxoacyl-[acyl-carrier-protein] reductase, chloroplastic isoform B OS=Glycine soja OX=3848 GN=D0Y65_037142 PE=3 SV=1"	100806814	K(1)ILETIPLGR					_x000D_
	K7LS11	113	K	"3-oxoacyl-[acyl-carrier-protein] reductase, chloroplastic isoform B OS=Glycine soja OX=3848 GN=D0Y65_037142 PE=3 SV=1"	100806814	SSK(1)EAEEVSK					_x000D_
	K7LSL2	88	K	"Porphobilinogen deaminase, chloroplastic OS=Glycine soja OX=3848 GN=D0Y65_033127 PE=3 SV=1"	GLYMA_12G021100	TTGDK(1)ILSQPLADIGGK					_x000D_
	K7LSQ5	188	K	"Enoyl-[acyl-carrier-protein] reductase [NADH], chloroplastic isoform B OS=Glycine soja OX=3848 GN=D0Y65_033187 PE=4 SV=1"	GLYMA_12G027300	YAGSSK(1)WTVQEVAESVK					_x000D_
	K7LVE8	127	K	Ferredoxin	GLYMA_12G169400	AGSCSACAAK(1)VVSGK					_x000D_
	K7M0W3	7	K	Peroxiredoxin	100805985	KPDLVK(1)R					_x000D_
	K7M1X9	5	K	Peptidylprolyl isomerase	GLYMA_13G258500	GVEK(1)QLLR					_x000D_
	K7M3M7	74	K	"Glyoxylate/succinic semialdehyde reductase 2, chloroplastic OS=Glycine soja OX=3848 GN=D0Y65_032686 PE=4 SV=1"	100781928	SK(1)CDPLISLGAK					_x000D_
	K7M3M7	273	K	"Glyoxylate/succinic semialdehyde reductase 2, chloroplastic OS=Glycine soja OX=3848 GN=D0Y65_032686 PE=4 SV=1"	100781928	GPSMIQSLYPTAFPLK(1)HQQK					_x000D_
	K7M864	481	K	Tyrosine--tRNA ligase	100795726	VLLLSAGK(1)K					_x000D_
	K7M864	216	K	Tyrosine--tRNA ligase	100795726	VGSMMAK(1)ESVR					_x000D_
	K7M864	297	K	Tyrosine--tRNA ligase	100795726	SDGTK(1)FGK					_x000D_
	K7M9Q3	57	K	"Chlorophyll a-b binding protein, chloroplastic"	GLYMA_15G052400	K(1)SWLPGVR					_x000D_
	K7M9Q3	222	K	"Chlorophyll a-b binding protein, chloroplastic"	GLYMA_15G052400	DGVYIPDTEK(1)LER					_x000D_
	K7MBE9	92	K	TCTP domain-containing protein	GLYMA_15G148900	LDAEK(1)QELFK					_x000D_
	K7MBE9	87	K	TCTP domain-containing protein	GLYMA_15G148900	NLTPK(1)LDAEK					_x000D_
	K7MCH3	84	K	"Photosystem I reaction center subunit psaK, chloroplastic OS=Glycine soja OX=3848 GN=glysoja_039213 PE=4 SV=1"	GLYMA_15G194300	ATAGLK(1)LEVR					_x000D_
	K7MCH3	78	K	"Photosystem I reaction center subunit psaK, chloroplastic OS=Glycine soja OX=3848 GN=glysoja_039213 PE=4 SV=1"	GLYMA_15G194300	K(1)ATAGLK					_x000D_
	K7MDV8	190	K	Tr-type G domain-containing protein	100778924	LVNSAAYQK(1)SK					_x000D_
	K7MDV8	677	K	Tr-type G domain-containing protein	100778924	GTVVEAGLDK(1)SK					_x000D_
	K7MDV8	770	K	Tr-type G domain-containing protein	100778924	ISAK(1)AGDGK					_x000D_
	K7MDV8	603	K	Tr-type G domain-containing protein	100778924	IDK(1)DGANPER					_x000D_
	K7MFQ1	98	K	"Phosphoglucan phosphatase LSF1, chloroplastic isoform A OS=Glycine soja OX=3848 GN=D0Y65_042964 PE=4 SV=1"	100806392	IIVHSLTK(1)GGNAER					_x000D_
	K7MFQ1	561	K	"Phosphoglucan phosphatase LSF1, chloroplastic isoform A OS=Glycine soja OX=3848 GN=D0Y65_042964 PE=4 SV=1"	100806392	VIERPLNEK(1)ER					_x000D_
	K7MG80	205	K	"Ycf3-interacting protein 1, chloroplastic OS=Glycine soja OX=3848 GN=D0Y65_021757 PE=4 SV=1"	100816881	ATDTGIDPELAAK(1)K					_x000D_
	K7MIQ9	201	K	"ATP-dependent Clp protease ATP-binding subunit CLPT1, chloroplastic isoform A OS=Glycine soja OX=3848 GN=D0Y65_044266 PE=4 SV=1"	GLYMA_16G204100	ALDWAIEEK(1)LK					_x000D_
	K7MIQ9	257	K	"ATP-dependent Clp protease ATP-binding subunit CLPT1, chloroplastic isoform A OS=Glycine soja OX=3848 GN=D0Y65_044266 PE=4 SV=1"	GLYMA_16G204100	TIDGDVDLSFK(1)R					_x000D_
	K7MIQ9	105	K	"ATP-dependent Clp protease ATP-binding subunit CLPT1, chloroplastic isoform A OS=Glycine soja OX=3848 GN=D0Y65_044266 PE=4 SV=1"	GLYMA_16G204100	PLSDTPEK(1)TPK					_x000D_
	K7MIQ9	115	K	"ATP-dependent Clp protease ATP-binding subunit CLPT1, chloroplastic isoform A OS=Glycine soja OX=3848 GN=D0Y65_044266 PE=4 SV=1"	GLYMA_16G204100	AIK(1)SYAMGELEAR					_x000D_
	K7MJ68	88	K	"2-C-methyl-D-erythritol 4-phosphate cytidylyltransferase, chloroplastic isoform X1 OS=Vigna radiata var. radiata OX=3916 GN=LOC106769120 PE=3 SV=1"	GLYMA_17G002400	SVSVVLLAGGQGK(1)R					_x000D_
	K7MJ68	206	K	"2-C-methyl-D-erythritol 4-phosphate cytidylyltransferase, chloroplastic isoform X1 OS=Vigna radiata var. radiata OX=3916 GN=LOC106769120 PE=3 SV=1"	GLYMA_17G002400	ATIK(1)EANR					_x000D_
	K7MJ68	183	K	"2-C-methyl-D-erythritol 4-phosphate cytidylyltransferase, chloroplastic isoform X1 OS=Vigna radiata var. radiata OX=3916 GN=LOC106769120 PE=3 SV=1"	GLYMA_17G002400	PLVLSADVK(1)K					_x000D_
	K7MJ68	216	K	"2-C-methyl-D-erythritol 4-phosphate cytidylyltransferase, chloroplastic isoform X1 OS=Vigna radiata var. radiata OX=3916 GN=LOC106769120 PE=3 SV=1"	GLYMA_17G002400	ESFVVK(1)TLDR					_x000D_
	K7MM17	660	K	"Putative cadmium/zinc-transporting ATPase HMA1, chloroplastic OS=Glycine soja OX=3848 GN=D0Y65_046052 PE=3 SV=1"	100776309	LSHVK(1)DISR					_x000D_
	K7MNV8	141	K	Maf-like protein isoform B OS=Glycine soja OX=3848 GN=D0Y65_046952 PE=4 SV=1	100792444	ALTEK(1)LLK					_x000D_
	K7MR44	94	K	TPR_REGION domain-containing protein	100806083	GAAHLGLGK(1)FK					_x000D_
	K7MRE8	269	K	Aldo_ket_red domain-containing protein	100783464	YTPDK(1)PPSGPR					_x000D_
	K7MRE8	204	K	Aldo_ket_red domain-containing protein	100783464	AVGVSNYSEK(1)R					_x000D_
	K7MRE8	194	K	Aldo_ket_red domain-containing protein	100783464	GLVK(1)AVGVSNYSEK					_x000D_
	K7MRE8	122	K	Aldo_ket_red domain-containing protein	100783464	K(0.976)EK(0.024)DPEVEIEVATK					_x000D_
	K7MRE8	293	K	Aldo_ket_red domain-containing protein	100783464	LQPLLNK(1)ISEIGEK					_x000D_
	K7MRE8	300	K	Aldo_ket_red domain-containing protein	100783464	ISEIGEK(1)YDK					_x000D_
	K7MS29	728	K	PPDK_N domain-containing protein	100788421	ALNDNGITK(1)ER					_x000D_
	K7MS29	344	K	PPDK_N domain-containing protein	100788421	IVK(1)GEIQTK					_x000D_
	K7MTE4	207	K	CoA carboxyltransferase C-terminal domain-containing protein	GLYMA_18G196000	NTK(1)ENIQR					_x000D_
	K7MTE4	486	K	CoA carboxyltransferase C-terminal domain-containing protein	GLYMA_18G196000	ATGLTDSLLK(1)LR					_x000D_
	K7MTE4	543	K	CoA carboxyltransferase C-terminal domain-containing protein	GLYMA_18G196000	VK(1)LLSDANK					_x000D_
	K7MTE4	438	K	CoA carboxyltransferase C-terminal domain-containing protein	GLYMA_18G196000	LK(1)QQVLEAK					_x000D_
	K7MUB5	152	K	Ribosomal RNA small subunit methyltransferase G OS=Gossypium arboreum OX=29729 GN=F383_02303 PE=4 SV=1	100810003	VEVLK(1)QLQK					_x000D_
	K7MUD9	396	K	AB hydrolase-1 domain-containing protein	GLYMA_18G238400	TAVGDK(1)FDAIR					_x000D_
	K7MV60	222	K	Metalloenzyme domain-containing protein	100800946	ILVSHPVNAK(1)R					_x000D_
	K7MVB9	384	K	Transket_pyr domain-containing protein	100781680	AK(1)QYYSNDVDR					_x000D_
	K7MVB9	1002	K	Transket_pyr domain-containing protein	100781680	APSAATATGFLK(1)VHQK					_x000D_
	K7MVB9	840	K	Transket_pyr domain-containing protein	100781680	K(1)PLIVMSPK					_x000D_
	K7MVB9	554	K	Transket_pyr domain-containing protein	100781680	K(1)VTSILNEEFLASK					_x000D_
	K7MVB9	518	K	Transket_pyr domain-containing protein	100781680	FGHNEIDEPSFTQPK(1)MYK					_x000D_
	K7MVB9	848	K	Transket_pyr domain-containing protein	100781680	KPLIVMSPK(1)NLLR					_x000D_
	K7MVB9	535	K	Transket_pyr domain-containing protein	100781680	SHPSTLEIYEK(1)K					_x000D_
	K7MVB9	874	K	Transket_pyr domain-containing protein	100781680	SNLSEFDDVQGHPGFDK(1)QGTR					_x000D_
	K7MVB9	975	K	Transket_pyr domain-containing protein	100781680	LISSMK(1)AVNR					_x000D_
	K7MVB9	599	K	Transket_pyr domain-containing protein	100781680	NTGVK(1)PEILK					_x000D_
	K7MVF1	159	K	Peptidylprolyl isomerase OS=Glycine max OX=3847 GN=100797411 PE=4 SV=2	100797411	GGSFEGDDK(0.003)DFFK(0.997)FK					_x000D_
	K7MVF1	146	K	Peptidylprolyl isomerase OS=Glycine max OX=3847 GN=100797411 PE=4 SV=2	100797411	TK(1)GGSFEGDDKDFFK					_x000D_
	K7MZ44	426	K	Glycosyltransferase	100777426	EVEIGVQVK(1)K					_x000D_
	K7MZY2	72	K	Aminopeptidase P2 isoform C OS=Glycine soja OX=3848 GN=D0Y65_052381 PE=3 SV=1	100779551	AEAELDPK(1)LTALR					_x000D_
	K7MZY2	313	K	Aminopeptidase P2 isoform C OS=Glycine soja OX=3848 GN=D0Y65_052381 PE=3 SV=1	100779551	VTEEVSDHLK(1)K					_x000D_
	K7MZY2	396	K	Aminopeptidase P2 isoform C OS=Glycine soja OX=3848 GN=D0Y65_052381 PE=3 SV=1	100779551	VSPVSQAK(1)AIK					_x000D_
	K7N0E4	173	K	"28 kDa ribonucleoprotein, chloroplastic OS=Glycine soja OX=3848 GN=D0Y65_052625 PE=4 SV=1"	100803098	NLETMNSSPK(1)R					_x000D_
	K7N0I2	149	K	M20_dimer domain-containing protein	100783172	LLK(1)SHNFRPLR					_x000D_
	K7N4J3	125	K	PG_binding_1 domain-containing protein	100808436	DK(1)NLVLESGSSLR					_x000D_
	K7N583	175	K	DUF1995 domain-containing protein	100782973	WK(1)DALFR					_x000D_
	K7N583	284	K	DUF1995 domain-containing protein	100782973	VFSDDK(1)ERPDR					_x000D_
	M1FP70	53	K	ATPase subunit 4	atp4	SLGK(1)TFK					_x000D_
[truncated: 2,253 more rows]

## Sheet: ident Classification
Subcellular Location	No. of Protein	Percentage
chloroplast	674	0.460383
cytoplasm	412	0.281421
nucleus	146	0.0997268
mitochondria	86	0.0587432
plasma membrane	48	0.0327869
extracellular	35	0.0239071
other	63	0.0430328
