# Supplementary material for: Proteomic analysis of protein lysine 2-hydroxyisobutyrylation (Khib) in soybean leaves
Source: BMC Plant Biol. 2023 Jan 12;23:23. doi: 10.1186/s12870-022-04033-6 (PMC9835227; doi:10.1186/s12870-022-04033-6)
Supplement: Supplementary file 1 — Additional file 1: Fig. S1. The bubble chart shows the GO enrichment analysesof Khib-modifiedproteins in soybean leaves. Fig. S2. Thebubble chart shows the enrichment of KEGG pathway of Khib-modifiedproteins in soybean leaves. Fig. S3. Representative pathway mapsof Khib-modified proteins. (A) Khib-modified proteins in central carbon metabolism, includingpentose phosphate pathway and oxidative phosphorylation. (B) Khib-modifiedproteins in carbon fixation in photosynthetic organisms. (C) Khib-modifiedproteins in fatty acid biosynthesis. The identified Khib-modifiedproteins are indicated in boxes with a red background. Fig. S4. The global PPI network ofidentified Khib-modified proteins in soybean leaves. Table S1. All identified Khib sites and proteins that overlap in three replicates in soybean leaves. Table S2. GO functional classification of Khib-modified proteins in soybean leaves. Table S3. Subcellular localization distribution of Khib-modified proteins in soybean leaves. Table S4. Secondary structure and surface accessibility distribution of Khib-modified peptides in soybean leaves. Table S5. GO enrichment analysis of Khib-modified proteins in soybean leaves. Table S6. KEGG pathway enrichment of Khib-modified proteins in soybean leaves. Table S7. Motif analysis of Khib-modified peptides in soybean leaves. Table S8. The PPI network of Khib-modified proteins in soybean leaves. [file 12870_2022_4033_MOESM1_ESM.zip › Table S4. Secondary structure and surface accessibility distribution of Khib-modified peptides in soybean leaves.xlsx]

## Sheet: secondary
Table S4. Secondary structure and surface accessibility distribution of Khib-modified peptides in soybean leaves
# Column 1: Class assignment - B for buried or E for Exposed - Threshold: 25% exposure, based on 1.st layer networks and not based on RSA
# Column 2: Amino acid
# Column 3: Sequence name
# Column 4: Amino acid number
# Column 5: Relative Surface Accessibility - RSA
# Column 6: Absolute Surface Accessibility
# Column 7: Z-fit score
# Column 8: Probability for Alpha-Helix
# Column 9: Probability for Beta-strand
# Column 10: Probability for Coil
E M K7LZZ5 1 0.807 161.441 -0.525 0.003 0.003 0.994
E D K7LZZ5 2 0.515 74.226 -1.971 0.116 0.016 0.868
E S K7LZZ5 3 0.465 54.451 -1.338 0.184 0.043 0.773
B V K7LZZ5 4 0.318 48.892 -1.208 0.268 0.043 0.689
B P K7LZZ5 5 0.215 30.537 -1.592 0.268 0.043 0.689
B R K7LZZ5 6 0.256 58.510 -1.005 0.278 0.093 0.628
B R K7LZZ5 7 0.210 47.998 -0.539 0.191 0.086 0.723
E S K7LZZ5 8 0.362 42.450 -0.384 0.191 0.086 0.723
B R K7LZZ5 9 0.186 42.502 -0.592 0.191 0.086 0.723
B G K7LZZ5 10 0.174 13.670 -1.127 0.191 0.086 0.723
B G K7LZZ5 11 0.160 12.561 -0.986 0.278 0.093 0.628
B G K7LZZ5 12 0.168 13.229 -1.347 0.199 0.152 0.649
B V K7LZZ5 13 0.149 22.932 -0.601 0.199 0.152 0.649
B F K7LZZ5 14 0.136 27.315 -0.900 0.191 0.086 0.723
B E K7LZZ5 15 0.138 24.091 -0.699 0.278 0.093 0.628
B S K7LZZ5 16 0.257 30.085 -1.302 0.353 0.048 0.598
B L K7LZZ5 17 0.093 17.102 -0.874 0.455 0.046 0.498
B Y K7LZZ5 18 0.150 31.991 -0.763 0.561 0.047 0.393
B K K7LZZ5 19 0.121 24.972 -0.777 0.622 0.015 0.363
B V K7LZZ5 20 0.116 17.875 0.012 0.622 0.015 0.363
B L K7LZZ5 21 0.078 14.337 -0.086 0.717 0.014 0.269
B M K7LZZ5 22 0.257 51.406 -0.084 0.717 0.014 0.269
B R K7LZZ5 23 0.195 44.541 -1.292 0.622 0.015 0.363
B R K7LZZ5 24 0.166 37.900 -1.843 0.430 0.016 0.555
E N K7LZZ5 25 0.347 50.874 -0.853 0.257 0.016 0.727
E S K7LZZ5 26 0.383 44.934 -1.347 0.113 0.043 0.844
B V K7LZZ5 27 0.246 37.872 -0.934 0.053 0.043 0.903
B Y K7LZZ5 28 0.249 53.297 -1.407 0.053 0.043 0.903
B V K7LZZ5 29 0.185 28.434 -1.058 0.053 0.043 0.903
B T K7LZZ5 30 0.212 29.474 -1.776 0.052 0.084 0.864
B F K7LZZ5 31 0.133 26.713 -0.908 0.056 0.142 0.802
B I K7LZZ5 32 0.150 27.824 -0.398 0.056 0.142 0.802
B I K7LZZ5 33 0.132 24.401 -0.006 0.118 0.150 0.732
B A K7LZZ5 34 0.159 17.544 -1.085 0.191 0.086 0.723
B G K7LZZ5 35 0.107 8.397 -1.729 0.268 0.043 0.689
B A K7LZZ5 36 0.167 18.403 -1.037 0.278 0.093 0.628
B F K7LZZ5 37 0.121 24.365 -0.354 0.278 0.093 0.628
B L K7LZZ5 38 0.126 23.126 -0.155 0.386 0.097 0.517
B G K7LZZ5 39 0.142 11.152 -1.551 0.278 0.093 0.628
B E K7LZZ5 40 0.125 21.837 -1.494 0.278 0.093 0.628
B R K7LZZ5 41 0.115 26.381 -0.879 0.191 0.086 0.723
B A K7LZZ5 42 0.166 18.260 -1.709 0.199 0.152 0.649
B V K7LZZ5 43 0.150 23.070 -0.162 0.118 0.150 0.732
B D K7LZZ5 44 0.169 24.353 -1.669 0.118 0.150 0.732
B Y K7LZZ5 45 0.184 39.342 -0.823 0.118 0.150 0.732
B G K7LZZ5 46 0.107 8.405 -2.322 0.125 0.227 0.648
B V K7LZZ5 47 0.111 17.107 -1.095 0.125 0.227 0.648
B H K7LZZ5 48 0.154 27.994 -1.417 0.064 0.216 0.721
B K K7LZZ5 49 0.133 27.276 -1.170 0.064 0.216 0.721
B I K7LZZ5 50 0.115 21.183 -1.162 0.066 0.296 0.638
B W K7LZZ5 51 0.111 26.623 -1.592 0.064 0.216 0.721
B E K7LZZ5 52 0.214 37.456 -1.472 0.113 0.087 0.800
E H K7LZZ5 53 0.267 48.567 -1.688 0.113 0.087 0.800
E N K7LZZ5 54 0.289 42.354 -0.856 0.118 0.150 0.732
B N K7LZZ5 55 0.242 35.502 -1.149 0.125 0.227 0.648
B V K7LZZ5 56 0.122 18.705 0.115 0.216 0.235 0.548
B G K7LZZ5 57 0.098 7.728 -1.374 0.216 0.235 0.548
B K K7LZZ5 58 0.159 32.686 -0.620 0.199 0.152 0.649
B R K7LZZ5 59 0.145 33.297 -1.630 0.199 0.152 0.649
B Y K7LZZ5 60 0.164 34.961 -1.367 0.118 0.150 0.732
B E K7LZZ5 61 0.141 24.668 -0.614 0.118 0.150 0.732
B D K7LZZ5 62 0.120 17.306 -1.400 0.056 0.142 0.802
B I K7LZZ5 63 0.100 18.444 -0.007 0.125 0.227 0.648
B P K7LZZ5 64 0.088 12.544 -1.260 0.216 0.235 0.548
B V K7LZZ5 65 0.145 22.225 0.249 0.216 0.235 0.548
B L K7LZZ5 66 0.141 25.726 0.080 0.386 0.097 0.517
B G K7LZZ5 67 0.197 15.465 -1.021 0.353 0.048 0.598
B Q K7LZZ5 68 0.290 51.740 -1.143 0.353 0.048 0.598
B R K7LZZ5 69 0.257 58.784 -1.584 0.268 0.043 0.689
E Q K7LZZ5 70 0.391 69.886 -1.338 0.184 0.043 0.773
E S K7LZZ5 71 0.568 66.523 -1.758 0.113 0.043 0.844
E E K7LZZ5 72 0.565 98.723 -2.104 0.058 0.017 0.925
E E K7LZZ5 73 0.872 152.303 -1.470 0.003 0.003 0.994
E M I1JS37 1 0.787 157.539 0.280 0.003 0.003 0.994
E S I1JS37 2 0.575 67.367 -1.235 0.018 0.019 0.964
E L I1JS37 3 0.361 66.026 -1.337 0.018 0.047 0.935
E G I1JS37 4 0.452 35.596 -1.765 0.053 0.043 0.903
E E I1JS37 5 0.371 64.796 -1.682 0.052 0.084 0.864
E T I1JS37 6 0.372 51.596 -1.214 0.053 0.043 0.903
E A I1JS37 7 0.390 43.011 -1.720 0.053 0.043 0.903
E C I1JS37 8 0.334 46.823 -1.201 0.018 0.019 0.964
E S I1JS37 9 0.470 55.084 -1.761 0.058 0.017 0.925
E Y I1JS37 10 0.356 76.099 -1.794 0.053 0.043 0.903
B A I1JS37 11 0.203 22.415 -0.928 0.113 0.087 0.800
B A I1JS37 12 0.246 27.120 -1.998 0.113 0.087 0.800
B L I1JS37 13 0.203 37.261 -0.465 0.118 0.150 0.732
B I I1JS37 14 0.200 37.000 -0.596 0.118 0.150 0.732
B L I1JS37 15 0.199 36.345 -0.499 0.118 0.150 0.732
E H I1JS37 16 0.395 71.760 -1.664 0.052 0.084 0.864
B E I1JS37 17 0.251 43.850 -1.742 0.052 0.084 0.864
B D I1JS37 18 0.225 32.379 -1.426 0.056 0.142 0.802
B G I1JS37 19 0.154 12.096 -1.528 0.056 0.142 0.802
B I I1JS37 20 0.175 32.468 -0.699 0.056 0.142 0.802
E S I1JS37 21 0.339 39.707 -1.152 0.056 0.142 0.802
B V I1JS37 22 0.239 36.673 -1.005 0.052 0.084 0.864
E T I1JS37 23 0.310 43.066 -1.688 0.053 0.043 0.903
B A I1JS37 24 0.305 33.633 -1.875 0.113 0.043 0.844
B D I1JS37 25 0.326 47.034 -1.986 0.113 0.043 0.844
B K I1JS37 26 0.256 52.597 -1.314 0.113 0.043 0.844
B I I1JS37 27 0.182 33.744 -0.837 0.184 0.043 0.773
E S I1JS37 28 0.366 42.942 -1.384 0.184 0.043 0.773
E T I1JS37 29 0.346 48.060 -1.380 0.184 0.043 0.773
B L I1JS37 30 0.197 36.071 -0.576 0.278 0.093 0.628
B L I1JS37 31 0.207 37.938 -0.469 0.191 0.086 0.723
B K I1JS37 32 0.254 52.310 -1.260 0.184 0.043 0.773
B T I1JS37 33 0.291 40.362 -1.327 0.184 0.043 0.773
B A I1JS37 34 0.275 30.338 -1.125 0.113 0.043 0.844
B K I1JS37 35 0.205 42.210 -1.506 0.113 0.043 0.844
B V I1JS37 36 0.218 33.445 -0.528 0.113 0.087 0.800
B P I1JS37 37 0.118 16.758 -2.184 0.113 0.087 0.800
B V I1JS37 38 0.181 27.835 -0.700 0.113 0.087 0.800
B D I1JS37 39 0.176 25.390 -0.933 0.053 0.043 0.903
E S I1JS37 40 0.343 40.164 -0.760 0.053 0.043 0.903
B Y I1JS37 41 0.230 49.215 -1.434 0.053 0.043 0.903
B W I1JS37 42 0.119 28.668 -1.133 0.113 0.087 0.800
B P I1JS37 43 0.083 11.834 -1.300 0.191 0.086 0.723
B T I1JS37 44 0.258 35.840 -0.827 0.268 0.043 0.689
B L I1JS37 45 0.157 28.765 -0.981 0.430 0.016 0.555
B F I1JS37 46 0.146 29.262 -0.572 0.522 0.016 0.462
B A I1JS37 47 0.190 20.883 -1.396 0.522 0.016 0.462
B K I1JS37 48 0.199 40.955 -1.312 0.622 0.015 0.363
B L I1JS37 49 0.148 27.099 -0.169 0.522 0.016 0.462
B A I1JS37 50 0.261 28.762 -1.266 0.522 0.016 0.462
B E I1JS37 51 0.294 51.344 -1.178 0.522 0.016 0.462
B K I1JS37 52 0.216 44.534 -1.332 0.430 0.016 0.555
B K I1JS37 53 0.265 54.490 -0.589 0.353 0.048 0.598
E N I1JS37 54 0.440 64.343 -0.769 0.184 0.043 0.773
B L I1JS37 55 0.183 33.507 -0.469 0.184 0.043 0.773
B G I1JS37 56 0.195 15.362 -1.219 0.191 0.086 0.723
B D I1JS37 57 0.281 40.564 -1.117 0.113 0.087 0.800
B L I1JS37 58 0.221 40.447 -0.210 0.118 0.150 0.732
B I I1JS37 59 0.192 35.465 -0.265 0.118 0.150 0.732
B A I1JS37 60 0.298 32.851 -1.323 0.052 0.084 0.864
E N I1JS37 61 0.402 58.853 -0.975 0.052 0.084 0.864
E A I1JS37 62 0.309 34.107 -1.102 0.052 0.084 0.864
E A I1JS37 63 0.319 35.132 -0.900 0.113 0.087 0.800
B G I1JS37 64 0.271 21.296 -1.160 0.113 0.087 0.800
B G I1JS37 65 0.268 21.092 -0.960 0.113 0.087 0.800
B G I1JS37 66 0.216 17.007 -1.446 0.113 0.087 0.800
B A I1JS37 67 0.275 30.261 -0.984 0.113 0.087 0.800
B P I1JS37 68 0.153 21.654 -1.685 0.113 0.087 0.800
B V I1JS37 69 0.236 36.242 -0.618 0.113 0.087 0.800
E A I1JS37 70 0.301 33.214 -1.512 0.113 0.087 0.800
B V I1JS37 71 0.244 37.549 -0.544 0.113 0.087 0.800
B A I1JS37 72 0.278 30.581 -0.908 0.113 0.043 0.844
B A I1JS37 73 0.304 33.501 -1.523 0.113 0.043 0.844
B A I1JS37 74 0.301 33.137 -1.373 0.113 0.043 0.844
B P I1JS37 75 0.156 22.122 -1.573 0.113 0.043 0.844
B V I1JS37 76 0.250 38.425 -0.512 0.113 0.043 0.844
B A I1JS37 77 0.278 30.647 -1.087 0.113 0.043 0.844
E A I1JS37 78 0.305 33.655 -1.042 0.113 0.043 0.844
E A I1JS37 79 0.324 35.738 -1.125 0.113 0.043 0.844
E A I1JS37 80 0.322 35.429 -1.058 0.184 0.043 0.773
B G I1JS37 81 0.274 21.572 -1.472 0.184 0.043 0.773
B G I1JS37 82 0.246 19.352 -1.404 0.184 0.043 0.773
B A I1JS37 83 0.263 29.005 -0.948 0.184 0.043 0.773
B A I1JS37 84 0.257 28.310 -1.049 0.184 0.043 0.773
B A I1JS37 85 0.288 31.782 -1.204 0.184 0.043 0.773
B A I1JS37 86 0.286 31.528 -1.593 0.181 0.017 0.803
B A I1JS37 87 0.253 27.848 -1.662 0.257 0.016 0.727
B P I1JS37 88 0.133 18.887 -1.526 0.430 0.016 0.555
E A I1JS37 89 0.271 29.908 -0.670 0.622 0.015 0.363
B A I1JS37 90 0.226 24.905 -1.387 0.717 0.014 0.269
B E I1JS37 91 0.117 20.492 -1.186 0.782 0.003 0.215
B E I1JS37 92 0.113 19.706 -1.155 0.859 0.002 0.139
B K I1JS37 93 0.166 34.084 -0.869 0.923 0.002 0.076
B K I1JS37 94 0.141 29.024 -0.405 0.923 0.002 0.076
B K I1JS37 95 0.146 30.114 -0.466 0.970 0.001 0.029
E N I1JS37 96 0.319 46.731 -0.477 0.923 0.002 0.076
B R I1JS37 97 0.224 51.319 -0.866 0.923 0.002 0.076
B K I1JS37 98 0.249 51.158 -0.757 0.782 0.003 0.215
E K I1JS37 99 0.368 75.636 -0.905 0.502 0.002 0.495
E R I1JS37 100 0.340 77.906 -0.974 0.246 0.004 0.750
B V I1JS37 101 0.272 41.853 -0.137 0.181 0.017 0.803
E M I1JS37 102 0.359 71.776 -0.121 0.184 0.043 0.773
E M I1JS37 103 0.408 81.681 0.073 0.113 0.087 0.800
B I I1JS37 104 0.261 48.211 -0.427 0.113 0.087 0.800
B W I1JS37 105 0.288 69.264 -0.966 0.053 0.043 0.903
B D I1JS37 106 0.280 40.377 -0.780 0.018 0.047 0.935
E S I1JS37 107 0.415 48.673 -1.121 0.053 0.043 0.903
E A I1JS37 108 0.346 38.129 -1.641 0.116 0.016 0.868
B C I1JS37 109 0.278 39.031 -1.190 0.184 0.043 0.773
B L I1JS37 110 0.177 32.500 -0.196 0.184 0.043 0.773
B I I1JS37 111 0.218 40.330 -0.901 0.268 0.043 0.689
B R I1JS37 112 0.159 36.503 -1.285 0.268 0.043 0.689
B D I1JS37 113 0.256 36.904 -1.042 0.191 0.086 0.723
B I I1JS37 114 0.192 35.575 0.018 0.191 0.086 0.723
B L I1JS37 115 0.167 30.614 -0.603 0.191 0.086 0.723
E N I1JS37 116 0.349 51.167 -0.907 0.191 0.086 0.723
B D I1JS37 117 0.282 40.607 -1.180 0.191 0.086 0.723
B L I1JS37 118 0.138 25.268 0.142 0.113 0.087 0.800
B V I1JS37 119 0.188 28.942 -0.309 0.118 0.150 0.732
B K I1JS37 120 0.265 54.552 -0.919 0.113 0.087 0.800
B F I1JS37 121 0.247 49.593 -0.832 0.053 0.043 0.903
B C I1JS37 122 0.229 32.194 -1.003 0.053 0.043 0.903
B G I1JS37 123 0.203 15.984 -0.745 0.113 0.043 0.844
E S I1JS37 124 0.425 49.845 -1.399 0.113 0.043 0.844
B L I1JS37 125 0.196 35.943 -0.085 0.184 0.043 0.773
B P I1JS37 126 0.104 14.786 -1.755 0.191 0.086 0.723
B F I1JS37 127 0.219 43.913 -0.794 0.113 0.087 0.800
B K I1JS37 128 0.242 49.738 -1.718 0.118 0.150 0.732
B V I1JS37 129 0.238 36.550 -0.690 0.118 0.150 0.732
B T I1JS37 130 0.234 32.386 -1.866 0.118 0.150 0.732
B L I1JS37 131 0.190 34.752 -1.102 0.118 0.150 0.732
B D I1JS37 132 0.248 35.708 -0.993 0.118 0.150 0.732
B I I1JS37 133 0.195 36.112 -0.320 0.118 0.150 0.732
B V I1JS37 134 0.226 34.675 -1.004 0.199 0.152 0.649
B G I1JS37 135 0.200 15.771 -1.542 0.118 0.150 0.732
B F I1JS37 136 0.195 39.177 -0.736 0.118 0.150 0.732
B I I1JS37 137 0.190 35.113 -0.597 0.199 0.152 0.649
B F I1JS37 138 0.185 37.210 -0.863 0.199 0.152 0.649
B V I1JS37 139 0.201 30.848 -0.572 0.125 0.227 0.648
B L I1JS37 140 0.180 32.903 -0.681 0.125 0.227 0.648
B V I1JS37 141 0.191 29.295 -0.586 0.125 0.227 0.648
B I I1JS37 142 0.220 40.700 -0.712 0.118 0.150 0.732
B Y I1JS37 143 0.200 42.740 -0.853 0.199 0.152 0.649
B I I1JS37 144 0.164 30.340 -0.144 0.191 0.086 0.723
B C I1JS37 145 0.202 28.333 -1.189 0.353 0.048 0.598
B I I1JS37 146 0.178 33.004 -0.411 0.353 0.048 0.598
B R I1JS37 147 0.137 31.465 -1.319 0.353 0.048 0.598
B L I1JS37 148 0.144 26.311 -0.155 0.353 0.048 0.598
B D I1JS37 149 0.159 22.897 -1.088 0.353 0.048 0.598
B F I1JS37 150 0.124 24.927 -0.198 0.278 0.093 0.628
B V I1JS37 151 0.171 26.267 -0.743 0.386 0.097 0.517
B V I1JS37 152 0.186 28.604 -0.336 0.386 0.097 0.517
B L I1JS37 153 0.135 24.664 -0.716 0.353 0.048 0.598
B Y I1JS37 154 0.214 45.668 -0.777 0.353 0.048 0.598
B E I1JS37 155 0.202 35.359 -0.877 0.386 0.097 0.517
B L I1JS37 156 0.172 31.566 -0.879 0.386 0.097 0.517
B R I1JS37 157 0.207 47.426 -0.712 0.278 0.093 0.628
E N I1JS37 158 0.447 65.426 -1.032 0.191 0.086 0.723
B V I1JS37 159 0.286 43.912 -0.205 0.113 0.087 0.800
E G I1JS37 160 0.390 30.693 -1.492 0.113 0.087 0.800
E F I1JS37 161 0.407 81.665 -1.661 0.052 0.084 0.864
E M I1JS37 162 0.476 95.308 -0.609 0.052 0.084 0.864
E S I1JS37 163 0.618 72.383 -1.754 0.018 0.047 0.935
E I I1JS37 164 0.805 148.999 -2.033 0.003 0.003 0.994
E M C6TN86 1 0.806 161.241 0.085 0.003 0.003 0.994
E A C6TN86 2 0.464 51.144 -2.374 0.018 0.019 0.964
E S C6TN86 3 0.541 63.440 -2.371 0.053 0.043 0.903
E E C6TN86 4 0.386 67.504 -2.400 0.053 0.043 0.903
E N C6TN86 5 0.442 64.753 -0.967 0.053 0.043 0.903
B P C6TN86 6 0.150 21.328 -1.679 0.052 0.084 0.864
E T C6TN86 7 0.344 47.643 -1.357 0.052 0.084 0.864
B A C6TN86 8 0.250 27.517 -1.909 0.053 0.043 0.903
B D C6TN86 9 0.248 35.751 -1.844 0.113 0.087 0.800
B D C6TN86 10 0.154 22.191 -1.426 0.113 0.087 0.800
B A C6TN86 11 0.172 18.998 -1.650 0.118 0.150 0.732
B V C6TN86 12 0.152 23.301 -0.872 0.199 0.152 0.649
E N C6TN86 13 0.266 38.957 -0.508 0.199 0.152 0.649
B G C6TN86 14 0.118 9.318 -1.956 0.199 0.152 0.649
B F C6TN86 15 0.110 22.117 -0.266 0.199 0.152 0.649
E N C6TN86 16 0.287 42.075 -0.936 0.307 0.165 0.527
B R C6TN86 17 0.138 31.488 -1.682 0.191 0.086 0.723
B P C6TN86 18 0.101 14.346 -2.214 0.191 0.086 0.723
B E C6TN86 19 0.195 34.119 -1.037 0.118 0.150 0.732
E M C6TN86 20 0.335 67.074 -0.304 0.118 0.150 0.732
B F C6TN86 21 0.185 37.170 -0.421 0.052 0.084 0.864
E S C6TN86 22 0.376 44.067 -1.777 0.052 0.084 0.864
B E C6TN86 23 0.214 37.368 -1.522 0.052 0.084 0.864
E N C6TN86 24 0.357 52.294 -1.178 0.056 0.142 0.802
B L C6TN86 25 0.158 28.911 -0.820 0.056 0.142 0.802
B A C6TN86 26 0.207 22.778 -1.131 0.056 0.142 0.802
B G C6TN86 27 0.119 9.373 -1.723 0.056 0.142 0.802
B T C6TN86 28 0.226 31.291 -1.882 0.056 0.142 0.802
B V C6TN86 29 0.140 21.579 -0.400 0.118 0.150 0.732
B D C6TN86 30 0.148 21.284 -0.939 0.118 0.150 0.732
B A C6TN86 31 0.196 21.599 -1.761 0.113 0.087 0.800
B Y C6TN86 32 0.188 40.111 -1.547 0.113 0.087 0.800
B D C6TN86 33 0.125 18.041 -2.121 0.118 0.150 0.732
B R C6TN86 34 0.102 23.289 -1.797 0.052 0.084 0.864
B H C6TN86 35 0.232 42.110 -1.607 0.056 0.142 0.802
B V C6TN86 36 0.121 18.659 -0.321 0.066 0.296 0.638
B F C6TN86 37 0.101 20.251 -0.539 0.064 0.216 0.721
B L C6TN86 38 0.118 21.587 0.073 0.118 0.150 0.732
B C C6TN86 39 0.234 32.882 -1.909 0.113 0.087 0.800
B Y C6TN86 40 0.212 45.262 -1.048 0.113 0.043 0.844
B K C6TN86 41 0.223 45.912 -1.957 0.116 0.016 0.868
E S C6TN86 42 0.413 48.357 -1.348 0.058 0.017 0.925
E H C6TN86 43 0.378 68.813 -1.496 0.018 0.019 0.964
B L C6TN86 44 0.116 21.313 0.409 0.053 0.043 0.903
E S C6TN86 45 0.309 36.203 -1.036 0.052 0.084 0.864
B W C6TN86 46 0.130 31.313 -0.674 0.052 0.084 0.864
B P C6TN86 47 0.065 9.266 -0.949 0.118 0.150 0.732
B P C6TN86 48 0.078 11.011 -1.552 0.118 0.150 0.732
B R C6TN86 49 0.096 22.007 -1.932 0.056 0.142 0.802
B I C6TN86 50 0.121 22.459 -0.706 0.056 0.142 0.802
B E C6TN86 51 0.159 27.760 -1.042 0.052 0.084 0.864
B A C6TN86 52 0.155 17.103 -1.207 0.052 0.084 0.864
E S C6TN86 53 0.294 34.492 -0.917 0.053 0.043 0.903
B D C6TN86 54 0.134 19.309 -1.444 0.053 0.043 0.903
B A C6TN86 55 0.130 14.271 -1.112 0.113 0.043 0.844
B D C6TN86 56 0.129 18.647 -1.032 0.113 0.043 0.844
B P C6TN86 57 0.073 10.430 -1.742 0.191 0.086 0.723
B F C6TN86 58 0.102 20.552 -0.744 0.191 0.086 0.723
B P C6TN86 59 0.060 8.571 -0.953 0.191 0.086 0.723
B K C6TN86 60 0.124 25.486 -0.820 0.278 0.093 0.628
B R C6TN86 61 0.109 24.961 -1.357 0.191 0.086 0.723
B V C6TN86 62 0.142 21.825 -0.099 0.191 0.086 0.723
B A C6TN86 63 0.151 16.651 -0.932 0.191 0.086 0.723
B A C6TN86 64 0.194 21.368 -0.898 0.268 0.043 0.689
B T C6TN86 65 0.222 30.819 -1.438 0.353 0.048 0.598
B F C6TN86 66 0.132 26.533 -0.761 0.522 0.016 0.462
B K C6TN86 67 0.155 31.801 -1.016 0.622 0.015 0.363
B A C6TN86 68 0.242 26.635 -1.515 0.622 0.015 0.363
B R C6TN86 69 0.155 35.472 -1.621 0.622 0.015 0.363
B K C6TN86 70 0.153 31.513 -1.173 0.522 0.016 0.462
E N C6TN86 71 0.360 52.763 -0.252 0.430 0.016 0.555
B D C6TN86 72 0.187 26.961 -1.574 0.257 0.016 0.727
B L C6TN86 73 0.156 28.637 0.157 0.184 0.043 0.773
B P C6TN86 74 0.101 14.360 -1.309 0.191 0.086 0.723
B L C6TN86 75 0.175 32.024 -0.419 0.118 0.150 0.732
B K C6TN86 76 0.177 36.450 -1.434 0.118 0.150 0.732
B T C6TN86 77 0.257 35.674 -1.079 0.052 0.084 0.864
B K C6TN86 78 0.191 39.330 -1.590 0.052 0.084 0.864
B I C6TN86 79 0.161 29.766 -0.271 0.052 0.084 0.864
B T C6TN86 80 0.258 35.729 -1.174 0.113 0.087 0.800
B V C6TN86 81 0.225 34.629 -0.998 0.191 0.086 0.723
B C C6TN86 82 0.227 31.843 -1.114 0.184 0.043 0.773
B E C6TN86 83 0.196 34.154 -0.974 0.268 0.043 0.689
B V C6TN86 84 0.200 30.801 -0.640 0.268 0.043 0.689
B R C6TN86 85 0.109 24.892 -1.172 0.268 0.043 0.689
B E C6TN86 86 0.193 33.682 -0.714 0.191 0.086 0.723
B E C6TN86 87 0.175 30.503 -0.733 0.113 0.087 0.800
B A C6TN86 88 0.166 18.238 -0.990 0.113 0.087 0.800
B G C6TN86 89 0.140 10.979 -1.585 0.118 0.150 0.732
B F C6TN86 90 0.156 31.269 -0.950 0.118 0.150 0.732
B L C6TN86 91 0.150 27.483 -0.233 0.118 0.150 0.732
B D C6TN86 92 0.202 29.036 -1.583 0.118 0.150 0.732
B G C6TN86 93 0.140 11.002 -1.166 0.118 0.150 0.732
B D C6TN86 94 0.177 25.563 -1.665 0.125 0.227 0.648
B V C6TN86 95 0.147 22.640 0.108 0.125 0.227 0.648
B L C6TN86 96 0.135 24.755 -0.286 0.125 0.227 0.648
B I C6TN86 97 0.195 36.112 -0.628 0.199 0.152 0.649
B F C6TN86 98 0.129 25.930 -0.905 0.199 0.152 0.649
B P C6TN86 99 0.079 11.182 -1.469 0.278 0.093 0.628
B D C6TN86 100 0.151 21.831 -0.922 0.278 0.093 0.628
B M C6TN86 101 0.186 37.319 -0.108 0.278 0.093 0.628
B I C6TN86 102 0.120 22.274 -0.209 0.386 0.097 0.517
B K C6TN86 103 0.130 26.762 -0.771 0.268 0.043 0.689
B Y C6TN86 104 0.161 34.342 -1.321 0.386 0.097 0.517
B R C6TN86 105 0.108 24.824 -0.808 0.386 0.097 0.517
B G C6TN86 106 0.138 10.837 -1.535 0.278 0.093 0.628
B L C6TN86 107 0.123 22.613 -0.553 0.278 0.093 0.628
B E C6TN86 108 0.205 35.796 -1.111 0.191 0.086 0.723
B E C6TN86 109 0.162 28.214 -1.192 0.113 0.043 0.844
E S C6TN86 110 0.351 41.196 -0.898 0.052 0.084 0.864
E N C6TN86 111 0.313 45.765 -1.769 0.052 0.084 0.864
B V C6TN86 112 0.168 25.837 -1.137 0.056 0.142 0.802
B D C6TN86 113 0.167 24.021 -1.444 0.018 0.088 0.893
E S C6TN86 114 0.328 38.406 -1.111 0.052 0.084 0.864
B F C6TN86 115 0.205 41.103 -1.687 0.052 0.084 0.864
B F C6TN86 116 0.120 24.084 -1.216 0.052 0.084 0.864
B E C6TN86 117 0.127 22.257 -1.534 0.056 0.142 0.802
B D C6TN86 118 0.148 21.399 -1.693 0.064 0.216 0.721
B V C6TN86 119 0.129 19.873 -0.451 0.066 0.296 0.638
B L C6TN86 120 0.140 25.616 -0.055 0.069 0.386 0.545
B V C6TN86 121 0.126 19.412 -0.354 0.066 0.296 0.638
E N C6TN86 122 0.244 35.678 -0.494 0.118 0.150 0.732
B G C6TN86 123 0.166 13.041 -1.852 0.113 0.087 0.800
B K C6TN86 124 0.194 39.803 -0.714 0.113 0.087 0.800
B P C6TN86 125 0.100 14.147 -1.405 0.052 0.084 0.864
B W C6TN86 126 0.176 42.304 -0.746 0.053 0.043 0.903
E T C6TN86 127 0.267 37.033 -1.106 0.052 0.084 0.864
B A C6TN86 128 0.242 26.646 -0.849 0.113 0.087 0.800
B G C6TN86 129 0.166 13.096 -1.504 0.113 0.087 0.800
B V C6TN86 130 0.168 25.775 -1.232 0.118 0.150 0.732
B P C6TN86 131 0.077 10.940 -1.764 0.118 0.150 0.732
B E C6TN86 132 0.155 27.009 -1.461 0.056 0.142 0.802
B V C6TN86 133 0.193 29.649 -0.928 0.056 0.142 0.802
B F C6TN86 134 0.156 31.229 -0.568 0.056 0.142 0.802
E S C6TN86 135 0.334 39.121 -1.375 0.052 0.084 0.864
B G C6TN86 136 0.190 14.945 -2.528 0.018 0.047 0.935
E S C6TN86 137 0.417 48.884 -1.827 0.018 0.047 0.935
E H C6TN86 138 0.399 72.487 -2.076 0.018 0.088 0.893
B V C6TN86 139 0.156 24.023 -1.026 0.018 0.141 0.840
B Y C6TN86 140 0.232 49.472 -1.842 0.020 0.205 0.775
B V C6TN86 141 0.159 24.423 -0.731 0.056 0.142 0.802
B C C6TN86 142 0.215 30.158 -1.201 0.052 0.084 0.864
E A C6TN86 143 0.334 36.851 -1.568 0.116 0.016 0.868
E H C6TN86 144 0.434 78.926 -1.749 0.116 0.016 0.868
B G C6TN86 145 0.183 14.371 -1.353 0.053 0.043 0.903
E S C6TN86 146 0.347 40.727 -1.516 0.113 0.043 0.844
B R C6TN86 147 0.150 34.396 -0.553 0.113 0.043 0.844
B D C6TN86 148 0.193 27.782 -1.140 0.113 0.087 0.800
B V C6TN86 149 0.183 28.066 -0.315 0.113 0.087 0.800
B R C6TN86 150 0.126 28.923 -1.132 0.053 0.043 0.903
B C C6TN86 151 0.192 26.887 -0.370 0.053 0.043 0.903
B G C6TN86 152 0.191 15.016 -0.950 0.113 0.043 0.844
B V C6TN86 153 0.218 33.522 -0.289 0.113 0.043 0.844
B C C6TN86 154 0.186 26.128 -0.833 0.113 0.043 0.844
B G C6TN86 155 0.154 12.112 -1.024 0.268 0.043 0.689
B P C6TN86 156 0.116 16.432 -1.442 0.353 0.048 0.598
B V C6TN86 157 0.144 22.071 0.537 0.455 0.046 0.498
B L C6TN86 158 0.122 22.302 -0.033 0.455 0.046 0.498
B I C6TN86 159 0.135 24.938 -0.125 0.455 0.046 0.498
B K C6TN86 160 0.161 33.077 -0.881 0.561 0.047 0.393
B K C6TN86 161 0.174 35.854 -1.123 0.522 0.016 0.462
B L C6TN86 162 0.137 25.030 -0.210 0.522 0.016 0.462
E N C6TN86 163 0.295 43.217 -1.312 0.455 0.046 0.498
B E C6TN86 164 0.234 40.932 -0.848 0.353 0.048 0.598
B E C6TN86 165 0.159 27.690 -1.067 0.184 0.043 0.773
B I C6TN86 166 0.129 23.828 -0.130 0.191 0.086 0.723
B E C6TN86 167 0.157 27.410 -0.483 0.191 0.086 0.723
B L C6TN86 168 0.128 23.437 -0.342 0.191 0.086 0.723
B R C6TN86 169 0.128 29.243 -0.663 0.268 0.043 0.689
B C C6TN86 170 0.229 32.095 -0.854 0.268 0.043 0.689
B L C6TN86 171 0.153 27.996 -0.292 0.257 0.016 0.727
B K C6TN86 172 0.259 53.173 -1.328 0.257 0.016 0.727
B D C6TN86 173 0.287 41.371 -0.922 0.184 0.043 0.773
B Q C6TN86 174 0.253 45.222 -1.047 0.053 0.043 0.903
B I C6TN86 175 0.140 25.956 0.185 0.053 0.043 0.903
E S C6TN86 176 0.339 39.672 -1.225 0.052 0.084 0.864
B V C6TN86 177 0.199 30.556 -0.455 0.018 0.088 0.893
B T C6TN86 178 0.302 41.957 -1.639 0.018 0.047 0.935
E A C6TN86 179 0.323 35.584 -1.718 0.018 0.047 0.935
B C C6TN86 180 0.234 32.924 -1.762 0.018 0.019 0.964
E S C6TN86 181 0.407 47.700 -1.471 0.058 0.017 0.925
E H C6TN86 182 0.406 73.906 -1.329 0.058 0.017 0.925
B I C6TN86 183 0.138 25.493 0.189 0.052 0.084 0.864
B G C6TN86 184 0.167 13.159 -1.828 0.118 0.150 0.732
B G C6TN86 185 0.162 12.749 -1.900 0.113 0.087 0.800
B H C6TN86 186 0.233 42.383 -1.725 0.052 0.084 0.864
B K C6TN86 187 0.192 39.453 -1.413 0.056 0.142 0.802
B Y C6TN86 188 0.225 48.147 -1.319 0.056 0.142 0.802
B A C6TN86 189 0.185 20.387 -1.546 0.056 0.142 0.802
B G C6TN86 190 0.117 9.247 -1.748 0.064 0.216 0.721
B N C6TN86 191 0.265 38.840 -1.078 0.066 0.296 0.638
B V C6TN86 192 0.166 25.453 -0.651 0.022 0.359 0.619
B I C6TN86 193 0.120 22.274 -0.020 0.022 0.359 0.619
B I C6TN86 194 0.148 27.361 -0.573 0.021 0.279 0.699
B Y C6TN86 195 0.218 46.693 -0.991 0.056 0.142 0.802
B C C6TN86 196 0.207 29.063 -0.784 0.052 0.084 0.864
B P C6TN86 197 0.119 16.844 -1.088 0.113 0.043 0.844
E G C6TN86 198 0.285 22.469 -0.948 0.113 0.043 0.844
B A C6TN86 199 0.279 30.713 -0.875 0.113 0.043 0.844
B D C6TN86 200 0.146 21.067 -0.700 0.113 0.087 0.800
B G C6TN86 201 0.133 10.475 -1.583 0.118 0.150 0.732
B K C6TN86 202 0.222 45.583 -0.709 0.064 0.216 0.721
B I C6TN86 203 0.113 20.887 0.005 0.066 0.296 0.638
B M C6TN86 204 0.231 46.163 -0.377 0.066 0.296 0.638
B G C6TN86 205 0.184 14.512 -2.024 0.021 0.279 0.699
E H C6TN86 206 0.324 58.954 -0.967 0.021 0.279 0.699
B W C6TN86 207 0.133 32.059 -1.038 0.022 0.359 0.619
B Y C6TN86 208 0.154 32.846 -0.906 0.022 0.359 0.619
B G C6TN86 209 0.119 9.350 -2.049 0.022 0.359 0.619
B Y C6TN86 210 0.159 33.957 -1.353 0.022 0.359 0.619
B V C6TN86 211 0.121 18.644 -1.077 0.022 0.359 0.619
B T C6TN86 212 0.193 26.741 -1.208 0.064 0.216 0.721
B P C6TN86 213 0.100 14.204 -2.726 0.018 0.088 0.893
E N C6TN86 214 0.295 43.247 -0.991 0.056 0.142 0.802
B D C6TN86 215 0.203 29.180 -1.817 0.056 0.142 0.802
B V C6TN86 216 0.138 21.164 -0.200 0.052 0.084 0.864
E S C6TN86 217 0.293 34.293 -1.334 0.113 0.087 0.800
B D C6TN86 218 0.209 30.189 -1.132 0.118 0.150 0.732
B L C6TN86 219 0.131 24.059 -0.898 0.118 0.150 0.732
B L C6TN86 220 0.131 24.059 -0.223 0.118 0.150 0.732
B D C6TN86 221 0.185 26.630 -2.001 0.118 0.150 0.732
B Q C6TN86 222 0.169 30.237 -1.219 0.052 0.084 0.864
B H C6TN86 223 0.225 40.964 -1.776 0.113 0.087 0.800
B I C6TN86 224 0.099 18.370 -0.119 0.113 0.087 0.800
B A C6TN86 225 0.164 18.040 -1.024 0.268 0.043 0.689
B K C6TN86 226 0.112 23.080 -0.953 0.522 0.016 0.462
B G C6TN86 227 0.074 5.824 -1.733 0.622 0.015 0.363
B E C6TN86 228 0.074 12.858 -0.776 0.660 0.049 0.291
B V C6TN86 229 0.095 14.586 0.292 0.561 0.047 0.393
B I C6TN86 230 0.085 15.633 0.175 0.660 0.049 0.291
B K C6TN86 231 0.092 18.842 -0.526 0.660 0.049 0.291
B R C6TN86 232 0.070 15.938 -1.028 0.660 0.049 0.291
B L C6TN86 233 0.115 20.965 0.089 0.660 0.049 0.291
B L C6TN86 234 0.174 31.841 0.156 0.660 0.049 0.291
B R C6TN86 235 0.130 29.678 -0.726 0.455 0.046 0.498
B G C6TN86 236 0.158 12.458 -0.829 0.353 0.048 0.598
B Q C6TN86 237 0.245 43.739 -0.501 0.268 0.043 0.689
E M C6TN86 238 0.311 62.331 -0.350 0.184 0.043 0.773
B G C6TN86 239 0.172 13.513 -1.756 0.184 0.043 0.773
B P C6TN86 240 0.112 15.893 -1.424 0.113 0.043 0.844
E S C6TN86 241 0.363 42.532 -0.614 0.113 0.043 0.844
B V C6TN86 242 0.219 33.645 -0.817 0.191 0.086 0.723
B A C6TN86 243 0.221 24.343 -1.465 0.191 0.086 0.723
B E C6TN86 244 0.210 36.617 -1.325 0.113 0.087 0.800
B D C6TN86 245 0.190 27.379 -1.578 0.113 0.087 0.800
B K C6TN86 246 0.195 40.070 -0.753 0.191 0.086 0.723
B G C6TN86 247 0.185 14.536 -1.658 0.191 0.086 0.723
B A C6TN86 248 0.210 23.153 -1.037 0.113 0.087 0.800
B D C6TN86 249 0.157 22.552 -1.349 0.113 0.087 0.800
B D C6TN86 250 0.146 21.039 -1.209 0.118 0.150 0.732
B Q C6TN86 251 0.214 38.203 -0.884 0.125 0.227 0.648
B K C6TN86 252 0.168 34.599 -1.503 0.064 0.216 0.721
B V C6TN86 253 0.166 25.576 -0.493 0.064 0.216 0.721
B A C6TN86 254 0.206 22.712 -0.835 0.118 0.150 0.732
E N C6TN86 255 0.324 47.419 -0.914 0.118 0.150 0.732
B G C6TN86 256 0.175 13.749 -2.361 0.118 0.150 0.732
B E C6TN86 257 0.202 35.342 -1.396 0.056 0.142 0.802
B D C6TN86 258 0.139 20.030 -1.324 0.052 0.084 0.864
B T C6TN86 259 0.242 33.593 -0.769 0.052 0.084 0.864
E S C6TN86 260 0.363 42.555 -1.207 0.113 0.087 0.800
B K C6TN86 261 0.178 36.656 -1.222 0.113 0.087 0.800
B G C6TN86 262 0.193 15.213 -2.135 0.118 0.150 0.732
B K C6TN86 263 0.219 44.987 -1.763 0.118 0.150 0.732
B T C6TN86 264 0.247 34.314 -1.909 0.056 0.142 0.802
E N C6TN86 265 0.381 55.822 -1.548 0.052 0.084 0.864
E H C6TN86 266 0.383 69.740 -2.145 0.018 0.088 0.893
B V C6TN86 267 0.200 30.740 -1.129 0.056 0.142 0.802
B E C6TN86 268 0.167 29.192 -1.624 0.056 0.142 0.802
E S C6TN86 269 0.327 38.324 -1.661 0.056 0.142 0.802
B D C6TN86 270 0.196 28.301 -1.728 0.056 0.142 0.802
E N C6TN86 271 0.314 45.896 -1.377 0.118 0.150 0.732
B L C6TN86 272 0.128 23.455 -0.717 0.052 0.084 0.864
E S C6TN86 273 0.354 41.547 -1.083 0.113 0.043 0.844
E N C6TN86 274 0.438 64.167 -1.471 0.113 0.043 0.844
B K C6TN86 275 0.245 50.458 -1.753 0.113 0.043 0.844
B E C6TN86 276 0.252 44.024 -1.005 0.052 0.084 0.864
E N C6TN86 277 0.416 60.946 -0.700 0.052 0.084 0.864
E M C6TN86 278 0.324 64.812 -0.179 0.052 0.084 0.864
B G C6TN86 279 0.260 20.454 -1.051 0.052 0.084 0.864
B G C6TN86 280 0.285 22.414 -1.417 0.052 0.084 0.864
E C C6TN86 281 0.295 41.488 -0.783 0.053 0.043 0.903
B C C6TN86 282 0.256 35.985 -0.874 0.053 0.043 0.903
E Q C6TN86 283 0.356 63.617 -0.802 0.113 0.043 0.844
E G C6TN86 284 0.329 25.892 -1.086 0.113 0.043 0.844
B V C6TN86 285 0.188 28.896 -0.377 0.052 0.084 0.864
E N C6TN86 286 0.348 50.918 -0.675 0.052 0.084 0.864
B G C6TN86 287 0.285 22.437 -1.282 0.056 0.142 0.802
B V C6TN86 288 0.194 29.864 -0.131 0.052 0.084 0.864
E S C6TN86 289 0.384 44.958 -1.077 0.052 0.084 0.864
E C C6TN86 290 0.339 47.610 -1.399 0.053 0.043 0.903
E C C6TN86 291 0.354 49.659 -1.738 0.116 0.016 0.868
B R C6TN86 292 0.232 53.059 -1.671 0.181 0.017 0.803
E S C6TN86 293 0.430 50.349 -1.397 0.181 0.017 0.803
B A C6TN86 294 0.264 29.093 -0.838 0.257 0.016 0.727
E S C6TN86 295 0.408 47.782 -1.382 0.268 0.043 0.689
B V C6TN86 296 0.230 35.274 -1.029 0.268 0.043 0.689
B E C6TN86 297 0.243 42.435 -1.906 0.191 0.086 0.723
B Q C6TN86 298 0.240 42.828 -1.525 0.191 0.086 0.723
E N C6TN86 299 0.310 45.428 -1.869 0.118 0.150 0.732
B N C6TN86 300 0.278 40.714 -1.171 0.118 0.150 0.732
B E C6TN86 301 0.147 25.768 -1.187 0.118 0.150 0.732
B I C6TN86 302 0.103 19.111 -0.385 0.118 0.150 0.732
B E C6TN86 303 0.129 22.571 -0.832 0.118 0.150 0.732
B E C6TN86 304 0.132 22.991 -1.240 0.113 0.087 0.800
B T C6TN86 305 0.179 24.827 -1.202 0.191 0.086 0.723
B P C6TN86 306 0.079 11.196 -1.453 0.191 0.086 0.723
B E C6TN86 307 0.172 30.083 -0.812 0.268 0.043 0.689
B A C6TN86 308 0.180 19.858 -1.281 0.268 0.043 0.689
B Q C6TN86 309 0.242 43.150 -0.956 0.268 0.043 0.689
B K C6TN86 310 0.228 46.900 -1.177 0.184 0.043 0.773
B K C6TN86 311 0.259 53.194 -0.624 0.184 0.043 0.773
B G C6TN86 312 0.132 10.365 -1.127 0.113 0.043 0.844
E S C6TN86 313 0.385 45.075 -1.073 0.053 0.043 0.903
B K C6TN86 314 0.247 50.746 -1.357 0.052 0.084 0.864
B I C6TN86 315 0.190 35.095 -0.426 0.053 0.043 0.903
B C C6TN86 316 0.223 31.239 -0.717 0.018 0.047 0.935
E S C6TN86 317 0.433 50.701 -1.067 0.113 0.043 0.844
E N C6TN86 318 0.395 57.799 -1.217 0.184 0.043 0.773
B W C6TN86 319 0.131 31.433 -0.711 0.268 0.043 0.689
B P C6TN86 320 0.067 9.451 -0.883 0.353 0.048 0.598
B Q C6TN86 321 0.258 46.007 -0.402 0.278 0.093 0.628
B L C6TN86 322 0.166 30.431 -0.325 0.307 0.165 0.527
B Q C6TN86 323 0.230 41.060 -0.723 0.199 0.152 0.649
B Q C6TN86 324 0.213 38.131 -0.949 0.191 0.086 0.723
B R C6TN86 325 0.150 34.327 -1.107 0.113 0.087 0.800
B D C6TN86 326 0.245 35.362 -1.312 0.118 0.150 0.732
B I C6TN86 327 0.179 33.096 -0.187 0.118 0.150 0.732
B L C6TN86 328 0.153 28.088 -0.600 0.052 0.084 0.864
E T C6TN86 329 0.303 42.095 -0.837 0.052 0.084 0.864
E A C6TN86 330 0.289 31.826 -1.354 0.113 0.087 0.800
B V C6TN86 331 0.221 33.983 -0.656 0.113 0.087 0.800
B G C6TN86 332 0.242 19.085 -1.209 0.113 0.087 0.800
B V C6TN86 333 0.244 37.580 -0.622 0.113 0.087 0.800
B L C6TN86 334 0.193 35.393 -0.280 0.191 0.086 0.723
B G C6TN86 335 0.254 19.950 -1.252 0.191 0.086 0.723
E A C6TN86 336 0.302 33.280 -1.559 0.191 0.086 0.723
B V C6TN86 337 0.197 30.248 -0.387 0.191 0.086 0.723
B A C6TN86 338 0.242 26.712 -1.355 0.191 0.086 0.723
B V C6TN86 339 0.219 33.660 -0.859 0.191 0.086 0.723
B V C6TN86 340 0.148 22.809 -0.332 0.353 0.048 0.598
B A C6TN86 341 0.166 18.326 -1.045 0.455 0.046 0.498
B V C6TN86 342 0.162 24.915 -0.463 0.561 0.047 0.393
B V C6TN86 343 0.137 20.995 -0.499 0.561 0.047 0.393
B Y C6TN86 344 0.174 37.141 -0.619 0.522 0.016 0.462
B K C6TN86 345 0.186 38.301 -0.729 0.522 0.016 0.462
B L C6TN86 346 0.198 36.235 -0.422 0.522 0.016 0.462
B Y C6TN86 347 0.247 52.784 -1.325 0.522 0.016 0.462
B R C6TN86 348 0.295 67.509 -1.721 0.430 0.016 0.555
E R C6TN86 349 0.382 87.364 -1.460 0.257 0.016 0.727
E A C6TN86 350 0.472 52.058 -1.302 0.116 0.016 0.868
E G C6TN86 351 0.816 64.188 -1.223 0.003 0.003 0.994
E M C6TKZ2 1 0.813 162.621 -0.300 0.003 0.003 0.994
E A C6TKZ2 2 0.521 57.436 -3.154 0.058 0.017 0.925
E T C6TKZ2 3 0.574 79.642 -3.009 0.113 0.043 0.844
E N C6TKZ2 4 0.505 73.888 -1.905 0.113 0.043 0.844
E S C6TKZ2 5 0.445 52.177 -1.505 0.116 0.016 0.868
E S C6TKZ2 6 0.444 51.978 -1.712 0.184 0.043 0.773
E N C6TKZ2 7 0.402 58.897 -1.718 0.184 0.043 0.773
B G C6TKZ2 8 0.207 16.275 -1.855 0.191 0.086 0.723
B A C6TKZ2 9 0.170 18.679 -1.372 0.191 0.086 0.723
B T C6TKZ2 10 0.213 29.612 -0.896 0.191 0.086 0.723
B K C6TKZ2 11 0.198 40.770 -0.991 0.191 0.086 0.723
B Q C6TKZ2 12 0.184 32.952 -1.213 0.113 0.087 0.800
B P C6TKZ2 13 0.077 10.955 -1.759 0.113 0.087 0.800
B P C6TKZ2 14 0.088 12.501 -1.504 0.113 0.087 0.800
E M C6TKZ2 15 0.253 50.665 -0.041 0.113 0.087 0.800
B P C6TKZ2 16 0.071 10.089 -1.352 0.113 0.043 0.844
E S C6TKZ2 17 0.230 26.921 -0.597 0.113 0.043 0.844
B P C6TKZ2 18 0.076 10.813 -2.269 0.113 0.087 0.800
B L C6TKZ2 19 0.138 25.323 -0.171 0.199 0.152 0.649
B R C6TKZ2 20 0.112 25.671 -1.793 0.191 0.086 0.723
B F C6TKZ2 21 0.117 23.582 -0.502 0.113 0.087 0.800
B S C6TKZ2 22 0.216 25.339 -1.211 0.191 0.086 0.723
B K C6TKZ2 23 0.172 35.339 -1.724 0.268 0.043 0.689
B F C6TKZ2 24 0.142 28.499 -1.522 0.268 0.043 0.689
B F C6TKZ2 25 0.169 33.818 -1.380 0.268 0.043 0.689
B Q C6TKZ2 26 0.208 37.220 -1.101 0.268 0.043 0.689
E S C6TKZ2 27 0.354 41.512 -1.010 0.184 0.043 0.773
E N C6TKZ2 28 0.341 49.878 -1.795 0.113 0.087 0.800
B M C6TKZ2 29 0.259 51.906 -0.745 0.118 0.150 0.732
B R C6TKZ2 30 0.108 24.846 -1.044 0.118 0.150 0.732
B I C6TKZ2 31 0.149 27.509 -0.416 0.118 0.150 0.732
B L C6TKZ2 32 0.154 28.142 -0.366 0.125 0.227 0.648
B V C6TKZ2 33 0.172 26.360 -0.289 0.056 0.142 0.802
B T C6TKZ2 34 0.230 31.915 -0.837 0.113 0.087 0.800
B G C6TKZ2 35 0.240 18.896 -1.456 0.113 0.087 0.800
B G C6TKZ2 36 0.170 13.387 -1.123 0.113 0.087 0.800
B A C6TKZ2 37 0.164 18.040 -1.121 0.113 0.087 0.800
B G C6TKZ2 38 0.141 11.105 -1.361 0.118 0.150 0.732
B F C6TKZ2 39 0.178 35.705 -1.578 0.118 0.150 0.732
B I C6TKZ2 40 0.158 29.137 -0.540 0.118 0.150 0.732
B G C6TKZ2 41 0.144 11.301 -1.830 0.113 0.087 0.800
E S C6TKZ2 42 0.335 39.297 -1.641 0.113 0.087 0.800
E H C6TKZ2 43 0.331 60.191 -1.805 0.113 0.087 0.800
B L C6TKZ2 44 0.099 18.200 -0.333 0.118 0.150 0.732
B V C6TKZ2 45 0.154 23.639 -0.854 0.199 0.152 0.649
B D C6TKZ2 46 0.150 21.629 -1.456 0.386 0.097 0.517
B K C6TKZ2 47 0.146 29.991 -0.662 0.386 0.097 0.517
B L C6TKZ2 48 0.116 21.258 -0.680 0.386 0.097 0.517
B M C6TKZ2 49 0.222 44.482 -0.207 0.353 0.048 0.598
B E C6TKZ2 50 0.189 33.018 -1.557 0.268 0.043 0.689
E N C6TKZ2 51 0.348 50.991 -0.829 0.184 0.043 0.773
B E C6TKZ2 52 0.222 38.714 -1.382 0.191 0.086 0.723
B K C6TKZ2 53 0.166 34.084 -1.259 0.113 0.087 0.800
E N C6TKZ2 54 0.277 40.611 -0.925 0.052 0.084 0.864
B E C6TKZ2 55 0.167 29.175 -1.260 0.052 0.084 0.864
B V C6TKZ2 56 0.130 19.966 -0.180 0.064 0.216 0.721
B I C6TKZ2 57 0.132 24.438 -0.353 0.069 0.386 0.545
B V C6TKZ2 58 0.151 23.209 -0.447 0.066 0.296 0.638
B A C6TKZ2 59 0.151 16.684 -1.549 0.064 0.216 0.721
B D C6TKZ2 60 0.131 18.863 -1.290 0.018 0.088 0.893
B N C6TKZ2 61 0.189 27.670 -1.027 0.052 0.084 0.864
B F C6TKZ2 62 0.115 23.040 -1.709 0.056 0.142 0.802
B F C6TKZ2 63 0.103 20.732 -0.776 0.113 0.087 0.800
B T C6TKZ2 64 0.171 23.704 -1.666 0.268 0.043 0.689
B G C6TKZ2 65 0.158 12.411 -2.057 0.353 0.048 0.598
E S C6TKZ2 66 0.302 35.418 -1.599 0.353 0.048 0.598
B K C6TKZ2 67 0.153 31.534 -1.444 0.353 0.048 0.598
B D C6TKZ2 68 0.141 20.361 -1.175 0.268 0.043 0.689
E N C6TKZ2 69 0.273 39.982 -0.680 0.268 0.043 0.689
B L C6TKZ2 70 0.110 20.196 -0.369 0.386 0.097 0.517
B K C6TKZ2 71 0.091 18.698 -0.674 0.386 0.097 0.517
B K C6TKZ2 72 0.150 30.896 -0.672 0.278 0.093 0.628
B W C6TKZ2 73 0.122 29.341 -0.131 0.199 0.152 0.649
B I C6TKZ2 74 0.098 18.056 0.508 0.199 0.152 0.649
B G C6TKZ2 75 0.130 10.239 -1.516 0.199 0.152 0.649
B H C6TKZ2 76 0.160 29.086 -1.556 0.191 0.086 0.723
B P C6TKZ2 77 0.068 9.592 -1.503 0.199 0.152 0.649
B R C6TKZ2 78 0.065 14.908 -1.590 0.199 0.152 0.649
B F C6TKZ2 79 0.080 16.056 -0.841 0.199 0.152 0.649
B E C6TKZ2 80 0.081 14.098 -1.432 0.216 0.235 0.548
B L C6TKZ2 81 0.091 16.662 -0.502 0.216 0.235 0.548
B I C6TKZ2 82 0.105 19.499 -0.767 0.199 0.152 0.649
B R C6TKZ2 83 0.095 21.663 -2.033 0.191 0.086 0.723
B H C6TKZ2 84 0.231 42.073 -1.608 0.113 0.087 0.800
B D C6TKZ2 85 0.166 23.978 -1.621 0.113 0.087 0.800
B V C6TKZ2 86 0.122 18.828 -0.402 0.118 0.150 0.732
B T C6TKZ2 87 0.199 27.532 -1.466 0.118 0.150 0.732
B E C6TKZ2 88 0.161 28.057 -1.357 0.113 0.087 0.800
B Q C6TKZ2 89 0.148 26.486 -0.682 0.056 0.142 0.802
B L C6TKZ2 90 0.096 17.523 -0.470 0.064 0.216 0.721
B L C6TKZ2 91 0.106 19.500 -0.597 0.069 0.386 0.545
B I C6TKZ2 92 0.125 23.162 -0.471 0.135 0.317 0.548
B E C6TKZ2 93 0.117 20.527 -1.061 0.118 0.150 0.732
B V C6TKZ2 94 0.097 14.924 -0.442 0.118 0.150 0.732
B D C6TKZ2 95 0.098 14.179 -0.937 0.118 0.150 0.732
B Q C6TKZ2 96 0.159 28.362 -0.767 0.056 0.142 0.802
B I C6TKZ2 97 0.133 24.642 -0.977 0.056 0.142 0.802
B Y C6TKZ2 98 0.177 37.804 -1.364 0.056 0.142 0.802
B H C6TKZ2 99 0.222 40.345 -1.457 0.052 0.084 0.864
B L C6TKZ2 100 0.095 17.303 -0.165 0.052 0.084 0.864
B A C6TKZ2 101 0.171 18.855 -1.166 0.053 0.043 0.903
B C C6TKZ2 102 0.174 24.472 -1.469 0.053 0.043 0.903
B P C6TKZ2 103 0.061 8.684 -0.799 0.058 0.017 0.925
B A C6TKZ2 104 0.125 13.797 -1.066 0.058 0.017 0.925
B S C6TKZ2 105 0.194 22.725 -0.907 0.113 0.043 0.844
B P C6TKZ2 106 0.047 6.627 -1.090 0.113 0.087 0.800
B I C6TKZ2 107 0.089 16.502 -0.636 0.191 0.086 0.723
B F C6TKZ2 108 0.100 20.030 -1.437 0.191 0.086 0.723
B Y C6TKZ2 109 0.120 25.623 -0.963 0.278 0.093 0.628
B K C6TKZ2 110 0.084 17.279 -1.980 0.268 0.043 0.689
B Y C6TKZ2 111 0.092 19.746 -1.230 0.278 0.093 0.628
B N C6TKZ2 112 0.173 25.327 -1.222 0.278 0.093 0.628
B P C6TKZ2 113 0.060 8.528 -1.314 0.191 0.086 0.723
B V C6TKZ2 114 0.095 14.540 -0.144 0.278 0.093 0.628
B K C6TKZ2 115 0.119 24.478 -1.316 0.278 0.093 0.628
B T C6TKZ2 116 0.206 28.531 -0.870 0.191 0.086 0.723
B I C6TKZ2 117 0.167 30.877 -1.124 0.184 0.043 0.773
B K C6TKZ2 118 0.166 34.105 -1.467 0.113 0.043 0.844
B T C6TKZ2 119 0.234 32.484 -1.618 0.113 0.087 0.800
E N C6TKZ2 120 0.372 54.519 -1.193 0.113 0.087 0.800
B V C6TKZ2 121 0.215 33.015 -0.624 0.113 0.087 0.800
B I C6TKZ2 122 0.173 32.079 -0.843 0.191 0.086 0.723
B G C6TKZ2 123 0.248 19.502 -1.525 0.191 0.086 0.723
B T C6TKZ2 124 0.271 37.588 -1.339 0.268 0.043 0.689
B L C6TKZ2 125 0.130 23.876 -0.268 0.353 0.048 0.598
E N C6TKZ2 126 0.313 45.765 -0.906 0.268 0.043 0.689
B M C6TKZ2 127 0.239 47.764 -0.541 0.386 0.097 0.517
B L C6TKZ2 128 0.133 24.334 0.093 0.386 0.097 0.517
B G C6TKZ2 129 0.138 10.861 -1.059 0.502 0.102 0.396
B L C6TKZ2 130 0.127 23.254 0.157 0.455 0.046 0.498
B A C6TKZ2 131 0.137 15.141 -0.613 0.455 0.046 0.498
B K C6TKZ2 132 0.163 33.570 -0.568 0.455 0.046 0.498
B R C6TKZ2 133 0.134 30.732 -0.825 0.353 0.048 0.598
B V C6TKZ2 134 0.170 26.068 -0.091 0.353 0.048 0.598
B G C6TKZ2 135 0.140 10.994 -0.771 0.278 0.093 0.628
B A C6TKZ2 136 0.199 21.886 -0.723 0.278 0.093 0.628
B R C6TKZ2 137 0.130 29.770 -1.023 0.191 0.086 0.723
B I C6TKZ2 138 0.165 30.506 -0.602 0.199 0.152 0.649
B L C6TKZ2 139 0.167 30.651 -0.722 0.118 0.150 0.732
B L C6TKZ2 140 0.171 31.273 -1.079 0.113 0.087 0.800
B T C6TKZ2 141 0.282 39.141 -1.212 0.052 0.084 0.864
E S C6TKZ2 142 0.400 46.915 -1.861 0.053 0.043 0.903
B T C6TKZ2 143 0.236 32.803 -1.747 0.053 0.043 0.903
E S C6TKZ2 144 0.343 40.235 -1.473 0.053 0.043 0.903
B E C6TKZ2 145 0.209 36.442 -1.355 0.053 0.043 0.903
B V C6TKZ2 146 0.162 24.838 -1.200 0.113 0.087 0.800
B Y C6TKZ2 147 0.137 29.320 -0.854 0.113 0.087 0.800
B G C6TKZ2 148 0.066 5.171 -1.698 0.118 0.150 0.732
B D C6TKZ2 149 0.088 12.666 -1.380 0.118 0.150 0.732
B P C6TKZ2 150 0.039 5.548 -1.504 0.118 0.150 0.732
B L C6TKZ2 151 0.074 13.586 -0.866 0.056 0.142 0.802
B E C6TKZ2 152 0.101 17.697 -1.617 0.052 0.084 0.864
B H C6TKZ2 153 0.159 28.904 -1.400 0.018 0.047 0.935
B P C6TKZ2 154 0.048 6.840 -1.721 0.018 0.088 0.893
B Q C6TKZ2 155 0.113 20.164 -1.250 0.018 0.141 0.840
B P C6TKZ2 156 0.046 6.485 -1.155 0.018 0.141 0.840
B E C6TKZ2 157 0.098 17.121 -0.652 0.018 0.088 0.893
E S C6TKZ2 158 0.268 31.386 -0.278 0.018 0.088 0.893
B Y C6TKZ2 159 0.198 42.334 -1.100 0.018 0.141 0.840
B W C6TKZ2 160 0.136 32.588 -1.373 0.020 0.205 0.775
B G C6TKZ2 161 0.139 10.939 -1.139 0.021 0.279 0.699
E N C6TKZ2 162 0.305 44.725 -1.097 0.020 0.205 0.775
B V C6TKZ2 163 0.114 17.506 -0.984 0.064 0.216 0.721
E N C6TKZ2 164 0.283 41.417 -0.577 0.064 0.216 0.721
B P C6TKZ2 165 0.077 10.997 -1.754 0.064 0.216 0.721
B I C6TKZ2 166 0.129 23.828 0.187 0.066 0.296 0.638
B G C6TKZ2 167 0.084 6.634 -1.378 0.066 0.296 0.638
B V C6TKZ2 168 0.144 22.071 -0.350 0.066 0.296 0.638
B R C6TKZ2 169 0.087 19.831 -1.064 0.056 0.142 0.802
E S C6TKZ2 170 0.292 34.211 -0.898 0.113 0.043 0.844
B C C6TKZ2 171 0.194 27.266 -2.051 0.113 0.043 0.844
B Y C6TKZ2 172 0.163 34.897 -1.011 0.268 0.043 0.689
B D C6TKZ2 173 0.166 23.935 -1.183 0.353 0.048 0.598
B E C6TKZ2 174 0.152 26.572 -0.444 0.353 0.048 0.598
B G C6TKZ2 175 0.090 7.052 -1.671 0.386 0.097 0.517
B K C6TKZ2 176 0.125 25.774 -0.537 0.386 0.097 0.517
B R C6TKZ2 177 0.137 31.350 -0.935 0.278 0.093 0.628
B V C6TKZ2 178 0.148 22.824 -0.293 0.191 0.086 0.723
B A C6TKZ2 179 0.164 18.062 -1.339 0.199 0.152 0.649
B E C6TKZ2 180 0.135 23.550 -1.200 0.118 0.150 0.732
B T C6TKZ2 181 0.155 21.457 -1.089 0.064 0.216 0.721
B L C6TKZ2 182 0.103 18.841 -0.501 0.135 0.317 0.548
B M C6TKZ2 183 0.190 38.019 -0.804 0.125 0.227 0.648
B F C6TKZ2 184 0.094 18.946 -0.619 0.125 0.227 0.648
B D C6TKZ2 185 0.113 16.269 -2.391 0.118 0.150 0.732
B Y C6TKZ2 186 0.144 30.709 -1.569 0.199 0.152 0.649
B H C6TKZ2 187 0.170 30.978 -2.960 0.113 0.087 0.800
B R C6TKZ2 188 0.085 19.557 -1.921 0.113 0.087 0.800
B Q C6TKZ2 189 0.155 27.737 -1.522 0.113 0.087 0.800
B H C6TKZ2 190 0.226 41.182 -1.155 0.199 0.152 0.649
B G C6TKZ2 191 0.076 5.973 -2.011 0.199 0.152 0.649
B I C6TKZ2 192 0.077 14.338 -0.174 0.199 0.152 0.649
B E C6TKZ2 193 0.086 14.972 -0.646 0.216 0.235 0.548
B I C6TKZ2 194 0.098 18.056 -0.145 0.216 0.235 0.548
B R C6TKZ2 195 0.066 15.160 -0.867 0.125 0.227 0.648
B I C6TKZ2 196 0.088 16.372 -0.189 0.125 0.227 0.648
B A C6TKZ2 197 0.112 12.287 -0.939 0.125 0.227 0.648
B R C6TKZ2 198 0.102 23.289 -0.845 0.199 0.152 0.649
B I C6TKZ2 199 0.120 22.274 -0.379 0.199 0.152 0.649
B F C6TKZ2 200 0.095 19.046 -0.563 0.191 0.086 0.723
B N C6TKZ2 201 0.212 31.008 -0.740 0.191 0.086 0.723
B T C6TKZ2 202 0.204 28.295 -1.387 0.191 0.086 0.723
B Y C6TKZ2 203 0.154 32.867 -1.021 0.278 0.093 0.628
B G C6TKZ2 204 0.107 8.421 -1.880 0.278 0.093 0.628
B P C6TKZ2 205 0.092 13.055 -1.721 0.191 0.086 0.723
B R C6TKZ2 206 0.097 22.099 -1.770 0.191 0.086 0.723
B M C6TKZ2 207 0.206 41.321 -0.082 0.199 0.152 0.649
E N C6TKZ2 208 0.267 39.030 -0.722 0.199 0.152 0.649
B I C6TKZ2 209 0.126 23.328 -0.609 0.118 0.150 0.732
B D C6TKZ2 210 0.166 23.906 -1.081 0.118 0.150 0.732
B D C6TKZ2 211 0.127 18.344 -1.186 0.118 0.150 0.732
B G C6TKZ2 212 0.112 8.799 -1.917 0.118 0.150 0.732
B R C6TKZ2 213 0.123 28.236 -1.743 0.125 0.227 0.648
B V C6TKZ2 214 0.187 28.742 -0.371 0.064 0.216 0.721
B V C6TKZ2 215 0.142 21.810 -0.038 0.056 0.142 0.802
E S C6TKZ2 216 0.336 39.321 -1.345 0.052 0.084 0.864
E N C6TKZ2 217 0.327 47.873 -1.309 0.113 0.087 0.800
B F C6TKZ2 218 0.163 32.734 -1.184 0.113 0.087 0.800
B I C6TKZ2 219 0.123 22.718 -0.204 0.118 0.150 0.732
B A C6TKZ2 220 0.162 17.841 -1.544 0.191 0.086 0.723
B Q C6TKZ2 221 0.159 28.469 -0.751 0.191 0.086 0.723
B A C6TKZ2 222 0.164 18.095 -1.080 0.278 0.093 0.628
B I C6TKZ2 223 0.116 21.386 -0.099 0.278 0.093 0.628
B R C6TKZ2 224 0.111 25.442 -0.663 0.278 0.093 0.628
B G C6TKZ2 225 0.148 11.679 -1.616 0.278 0.093 0.628
B E C6TKZ2 226 0.150 26.170 -0.695 0.191 0.086 0.723
B P C6TKZ2 227 0.075 10.699 -1.326 0.113 0.087 0.800
B L C6TKZ2 228 0.147 26.952 -0.058 0.113 0.087 0.800
B T C6TKZ2 229 0.217 30.084 -1.347 0.118 0.150 0.732
B V C6TKZ2 230 0.145 22.225 -0.178 0.118 0.150 0.732
B Q C6TKZ2 231 0.201 35.863 -0.933 0.113 0.087 0.800
B V C6TKZ2 232 0.165 25.314 -0.745 0.113 0.087 0.800
B P C6TKZ2 233 0.095 13.424 -1.256 0.113 0.087 0.800
B G C6TKZ2 234 0.143 11.270 -1.178 0.113 0.087 0.800
B T C6TKZ2 235 0.241 33.441 -1.454 0.052 0.084 0.864
B Q C6TKZ2 236 0.191 34.041 -1.090 0.052 0.084 0.864
B T C6TKZ2 237 0.244 33.857 -1.723 0.052 0.084 0.864
B R C6TKZ2 238 0.169 38.632 -1.429 0.052 0.084 0.864
E S C6TKZ2 239 0.328 38.453 -1.552 0.052 0.084 0.864
B F C6TKZ2 240 0.198 39.819 -1.432 0.052 0.084 0.864
B C C6TKZ2 241 0.247 34.693 -2.110 0.052 0.084 0.864
B Y C6TKZ2 242 0.287 61.246 -1.557 0.053 0.043 0.903
B V C6TKZ2 243 0.203 31.247 -1.092 0.053 0.043 0.903
E S C6TKZ2 244 0.321 37.609 -1.562 0.113 0.043 0.844
B D C6TKZ2 245 0.187 26.961 -1.719 0.113 0.043 0.844
B M C6TKZ2 246 0.256 51.146 -0.344 0.191 0.086 0.723
B V C6TKZ2 247 0.160 24.515 -0.467 0.278 0.093 0.628
B D C6TKZ2 248 0.165 23.834 -1.168 0.278 0.093 0.628
B G C6TKZ2 249 0.127 9.963 -0.860 0.278 0.093 0.628
B L C6TKZ2 250 0.138 25.268 -0.527 0.307 0.165 0.527
B I C6TKZ2 251 0.128 23.643 0.198 0.307 0.165 0.527
B R C6TKZ2 252 0.109 24.915 -1.343 0.278 0.093 0.628
B L C6TKZ2 253 0.159 29.021 -0.277 0.278 0.093 0.628
E M C6TKZ2 254 0.262 52.386 -0.020 0.278 0.093 0.628
B E C6TKZ2 255 0.208 36.320 -0.801 0.191 0.086 0.723
B G C6TKZ2 256 0.164 12.938 -1.609 0.113 0.087 0.800
B E C6TKZ2 257 0.202 35.289 -0.896 0.113 0.087 0.800
B N C6TKZ2 258 0.275 40.304 -0.511 0.113 0.087 0.800
B T C6TKZ2 259 0.244 33.843 -1.839 0.113 0.087 0.800
B G C6TKZ2 260 0.168 13.190 -1.636 0.113 0.087 0.800
B P C6TKZ2 261 0.086 12.189 -2.429 0.056 0.142 0.802
B I C6TKZ2 262 0.162 29.970 -0.256 0.064 0.216 0.721
E N C6TKZ2 263 0.266 38.869 -0.988 0.064 0.216 0.721
B I C6TKZ2 264 0.148 27.343 -0.392 0.064 0.216 0.721
B G C6TKZ2 265 0.123 9.696 -1.399 0.064 0.216 0.721
E N C6TKZ2 266 0.274 40.084 -0.862 0.056 0.142 0.802
B P C6TKZ2 267 0.092 12.998 -1.220 0.056 0.142 0.802
B G C6TKZ2 268 0.137 10.790 -0.982 0.056 0.142 0.802
B E C6TKZ2 269 0.204 35.709 -1.789 0.056 0.142 0.802
B F C6TKZ2 270 0.144 28.881 -0.524 0.056 0.142 0.802
B T C6TKZ2 271 0.200 27.726 -1.078 0.118 0.150 0.732
E M C6TKZ2 272 0.258 51.566 -1.048 0.118 0.150 0.732
B I C6TKZ2 273 0.123 22.773 -0.713 0.199 0.152 0.649
B E C6TKZ2 274 0.164 28.651 -1.466 0.191 0.086 0.723
B L C6TKZ2 275 0.135 24.645 -0.278 0.278 0.093 0.628
B A C6TKZ2 276 0.162 17.830 -1.612 0.353 0.048 0.598
B E C6TKZ2 277 0.154 26.886 -0.780 0.353 0.048 0.598
E N C6TKZ2 278 0.290 42.515 -0.754 0.353 0.048 0.598
B V C6TKZ2 279 0.126 19.335 -0.524 0.353 0.048 0.598
B K C6TKZ2 280 0.126 25.856 -1.133 0.455 0.046 0.498
B E C6TKZ2 281 0.160 27.882 -0.577 0.353 0.048 0.598
B L C6TKZ2 282 0.139 25.359 0.051 0.278 0.093 0.628
B I C6TKZ2 283 0.115 21.238 -0.280 0.278 0.093 0.628
B N C6TKZ2 284 0.243 35.590 -1.059 0.278 0.093 0.628
B P C6TKZ2 285 0.091 12.899 -1.690 0.191 0.086 0.723
B K C6TKZ2 286 0.148 30.464 -1.151 0.191 0.086 0.723
B V C6TKZ2 287 0.184 28.312 -0.787 0.191 0.086 0.723
B E C6TKZ2 288 0.178 31.149 -1.417 0.191 0.086 0.723
B I C6TKZ2 289 0.130 24.013 -0.349 0.191 0.086 0.723
E N C6TKZ2 290 0.276 40.362 -0.546 0.199 0.152 0.649
E M C6TKZ2 291 0.256 51.306 -0.412 0.199 0.152 0.649
B V C6TKZ2 292 0.134 20.657 -0.593 0.191 0.086 0.723
B E C6TKZ2 293 0.134 23.480 -1.121 0.184 0.043 0.773
E N C6TKZ2 294 0.269 39.352 -0.924 0.184 0.043 0.773
B T C6TKZ2 295 0.168 23.260 -1.559 0.268 0.043 0.689
B P C6TKZ2 296 0.053 7.521 -1.137 0.430 0.016 0.555
B D C6TKZ2 297 0.101 14.583 -1.071 0.522 0.016 0.462
B D C6TKZ2 298 0.125 17.998 -0.705 0.561 0.047 0.393
B P C6TKZ2 299 0.057 8.145 -1.133 0.660 0.049 0.291
B R C6TKZ2 300 0.060 13.694 -1.181 0.660 0.049 0.291
B Q C6TKZ2 301 0.128 22.843 -0.443 0.561 0.047 0.393
B R C6TKZ2 302 0.130 29.678 -0.995 0.522 0.016 0.462
B K C6TKZ2 303 0.141 28.901 -0.974 0.430 0.016 0.555
B P C6TKZ2 304 0.101 14.389 -0.849 0.353 0.048 0.598
B D C6TKZ2 305 0.187 26.990 -1.090 0.268 0.043 0.689
B I C6TKZ2 306 0.130 23.995 -0.058 0.184 0.043 0.773
B T C6TKZ2 307 0.233 32.275 -1.117 0.184 0.043 0.773
B K C6TKZ2 308 0.187 38.507 -1.023 0.184 0.043 0.773
B A C6TKZ2 309 0.182 20.023 -1.239 0.184 0.043 0.773
B K C6TKZ2 310 0.106 21.784 -1.077 0.268 0.043 0.689
B E C6TKZ2 311 0.125 21.872 -0.490 0.268 0.043 0.689
B L C6TKZ2 312 0.090 16.406 0.051 0.278 0.093 0.628
B L C6TKZ2 313 0.098 17.852 0.148 0.455 0.046 0.498
B G C6TKZ2 314 0.093 7.335 -1.132 0.455 0.046 0.498
B W C6TKZ2 315 0.062 14.815 -0.664 0.455 0.046 0.498
B E C6TKZ2 316 0.077 13.487 -0.605 0.561 0.047 0.393
B P C6TKZ2 317 0.066 9.294 -0.779 0.561 0.047 0.393
B K C6TKZ2 318 0.084 17.238 -0.830 0.561 0.047 0.393
B V C6TKZ2 319 0.090 13.894 -0.194 0.522 0.016 0.462
B K C6TKZ2 320 0.099 20.323 -0.360 0.622 0.015 0.363
B L C6TKZ2 321 0.097 17.761 -0.505 0.622 0.015 0.363
B R C6TKZ2 322 0.061 14.083 -0.788 0.622 0.015 0.363
B D C6TKZ2 323 0.141 20.390 -0.335 0.561 0.047 0.393
B G C6TKZ2 324 0.104 8.177 -1.113 0.353 0.048 0.598
B L C6TKZ2 325 0.102 18.640 -0.055 0.455 0.046 0.498
B P C6TKZ2 326 0.067 9.536 -1.077 0.455 0.046 0.498
B L C6TKZ2 327 0.124 22.668 -0.364 0.455 0.046 0.498
B M C6TKZ2 328 0.216 43.142 -0.452 0.455 0.046 0.498
B E C6TKZ2 329 0.101 17.645 -1.153 0.455 0.046 0.498
B E C6TKZ2 330 0.103 18.081 -0.699 0.455 0.046 0.498
B D C6TKZ2 331 0.118 17.018 -1.521 0.455 0.046 0.498
B F C6TKZ2 332 0.102 20.371 -0.328 0.455 0.046 0.498
B R C6TKZ2 333 0.068 15.503 -1.319 0.502 0.102 0.396
B Q C6TKZ2 334 0.143 25.486 -0.251 0.386 0.097 0.517
B R C6TKZ2 335 0.090 20.724 -0.781 0.386 0.097 0.517
B L C6TKZ2 336 0.157 28.747 0.159 0.386 0.097 0.517
B G C6TKZ2 337 0.231 18.180 -0.911 0.268 0.043 0.689
B V C6TKZ2 338 0.256 39.393 -0.416 0.268 0.043 0.689
B P C6TKZ2 339 0.214 30.423 -2.481 0.184 0.043 0.773
E K C6TKZ2 340 0.386 79.462 -1.382 0.116 0.016 0.868
E S C6TKZ2 341 0.578 67.718 -2.021 0.058 0.017 0.925
E N C6TKZ2 342 0.830 121.556 -1.412 0.003 0.003 0.994
E M I1LXY1 1 0.826 165.263 -0.365 0.003 0.003 0.994
E Y I1LXY1 2 0.481 102.897 -1.849 0.018 0.019 0.964
E K I1LXY1 3 0.463 95.239 -1.633 0.053 0.043 0.903
E L I1LXY1 4 0.328 59.965 -0.994 0.018 0.047 0.935
E S I1LXY1 5 0.490 57.416 -1.226 0.018 0.019 0.964
E S I1LXY1 6 0.468 54.861 -1.067 0.018 0.047 0.935
B I I1LXY1 7 0.220 40.626 -0.638 0.018 0.047 0.935
B Q I1LXY1 8 0.290 51.758 -0.776 0.018 0.047 0.935
B C I1LXY1 9 0.294 41.278 -1.030 0.018 0.047 0.935
B V I1LXY1 10 0.170 26.190 -0.607 0.053 0.043 0.903
B A I1LXY1 11 0.257 28.288 -1.234 0.053 0.043 0.903
B P I1LXY1 12 0.162 23.030 -2.261 0.053 0.043 0.903
B F I1LXY1 13 0.191 38.314 -0.974 0.053 0.043 0.903
B T I1LXY1 14 0.270 37.491 -1.664 0.053 0.043 0.903
B F I1LXY1 15 0.205 41.143 -0.668 0.018 0.047 0.935
E S I1LXY1 16 0.362 42.391 -1.588 0.018 0.047 0.935
B L I1LXY1 17 0.219 40.026 -1.556 0.018 0.088 0.893
B C I1LXY1 18 0.254 35.648 -1.515 0.053 0.043 0.903
E T I1LXY1 19 0.317 43.912 -2.178 0.053 0.043 0.903
B L I1LXY1 20 0.237 43.321 -1.127 0.058 0.017 0.925
E S I1LXY1 21 0.406 47.595 -1.752 0.058 0.017 0.925
B F I1LXY1 22 0.179 35.885 -1.610 0.058 0.017 0.925
E S I1LXY1 23 0.405 47.443 -1.502 0.058 0.017 0.925
E S I1LXY1 24 0.412 48.310 -2.299 0.116 0.016 0.868
B Y I1LXY1 25 0.225 48.061 -1.319 0.181 0.017 0.803
E S I1LXY1 26 0.308 36.133 -1.953 0.184 0.043 0.773
B L I1LXY1 27 0.180 33.013 -1.300 0.184 0.043 0.773
B R I1LXY1 28 0.149 34.167 -1.877 0.184 0.043 0.773
B F I1LXY1 29 0.170 34.159 -0.498 0.184 0.043 0.773
E S I1LXY1 30 0.309 36.215 -1.211 0.184 0.043 0.773
B V I1LXY1 31 0.193 29.649 -1.006 0.184 0.043 0.773
B R I1LXY1 32 0.198 45.434 -1.547 0.184 0.043 0.773
B A I1LXY1 33 0.311 34.283 -1.727 0.184 0.043 0.773
E T I1LXY1 34 0.322 44.634 -1.379 0.113 0.043 0.844
E S I1LXY1 35 0.422 49.494 -1.416 0.116 0.016 0.868
E S I1LXY1 36 0.483 56.608 -1.679 0.116 0.016 0.868
B R I1LXY1 37 0.254 58.212 -2.022 0.113 0.043 0.844
B A I1LXY1 38 0.315 34.757 -1.936 0.113 0.043 0.844
E M I1LXY1 39 0.393 78.699 -1.040 0.053 0.043 0.903
B A I1LXY1 40 0.254 28.024 -1.601 0.053 0.043 0.903
E S I1LXY1 41 0.424 49.681 -1.702 0.053 0.043 0.903
E H I1LXY1 42 0.408 74.142 -1.326 0.053 0.043 0.903
B I I1LXY1 43 0.132 24.365 -0.180 0.113 0.087 0.800
B V I1LXY1 44 0.153 23.593 0.040 0.191 0.086 0.723
B G I1LXY1 45 0.182 14.300 -1.443 0.353 0.048 0.598
B Y I1LXY1 46 0.118 25.238 -0.513 0.561 0.047 0.393
B P I1LXY1 47 0.041 5.790 -0.797 0.622 0.015 0.363
B R I1LXY1 48 0.077 17.541 -0.752 0.802 0.014 0.185
B M I1LXY1 49 0.183 36.538 -0.021 0.802 0.014 0.185
B G I1LXY1 50 0.088 6.941 -0.878 0.802 0.014 0.185
B P I1LXY1 51 0.067 9.479 -0.982 0.717 0.014 0.269
B K I1LXY1 52 0.136 27.934 -0.456 0.717 0.014 0.269
B R I1LXY1 53 0.162 37.029 -1.200 0.717 0.014 0.269
B E I1LXY1 54 0.195 34.101 -0.634 0.522 0.016 0.462
B L I1LXY1 55 0.137 25.121 -0.129 0.430 0.016 0.555
B K I1LXY1 56 0.186 38.260 -1.295 0.257 0.016 0.727
B F I1LXY1 57 0.205 41.143 -0.327 0.184 0.043 0.773
B A I1LXY1 58 0.198 21.864 -1.258 0.268 0.043 0.689
B L I1LXY1 59 0.145 26.549 -0.798 0.184 0.043 0.773
B E I1LXY1 60 0.157 27.428 -0.912 0.113 0.043 0.844
E S I1LXY1 61 0.329 38.524 -0.787 0.113 0.043 0.844
B F I1LXY1 62 0.143 28.640 -0.863 0.113 0.043 0.844
B W I1LXY1 63 0.140 33.646 -0.565 0.113 0.087 0.800
B D I1LXY1 64 0.203 29.195 -1.343 0.268 0.043 0.689
B G I1LXY1 65 0.223 17.511 -1.969 0.268 0.043 0.689
B K I1LXY1 66 0.201 41.243 -1.375 0.268 0.043 0.689
E S I1LXY1 67 0.308 36.109 -0.961 0.181 0.017 0.803
E S I1LXY1 68 0.431 50.548 -1.370 0.181 0.017 0.803
B A I1LXY1 69 0.301 33.137 -2.113 0.181 0.017 0.803
B E I1LXY1 70 0.237 41.351 -1.430 0.268 0.043 0.689
B E I1LXY1 71 0.207 36.110 -1.190 0.191 0.086 0.723
B L I1LXY1 72 0.133 24.389 -0.281 0.278 0.093 0.628
B Q I1LXY1 73 0.205 36.649 -0.799 0.278 0.093 0.628
B K I1LXY1 74 0.205 42.127 -0.824 0.191 0.086 0.723
B V I1LXY1 75 0.193 29.587 -0.234 0.191 0.086 0.723
B A I1LXY1 76 0.199 21.886 -0.665 0.191 0.086 0.723
B A I1LXY1 77 0.266 29.346 -0.870 0.191 0.086 0.723
B D I1LXY1 78 0.240 34.570 -1.617 0.113 0.087 0.800
B L I1LXY1 79 0.147 26.952 -0.439 0.191 0.086 0.723
B R I1LXY1 80 0.130 29.701 -0.922 0.184 0.043 0.773
E S I1LXY1 81 0.345 40.411 -0.660 0.184 0.043 0.773
B A I1LXY1 82 0.272 29.952 -0.845 0.184 0.043 0.773
B I I1LXY1 83 0.184 34.114 -0.364 0.268 0.043 0.689
B W I1LXY1 84 0.178 42.809 -1.250 0.278 0.093 0.628
B K I1LXY1 85 0.232 47.661 -0.797 0.278 0.093 0.628
B Q I1LXY1 86 0.286 51.097 -0.765 0.184 0.043 0.773
E M I1LXY1 87 0.283 56.608 -0.370 0.191 0.086 0.723
B A I1LXY1 88 0.285 31.385 -1.071 0.113 0.087 0.800
B D I1LXY1 89 0.230 33.201 -1.075 0.113 0.087 0.800
B A I1LXY1 90 0.261 28.773 -0.717 0.113 0.087 0.800
B G I1LXY1 91 0.157 12.324 -1.428 0.191 0.086 0.723
B I I1LXY1 92 0.117 21.627 -0.337 0.191 0.086 0.723
B K I1LXY1 93 0.178 36.615 -1.028 0.113 0.087 0.800
B Y I1LXY1 94 0.214 45.796 -1.351 0.118 0.150 0.732
B I I1LXY1 95 0.150 27.842 -0.743 0.064 0.216 0.721
B P I1LXY1 96 0.081 11.522 -1.551 0.056 0.142 0.802
E S I1LXY1 97 0.359 42.133 -1.311 0.052 0.084 0.864
E N I1LXY1 98 0.355 51.928 -1.808 0.052 0.084 0.864
B T I1LXY1 99 0.245 33.995 -2.279 0.052 0.084 0.864
B F I1LXY1 100 0.166 33.216 -1.354 0.052 0.084 0.864
E S I1LXY1 101 0.386 45.263 -1.318 0.113 0.087 0.800
B L I1LXY1 102 0.211 38.707 -1.583 0.113 0.087 0.800
B Y I1LXY1 103 0.234 49.984 -2.008 0.113 0.087 0.800
B D I1LXY1 104 0.197 28.388 -1.873 0.056 0.142 0.802
B Q I1LXY1 105 0.249 44.489 -0.844 0.056 0.142 0.802
B V I1LXY1 106 0.188 28.819 -0.867 0.056 0.142 0.802
B L I1LXY1 107 0.179 32.775 -0.933 0.056 0.142 0.802
B D I1LXY1 108 0.257 36.962 -1.549 0.052 0.084 0.864
B T I1LXY1 109 0.288 39.890 -1.406 0.052 0.084 0.864
E T I1LXY1 110 0.344 47.727 -1.567 0.113 0.043 0.844
E A I1LXY1 111 0.340 37.479 -1.477 0.113 0.043 0.844
E M I1LXY1 112 0.324 64.812 -0.627 0.113 0.043 0.844
B L I1LXY1 113 0.175 32.006 -0.660 0.113 0.087 0.800
B G I1LXY1 114 0.243 19.163 -1.215 0.191 0.086 0.723
B A I1LXY1 115 0.271 29.842 -1.424 0.191 0.086 0.723
B V I1LXY1 116 0.198 30.433 -0.343 0.118 0.150 0.732
B P I1LXY1 117 0.070 9.862 -1.423 0.113 0.087 0.800
E S I1LXY1 118 0.420 49.236 -0.508 0.113 0.087 0.800
B R I1LXY1 119 0.226 51.708 -2.196 0.053 0.043 0.903
B Y I1LXY1 120 0.236 50.369 -1.048 0.052 0.084 0.864
E N I1LXY1 121 0.314 45.999 -1.206 0.056 0.142 0.802
B W I1LXY1 122 0.221 53.247 -1.032 0.064 0.216 0.721
E N I1LXY1 123 0.296 43.408 -0.563 0.066 0.296 0.638
B G I1LXY1 124 0.153 12.041 -1.752 0.066 0.296 0.638
B G I1LXY1 125 0.148 11.679 -0.969 0.064 0.216 0.721
B E I1LXY1 126 0.187 32.669 -1.430 0.066 0.296 0.638
B I I1LXY1 127 0.156 28.823 0.062 0.066 0.296 0.638
B G I1LXY1 128 0.111 8.744 -2.251 0.066 0.296 0.638
B F I1LXY1 129 0.158 31.691 -1.177 0.066 0.296 0.638
B D I1LXY1 130 0.178 25.635 -1.480 0.064 0.216 0.721
B V I1LXY1 131 0.197 30.325 -1.155 0.064 0.216 0.721
B Y I1LXY1 132 0.255 54.472 -2.023 0.056 0.142 0.802
B F I1LXY1 133 0.171 34.280 -0.514 0.118 0.150 0.732
E S I1LXY1 134 0.324 37.926 -1.205 0.113 0.087 0.800
E M I1LXY1 135 0.320 63.992 -0.582 0.113 0.087 0.800
B A I1LXY1 136 0.285 31.374 -1.269 0.191 0.086 0.723
B R I1LXY1 137 0.233 53.311 -1.754 0.191 0.086 0.723
B G I1LXY1 138 0.265 20.856 -1.465 0.113 0.087 0.800
E N I1LXY1 139 0.369 53.992 -1.311 0.113 0.087 0.800
B A I1LXY1 140 0.213 23.506 -0.517 0.113 0.043 0.844
E S I1LXY1 141 0.440 51.509 -1.506 0.113 0.043 0.844
B V I1LXY1 142 0.251 38.594 -1.251 0.113 0.087 0.800
B P I1LXY1 143 0.143 20.334 -1.338 0.113 0.087 0.800
E A I1LXY1 144 0.302 33.236 -1.796 0.052 0.084 0.864
E M I1LXY1 145 0.347 69.515 -0.825 0.056 0.142 0.802
B E I1LXY1 146 0.202 35.254 -0.817 0.056 0.142 0.802
E M I1LXY1 147 0.278 55.628 -0.447 0.056 0.142 0.802
E T I1LXY1 148 0.285 39.502 -1.213 0.056 0.142 0.802
B K I1LXY1 149 0.207 42.518 -0.901 0.056 0.142 0.802
B W I1LXY1 150 0.138 33.213 -1.291 0.064 0.216 0.721
B F I1LXY1 151 0.124 24.947 -1.109 0.066 0.296 0.638
B D I1LXY1 152 0.153 22.076 -1.561 0.066 0.296 0.638
B T I1LXY1 153 0.237 32.844 -1.688 0.064 0.216 0.721
E N I1LXY1 154 0.368 53.948 -2.385 0.018 0.141 0.840
B Y I1LXY1 155 0.239 51.138 -1.944 0.018 0.088 0.893
B H I1LXY1 156 0.213 38.690 -2.171 0.018 0.141 0.840
B Y I1LXY1 157 0.170 36.244 -1.236 0.021 0.279 0.699
B I I1LXY1 158 0.083 15.429 -0.603 0.021 0.452 0.528
B V I1LXY1 159 0.086 13.280 -0.554 0.069 0.386 0.545
B P I1LXY1 160 0.045 6.428 -0.802 0.064 0.216 0.721
B E I1LXY1 161 0.082 14.343 -0.816 0.056 0.142 0.802
B L I1LXY1 162 0.087 15.966 -0.343 0.056 0.142 0.802
B G I1LXY1 163 0.078 6.107 -1.351 0.056 0.142 0.802
B P I1LXY1 164 0.062 8.812 -1.050 0.064 0.216 0.721
B D I1LXY1 165 0.094 13.531 -0.905 0.118 0.150 0.732
B V I1LXY1 166 0.123 18.967 -0.462 0.118 0.150 0.732
B K I1LXY1 167 0.161 33.097 -1.901 0.118 0.150 0.732
B F I1LXY1 168 0.116 23.341 -0.938 0.113 0.087 0.800
E S I1LXY1 169 0.314 36.836 -1.742 0.113 0.087 0.800
B Y I1LXY1 170 0.257 54.921 -1.534 0.053 0.043 0.903
B A I1LXY1 171 0.226 24.916 -1.670 0.053 0.043 0.903
E S I1LXY1 172 0.419 49.119 -2.066 0.053 0.043 0.903
E H I1LXY1 173 0.344 62.574 -2.217 0.053 0.043 0.903
B K I1LXY1 174 0.165 33.920 -1.288 0.113 0.043 0.844
B A I1LXY1 175 0.177 19.549 -2.007 0.191 0.086 0.723
B V I1LXY1 176 0.135 20.673 -0.450 0.278 0.093 0.628
B D I1LXY1 177 0.125 17.998 -1.193 0.278 0.093 0.628
B E I1LXY1 178 0.146 25.559 -0.877 0.278 0.093 0.628
B F I1LXY1 179 0.121 24.385 -0.777 0.278 0.093 0.628
B K I1LXY1 180 0.141 29.107 -0.577 0.191 0.086 0.723
B E I1LXY1 181 0.180 31.429 -1.173 0.191 0.086 0.723
B A I1LXY1 182 0.189 20.861 -1.333 0.113 0.087 0.800
B K I1LXY1 183 0.216 44.349 -0.829 0.118 0.150 0.732
B V I1LXY1 184 0.188 28.849 -0.521 0.118 0.150 0.732
B L I1LXY1 185 0.201 36.858 -0.016 0.118 0.150 0.732
B G I1LXY1 186 0.223 17.526 -1.623 0.199 0.152 0.649
B V I1LXY1 187 0.220 33.814 -0.818 0.199 0.152 0.649
E N I1LXY1 188 0.360 52.660 -0.938 0.113 0.087 0.800
E T I1LXY1 189 0.324 44.939 -2.011 0.113 0.087 0.800
B V I1LXY1 190 0.237 36.396 -1.053 0.113 0.087 0.800
B P I1LXY1 191 0.125 17.752 -1.478 0.113 0.087 0.800
B V I1LXY1 192 0.237 36.458 -0.366 0.118 0.150 0.732
B L I1LXY1 193 0.181 33.086 -0.248 0.118 0.150 0.732
B V I1LXY1 194 0.201 30.894 -0.333 0.191 0.086 0.723
B G I1LXY1 195 0.206 16.252 -1.209 0.191 0.086 0.723
B P I1LXY1 196 0.162 23.016 -1.609 0.191 0.086 0.723
B V I1LXY1 197 0.176 26.990 -0.262 0.113 0.043 0.844
E S I1LXY1 198 0.365 42.766 -1.606 0.184 0.043 0.773
B Y I1LXY1 199 0.264 56.438 -1.101 0.184 0.043 0.773
B L I1LXY1 200 0.152 27.795 -0.638 0.278 0.093 0.628
B L I1LXY1 201 0.152 27.850 -0.501 0.278 0.093 0.628
B L I1LXY1 202 0.142 26.092 0.359 0.268 0.043 0.689
E S I1LXY1 203 0.365 42.731 -1.267 0.268 0.043 0.689
B K I1LXY1 204 0.208 42.744 -0.745 0.257 0.016 0.727
B P I1LXY1 205 0.093 13.197 -0.751 0.268 0.043 0.689
B A I1LXY1 206 0.239 26.316 -1.138 0.268 0.043 0.689
B K I1LXY1 207 0.247 50.849 -0.863 0.353 0.048 0.598
B G I1LXY1 208 0.189 14.835 -1.521 0.353 0.048 0.598
B V I1LXY1 209 0.177 27.266 -0.978 0.353 0.048 0.598
B E I1LXY1 210 0.226 39.552 -1.373 0.268 0.043 0.689
B K I1LXY1 211 0.266 54.675 -0.831 0.116 0.016 0.868
E S I1LXY1 212 0.446 52.248 -1.757 0.053 0.043 0.903
B F I1LXY1 213 0.199 39.939 -0.946 0.053 0.043 0.903
E S I1LXY1 214 0.391 45.813 -1.466 0.053 0.043 0.903
B L I1LXY1 215 0.217 39.714 -1.306 0.053 0.043 0.903
B L I1LXY1 216 0.183 33.507 -0.763 0.113 0.087 0.800
E S I1LXY1 217 0.388 45.497 -1.210 0.191 0.086 0.723
B L I1LXY1 218 0.184 33.690 -0.841 0.184 0.043 0.773
B I I1LXY1 219 0.143 26.547 -0.200 0.268 0.043 0.689
B D I1LXY1 220 0.170 24.526 -1.317 0.268 0.043 0.689
B K I1LXY1 221 0.150 30.834 -0.160 0.353 0.048 0.598
B I I1LXY1 222 0.101 18.759 -0.509 0.353 0.048 0.598
B L I1LXY1 223 0.103 18.878 0.142 0.455 0.046 0.498
B P I1LXY1 224 0.092 13.112 -1.136 0.455 0.046 0.498
B V I1LXY1 225 0.175 26.897 -0.858 0.455 0.046 0.498
B Y I1LXY1 226 0.144 30.709 -1.004 0.455 0.046 0.498
B R I1LXY1 227 0.086 19.602 -1.237 0.455 0.046 0.498
B E I1LXY1 228 0.173 30.223 -1.525 0.353 0.048 0.598
B V I1LXY1 229 0.173 26.605 -0.232 0.353 0.048 0.598
B V I1LXY1 230 0.155 23.762 -0.152 0.278 0.093 0.628
B A I1LXY1 231 0.248 27.297 -0.751 0.268 0.043 0.689
B E I1LXY1 232 0.212 37.054 -1.182 0.184 0.043 0.773
B L I1LXY1 233 0.153 27.978 -0.479 0.191 0.086 0.723
B K I1LXY1 234 0.228 46.838 -0.739 0.191 0.086 0.723
B A I1LXY1 235 0.261 28.795 -1.098 0.113 0.087 0.800
B A I1LXY1 236 0.253 27.859 -1.016 0.113 0.043 0.844
B G I1LXY1 237 0.210 16.535 -1.283 0.113 0.087 0.800
B A I1LXY1 238 0.239 26.382 -1.438 0.113 0.087 0.800
B T I1LXY1 239 0.292 40.487 -1.488 0.118 0.150 0.732
B W I1LXY1 240 0.169 40.548 -1.729 0.118 0.150 0.732
B I I1LXY1 241 0.191 35.316 -0.472 0.118 0.150 0.732
B Q I1LXY1 242 0.220 39.292 -1.304 0.118 0.150 0.732
B F I1LXY1 243 0.146 29.362 -0.844 0.118 0.150 0.732
B D I1LXY1 244 0.160 23.027 -1.696 0.118 0.150 0.732
B E I1LXY1 245 0.153 26.712 -1.082 0.056 0.142 0.802
B P I1LXY1 246 0.073 10.330 -2.130 0.064 0.216 0.721
B T I1LXY1 247 0.211 29.238 -0.801 0.064 0.216 0.721
B L I1LXY1 248 0.143 26.110 -0.332 0.125 0.227 0.648
B V I1LXY1 249 0.163 24.992 -1.138 0.118 0.150 0.732
B K I1LXY1 250 0.176 36.265 -1.080 0.199 0.152 0.649
B D I1LXY1 251 0.215 30.938 -1.755 0.118 0.150 0.732
B L I1LXY1 252 0.145 26.604 -0.299 0.118 0.150 0.732
E N I1LXY1 253 0.380 55.691 -1.568 0.052 0.084 0.864
E T I1LXY1 254 0.353 48.989 -1.976 0.052 0.084 0.864
E H I1LXY1 255 0.378 68.776 -1.574 0.018 0.088 0.893
B Q I1LXY1 256 0.198 35.381 -1.270 0.018 0.088 0.893
B L I1LXY1 257 0.121 22.137 -0.860 0.064 0.216 0.721
B Q I1LXY1 258 0.206 36.738 -1.032 0.064 0.216 0.721
B A I1LXY1 259 0.180 19.803 -1.969 0.020 0.205 0.775
B F I1LXY1 260 0.119 23.964 -1.457 0.018 0.141 0.840
E T I1LXY1 261 0.284 39.363 -1.521 0.056 0.142 0.802
E H I1LXY1 262 0.364 66.303 -2.097 0.018 0.088 0.893
B A I1LXY1 263 0.258 28.410 -2.053 0.052 0.084 0.864
B Y I1LXY1 264 0.204 43.616 -1.428 0.052 0.084 0.864
B A I1LXY1 265 0.216 23.781 -1.356 0.052 0.084 0.864
B E I1LXY1 266 0.225 39.273 -2.020 0.052 0.084 0.864
B L I1LXY1 267 0.158 28.948 -0.722 0.052 0.084 0.864
B E I1LXY1 268 0.212 37.036 -1.090 0.052 0.084 0.864
E S I1LXY1 269 0.350 41.079 -1.082 0.053 0.043 0.903
E S I1LXY1 270 0.448 52.529 -1.494 0.053 0.043 0.903
B L I1LXY1 271 0.190 34.697 -0.609 0.053 0.043 0.903
E S I1LXY1 272 0.441 51.709 -1.251 0.053 0.043 0.903
B G I1LXY1 273 0.263 20.714 -2.271 0.053 0.043 0.903
B F I1LXY1 274 0.176 35.343 -1.338 0.113 0.087 0.800
E N I1LXY1 275 0.303 44.301 -1.278 0.064 0.216 0.721
B V I1LXY1 276 0.182 27.958 -1.070 0.066 0.296 0.638
B L I1LXY1 277 0.123 22.503 -0.490 0.066 0.296 0.638
B I I1LXY1 278 0.141 26.122 -0.418 0.066 0.296 0.638
B E I1LXY1 279 0.172 29.979 -1.537 0.056 0.142 0.802
B T I1LXY1 280 0.247 34.328 -1.622 0.052 0.084 0.864
B Y I1LXY1 281 0.262 55.904 -1.510 0.052 0.084 0.864
B F I1LXY1 282 0.123 24.646 -0.917 0.052 0.084 0.864
B A I1LXY1 283 0.139 15.351 -0.798 0.113 0.087 0.800
B D I1LXY1 284 0.148 21.370 -2.356 0.113 0.087 0.800
B V I1LXY1 285 0.114 17.445 -0.491 0.191 0.086 0.723
B P I1LXY1 286 0.063 8.883 -1.209 0.191 0.086 0.723
B A I1LXY1 287 0.163 18.007 -1.158 0.184 0.043 0.773
B E I1LXY1 288 0.168 29.402 -1.139 0.184 0.043 0.773
B A I1LXY1 289 0.200 22.040 -1.336 0.184 0.043 0.773
B Y I1LXY1 290 0.195 41.693 -1.392 0.184 0.043 0.773
B K I1LXY1 291 0.192 39.453 -1.488 0.184 0.043 0.773
E T I1LXY1 292 0.310 43.011 -1.595 0.184 0.043 0.773
B L I1LXY1 293 0.184 33.672 -1.179 0.184 0.043 0.773
B T I1LXY1 294 0.294 40.833 -0.976 0.113 0.043 0.844
E S I1LXY1 295 0.409 47.935 -1.379 0.113 0.043 0.844
B L I1LXY1 296 0.209 38.359 -1.083 0.113 0.043 0.844
B K I1LXY1 297 0.214 44.102 -1.072 0.113 0.043 0.844
B A I1LXY1 298 0.289 31.903 -1.609 0.052 0.084 0.864
B V I1LXY1 299 0.167 25.729 -0.999 0.052 0.084 0.864
B T I1LXY1 300 0.272 37.726 -0.939 0.113 0.043 0.844
B A I1LXY1 301 0.278 30.669 -1.638 0.113 0.043 0.844
E Y I1LXY1 302 0.267 57.122 -1.037 0.113 0.043 0.844
B G I1LXY1 303 0.134 10.530 -2.198 0.191 0.086 0.723
B F I1LXY1 304 0.132 26.512 -0.910 0.191 0.086 0.723
B D I1LXY1 305 0.119 17.119 -1.109 0.199 0.152 0.649
B I I1LXY1 306 0.128 23.754 -0.269 0.307 0.165 0.527
B V I1LXY1 307 0.157 24.131 -0.709 0.278 0.093 0.628
B R I1LXY1 308 0.143 32.770 -0.965 0.386 0.097 0.517
B G I1LXY1 309 0.169 13.292 -1.555 0.278 0.093 0.628
B T I1LXY1 310 0.256 35.438 -1.423 0.278 0.093 0.628
B K I1LXY1 311 0.257 52.885 -1.030 0.184 0.043 0.773
B T I1LXY1 312 0.289 40.029 -1.492 0.184 0.043 0.773
B L I1LXY1 313 0.209 38.268 -0.693 0.191 0.086 0.723
B D I1LXY1 314 0.239 34.411 -1.403 0.278 0.093 0.628
B L I1LXY1 315 0.167 30.596 -0.257 0.278 0.093 0.628
B I I1LXY1 316 0.158 29.285 -0.500 0.386 0.097 0.517
B K I1LXY1 317 0.146 30.135 -0.428 0.278 0.093 0.628
B Q I1LXY1 318 0.185 33.077 -0.316 0.268 0.043 0.689
B G I1LXY1 319 0.134 10.554 -1.743 0.184 0.043 0.773
B F I1LXY1 320 0.149 29.944 -0.518 0.191 0.086 0.723
B P I1LXY1 321 0.083 11.834 -0.672 0.113 0.043 0.844
E S I1LXY1 322 0.318 37.223 -0.806 0.184 0.043 0.773
B G I1LXY1 323 0.176 13.820 -2.327 0.191 0.086 0.723
B K I1LXY1 324 0.184 37.869 -1.231 0.113 0.087 0.800
B F I1LXY1 325 0.151 30.306 -0.699 0.113 0.087 0.800
B L I1LXY1 326 0.179 32.812 -0.873 0.118 0.150 0.732
B F I1LXY1 327 0.189 37.972 -0.996 0.118 0.150 0.732
B A I1LXY1 328 0.162 17.896 -1.084 0.118 0.150 0.732
B G I1LXY1 329 0.173 13.654 -1.810 0.199 0.152 0.649
B V I1LXY1 330 0.163 25.053 -0.357 0.199 0.152 0.649
B V I1LXY1 331 0.194 29.741 -0.378 0.199 0.152 0.649
B D I1LXY1 332 0.219 31.500 -1.148 0.199 0.152 0.649
B G I1LXY1 333 0.180 14.205 -1.760 0.191 0.086 0.723
B R I1LXY1 334 0.166 38.106 -1.584 0.118 0.150 0.732
E N I1LXY1 335 0.351 51.430 -0.480 0.118 0.150 0.732
B I I1LXY1 336 0.212 39.183 -0.517 0.118 0.150 0.732
B W I1LXY1 337 0.226 54.281 -0.935 0.056 0.142 0.802
B A I1LXY1 338 0.282 31.054 -1.350 0.113 0.087 0.800
E N I1LXY1 339 0.408 59.790 -0.813 0.113 0.087 0.800
E S I1LXY1 340 0.432 50.630 -1.559 0.113 0.043 0.844
B L I1LXY1 341 0.234 42.919 -0.963 0.113 0.043 0.844
B A I1LXY1 342 0.283 31.154 -1.498 0.113 0.043 0.844
E S I1LXY1 343 0.483 56.619 -1.323 0.116 0.016 0.868
E S I1LXY1 344 0.459 53.771 -1.877 0.116 0.016 0.868
B L I1LXY1 345 0.199 36.419 -1.005 0.113 0.043 0.844
E N I1LXY1 346 0.401 58.662 -1.590 0.113 0.043 0.844
E T I1LXY1 347 0.330 45.813 -1.530 0.113 0.043 0.844
B L I1LXY1 348 0.172 31.566 -1.506 0.191 0.086 0.723
B Q I1LXY1 349 0.284 50.794 -0.640 0.113 0.087 0.800
E A I1LXY1 350 0.322 35.429 -0.944 0.113 0.087 0.800
B L I1LXY1 351 0.161 29.442 -0.848 0.113 0.087 0.800
B G I1LXY1 352 0.158 12.411 -1.384 0.191 0.086 0.723
B D I1LXY1 353 0.233 33.561 -1.036 0.199 0.152 0.649
B I I1LXY1 354 0.174 32.172 -0.212 0.199 0.152 0.649
B V I1LXY1 355 0.225 34.567 -0.554 0.199 0.152 0.649
B G I1LXY1 356 0.241 18.959 -1.667 0.118 0.150 0.732
E N I1LXY1 357 0.373 54.549 -1.357 0.052 0.084 0.864
B D I1LXY1 358 0.203 29.223 -1.026 0.056 0.142 0.802
B K I1LXY1 359 0.234 48.031 -1.269 0.056 0.142 0.802
B V I1LXY1 360 0.263 40.362 -0.990 0.064 0.216 0.721
B V I1LXY1 361 0.258 39.716 -0.836 0.064 0.216 0.721
B V I1LXY1 362 0.241 37.088 -0.694 0.052 0.084 0.864
E S I1LXY1 363 0.459 53.736 -1.832 0.018 0.047 0.935
E T I1LXY1 364 0.372 51.610 -1.548 0.018 0.047 0.935
E S I1LXY1 365 0.481 56.420 -2.331 0.018 0.019 0.964
B C I1LXY1 366 0.281 39.396 -1.497 0.018 0.019 0.964
E S I1LXY1 367 0.448 52.506 -1.721 0.058 0.017 0.925
B L I1LXY1 368 0.269 49.217 -1.711 0.113 0.043 0.844
B L I1LXY1 369 0.253 46.306 -1.325 0.113 0.043 0.844
E H I1LXY1 370 0.411 74.834 -2.318 0.053 0.043 0.903
E T I1LXY1 371 0.333 46.243 -1.238 0.052 0.084 0.864
B A I1LXY1 372 0.229 25.225 -1.912 0.113 0.043 0.844
B V I1LXY1 373 0.211 32.400 -0.819 0.191 0.086 0.723
B D I1LXY1 374 0.207 29.901 -1.214 0.191 0.086 0.723
B L I1LXY1 375 0.159 29.021 -0.642 0.278 0.093 0.628
B V I1LXY1 376 0.176 27.020 -1.247 0.278 0.093 0.628
E N I1LXY1 377 0.291 42.573 -1.172 0.278 0.093 0.628
B E I1LXY1 378 0.174 30.450 -1.519 0.191 0.086 0.723
E T I1LXY1 379 0.290 40.195 -1.020 0.278 0.093 0.628
B K I1LXY1 380 0.224 46.077 -1.440 0.278 0.093 0.628
B L I1LXY1 381 0.203 37.224 -0.492 0.191 0.086 0.723
B D I1LXY1 382 0.207 29.843 -1.332 0.191 0.086 0.723
B Q I1LXY1 383 0.253 45.222 -1.014 0.191 0.086 0.723
B E I1LXY1 384 0.196 34.241 -1.119 0.113 0.087 0.800
B I I1LXY1 385 0.154 28.416 -0.296 0.113 0.087 0.800
B K I1LXY1 386 0.164 33.673 -0.776 0.113 0.043 0.844
E S I1LXY1 387 0.347 40.622 -0.961 0.053 0.043 0.903
B W I1LXY1 388 0.147 35.450 -1.136 0.113 0.087 0.800
B L I1LXY1 389 0.144 26.385 0.173 0.191 0.086 0.723
B A I1LXY1 390 0.248 27.363 -1.347 0.191 0.086 0.723
B F I1LXY1 391 0.191 38.394 -0.791 0.268 0.043 0.689
B A I1LXY1 392 0.230 25.368 -1.269 0.268 0.043 0.689
B A I1LXY1 393 0.229 25.225 -1.568 0.268 0.043 0.689
B Q I1LXY1 394 0.227 40.542 -1.427 0.268 0.043 0.689
B K I1LXY1 395 0.218 44.822 -1.024 0.268 0.043 0.689
B V I1LXY1 396 0.189 29.034 -0.827 0.278 0.093 0.628
B V I1LXY1 397 0.217 33.414 -0.442 0.278 0.093 0.628
B E I1LXY1 398 0.242 42.330 -1.194 0.191 0.086 0.723
B V I1LXY1 399 0.191 29.403 -0.641 0.191 0.086 0.723
E N I1LXY1 400 0.336 49.190 -0.966 0.191 0.086 0.723
B A I1LXY1 401 0.255 28.079 -1.341 0.191 0.086 0.723
B L I1LXY1 402 0.162 29.681 -0.299 0.191 0.086 0.723
B A I1LXY1 403 0.255 28.145 -1.555 0.278 0.093 0.628
B K I1LXY1 404 0.246 50.643 -1.025 0.268 0.043 0.689
B A I1LXY1 405 0.268 29.512 -1.224 0.268 0.043 0.689
B L I1LXY1 406 0.165 30.230 -0.103 0.268 0.043 0.689
E S I1LXY1 407 0.377 44.231 -1.125 0.353 0.048 0.598
B G I1LXY1 408 0.276 21.729 -1.584 0.353 0.048 0.598
B Q I1LXY1 409 0.248 44.239 -1.365 0.339 0.016 0.645
B K I1LXY1 410 0.169 34.743 -1.435 0.268 0.043 0.689
B D I1LXY1 411 0.195 28.099 -1.156 0.191 0.086 0.723
B E I1LXY1 412 0.221 38.609 -1.274 0.113 0.087 0.800
B V I1LXY1 413 0.204 31.309 -0.797 0.056 0.142 0.802
B F I1LXY1 414 0.201 40.321 -1.278 0.056 0.142 0.802
B F I1LXY1 415 0.184 37.009 -0.573 0.052 0.084 0.864
E S I1LXY1 416 0.349 40.879 -1.560 0.053 0.043 0.903
B A I1LXY1 417 0.276 30.371 -1.901 0.053 0.043 0.903
E N I1LXY1 418 0.370 54.124 -1.718 0.053 0.043 0.903
B A I1LXY1 419 0.210 23.197 -1.515 0.113 0.043 0.844
B A I1LXY1 420 0.278 30.636 -1.093 0.184 0.043 0.773
B A I1LXY1 421 0.244 26.900 -1.750 0.268 0.043 0.689
B L I1LXY1 422 0.180 33.050 -0.833 0.353 0.048 0.598
B D I1LXY1 423 0.179 25.765 -1.352 0.339 0.016 0.645
E S I1LXY1 424 0.398 46.646 -1.146 0.339 0.016 0.645
B R I1LXY1 425 0.237 54.319 -1.861 0.257 0.016 0.727
B K I1LXY1 426 0.220 45.254 -0.762 0.181 0.017 0.803
E S I1LXY1 427 0.423 49.564 -1.162 0.116 0.016 0.868
E S I1LXY1 428 0.376 44.102 -1.496 0.116 0.016 0.868
B P I1LXY1 429 0.150 21.342 -2.067 0.184 0.043 0.773
B R I1LXY1 430 0.228 52.304 -1.721 0.184 0.043 0.773
B V I1LXY1 431 0.201 30.924 -0.771 0.184 0.043 0.773
B T I1LXY1 432 0.254 35.202 -1.474 0.184 0.043 0.773
E N I1LXY1 433 0.371 54.388 -1.621 0.184 0.043 0.773
B E I1LXY1 434 0.257 44.863 -1.207 0.184 0.043 0.773
B A I1LXY1 435 0.229 25.203 -1.495 0.191 0.086 0.723
B V I1LXY1 436 0.182 27.927 -1.097 0.191 0.086 0.723
B Q I1LXY1 437 0.258 46.132 -0.935 0.184 0.043 0.773
B K I1LXY1 438 0.237 48.833 -0.914 0.184 0.043 0.773
B A I1LXY1 439 0.255 28.046 -1.214 0.113 0.043 0.844
B A I1LXY1 440 0.231 25.434 -0.902 0.184 0.043 0.773
B A I1LXY1 441 0.251 27.616 -1.046 0.184 0.043 0.773
B A I1LXY1 442 0.267 29.390 -1.158 0.268 0.043 0.689
B L I1LXY1 443 0.171 31.255 -0.818 0.268 0.043 0.689
B K I1LXY1 444 0.247 50.746 -1.161 0.353 0.048 0.598
B G I1LXY1 445 0.232 18.274 -1.381 0.268 0.043 0.689
E S I1LXY1 446 0.416 48.732 -1.235 0.184 0.043 0.773
B D I1LXY1 447 0.209 30.117 -1.369 0.191 0.086 0.723
E H I1LXY1 448 0.314 57.153 -1.742 0.113 0.087 0.800
B R I1LXY1 449 0.226 51.685 -2.146 0.113 0.087 0.800
B R I1LXY1 450 0.199 45.502 -1.459 0.191 0.086 0.723
B A I1LXY1 451 0.204 22.525 -1.513 0.113 0.087 0.800
E T I1LXY1 452 0.326 45.244 -1.366 0.113 0.087 0.800
E N I1LXY1 453 0.398 58.296 -1.337 0.113 0.087 0.800
B V I1LXY1 454 0.190 29.249 -0.349 0.113 0.043 0.844
E S I1LXY1 455 0.334 39.180 -1.493 0.184 0.043 0.773
E A I1LXY1 456 0.309 34.096 -1.641 0.268 0.043 0.689
B R I1LXY1 457 0.161 36.755 -2.419 0.353 0.048 0.598
B L I1LXY1 458 0.170 31.127 -1.014 0.353 0.048 0.598
B D I1LXY1 459 0.210 30.275 -0.833 0.353 0.048 0.598
E S I1LXY1 460 0.404 47.337 -1.058 0.353 0.048 0.598
E Q I1LXY1 461 0.295 52.705 -1.138 0.353 0.048 0.598
B Q I1LXY1 462 0.240 42.793 -1.273 0.353 0.048 0.598
B K I1LXY1 463 0.267 55.004 -0.719 0.353 0.048 0.598
B K I1LXY1 464 0.248 50.931 -1.122 0.268 0.043 0.689
B L I1LXY1 465 0.190 34.807 -0.172 0.191 0.086 0.723
E N I1LXY1 466 0.340 49.805 -1.317 0.113 0.087 0.800
B L I1LXY1 467 0.147 26.916 -0.097 0.113 0.087 0.800
B P I1LXY1 468 0.110 15.652 -1.245 0.056 0.142 0.802
B V I1LXY1 469 0.191 29.295 -0.803 0.056 0.142 0.802
B L I1LXY1 470 0.186 34.148 -0.781 0.056 0.142 0.802
B P I1LXY1 471 0.125 17.738 -1.216 0.018 0.088 0.893
B T I1LXY1 472 0.255 35.313 -1.772 0.052 0.084 0.864
E T I1LXY1 473 0.320 44.398 -1.624 0.053 0.043 0.903
E T I1LXY1 474 0.332 46.076 -1.519 0.113 0.043 0.844
B I I1LXY1 475 0.208 38.572 -0.727 0.113 0.043 0.844
B G I1LXY1 476 0.199 15.646 -1.083 0.181 0.017 0.803
E S I1LXY1 477 0.362 42.391 -1.770 0.181 0.017 0.803
B F I1LXY1 478 0.174 34.902 -1.601 0.181 0.017 0.803
B P I1LXY1 479 0.082 11.579 -2.054 0.181 0.017 0.803
B Q I1LXY1 480 0.220 39.346 -1.034 0.339 0.016 0.645
B T I1LXY1 481 0.187 25.881 -1.464 0.430 0.016 0.555
B A I1LXY1 482 0.141 15.549 -0.671 0.782 0.003 0.215
B D I1LXY1 483 0.097 13.906 -0.778 0.859 0.002 0.139
B L I1LXY1 484 0.075 13.732 0.013 0.923 0.002 0.076
B R I1LXY1 485 0.069 15.824 -1.313 0.970 0.001 0.029
B R I1LXY1 486 0.081 18.572 -0.875 0.923 0.002 0.076
B V I1LXY1 487 0.117 17.968 -0.073 0.923 0.002 0.076
B R I1LXY1 488 0.115 26.427 -0.687 0.859 0.002 0.139
B R I1LXY1 489 0.154 35.266 -0.464 0.694 0.003 0.303
B E I1LXY1 490 0.205 35.848 -0.713 0.406 0.004 0.591
B F I1LXY1 491 0.175 35.122 -0.553 0.339 0.016 0.645
B K I1LXY1 492 0.170 35.051 -0.769 0.257 0.016 0.727
B A I1LXY1 493 0.221 24.365 -1.502 0.268 0.043 0.689
E N I1LXY1 494 0.339 49.659 -1.169 0.184 0.043 0.773
B K I1LXY1 495 0.215 44.225 -1.502 0.191 0.086 0.723
B I I1LXY1 496 0.114 21.053 -0.294 0.113 0.087 0.800
E S I1LXY1 497 0.339 39.672 -1.247 0.113 0.043 0.844
B E I1LXY1 498 0.155 27.148 -1.714 0.113 0.043 0.844
B E I1LXY1 499 0.117 20.405 -1.538 0.052 0.084 0.864
B D I1LXY1 500 0.124 17.825 -1.961 0.056 0.142 0.802
B Y I1LXY1 501 0.151 32.205 -1.296 0.064 0.216 0.721
B I I1LXY1 502 0.095 17.594 -0.865 0.064 0.216 0.721
B H I1LXY1 503 0.175 31.796 -2.466 0.064 0.216 0.721
B F I1LXY1 504 0.101 20.251 -0.809 0.125 0.227 0.648
B I I1LXY1 505 0.080 14.707 -0.697 0.118 0.150 0.732
B K I1LXY1 506 0.118 24.273 -1.402 0.191 0.086 0.723
B E I1LXY1 507 0.146 25.436 -1.062 0.191 0.086 0.723
B E I1LXY1 508 0.168 29.280 -1.347 0.191 0.086 0.723
B I I1LXY1 509 0.108 19.980 -0.354 0.191 0.086 0.723
B N I1LXY1 510 0.263 38.532 -0.819 0.278 0.093 0.628
E N I1LXY1 511 0.311 45.574 -0.851 0.278 0.093 0.628
B V I1LXY1 512 0.145 22.348 -0.537 0.278 0.093 0.628
B V I1LXY1 513 0.172 26.360 -0.486 0.386 0.097 0.517
B K I1LXY1 514 0.244 50.211 -1.057 0.386 0.097 0.517
B L I1LXY1 515 0.201 36.840 -0.481 0.278 0.093 0.628
B Q I1LXY1 516 0.228 40.757 -1.349 0.191 0.086 0.723
B E I1LXY1 517 0.247 43.221 -1.111 0.113 0.087 0.800
B E I1LXY1 518 0.215 37.648 -1.305 0.052 0.084 0.864
B L I1LXY1 519 0.179 32.830 -0.610 0.056 0.142 0.802
B D I1LXY1 520 0.180 25.938 -1.448 0.056 0.142 0.802
B I I1LXY1 521 0.124 22.866 -0.234 0.064 0.216 0.721
B D I1LXY1 522 0.145 20.880 -1.225 0.066 0.296 0.638
B V I1LXY1 523 0.130 19.904 -0.188 0.069 0.386 0.545
B L I1LXY1 524 0.137 25.048 -0.464 0.066 0.296 0.638
B V I1LXY1 525 0.171 26.267 -0.590 0.118 0.150 0.732
B H I1LXY1 526 0.240 43.729 -1.240 0.191 0.086 0.723
B G I1LXY1 527 0.149 11.750 -1.479 0.191 0.086 0.723
B E I1LXY1 528 0.146 25.576 -1.277 0.199 0.152 0.649
B P I1LXY1 529 0.072 10.245 -1.296 0.199 0.152 0.649
B E I1LXY1 530 0.221 38.679 -0.882 0.191 0.086 0.723
B R I1LXY1 531 0.143 32.701 -1.720 0.113 0.087 0.800
E N I1LXY1 532 0.269 39.367 -0.734 0.118 0.150 0.732
B D I1LXY1 533 0.184 26.586 -1.254 0.066 0.296 0.638
B M I1LXY1 534 0.224 44.902 -0.335 0.064 0.216 0.721
B V I1LXY1 535 0.148 22.701 -0.616 0.064 0.216 0.721
B E I1LXY1 536 0.196 34.154 -1.123 0.064 0.216 0.721
B Y I1LXY1 537 0.221 47.228 -1.139 0.064 0.216 0.721
B F I1LXY1 538 0.124 24.907 -0.537 0.064 0.216 0.721
B G I1LXY1 539 0.122 9.609 -1.951 0.066 0.296 0.638
B E I1LXY1 540 0.136 23.724 -1.004 0.064 0.216 0.721
B Q I1LXY1 541 0.226 40.346 -0.856 0.056 0.142 0.802
B L I1LXY1 542 0.110 20.123 -0.127 0.056 0.142 0.802
E S I1LXY1 543 0.328 38.430 -1.062 0.056 0.142 0.802
B G I1LXY1 544 0.170 13.355 -1.987 0.056 0.142 0.802
B F I1LXY1 545 0.186 37.290 -0.992 0.056 0.142 0.802
B A I1LXY1 546 0.252 27.748 -1.707 0.056 0.142 0.802
B F I1LXY1 547 0.181 36.327 -1.749 0.056 0.142 0.802
E T I1LXY1 548 0.290 40.209 -1.180 0.052 0.084 0.864
B A I1LXY1 549 0.291 32.079 -1.455 0.052 0.084 0.864
E N I1LXY1 550 0.368 53.934 -1.070 0.113 0.087 0.800
B G I1LXY1 551 0.189 14.835 -2.090 0.113 0.087 0.800
B W I1LXY1 552 0.177 42.472 -1.223 0.118 0.150 0.732
B V I1LXY1 553 0.169 25.945 -0.768 0.113 0.087 0.800
E Q I1LXY1 554 0.295 52.741 -0.497 0.113 0.087 0.800
E S I1LXY1 555 0.434 50.888 -1.311 0.113 0.087 0.800
E Y I1LXY1 556 0.318 67.914 -1.425 0.113 0.087 0.800
B G I1LXY1 557 0.171 13.434 -1.115 0.113 0.087 0.800
E S I1LXY1 558 0.378 44.337 -1.233 0.113 0.087 0.800
B R I1LXY1 559 0.168 38.495 -1.044 0.113 0.043 0.844
B C I1LXY1 560 0.207 29.105 -0.739 0.113 0.043 0.844
B V I1LXY1 561 0.161 24.792 -0.262 0.113 0.087 0.800
B K I1LXY1 562 0.142 29.168 -0.983 0.113 0.043 0.844
B P I1LXY1 563 0.081 11.522 -1.019 0.113 0.087 0.800
B P I1LXY1 564 0.071 10.103 -1.767 0.118 0.150 0.732
B I I1LXY1 565 0.131 24.291 0.172 0.118 0.150 0.732
B I I1LXY1 566 0.159 29.471 -0.730 0.118 0.150 0.732
B Y I1LXY1 567 0.182 38.893 -1.163 0.191 0.086 0.723
B G I1LXY1 568 0.161 12.655 -1.440 0.278 0.093 0.628
B D I1LXY1 569 0.177 25.477 -1.351 0.278 0.093 0.628
B V I1LXY1 570 0.123 18.905 0.492 0.184 0.043 0.773
E S I1LXY1 571 0.366 42.930 -1.063 0.184 0.043 0.773
B R I1LXY1 572 0.206 47.220 -1.042 0.113 0.043 0.844
B P I1LXY1 573 0.124 17.667 -2.176 0.113 0.043 0.844
B K I1LXY1 574 0.235 48.360 -0.925 0.113 0.087 0.800
B P I1LXY1 575 0.135 19.142 -1.785 0.052 0.084 0.864
E M I1LXY1 576 0.264 52.746 0.107 0.052 0.084 0.864
E T I1LXY1 577 0.332 45.993 -1.659 0.052 0.084 0.864
B V I1LXY1 578 0.271 41.683 -0.672 0.052 0.084 0.864
B F I1LXY1 579 0.262 52.563 -1.385 0.053 0.043 0.903
B W I1LXY1 580 0.224 53.920 -1.135 0.018 0.047 0.935
E S I1LXY1 581 0.416 48.732 -1.705 0.113 0.043 0.844
E S I1LXY1 582 0.460 53.912 -1.942 0.116 0.016 0.868
E T I1LXY1 583 0.322 44.717 -2.075 0.116 0.016 0.868
B A I1LXY1 584 0.270 29.699 -2.239 0.257 0.016 0.727
B Q I1LXY1 585 0.290 51.812 -1.144 0.339 0.016 0.645
E S I1LXY1 586 0.323 37.902 -1.401 0.430 0.016 0.555
B L I1LXY1 587 0.135 24.700 -0.186 0.430 0.016 0.555
B T I1LXY1 588 0.275 38.170 -0.800 0.522 0.016 0.462
B K I1LXY1 589 0.247 50.849 -1.480 0.522 0.016 0.462
B R I1LXY1 590 0.197 44.998 -0.995 0.430 0.016 0.555
B P I1LXY1 591 0.158 22.363 -1.041 0.455 0.046 0.498
E M I1LXY1 592 0.356 71.336 -0.261 0.353 0.048 0.598
B K I1LXY1 593 0.248 50.972 -1.037 0.268 0.043 0.689
B G I1LXY1 594 0.225 17.707 -1.200 0.191 0.086 0.723
E M I1LXY1 595 0.333 66.633 -0.315 0.191 0.086 0.723
B L I1LXY1 596 0.179 32.830 -0.107 0.113 0.087 0.800
B T I1LXY1 597 0.304 42.206 -1.595 0.113 0.043 0.844
B G I1LXY1 598 0.279 21.949 -1.509 0.113 0.043 0.844
B P I1LXY1 599 0.164 23.201 -2.046 0.113 0.087 0.800
B V I1LXY1 600 0.195 29.956 -0.605 0.118 0.150 0.732
B T I1LXY1 601 0.298 41.291 -1.281 0.118 0.150 0.732
B I I1LXY1 602 0.222 41.144 -0.972 0.118 0.150 0.732
B L I1LXY1 603 0.182 33.306 -0.833 0.118 0.150 0.732
E N I1LXY1 604 0.370 54.124 -1.532 0.118 0.150 0.732
B W I1LXY1 605 0.145 34.776 -1.087 0.113 0.087 0.800
E S I1LXY1 606 0.272 31.867 -1.125 0.191 0.086 0.723
B F I1LXY1 607 0.163 32.734 -0.906 0.278 0.093 0.628
B V I1LXY1 608 0.166 25.545 -0.850 0.386 0.097 0.517
B R I1LXY1 609 0.118 26.976 -1.745 0.353 0.048 0.598
B D I1LXY1 610 0.140 20.102 -0.939 0.353 0.048 0.598
B D I1LXY1 611 0.110 15.865 -1.311 0.268 0.043 0.689
B Q I1LXY1 612 0.167 29.737 -0.583 0.191 0.086 0.723
B P I1LXY1 613 0.084 11.934 -1.617 0.113 0.087 0.800
B R I1LXY1 614 0.088 20.175 -1.871 0.113 0.087 0.800
B F I1LXY1 615 0.132 26.452 -0.690 0.113 0.087 0.800
B E I1LXY1 616 0.161 28.109 -1.001 0.113 0.087 0.800
B T I1LXY1 617 0.264 36.645 -1.308 0.053 0.043 0.903
B C I1LXY1 618 0.254 35.718 -1.922 0.053 0.043 0.903
B Y I1LXY1 619 0.242 51.801 -1.196 0.053 0.043 0.903
B Q I1LXY1 620 0.188 33.630 -1.462 0.113 0.087 0.800
B I I1LXY1 621 0.138 25.474 0.168 0.113 0.087 0.800
B A I1LXY1 622 0.141 15.505 -0.996 0.278 0.093 0.628
B L I1LXY1 623 0.149 27.264 0.083 0.353 0.048 0.598
B A I1LXY1 624 0.227 25.059 -0.949 0.455 0.046 0.498
B I I1LXY1 625 0.153 28.398 -0.569 0.430 0.016 0.555
B K I1LXY1 626 0.149 30.588 -1.374 0.430 0.016 0.555
B D I1LXY1 627 0.200 28.806 -1.079 0.455 0.046 0.498
B E I1LXY1 628 0.216 37.735 -1.198 0.353 0.048 0.598
B V I1LXY1 629 0.151 23.239 -0.626 0.278 0.093 0.628
B E I1LXY1 630 0.185 32.337 -1.022 0.191 0.086 0.723
B D I1LXY1 631 0.195 28.027 -1.256 0.191 0.086 0.723
B L I1LXY1 632 0.134 24.462 -0.226 0.199 0.152 0.649
B E I1LXY1 633 0.200 34.870 -0.755 0.118 0.150 0.732
B K I1LXY1 634 0.192 39.494 -0.707 0.113 0.087 0.800
B A I1LXY1 635 0.245 26.966 -1.349 0.052 0.084 0.864
B G I1LXY1 636 0.184 14.457 -1.930 0.056 0.142 0.802
B I I1LXY1 637 0.168 30.988 -0.641 0.056 0.142 0.802
B T I1LXY1 638 0.263 36.464 -1.016 0.118 0.150 0.732
B V I1LXY1 639 0.220 33.753 -1.069 0.118 0.150 0.732
B I I1LXY1 640 0.204 37.832 -0.361 0.199 0.152 0.649
B Q I1LXY1 641 0.206 36.845 -0.885 0.191 0.086 0.723
B I I1LXY1 642 0.176 32.578 -1.179 0.191 0.086 0.723
B D I1LXY1 643 0.171 24.684 -1.294 0.191 0.086 0.723
B E I1LXY1 644 0.150 26.275 -0.659 0.353 0.048 0.598
B A I1LXY1 645 0.173 19.120 -0.784 0.455 0.046 0.498
B A I1LXY1 646 0.175 19.241 -0.970 0.522 0.016 0.462
B L I1LXY1 647 0.114 20.892 -0.210 0.622 0.015 0.363
B R I1LXY1 648 0.073 16.763 -1.155 0.622 0.015 0.363
B E I1LXY1 649 0.161 28.057 -0.418 0.622 0.015 0.363
B G I1LXY1 650 0.103 8.130 -1.018 0.660 0.049 0.291
B L I1LXY1 651 0.110 20.214 0.389 0.660 0.049 0.291
B P I1LXY1 652 0.080 11.281 -1.171 0.561 0.047 0.393
B L I1LXY1 653 0.159 29.040 -0.311 0.522 0.016 0.462
B R I1LXY1 654 0.182 41.724 -1.691 0.522 0.016 0.462
B K I1LXY1 655 0.196 40.317 -0.517 0.430 0.016 0.555
E S I1LXY1 656 0.361 42.356 -1.308 0.257 0.016 0.727
B E I1LXY1 657 0.217 37.892 -1.213 0.116 0.016 0.868
B E I1LXY1 658 0.196 34.189 -0.937 0.058 0.017 0.925
B A I1LXY1 659 0.207 22.844 -1.466 0.053 0.043 0.903
B F I1LXY1 660 0.174 34.982 -1.309 0.052 0.084 0.864
B Y I1LXY1 661 0.171 36.479 -1.412 0.056 0.142 0.802
B L I1LXY1 662 0.095 17.449 -0.330 0.064 0.216 0.721
E N I1LXY1 663 0.273 39.894 -1.598 0.064 0.216 0.721
B W I1LXY1 664 0.114 27.465 -1.292 0.064 0.216 0.721
B A I1LXY1 665 0.214 23.627 -1.357 0.064 0.216 0.721
B V I1LXY1 666 0.218 33.476 -0.974 0.052 0.084 0.864
E H I1LXY1 667 0.324 58.936 -1.303 0.052 0.084 0.864
E S I1LXY1 668 0.326 38.172 -2.017 0.052 0.084 0.864
B F I1LXY1 669 0.158 31.771 -1.658 0.056 0.142 0.802
B R I1LXY1 670 0.130 29.701 -1.437 0.064 0.216 0.721
B I I1LXY1 671 0.157 28.989 -0.822 0.064 0.216 0.721
B T I1LXY1 672 0.241 33.385 -0.935 0.056 0.142 0.802
E N I1LXY1 673 0.360 52.675 -1.534 0.052 0.084 0.864
B C I1LXY1 674 0.204 28.712 -0.833 0.052 0.084 0.864
B G I1LXY1 675 0.170 13.387 -1.826 0.052 0.084 0.864
B V I1LXY1 676 0.211 32.400 -1.222 0.113 0.087 0.800
B E I1LXY1 677 0.216 37.665 -1.237 0.052 0.084 0.864
B D I1LXY1 678 0.146 21.067 -1.267 0.052 0.084 0.864
B T I1LXY1 679 0.232 32.137 -1.890 0.052 0.084 0.864
B T I1LXY1 680 0.262 36.381 -1.288 0.052 0.084 0.864
B Q I1LXY1 681 0.257 45.811 -1.767 0.018 0.088 0.893
B I I1LXY1 682 0.223 41.236 -1.603 0.018 0.141 0.840
E H I1LXY1 683 0.349 63.538 -2.618 0.018 0.141 0.840
B T I1LXY1 684 0.309 42.803 -2.207 0.020 0.205 0.775
E H I1LXY1 685 0.388 70.541 -2.622 0.018 0.141 0.840
E M I1LXY1 686 0.349 69.875 -1.025 0.018 0.088 0.893
B C I1LXY1 687 0.251 35.184 -2.362 0.018 0.088 0.893
B Y I1LXY1 688 0.249 53.126 -1.612 0.053 0.043 0.903
E S I1LXY1 689 0.428 50.126 -1.242 0.053 0.043 0.903
E N I1LXY1 690 0.383 56.086 -1.193 0.058 0.017 0.925
B F I1LXY1 691 0.094 18.906 -0.969 0.053 0.043 0.903
B N I1LXY1 692 0.269 39.338 -1.340 0.056 0.142 0.802
B D I1LXY1 693 0.206 29.641 -2.104 0.021 0.279 0.699
B I I1LXY1 694 0.153 28.342 -0.854 0.021 0.279 0.699
B I I1LXY1 695 0.191 35.372 -1.183 0.021 0.279 0.699
B H I1LXY1 696 0.285 51.932 -1.467 0.020 0.205 0.775
E S I1LXY1 697 0.347 40.692 -1.065 0.018 0.141 0.840
B I I1LXY1 698 0.142 26.270 -0.784 0.056 0.142 0.802
B I I1LXY1 699 0.194 35.871 -0.629 0.064 0.216 0.721
B D I1LXY1 700 0.245 35.276 -1.606 0.056 0.142 0.802
E M I1LXY1 701 0.337 67.514 -0.251 0.052 0.084 0.864
B D I1LXY1 702 0.220 31.688 -1.544 0.052 0.084 0.864
B A I1LXY1 703 0.229 25.280 -1.314 0.052 0.084 0.864
B D I1LXY1 704 0.234 33.647 -1.756 0.056 0.142 0.802
B V I1LXY1 705 0.192 29.557 -0.577 0.056 0.142 0.802
B I I1LXY1 706 0.163 30.192 -0.826 0.125 0.227 0.648
B T I1LXY1 707 0.285 39.502 -1.238 0.118 0.150 0.732
B I I1LXY1 708 0.187 34.613 -0.974 0.191 0.086 0.723
B E I1LXY1 709 0.227 39.622 -1.489 0.184 0.043 0.773
E N I1LXY1 710 0.356 52.089 -1.192 0.184 0.043 0.773
E S I1LXY1 711 0.429 50.314 -1.552 0.184 0.043 0.773
B R I1LXY1 712 0.179 41.083 -1.417 0.181 0.017 0.803
E S I1LXY1 713 0.424 49.740 -1.198 0.181 0.017 0.803
B D I1LXY1 714 0.251 36.155 -1.670 0.184 0.043 0.773
B E I1LXY1 715 0.227 39.570 -1.465 0.184 0.043 0.773
B K I1LXY1 716 0.225 46.324 -0.946 0.113 0.087 0.800
B L I1LXY1 717 0.176 32.171 -0.798 0.118 0.150 0.732
B L I1LXY1 718 0.135 24.645 0.396 0.113 0.087 0.800
E S I1LXY1 719 0.314 36.801 -0.685 0.191 0.086 0.723
B V I1LXY1 720 0.182 28.050 -0.919 0.278 0.093 0.628
B F I1LXY1 721 0.138 27.656 -0.604 0.386 0.097 0.517
B R I1LXY1 722 0.091 20.931 -0.713 0.353 0.048 0.598
B E I1LXY1 723 0.171 29.839 -1.209 0.278 0.093 0.628
B G I1LXY1 724 0.110 8.626 -1.257 0.278 0.093 0.628
B V I1LXY1 725 0.159 24.500 -0.242 0.278 0.093 0.628
B K I1LXY1 726 0.193 39.741 -0.892 0.191 0.086 0.723
B Y I1LXY1 727 0.231 49.365 -0.683 0.113 0.087 0.800
B G I1LXY1 728 0.149 11.742 -1.227 0.118 0.150 0.732
B A I1LXY1 729 0.211 23.219 -0.544 0.118 0.150 0.732
B G I1LXY1 730 0.150 11.813 -0.847 0.125 0.227 0.648
B I I1LXY1 731 0.131 24.309 -0.051 0.125 0.227 0.648
B G I1LXY1 732 0.140 11.018 -1.112 0.064 0.216 0.721
B P I1LXY1 733 0.087 12.359 -1.529 0.064 0.216 0.721
B G I1LXY1 734 0.125 9.830 -0.928 0.066 0.296 0.638
B I I1LXY1 735 0.116 21.515 -1.288 0.066 0.296 0.638
B Y I1LXY1 736 0.197 42.013 -0.917 0.064 0.216 0.721
B D I1LXY1 737 0.179 25.751 -2.146 0.056 0.142 0.802
B I I1LXY1 738 0.188 34.798 -0.975 0.056 0.142 0.802
E H I1LXY1 739 0.263 47.767 -1.611 0.056 0.142 0.802
E S I1LXY1 740 0.251 29.441 -1.092 0.056 0.142 0.802
B P I1LXY1 741 0.062 8.784 -1.175 0.052 0.084 0.864
B R I1LXY1 742 0.097 22.099 -1.067 0.052 0.084 0.864
B I I1LXY1 743 0.133 24.550 -0.728 0.118 0.150 0.732
B P I1LXY1 744 0.077 10.997 -1.571 0.118 0.150 0.732
B P I1LXY1 745 0.070 9.947 -1.498 0.113 0.087 0.800
B T I1LXY1 746 0.176 24.411 -1.549 0.113 0.087 0.800
B E I1LXY1 747 0.145 25.401 -1.072 0.113 0.087 0.800
B E I1LXY1 748 0.146 25.489 -0.909 0.191 0.086 0.723
B I I1LXY1 749 0.105 19.462 -0.477 0.191 0.086 0.723
B A I1LXY1 750 0.161 17.731 -1.283 0.386 0.097 0.517
B D I1LXY1 751 0.197 28.388 -0.999 0.353 0.048 0.598
B R I1LXY1 752 0.161 36.869 -1.293 0.353 0.048 0.598
B I I1LXY1 753 0.146 27.084 -0.271 0.386 0.097 0.517
E N I1LXY1 754 0.331 48.458 -1.164 0.386 0.097 0.517
B K I1LXY1 755 0.266 54.613 -0.777 0.191 0.086 0.723
E M I1LXY1 756 0.310 62.111 -0.578 0.191 0.086 0.723
B L I1LXY1 757 0.170 31.109 -0.192 0.191 0.086 0.723
B A I1LXY1 758 0.302 33.313 -1.067 0.191 0.086 0.723
B V I1LXY1 759 0.258 39.624 -0.957 0.191 0.086 0.723
B L I1LXY1 760 0.245 44.896 -0.891 0.191 0.086 0.723
B E I1LXY1 761 0.231 40.321 -1.105 0.113 0.087 0.800
E S I1LXY1 762 0.420 49.212 -1.459 0.052 0.084 0.864
E N I1LXY1 763 0.387 56.642 -1.369 0.052 0.084 0.864
B I I1LXY1 764 0.197 36.352 -0.745 0.052 0.084 0.864
B L I1LXY1 765 0.180 33.031 -0.257 0.056 0.142 0.802
B W I1LXY1 766 0.201 48.413 -0.966 0.056 0.142 0.802
B V I1LXY1 767 0.174 26.728 -0.379 0.118 0.150 0.732
E N I1LXY1 768 0.304 44.462 -1.039 0.113 0.087 0.800
B P I1LXY1 769 0.092 13.112 -1.356 0.113 0.043 0.844
B D I1LXY1 770 0.169 24.367 -1.150 0.268 0.043 0.689
B C I1LXY1 771 0.193 27.027 -0.708 0.430 0.016 0.555
B G I1LXY1 772 0.151 11.907 -1.393 0.522 0.016 0.462
B L I1LXY1 773 0.112 20.526 -0.566 0.522 0.016 0.462
B K I1LXY1 774 0.143 29.395 -0.211 0.522 0.016 0.462
B T I1LXY1 775 0.260 36.090 -1.033 0.522 0.016 0.462
B R I1LXY1 776 0.214 49.075 -1.281 0.339 0.016 0.645
B K I1LXY1 777 0.248 50.972 -1.575 0.268 0.043 0.689
B Y I1LXY1 778 0.229 49.001 -1.310 0.184 0.043 0.773
B T I1LXY1 779 0.246 34.065 -1.242 0.191 0.086 0.723
B E I1LXY1 780 0.224 39.185 -1.207 0.184 0.043 0.773
B V I1LXY1 781 0.167 25.699 -0.762 0.184 0.043 0.773
B K I1LXY1 782 0.171 35.257 -1.285 0.268 0.043 0.689
B P I1LXY1 783 0.125 17.752 -1.604 0.184 0.043 0.773
B A I1LXY1 784 0.271 29.842 -0.993 0.184 0.043 0.773
B L I1LXY1 785 0.171 31.237 -1.045 0.184 0.043 0.773
B T I1LXY1 786 0.258 35.826 -1.463 0.184 0.043 0.773
E N I1LXY1 787 0.386 56.481 -1.321 0.184 0.043 0.773
E M I1LXY1 788 0.328 65.573 -0.791 0.184 0.043 0.773
B V I1LXY1 789 0.188 28.849 -0.269 0.184 0.043 0.773
B A I1LXY1 790 0.277 30.492 -1.120 0.268 0.043 0.689
B A I1LXY1 791 0.276 30.459 -1.238 0.339 0.016 0.645
B A I1LXY1 792 0.229 25.225 -1.256 0.430 0.016 0.555
B K I1LXY1 793 0.191 39.289 -0.759 0.522 0.016 0.462
B L I1LXY1 794 0.209 38.286 -0.328 0.522 0.016 0.462
B I I1LXY1 795 0.202 37.333 -0.174 0.522 0.016 0.462
B R I1LXY1 796 0.166 38.060 -1.685 0.522 0.016 0.462
E N I1LXY1 797 0.423 61.898 -0.663 0.430 0.016 0.555
E Q I1LXY1 798 0.374 66.796 -0.889 0.339 0.016 0.645
B L I1LXY1 799 0.274 50.114 -0.345 0.181 0.017 0.803
E A I1LXY1 800 0.414 45.590 -1.543 0.116 0.016 0.868
E S I1LXY1 801 0.581 68.081 -1.326 0.116 0.016 0.868
E A I1LXY1 802 0.527 58.075 -2.244 0.053 0.004 0.942
E K I1LXY1 803 0.813 167.152 -1.617 0.003 0.003 0.994
E M I1L437 1 0.788 157.699 0.355 0.003 0.003 0.994
E N I1L437 2 0.573 83.843 -0.956 0.052 0.084 0.864
E L I1L437 3 0.304 55.626 -1.466 0.113 0.087 0.800
E K I1L437 4 0.394 80.984 -1.136 0.191 0.086 0.723
E N I1L437 5 0.448 65.587 -1.109 0.191 0.086 0.723
E M I1L437 6 0.387 77.459 -0.045 0.191 0.086 0.723
E K I1L437 7 0.289 59.468 -0.707 0.191 0.086 0.723
B V I1L437 8 0.209 32.123 -0.196 0.191 0.086 0.723
B P I1L437 9 0.126 17.808 -1.003 0.113 0.087 0.800
E N I1L437 10 0.359 52.587 -0.624 0.113 0.087 0.800
B V I1L437 11 0.194 29.741 -0.233 0.113 0.087 0.800
B P I1L437 12 0.137 19.384 -0.525 0.113 0.087 0.800
B G I1L437 13 0.240 18.872 -0.635 0.113 0.087 0.800
B G I1L437 14 0.253 19.880 -1.280 0.191 0.086 0.723
B G I1L437 15 0.247 19.470 -0.956 0.191 0.086 0.723
B G I1L437 16 0.246 19.376 -1.569 0.113 0.087 0.800
B I I1L437 17 0.191 35.409 -0.481 0.113 0.087 0.800
E S I1L437 18 0.395 46.259 -1.210 0.113 0.087 0.800
E A I1L437 19 0.329 36.267 -1.365 0.191 0.086 0.723
B L I1L437 20 0.196 35.906 -0.517 0.199 0.152 0.649
B L I1L437 21 0.211 38.689 -0.136 0.199 0.152 0.649
B K I1L437 22 0.238 48.874 -0.905 0.199 0.152 0.649
B L I1L437 23 0.163 29.845 -0.366 0.199 0.152 0.649
B G I1L437 24 0.217 17.062 -0.773 0.199 0.152 0.649
B I I1L437 25 0.202 37.444 -0.006 0.199 0.152 0.649
B V I1L437 26 0.190 29.203 -0.008 0.199 0.152 0.649
B G I1L437 27 0.215 16.952 -0.753 0.199 0.152 0.649
B G I1L437 28 0.202 15.874 -1.566 0.199 0.152 0.649
B I I1L437 29 0.164 30.285 -0.051 0.199 0.152 0.649
B G I1L437 30 0.171 13.489 -1.347 0.118 0.150 0.732
B L I1L437 31 0.206 37.792 -0.947 0.118 0.150 0.732
B Y I1L437 32 0.235 50.241 -1.181 0.118 0.150 0.732
B A I1L437 33 0.263 28.983 -1.193 0.113 0.087 0.800
B A I1L437 34 0.315 34.757 -1.809 0.113 0.087 0.800
B A I1L437 35 0.287 31.660 -1.736 0.113 0.087 0.800
E N I1L437 36 0.359 52.587 -1.274 0.113 0.087 0.800
E S I1L437 37 0.424 49.728 -1.256 0.053 0.043 0.903
B L I1L437 38 0.188 34.404 -1.532 0.113 0.087 0.800
B Y I1L437 39 0.207 44.300 -0.952 0.113 0.087 0.800
E N I1L437 40 0.283 41.460 -0.859 0.118 0.150 0.732
B V I1L437 41 0.187 28.757 -0.914 0.118 0.150 0.732
B D I1L437 42 0.185 26.731 -0.821 0.118 0.150 0.732
B G I1L437 43 0.197 15.465 -1.341 0.118 0.150 0.732
B G I1L437 44 0.228 17.967 -1.705 0.113 0.087 0.800
E H I1L437 45 0.312 56.807 -1.870 0.113 0.087 0.800
B R I1L437 46 0.115 26.381 -1.220 0.113 0.087 0.800
B A I1L437 47 0.232 25.544 -1.521 0.125 0.227 0.648
B I I1L437 48 0.197 36.408 -0.350 0.216 0.235 0.548
B V I1L437 49 0.207 31.770 -0.349 0.216 0.235 0.548
B F I1L437 50 0.150 30.045 -0.517 0.199 0.152 0.649
E N I1L437 51 0.253 37.068 -1.143 0.307 0.165 0.527
B R I1L437 52 0.117 26.816 -1.115 0.278 0.093 0.628
B L I1L437 53 0.117 21.331 -0.328 0.307 0.165 0.527
B V I1L437 54 0.164 25.176 -0.026 0.428 0.171 0.402
B G I1L437 55 0.189 14.890 -1.037 0.386 0.097 0.517
B V I1L437 56 0.164 25.238 -0.437 0.386 0.097 0.517
B K I1L437 57 0.136 27.975 -0.791 0.386 0.097 0.517
B D I1L437 58 0.158 22.782 -1.202 0.278 0.093 0.628
B K I1L437 59 0.177 36.409 -0.740 0.113 0.087 0.800
B V I1L437 60 0.147 22.548 -1.001 0.113 0.087 0.800
B Y I1L437 61 0.135 28.807 -0.586 0.118 0.150 0.732
B P I1L437 62 0.090 12.757 -2.106 0.118 0.150 0.732
B E I1L437 63 0.185 32.354 -1.345 0.118 0.150 0.732
B G I1L437 64 0.124 9.759 -2.150 0.052 0.084 0.864
B T I1L437 65 0.247 34.273 -1.440 0.052 0.084 0.864
E H I1L437 66 0.307 55.825 -1.781 0.018 0.047 0.935
B F I1L437 67 0.118 23.783 -0.696 0.056 0.142 0.802
B I I1L437 68 0.102 18.833 -0.707 0.064 0.216 0.721
B I I1L437 69 0.127 23.513 -0.454 0.125 0.227 0.648
B P I1L437 70 0.088 12.430 -1.791 0.216 0.235 0.548
B W I1L437 71 0.079 19.048 -0.729 0.199 0.152 0.649
B F I1L437 72 0.083 16.598 -0.519 0.191 0.086 0.723
B E I1L437 73 0.096 16.771 -1.002 0.191 0.086 0.723
B R I1L437 74 0.066 15.206 -1.498 0.191 0.086 0.723
B P I1L437 75 0.066 9.337 -1.857 0.278 0.093 0.628
B V I1L437 76 0.140 21.549 0.103 0.386 0.097 0.517
B I I1L437 77 0.113 20.812 -0.810 0.386 0.097 0.517
B Y I1L437 78 0.156 33.401 -0.604 0.455 0.046 0.498
B D I1L437 79 0.128 18.373 -1.330 0.455 0.046 0.498
B V I1L437 80 0.109 16.753 0.054 0.455 0.046 0.498
B R I1L437 81 0.116 26.450 -0.654 0.455 0.046 0.498
E A I1L437 82 0.297 32.740 -1.097 0.353 0.048 0.598
B R I1L437 83 0.199 45.479 -1.403 0.257 0.016 0.727
B P I1L437 84 0.157 22.250 -1.540 0.184 0.043 0.773
E H I1L437 85 0.398 72.360 -0.993 0.053 0.043 0.903
B L I1L437 86 0.192 35.082 -0.698 0.052 0.084 0.864
B V I1L437 87 0.226 34.798 -0.979 0.113 0.087 0.800
B E I1L437 88 0.240 41.876 -1.621 0.052 0.084 0.864
E S I1L437 89 0.408 47.876 -1.288 0.053 0.043 0.903
E T I1L437 90 0.335 46.423 -1.298 0.058 0.017 0.925
E S I1L437 91 0.433 50.736 -1.717 0.181 0.017 0.803
B G I1L437 92 0.262 20.588 -1.724 0.181 0.017 0.803
E S I1L437 93 0.416 48.732 -1.912 0.257 0.016 0.727
B R I1L437 94 0.253 57.937 -1.649 0.353 0.048 0.598
B D I1L437 95 0.266 38.331 -1.575 0.268 0.043 0.689
B L I1L437 96 0.177 32.354 -0.510 0.278 0.093 0.628
B Q I1L437 97 0.252 45.079 -0.776 0.278 0.093 0.628
B M I1L437 98 0.275 55.108 0.078 0.386 0.097 0.517
B V I1L437 99 0.188 28.957 -0.229 0.386 0.097 0.517
B K I1L437 100 0.173 35.689 -0.605 0.353 0.048 0.598
B I I1L437 101 0.190 35.187 -0.091 0.455 0.046 0.498
B G I1L437 102 0.157 12.380 -1.096 0.386 0.097 0.517
B L I1L437 103 0.144 26.293 -0.026 0.386 0.097 0.517
B R I1L437 104 0.118 27.022 -0.975 0.386 0.097 0.517
B V I1L437 105 0.192 29.510 -0.192 0.278 0.093 0.628
B L I1L437 106 0.145 26.623 0.240 0.386 0.097 0.517
B T I1L437 107 0.240 33.316 -1.234 0.268 0.043 0.689
B R I1L437 108 0.171 39.067 -0.963 0.353 0.048 0.598
B P I1L437 109 0.167 23.683 -1.870 0.268 0.043 0.689
B L I1L437 110 0.193 35.393 -0.311 0.268 0.043 0.689
B P I1L437 111 0.103 14.672 -1.498 0.268 0.043 0.689
E N I1L437 112 0.343 50.142 -0.115 0.184 0.043 0.773
B Q I1L437 113 0.242 43.257 -1.127 0.184 0.043 0.773
B L I1L437 114 0.148 27.117 -0.396 0.191 0.086 0.723
B P I1L437 115 0.098 13.849 -1.013 0.113 0.087 0.800
E T I1L437 116 0.324 44.897 -0.742 0.113 0.087 0.800
B V I1L437 117 0.222 34.152 -1.213 0.113 0.087 0.800
B Y I1L437 118 0.208 44.407 -1.226 0.191 0.086 0.723
B R I1L437 119 0.114 26.175 -1.144 0.191 0.086 0.723
B T I1L437 120 0.269 37.269 -1.162 0.191 0.086 0.723
B L I1L437 121 0.154 28.234 -0.587 0.278 0.093 0.628
B G I1L437 122 0.148 11.679 -1.640 0.278 0.093 0.628
B E I1L437 123 0.237 41.491 -1.201 0.268 0.043 0.689
E N I1L437 124 0.354 51.826 -1.157 0.278 0.093 0.628
B Y I1L437 125 0.220 47.099 -1.438 0.191 0.086 0.723
B N I1L437 126 0.288 42.222 -1.328 0.118 0.150 0.732
B E I1L437 127 0.174 30.398 -1.374 0.118 0.150 0.732
B R I1L437 128 0.167 38.243 -0.963 0.064 0.216 0.721
B V I1L437 129 0.181 27.881 -0.892 0.064 0.216 0.721
B L I1L437 130 0.137 25.048 0.031 0.125 0.227 0.648
B P I1L437 131 0.103 14.587 -1.042 0.052 0.084 0.864
E S I1L437 132 0.366 42.907 -0.549 0.052 0.084 0.864
B I I1L437 133 0.188 34.762 -1.155 0.113 0.087 0.800
B I I1L437 134 0.209 38.647 -0.673 0.113 0.087 0.800
E H I1L437 135 0.410 74.597 -2.115 0.113 0.043 0.844
B E I1L437 136 0.250 43.658 -1.387 0.113 0.043 0.844
B T I1L437 137 0.251 34.869 -1.443 0.113 0.087 0.800
B L I1L437 138 0.145 26.586 -0.294 0.191 0.086 0.723
B K I1L437 139 0.194 39.865 -0.893 0.191 0.086 0.723
B A I1L437 140 0.224 24.696 -1.033 0.191 0.086 0.723
B V I1L437 141 0.193 29.603 -0.812 0.278 0.093 0.628
B V I1L437 142 0.183 28.096 -0.614 0.191 0.086 0.723
B A I1L437 143 0.287 31.605 -1.145 0.268 0.043 0.689
E Q I1L437 144 0.346 61.724 -1.718 0.184 0.043 0.773
B Y I1L437 145 0.272 58.105 -1.429 0.184 0.043 0.773
E N I1L437 146 0.380 55.691 -1.648 0.113 0.043 0.844
B A I1L437 147 0.226 24.916 -1.446 0.113 0.043 0.844
E S I1L437 148 0.358 41.922 -1.529 0.184 0.043 0.773
B Q I1L437 149 0.270 48.222 -1.373 0.191 0.086 0.723
B L I1L437 150 0.174 31.878 -0.710 0.278 0.093 0.628
B I I1L437 151 0.144 26.696 -0.148 0.278 0.093 0.628
B T I1L437 152 0.283 39.321 -1.020 0.353 0.048 0.598
B Q I1L437 153 0.241 42.989 -1.351 0.353 0.048 0.598
B R I1L437 154 0.161 36.823 -1.728 0.339 0.016 0.645
B E I1L437 155 0.199 34.713 -0.994 0.353 0.048 0.598
B A I1L437 156 0.220 24.288 -1.096 0.353 0.048 0.598
B V I1L437 157 0.174 26.805 -0.211 0.339 0.016 0.645
E S I1L437 158 0.306 35.828 -0.991 0.522 0.016 0.462
B R I1L437 159 0.163 37.350 -1.088 0.522 0.016 0.462
B E I1L437 160 0.176 30.747 -1.055 0.522 0.016 0.462
B I I1L437 161 0.137 25.308 -0.039 0.522 0.016 0.462
B R I1L437 162 0.142 32.472 -1.063 0.561 0.047 0.393
B K I1L437 163 0.223 45.809 -0.319 0.353 0.048 0.598
B I I1L437 164 0.176 32.560 -0.322 0.353 0.048 0.598
B L I1L437 165 0.147 26.842 0.127 0.353 0.048 0.598
E T I1L437 166 0.293 40.708 -1.003 0.268 0.043 0.689
B E I1L437 167 0.259 45.317 -1.291 0.268 0.043 0.689
B R I1L437 168 0.202 46.281 -1.192 0.184 0.043 0.773
B A I1L437 169 0.255 28.068 -1.484 0.184 0.043 0.773
B A I1L437 170 0.328 36.146 -1.446 0.113 0.087 0.800
E N I1L437 171 0.390 57.037 -1.763 0.113 0.043 0.844
B F I1L437 172 0.202 40.501 -0.981 0.113 0.087 0.800
E N I1L437 173 0.336 49.220 -1.516 0.056 0.142 0.802
B I I1L437 174 0.202 37.407 -0.452 0.056 0.142 0.802
B A I1L437 175 0.235 25.864 -1.616 0.056 0.142 0.802
B L I1L437 176 0.193 35.393 -1.216 0.056 0.142 0.802
B D I1L437 177 0.263 37.927 -1.270 0.056 0.142 0.802
B D I1L437 178 0.264 37.970 -1.588 0.052 0.084 0.864
B V I1L437 179 0.208 31.923 -0.403 0.018 0.088 0.893
E S I1L437 180 0.395 46.341 -1.550 0.018 0.088 0.893
B I I1L437 181 0.200 37.037 -0.689 0.018 0.088 0.893
B T I1L437 182 0.266 36.866 -1.235 0.018 0.088 0.893
E S I1L437 183 0.365 42.731 -1.757 0.052 0.084 0.864
B L I1L437 184 0.206 37.792 -0.872 0.052 0.084 0.864
B T I1L437 185 0.283 39.197 -1.475 0.113 0.087 0.800
B F I1L437 186 0.218 43.793 -1.124 0.191 0.086 0.723
B G I1L437 187 0.173 13.584 -2.287 0.191 0.086 0.723
B K I1L437 188 0.194 39.865 -1.341 0.191 0.086 0.723
B E I1L437 189 0.202 35.342 -1.569 0.113 0.087 0.800
B F I1L437 190 0.152 30.567 -0.965 0.113 0.087 0.800
B T I1L437 191 0.240 33.343 -1.431 0.113 0.087 0.800
B A I1L437 192 0.232 25.511 -1.358 0.268 0.043 0.689
B A I1L437 193 0.214 23.605 -1.454 0.268 0.043 0.689
B I I1L437 194 0.177 32.837 -1.198 0.353 0.048 0.598
B E I1L437 195 0.208 36.285 -0.821 0.353 0.048 0.598
B A I1L437 196 0.243 26.757 -1.573 0.353 0.048 0.598
B K I1L437 197 0.191 39.289 -1.084 0.268 0.043 0.689
B Q I1L437 198 0.226 40.364 -1.000 0.268 0.043 0.689
B V I1L437 199 0.193 29.633 -0.364 0.268 0.043 0.689
B A I1L437 200 0.244 26.944 -1.242 0.353 0.048 0.598
B A I1L437 201 0.245 27.054 -1.373 0.430 0.016 0.555
B Q I1L437 202 0.224 39.989 -1.062 0.522 0.016 0.462
B E I1L437 203 0.195 34.084 -0.902 0.522 0.016 0.462
B A I1L437 204 0.207 22.833 -0.863 0.561 0.047 0.393
B E I1L437 205 0.189 32.966 -1.146 0.455 0.046 0.498
B R I1L437 206 0.132 30.114 -0.829 0.353 0.048 0.598
B A I1L437 207 0.170 18.701 -1.326 0.353 0.048 0.598
B K I1L437 208 0.179 36.923 -1.209 0.353 0.048 0.598
B F I1L437 209 0.154 30.968 -0.591 0.353 0.048 0.598
B V I1L437 210 0.143 22.041 -0.273 0.386 0.097 0.517
B V I1L437 211 0.153 23.485 -0.414 0.455 0.046 0.498
B E I1L437 212 0.170 29.612 -1.377 0.561 0.047 0.393
B K I1L437 213 0.189 38.877 -1.092 0.561 0.047 0.393
B A I1L437 214 0.239 26.327 -1.174 0.430 0.016 0.555
B E I1L437 215 0.175 30.572 -1.190 0.430 0.016 0.555
B Q I1L437 216 0.257 45.864 -0.648 0.353 0.048 0.598
B D I1L437 217 0.239 34.469 -1.438 0.268 0.043 0.689
B K I1L437 218 0.219 45.007 -1.103 0.268 0.043 0.689
B R I1L437 219 0.161 36.892 -1.152 0.184 0.043 0.773
E S I1L437 220 0.350 40.973 -0.715 0.184 0.043 0.773
B A I1L437 221 0.281 30.955 -0.965 0.191 0.086 0.723
B V I1L437 222 0.196 30.187 -0.402 0.191 0.086 0.723
B I I1L437 223 0.184 34.077 -0.642 0.278 0.093 0.628
B R I1L437 224 0.203 46.373 -0.857 0.278 0.093 0.628
B A I1L437 225 0.289 31.837 -1.029 0.268 0.043 0.689
B Q I1L437 226 0.243 43.346 -0.737 0.278 0.093 0.628
B G I1L437 227 0.215 16.921 -1.293 0.278 0.093 0.628
B E I1L437 228 0.265 46.261 -0.984 0.184 0.043 0.773
B A I1L437 229 0.281 30.988 -1.093 0.184 0.043 0.773
B K I1L437 230 0.261 53.749 -1.130 0.113 0.043 0.844
E S I1L437 231 0.403 47.278 -1.597 0.113 0.043 0.844
B A I1L437 232 0.267 29.412 -1.319 0.113 0.043 0.844
E Q I1L437 233 0.299 53.348 -0.925 0.052 0.084 0.864
B L I1L437 234 0.203 37.096 -0.385 0.056 0.142 0.802
B I I1L437 235 0.190 35.150 -0.306 0.118 0.150 0.732
B G I1L437 236 0.175 13.780 -1.706 0.118 0.150 0.732
B Q I1L437 237 0.233 41.614 -0.836 0.118 0.150 0.732
B A I1L437 238 0.241 26.536 -1.246 0.113 0.087 0.800
B I I1L437 239 0.177 32.800 -0.459 0.113 0.087 0.800
B A I1L437 240 0.261 28.740 -1.236 0.113 0.087 0.800
E N I1L437 241 0.385 56.364 -1.490 0.113 0.043 0.844
E N I1L437 242 0.325 47.507 -1.454 0.113 0.043 0.844
B P I1L437 243 0.099 14.076 -1.377 0.113 0.087 0.800
B A I1L437 244 0.245 27.032 -1.350 0.191 0.086 0.723
B F I1L437 245 0.179 35.925 -1.096 0.191 0.086 0.723
B I I1L437 246 0.146 27.010 0.038 0.268 0.043 0.689
B T I1L437 247 0.209 28.961 -1.109 0.455 0.046 0.498
B L I1L437 248 0.133 24.426 -0.441 0.561 0.047 0.393
B R I1L437 249 0.145 33.136 -0.914 0.561 0.047 0.393
B K I1L437 250 0.186 38.363 -0.982 0.455 0.046 0.498
B I I1L437 251 0.150 27.732 -0.240 0.455 0.046 0.498
B E I1L437 252 0.189 33.001 -0.685 0.353 0.048 0.598
B A I1L437 253 0.239 26.360 -0.766 0.268 0.043 0.689
B A I1L437 254 0.185 20.376 -1.470 0.268 0.043 0.689
B R I1L437 255 0.157 35.839 -1.413 0.268 0.043 0.689
B E I1L437 256 0.258 45.090 -1.174 0.184 0.043 0.773
[truncated: 545,480+ more rows]

## Sheet: Sheet1
Type	All Lys	2-OH Lys	P value
Surface accessibility	40.47	38.88	8.3982e-06
α-helix	27.09	27.15	2.6934e-06
β-strand	6.48	6.42	0.03066
Coil	66.42	66.41	0.00061368
