# Supplementary material for: Proteomic analysis of protein lysine 2-hydroxyisobutyrylation (Khib) in soybean leaves
Source: BMC Plant Biol. 2023 Jan 12;23:23. doi: 10.1186/s12870-022-04033-6 (PMC9835227; doi:10.1186/s12870-022-04033-6)
Supplement: Supplementary file 1 — Additional file 1: Fig. S1. The bubble chart shows the GO enrichment analysesof Khib-modifiedproteins in soybean leaves. Fig. S2. Thebubble chart shows the enrichment of KEGG pathway of Khib-modifiedproteins in soybean leaves. Fig. S3. Representative pathway mapsof Khib-modified proteins. (A) Khib-modified proteins in central carbon metabolism, includingpentose phosphate pathway and oxidative phosphorylation. (B) Khib-modifiedproteins in carbon fixation in photosynthetic organisms. (C) Khib-modifiedproteins in fatty acid biosynthesis. The identified Khib-modifiedproteins are indicated in boxes with a red background. Fig. S4. The global PPI network ofidentified Khib-modified proteins in soybean leaves. Table S1. All identified Khib sites and proteins that overlap in three replicates in soybean leaves. Table S2. GO functional classification of Khib-modified proteins in soybean leaves. Table S3. Subcellular localization distribution of Khib-modified proteins in soybean leaves. Table S4. Secondary structure and surface accessibility distribution of Khib-modified peptides in soybean leaves. Table S5. GO enrichment analysis of Khib-modified proteins in soybean leaves. Table S6. KEGG pathway enrichment of Khib-modified proteins in soybean leaves. Table S7. Motif analysis of Khib-modified peptides in soybean leaves. Table S8. The PPI network of Khib-modified proteins in soybean leaves. [file 12870_2022_4033_MOESM1_ESM.zip › Table S5. GO enrichment analysis of Khib-modified proteins in soybean leaves.xlsx]

## Sheet: ident
Table S5. GO enrichment analysis of Khib-modified proteins in soybean leaves
GO Terms Level 1	GO Terms Description	GO Terms Level	GO Terms ID	Mapping	Background	All Mapping	All Background	Fold Enrichment	Fisher' exact test P value	-log10(p value)	Related Protein
Cellular Component	photosynthetic membrane	8	GO:0034357	40	154	431	9842	5.93	8.1214e-28	27.09	Q2PMU3 I1NGD3 I1N123 K7K1W5 C6T7N2 C6SXP5 C6TKL8 I1N528 I1JJ05 C6T3Q7 C6SZM2 C6SWI3 Q2PMU2 Q2PMT8 K7KP67 Q2PMQ9 C6TC92 A0A0R0J8D5 P49161 I1JVN0 K7MCH3 C6SX75 I1LUB3 A0A0R0GYG1 I1JR41 I1KXW9 I1JSR4 I1L8H7 Q2PMT9 I1M3Y7 A0A0R0KIX6 I1LFD2 I1JDS1 I1MJM9 Q2PMQ4 I1MNK0 Q2PMN3 A0A0R4J389 I1JN14 C6SWP9
	cytoplasmic part	7	GO:0044444	205	1630	431	9842	2.87	5.5971e-35	34.25	I1M6P9 K7LZZ5 I1JS37 I1KTK0 C6T3R4 C6T0H9 I1K7A1 I1MMI6 C6TMB5 I1N954 I1M003 I1KQ69 I1L8R1 A0A0R0I4H2 C6TJH2 C6THQ5 K7MJ66 P34811 I1JM69 C5NTE7 I1LPI1 I1MU00 I1MM89 C6SVX5 C6SZ81 C6TLV6 I1LZ47 A0A0R4J2N2 C6TEP1 C6F117 I1JW21 I1JWW7 C6T883 M1FP70 I1LYP2 A0A0R0GYV0 C6SZ18 I1MBM5 A0A0R0I6D2 I1L692 I1M7C7 Q2PMR3 Q2PMQ2 C6SW56 I1KSB8 K7MYU5 I1MJX0 P07134 I1KLM1 I1L4B6 C6T463 C6T2Y2 I1MJL6 A0A0R0L3E1 I…
	cytoplasm	6	GO:0005737	263	2265	431	9842	2.65	2.62219e-67	66.58	K7LZZ5 I1JS37 C6T3R4 I1L8R1 I1LPC3 I1MM89 I1LL25 C6SVX5 C6SZ81 C6TLV6 I1MDY5 I1LZ47 C6TEP1 I1JWW7 I1JUK7 C6T883 M1FP70 A0A0R0GYV0 C6SZ18 I1M7C7 Q2PMR3 I1KSB8 K7MYU5 A0A0R4J305 I1MRI6 C6T463 I1JMJ8 C6T2Y2 A0A0R0IU60 I1MJL6 A0A0R0L3E1 A0A0R0LJG5 I1MJ28 I1MUZ7 I1MPT8 C6T0E8 I1NH37 C6TC72 I1JAG0 C6TFY7 I1JU82 I1MG31 I1NFS4 I1MCQ9 I1KAB7 Q6SPR2 I1MEB4 A0A0R0I0P7 C6SW35 K7LLW8 C6TBQ2 I1JJ27 I1LGB7 C6SZ…
	macromolecular complex	2	GO:0032991	263	2414	431	9842	2.49	4.78669e-61	60.32	K7LZZ5 I1JS37 C6T3R4 I1L8R1 C6SWI3 Q2PMT8 I1MM89 C6SVX5 C6SZ81 C6TC92 C6TLV6 I1LZ47 A0A0R0GYG1 C6TEP1 I1KXW9 I1JWW7 C6T883 M1FP70 Q2PMT9 A0A0R0GYV0 C6SZ18 I1M7C7 Q2PMR3 I1KSB8 K7MYU5 I1MXX5 I1NIR6 C6T463 I1KPH3 I1MJL6 A0A0R0L3E1 C6SWP9 I1MPT8 C6T0E8 I1NH37 C6TC72 Q2PMS8 I1KBP3 I1MG31 K7KP67 I1NFS4 I1MCQ9 I1KJH7 Q6SPR2 I1MEB4 C6SW35 K7LLW8 C6T308 C6TBQ2 I1JJ27 I1JSR4 I1LGB7 C6SZJ2 I1MN72 I1KVL0 I1…
	intracellular part	5	GO:0044424	361	4865	431	9842	1.69	4.34455e-52	51.36	K7LZZ5 I1JS37 C6T3R4 I1L8R1 I1MTZ0 C6SWI3 I1LPC3 Q2PMT8 I1MM89 I1LL25 C6SVX5 C6SZ81 C6TC92 C6TLV6 I1MDY5 I1LZ47 A0A0R0GYG1 C6TEP1 I1KXW9 I1MQ76 I1JWW7 I1JUK7 C6T883 M1FP70 Q2PMT9 A0A0R0GYV0 C6SZ18 I1M7C7 Q2PMR3 I1KSB8 K7MYU5 A0A0R4J305 I1MXX5 I1NIR6 I1MRI6 Q2PMQ4 C6T463 I1JMJ8 C6T2Y2 A0A0R0IU60 I1MJL6 A0A0R0L3E1 A0A0R0LJG5 I1MJ28 I1MUZ7 C6SWP9 I1MPT8 C6T0E8 I1NH37 C6TC72 Q2PMS8 I1JAG0 C6TFY7 I1KB…
	intracellular	4	GO:0005622	369	5211	431	9842	1.62	7.81185e-49	48.11	K7LZZ5 I1JS37 C6T3R4 C6TGA6 I1L8R1 I1MTZ0 C6SWI3 I1LPC3 Q2PMT8 I1MM89 I1LL25 C6SVX5 C6SZ81 C6TC92 C6TLV6 I1MDY5 I1LZ47 A0A0R0LHX3 A0A0R0GYG1 C6TEP1 I1KXW9 I1MQ76 I1JWW7 I1JUK7 C6T883 M1FP70 Q2PMT9 A0A0R0GYV0 C6SZ18 I1M7C7 Q2PMR3 I1KSB8 K7MYU5 A0A0R4J305 I1MXX5 I1NIR6 I1MRI6 Q2PMQ4 C6T463 I1JMJ8 C6T2Y2 A0A0R0IU60 I1MJL6 A0A0R0L3E1 A0A0R0LJG5 I1MJ28 I1MUZ7 C6SWP9 I1MPT8 C6T0E8 I1NH37 C6TC72 Q2PMS8 …
	cell	2	GO:0005623	374	5509	431	9842	1.55	5.78364e-45	44.24	K7LZZ5 I1JS37 C6T3R4 C6TGA6 I1L8R1 I1MTZ0 C6SWI3 I1LPC3 Q2PMT8 I1MM89 I1LL25 C6SVX5 C6SZ81 C6TC92 C6TLV6 I1MDY5 I1LZ47 A0A0R0LHX3 A0A0R0GYG1 C6TEP1 I1KXW9 I1MQ76 I1JWW7 I1JUK7 C6T883 M1FP70 Q2PMT9 A0A0R0GYV0 C6SZ18 I1M7C7 Q2PMR3 I1KSB8 K7MYU5 A0A0R4J305 I1MXX5 I1NIR6 I1MRI6 Q2PMQ4 C6T463 I1JMJ8 C6T2Y2 A0A0R0IU60 I1MJL6 A0A0R0L3E1 A0A0R0LJG5 I1MJ28 I1MUZ7 C6SWP9 I1MPT8 C6SZ58 C6T0E8 I1NH37 C6TC72 …
	cell part	3	GO:0044464	374	5509	431	9842	1.55	5.78364e-45	44.24	K7LZZ5 I1JS37 C6T3R4 C6TGA6 I1L8R1 I1MTZ0 C6SWI3 I1LPC3 Q2PMT8 I1MM89 I1LL25 C6SVX5 C6SZ81 C6TC92 C6TLV6 I1MDY5 I1LZ47 A0A0R0LHX3 A0A0R0GYG1 C6TEP1 I1KXW9 I1MQ76 I1JWW7 I1JUK7 C6T883 M1FP70 Q2PMT9 A0A0R0GYV0 C6SZ18 I1M7C7 Q2PMR3 I1KSB8 K7MYU5 A0A0R4J305 I1MXX5 I1NIR6 I1MRI6 Q2PMQ4 C6T463 I1JMJ8 C6T2Y2 A0A0R0IU60 I1MJL6 A0A0R0L3E1 A0A0R0LJG5 I1MJ28 I1MUZ7 C6SWP9 I1MPT8 C6SZ58 C6T0E8 I1NH37 C6TC72 …
Molecular Function	structural constituent of ribosome	3	GO:0003735	135	691	1079	41047	7.43	1e-175	175	I1JS37 I1KTK0 C6T3R4 C6T0H9 I1MMI6 C6TMB5 I1N954 I1KQ69 I1L8R1 A0A0R0I4H2 C6TJH2 C6THQ5 I1JM69 I1LPI1 I1MU00 I1MM89 C6SVX5 C6SZ81 C6TLV6 I1LZ47 C6TEP1 C6F117 I1JW21 I1JWW7 C6T883 A0A0R0GYV0 C6SZ18 A0A0R0I6D2 I1M7C7 Q2PMR3 Q2PMQ2 C6SW56 I1KSB8 P07134 I1KLM1 I1L4B6 C6T463 I1MJL6 I1N7R4 A0A0R0G342 I1MPT8 C6SX86 C6T0E8 I1NH37 C6T064 K7MBK8 K7LG20 I1MG31 I1MCQ9 C6T3K3 Q6SPR2 I1MEB4 C6SW35 Q2PMP8 Q2PMP…
	structural molecule activity	2	GO:0005198	139	800	1079	41047	6.61	3.44569e-12	11.46	I1JS37 I1KTK0 C6T3R4 C6T0H9 I1MMI6 C6TMB5 I1N954 I1KQ69 I1L8R1 A0A0R0I4H2 C6TJH2 C6THQ5 K7MB75 I1JM69 I1LPI1 I1MU00 I1MM89 C6SVX5 C6SZ81 C6TLV6 I1LZ47 C6TEP1 C6F117 I1JW21 I1JWW7 C6T883 A0A0R0GYV0 C6SZ18 A0A0R0I6D2 I1M7C7 Q2PMR3 Q2PMQ2 C6SW56 I1KSB8 P07134 I1KLM1 I1L4B6 C6T463 I1MJL6 I1N7R4 A0A0R0G342 I1MPT8 C6SX86 C6T0E8 I1NH37 C6T064 K7MBK8 K7LG20 I1KVR7 I1MG31 I1MCQ9 C6T3K3 Q6SPR2 I1MEB4 C6SW3…
	NAD binding	6	GO:0051287	29	190	1079	41047	5.81	1.00975e-12	12	I1K3S5 I1K7A8 I1JB64 I1KGN9 A0A0R0K5X0 K7LS11 B0M1A3 I1ML66 I1KS65 I1KC70 I1JST2 I1M005 I1ND31 I1N843 I1LEI9 I1KHZ3 I1MM09 I1KC67 I1NC94 Q06197 A0A0R0KA84 K7M3M7 I1MKN2 K7MPA8 Q2PMN8 A0A0R0F8X5 I1K5I3 Q84L66 I1JMI9
	hydrogen ion transmembrane transporter activity	9	GO:0015078	33	253	1079	41047	4.96	1.59617e-12	11.8	C6TIG2 Q01915 C6T308 I1L0V0 M1FP70 C6SYF3 C6SZJ2 A0A0R4J4C8 I1MBM5 I1KQU9 Q2PMV0 Q2PMS8 Q2PMT1 I1MFH3 I1KVU0 I1LJ94 I1K0B2 C6SWW6 A0A0R0JKU3 P69195 I1K6C1 K7LWI3 I1KPT1 I1NFS4 I1JML1 C6SXM9 I1KPH3 I1KJH7 C6SZG8 I1M100 C6SYC1 I1MJN7 I1KVB5
	ligase activity	3	GO:0016874	39	401	1079	41047	3.7	4.25204e-12	11.37	I1LBD0 I1NES7 I1MFC4 A0A0R0FF83 I1MPJ4 I1LDV5 A0A368UK73 I1K6J2 I1LFG6 K7M864 A0A0R0F9I6 I1KPU2 I1LPC3 I1NBI4 A0A0R0FGB9 I1KNG6 I1K506 I1K099 I1LXN6 I1M984 A0A0R0I0P7 I1L9B1 I1LBE7 I1KM07 I1N846 K7M828 I1L692 O23960 I1KNA2 Q9FUK4 I1KZJ9 I1NIY6 K7MTE4 I1LEV5 I1KQ70 I1MRI6 A0A0R0LJG5 I1MEQ1 I1MZA8
	coenzyme binding	4	GO:0050662	57	694	1079	41047	3.12	1.8153e-17	16.74	I1K7A8 A0A0R0K5X0 K7LS11 Q41219 I1ML66 I1JR38 I1MTH5 O81413 I1N9S7 I1JST2 I1J9S1 I1L838 I1N843 I1LEI9 I1KHZ3 A0A0R0HR30 I1MRV6 I1LKW8 A0A0R0KA84 Q06197 I1NC94 I1MBN8 I1NBQ5 I1MKN2 Q2PMN8 I1LPL0 A0A0R4J4L1 I1LHR8 I1K5I3 I1JMI9 I1K3S5 I1JB64 I1L899 A0A0R0KIG7 I1LJ50 I1KGN9 B0M1A3 I1N344 A0A0R0I177 I1KS65 I1KC70 I1MVX7 I1KS56 I1M005 K7MVB9 I1ND31 I1JFA6 I1MM09 I1KC67 I1MNX4 A0A0R0F859 K7M3M7 A0A0R0G…
	cofactor binding	3	GO:0048037	82	1053	1079	41047	2.96	3.49931e-12	11.46	I1K7A8 A0A0R4J3Y9 A0A0R0IHS1 A0A0R0K5X0 I1MD26 K7LS11 I1ML66 I1JR38 A0A368UHM9 C6TD66 I1J9S1 I1N843 I1KHZ3 A8C8H5 K7MEB2 A0A0R0HR30 Q06197 I1JSD2 I1MSB3 I1NBQ5 I1MKN2 I1JC65 I1LPL0 I1LIN0 A0A0R4J4L1 I1K5I3 I1JMI9 I1K3S5 I1KGN9 B0M1A3 A0A0R0FQN0 I1KS65 A0A0R0I177 C6ZJZ0 I1KS56 I1M005 K7MVB9 I1ND31 I1KC67 I1MNX4 K7M3M7 I1KHJ4 A0A0R0GCX0 A0A0R0F8X5 K7LI86 A0A0R0EY92 B0M1B1 C6ZJY7 I1MB25 Q41219 I1MTH…
	oxidoreductase activity	3	GO:0016491	232	3491	1079	41047	2.53	5.8556e-38	37.23	C6TIG2 I1MHH0 A0A0R0IWN3 I1L7H7 I1L0V0 I1KAJ5 B3TDK9 A0A0R0K5X0 I1ML66 I1KEL7 I1N1G8 I1LUZ9 I1KPH6 I1KDX9 I1J9S1 I1KH67 I1N843 C6TIQ5 I1KHZ3 Q2PMM9 Q06197 I1M7C1 I1M393 A0A0R4J2L5 I1MKN2 I1KNX5 I1LPL0 I1LCI4 I1J6L0 A0A0R4J2L9 A0A0R0H535 I1LJJ4 C6T5E5 I1LRA0 I1M0B5 A0A0R0EAL6 I1K7N6 I1NAI6 I1JY99 I1KGN9 A0A0R4J365 A0A0R0K737 B0M1A3 I1MBM5 A0A0R0I177 I1JCG8 C6SVF6 I1KL87 A5JVZ7 I1M005 I1LBB9 K7MVB9…
Biological Process	glycerol ether metabolic process	6	GO:0006662	11	22	973	26761	13.75	6.79227e-11	10.17	C6SVT5 I1N4A4 C6SZZ6 I1K7N6 I1M393 A0A0R0HFK6 I1LUZ9 I1KDX9 I1NF61 I1NH29 I1JYY2
	glycosyl compound biosynthetic process	6	GO:1901659	33	152	973	26761	5.97	1.40055e-12	11.85	I1K937 A0A0R4J4C8 I1LZ92 I1JZT5 Q2PMS8 I1MFH3 I1MTP0 K7MKQ2 I1K0B2 K7LWI3 I1NFS4 I1LLC6 I1KJH7 I1M100 I1MJN7 Q39839 C6T308 Q01915 I1K081 C6SYF3 M1FP70 C6SZJ2 Q2PMV0 I1MWG2 Q2PMT1 I1KCP1 A0A0R0JKU3 P69195 C6T4F9 I1KPT1 I1JML1 C6SXM9 C6SYC1
	hydrogen transport	6	GO:0006818	29	139	973	26761	5.74	1.01497e-12	11.99	Q01915 C6T308 K7ML14 A0A0R0IQF0 M1FP70 C6SYF3 C6SZJ2 A0A0R4J4C8 Q2PMV0 Q2PMS8 Q2PMT1 I1MFH3 I1KVU0 I1LJ94 I1K0B2 A0A0R0JKU3 I1LF60 P69195 I1K6C1 K7LWI3 I1KPT1 I1NFS4 I1JML1 C6SXM9 I1KPH3 I1KJH7 I1M100 C6SYC1 I1MJN7
	ribose phosphate biosynthetic process	7	GO:0046390	34	167	973	26761	5.6	8.75855e-13	12.06	I1K937 A0A0R4J4C8 I1JZT5 Q2PMS8 I1MFH3 I1MTP0 K7MKQ2 I1K0B2 K7LWI3 I1NFS4 I1LLC6 I1K506 I1KJH7 I1M100 I1MJN7 Q39839 C6T308 Q01915 I1K081 C6SYF3 M1FP70 C6SZJ2 Q2PMV0 I1MWG2 Q2PMT1 I1KCP1 A0A0R0JKU3 C6T4F9 P69195 I1KPT1 I1JML1 C6SXM9 C6SYC1 I1MZA8
	purine-containing compound biosynthetic process	6	GO:0072522	37	195	973	26761	5.22	1.59761e-12	11.8	A0A0R4J332 I1K937 A0A0R4J4C8 I1LZ92 I1JZT5 Q2PMS8 I1MFH3 I1MTP0 K7MKQ2 I1K0B2 K7LWI3 I1NFS4 I1K506 I1KJH7 I1M100 I1MJN7 Q39839 C6T308 I1LBE7 Q01915 I1K081 C6SYF3 M1FP70 C6SZJ2 Q2PMV0 I1MWG2 Q2PMT1 I1KCP1 A0A368UIA0 A0A0R0JKU3 C6T4F9 P69195 I1KPT1 I1JML1 C6SXM9 C6SYC1 I1MZA8
	peptide biosynthetic process	7	GO:0043043	176	1017	973	26761	4.76	1.9085e-84	83.72	I1JS37 I1KTK0 C6T3R4 C6T0H9 I1MMI6 C6TMB5 I1N954 I1KQ69 I1L8R1 A0A0R0I4H2 C6TJH2 C6THQ5 P34811 I1LPC3 I1JM69 I1LPI1 I1MU00 I1MM89 C6SVX5 I1KNG6 C6SZ81 C6TLV6 I1LZ47 A0A0R0LHX3 I1L9B1 C6TEP1 C6F117 I1JW21 I1JWW7 C6T883 A0A0R0GYV0 C6SZ18 A0A0R0I6D2 I1M7C7 Q2PMR3 Q2PMQ2 C6SW56 I1KSB8 P07134 I1KLM1 I1L4B6 I1MRI6 C6T463 I1MJL6 A0A0R0LJG5 I1N7R4 A0A0R0G342 I1MPT8 C6SX86 C6T0E8 I1NB26 I1NH37 C6T064 K7MB…
	peptide metabolic process	6	GO:0006518	181	1056	973	26761	4.71	4.07685e-12	11.39	I1JS37 I1KTK0 C6T3R4 C6T0H9 I1MMI6 C6TMB5 I1N954 I1KQ69 I1L8R1 A0A0R0I4H2 C6TJH2 C6THQ5 P34811 I1LPC3 I1JM69 I1LPI1 I1MU00 I1MM89 C6SVX5 I1KNG6 C6SZ81 C6TLV6 I1LZ47 A0A0R0LHX3 I1L9B1 C6TEP1 C6F117 I1JW21 I1JWW7 C6T883 A0A0R0GYV0 C6SZ18 A0A0R0I6D2 I1M7C7 Q2PMR3 Q2PMQ2 C6SW56 I1KSB8 P07134 I1KLM1 I1L4B6 I1MRI6 C6T463 I1MJL6 A0A0R0LJG5 I1N7R4 A0A0R0G342 I1MPT8 C6SX86 C6T0E8 I1NB26 I1NH37 C6T064 K7MB…
	amide biosynthetic process	6	GO:0043604	180	1093	973	26761	4.53	5.43976e-12	11.26	I1JS37 I1KTK0 C6T3R4 C6T0H9 I1MMI6 C6TMB5 I1N954 I1KQ69 I1L8R1 A0A0R0I4H2 C6TJH2 C6THQ5 P34811 I1LPC3 I1JM69 I1LPI1 I1MU00 I1MM89 C6SVX5 I1KNG6 C6SZ81 C6TLV6 I1LZ47 A0A0R0LHX3 I1L9B1 C6TEP1 C6F117 I1JW21 I1JWW7 C6T883 A0A0R0GYV0 C6SZ18 A0A0R0I6D2 I1M7C7 Q2PMR3 Q2PMQ2 C6SW56 I1KSB8 P07134 I1KLM1 I1L4B6 I1MRI6 C6T463 I1MJL6 A0A0R0LJG5 I1N7R4 A0A0R0G342 I1MPT8 C6SX86 C6T0E8 I1NB26 I1NH37 C6T064 K7MB…
	ribose phosphate metabolic process	6	GO:0019693	69	425	973	26761	4.47	2.18192e-12	11.66	I1KMC2 K7LZZ5 I1KTX8 I1KPH6 I1JZT5 I1KVU0 I1K0B2 Q2PMM9 K7LWI3 A0A0R4J669 I1LLC6 I1LJ68 C6SZG8 K7K8T8 I1LZE1 I1MJN7 Q39839 Q01915 A0A0R0K737 M1FP70 I1MB71 Q2PMV0 I1MWG2 A0A368UH36 I1KWM7 I1LF60 I1KPT1 C6TK33 I1NAI7 A0A0R0G6T3 I1K937 A0A0R4J4C8 I1JH86 Q2PMS8 I1MFH3 K7MKQ2 I1MTP0 K7MVZ6 I1L964 I1NFS4 I1KJH7 I1K506 A0A0R0GEU1 I1M100 A0A0R0KPC8 A0A0R0GFW6 I1JSJ3 C6T7V6 K7MIR3 C6T308 C6TBQ2 A0A0R0EPH6…
	nucleoside metabolic process	7	GO:0009116	68	474	973	26761	3.95	2.48701e-12	11.6	I1KMC2 K7LZZ5 A0A0R4J332 I1KTX8 I1LZ92 I1JZT5 I1KVU0 I1K0B2 Q2PMM9 K7LWI3 A0A0R4J669 I1LLC6 I1LJ68 C6SZG8 K7K8T8 I1LZE1 I1MJN7 Q39839 I1K3S5 Q01915 M1FP70 I1KS65 I1MB71 Q2PMV0 I1MWG2 A0A368UH36 I1LF60 I1KPT1 C6TK33 I1NAI7 A0A0R0G6T3 I1K937 A0A0R4J4C8 I1JH86 Q2PMS8 I1MFH3 A0A0R0J309 K7MKQ2 I1MTP0 K7MVZ6 I1L964 I1NFS4 I1KJH7 A0A0R0GEU1 I1M100 A0A0R0GFW6 I1JSJ3 C6T7V6 K7MIR3 C6T308 C6TBQ2 A0A0R0EPH6…
	nucleoside phosphate metabolic process	7	GO:0006753	71	542	973	26761	3.6	1.81499e-12	11.74	I1KMC2 K7LZZ5 I1KTX8 I1KPH6 I1JZT5 I1KVU0 I1K0B2 Q2PMM9 K7LWI3 A0A0R4J669 I1LLC6 I1LJ68 C6SZG8 K7K8T8 I1LZE1 I1MJN7 Q39839 Q01915 A0A0R0K737 M1FP70 I1MB71 Q2PMV0 I1MWG2 A0A368UH36 I1KWM7 I1LF60 I1KPT1 C6TK33 I1NAI7 A0A0R0G6T3 I1K937 A0A0R4J4C8 I1JH86 Q2PMS8 I1MFH3 A0A0R0J309 K7MKQ2 I1MTP0 K7MVZ6 I1L964 I1NFS4 I1KJH7 I1K506 A0A0R0GEU1 I1M100 A0A0R0KPC8 A0A0R0GFW6 I1JSJ3 C6T7V6 K7MIR3 C6T308 C6TBQ2…
	carboxylic acid metabolic process	7	GO:0019752	147	1347	973	26761	3	2.1023e-35	34.68	I1M6P9 I1L7H7 A0A0R0K5X0 I1MD26 I1LXY1 I1KTX8 I1LCU6 Q06197 I1LPC3 I1KNG6 A0A0R4J2L9 A0A0R0H535 I1L9B1 A0A0R4J2N2 I1K3S5 I1JUK7 I1MB71 I1L692 I1KL87 K7MVB9 I1MJX0 I1JWK3 I1N0T6 I1NC67 I1MJI9 I1MRI6 C6TK33 A0A0R0JBY6 A0A0R0LJG5 C6T988 I1MUZ7 C6ZJY7 A0A0R0G6T3 A0A368UK73 I1LFG6 Q42800 C6SZE2 Q02909 A0A0R0FGB9 I1LHR8 I1K099 A0A0R0GFW6 A0A0R0I0P7 A0A0R0EPH6 I1MR41 A0A0R0G3L8 I1MXB1 A0A0R0HK34 C6TMV9 …
	oxoacid metabolic process	6	GO:0043436	148	1385	973	26761	2.94	2.917e-34	33.54	I1M6P9 I1L7H7 A0A0R0K5X0 I1MD26 I1LXY1 I1KTX8 I1LCU6 Q06197 I1LPC3 I1KNG6 A0A0R4J2L9 A0A0R0H535 I1L9B1 A0A0R4J2N2 I1K3S5 I1JUK7 I1MB71 I1L692 I1KL87 K7MVB9 I1MJX0 I1JWK3 I1N0T6 I1NC67 I1MJI9 I1MRI6 C6TK33 A0A0R0JBY6 A0A0R0LJG5 C6T988 I1MUZ7 C6ZJY7 A0A0R0G6T3 A0A368UK73 I1LFG6 Q42800 C6SZE2 Q02909 A0A0R0FGB9 I1LHR8 I1K099 A0A0R0GFW6 A0A0R0I0P7 A0A0R0EPH6 I1MR41 A0A0R0G3L8 I1MXB1 A0A0R0HK34 C6TMV9 …
	cellular macromolecule biosynthetic process	6	GO:0034645	187	1971	973	26761	2.61	2.06962e-11	10.68	I1JS37 I1KTK0 C6T3R4 C6T0H9 I1K7A1 I1MMI6 C6TMB5 I1N954 I1KQ69 I1L8R1 A0A0R0I4H2 C6TJH2 C6THQ5 I1K764 P34811 I1LPC3 I1JM69 I1LPI1 I1MU00 I1MM89 C6SVX5 I1KNG6 C6SZ81 C6TLV6 I1LZ47 A0A0R0LHX3 I1L9B1 C6TEP1 C6F117 I1JW21 I1JWW7 C6T883 A0A0R0GYV0 C6SZ18 A0A0R0I6D2 I1M7C7 Q2PMR3 Q2PMQ2 C6SW56 I1KSB8 P07134 I1KLM1 I1L4B6 I1MRI6 C6T463 I1MJL6 A0A0R0LJG5 I1N7R4 A0A0R0G342 I1MPT8 C6SX86 C6T0E8 I1NB26 I1NH…

## Sheet: ident GO2Protein
GO Terms Level 1	GO Terms ID	GO Terms Level	GO Terms Description	Fisher's exact test P value	Protein accession	Position	Amino acid	Protein description	Gene name	Modified sequence					_x000D_
Cellular Component	GO:0019867	3	outer membrane	0.0065233	I1K1X3	74	K	Mitochondrial import receptor subunit TOM20 OS=Glycine soja OX=3848 GN=D0Y65_011610 PE=4 SV=1	100819858	LEEALAVNPK(1)K					_x000D_
Cellular Component	GO:0019867	3	outer membrane	0.0065233	I1K1X3	19	K	Mitochondrial import receptor subunit TOM20 OS=Glycine soja OX=3848 GN=D0Y65_011610 PE=4 SV=1	100819858	K(1)AAEAEYEK					_x000D_
Cellular Component	GO:0019867	3	outer membrane	0.0065233	I1KXQ3	21	K	Mitochondrial outer membrane protein porin of 36 kDa OS=Glycine soja OX=3848 GN=D0Y65_022068 PE=4 SV=1	100787662	DLLFK(1)DYQNDHK					_x000D_
Cellular Component	GO:0019867	3	outer membrane	0.0065233	I1KXQ3	70	K	Mitochondrial outer membrane protein porin of 36 kDa OS=Glycine soja OX=3848 GN=D0Y65_022068 PE=4 SV=1	100787662	NITTDVK(1)VDTNSNLR					_x000D_
Cellular Component	GO:0019867	3	outer membrane	0.0065233	I1KXQ3	3	K	Mitochondrial outer membrane protein porin of 36 kDa OS=Glycine soja OX=3848 GN=D0Y65_022068 PE=4 SV=1	100787662	VK(1)GPGLYSDIGK					_x000D_
Cellular Component	GO:0019867	3	outer membrane	0.0065233	I1KXQ3	13	K	Mitochondrial outer membrane protein porin of 36 kDa OS=Glycine soja OX=3848 GN=D0Y65_022068 PE=4 SV=1	100787662	GPGLYSDIGK(1)R					_x000D_
Cellular Component	GO:0019867	3	outer membrane	0.0065233	I1KXQ3	264	K	Mitochondrial outer membrane protein porin of 36 kDa OS=Glycine soja OX=3848 GN=D0Y65_022068 PE=4 SV=1	100787662	FSLVGEVDTGAIEK(1)SAK					_x000D_
Cellular Component	GO:0019867	3	outer membrane	0.0065233	I1N628	236	K	Mitochondrial outer membrane protein porin of 34 kDa OS=Glycine soja OX=3848 GN=D0Y65_050203 PE=4 SV=1	100170756	VNNLGK(1)ANALIQHEWRPR					_x000D_
Cellular Component	GO:0019867	3	outer membrane	0.0065233	C5NTE7	57	K	Rsdv1 resistance like protein	Rsdv1-like	FDFTK(1)MLNQK					_x000D_
Cellular Component	GO:0019867	3	outer membrane	0.0065233	I1LYP2	35	K	Mitochondrial import receptor subunit TOM22 like 2 OS=Glycine soja OX=3848 GN=D0Y65_036526 PE=4 SV=1	100796059	GK(1)EAAGDAAFVAK					_x000D_
Cellular Component	GO:0019867	3	outer membrane	0.0065233	C6TAH8	194	K	Mitochondrial outer membrane protein porin 2 isoform A OS=Glycine soja OX=3848 GN=D0Y65_002031 PE=4 SV=1	100818855	ASYLHHLDLLK(1)K					_x000D_
Cellular Component	GO:0019867	3	outer membrane	0.0065233	C6TAH8	97	K	Mitochondrial outer membrane protein porin 2 isoform A OS=Glycine soja OX=3848 GN=D0Y65_002031 PE=4 SV=1	100818855	TIASFK(1)LPDYNSGK					_x000D_
Cellular Component	GO:0019867	3	outer membrane	0.0065233	C6TAH8	264	K	Mitochondrial outer membrane protein porin 2 isoform A OS=Glycine soja OX=3848 GN=D0Y65_002031 PE=4 SV=1	100818855	ALDK(1)NPR					_x000D_
Cellular Component	GO:0019867	3	outer membrane	0.0065233	C6TAH8	236	K	Mitochondrial outer membrane protein porin 2 isoform A OS=Glycine soja OX=3848 GN=D0Y65_002031 PE=4 SV=1	100818855	LNNHGK(1)LGALLQHEIIPK					_x000D_
Cellular Component	GO:0019867	3	outer membrane	0.0065233	I1MSR7	16	K	Mitochondrial outer membrane protein porin 6 isoform A OS=Glycine soja OX=3848 GN=D0Y65_045057 PE=4 SV=1	100797369	AK(1)DLLYK					_x000D_
Cellular Component	GO:0019867	3	outer membrane	0.0065233	I1MDC4	291	K	Bac_surface_Ag domain-containing protein	100776079	YVHNEILDMLK(1)R					_x000D_
Cellular Component	GO:0019867	3	outer membrane	0.0065233	I1MDC4	746	K	Bac_surface_Ag domain-containing protein	100776079	GVK(1)GNPTEVYR					_x000D_
Cellular Component	GO:0098800	13	inner mitochondrial membrane protein complex	4.08833e-10	C6SWW6	97	K	"Cytochrome c oxidase subunit 6a, mitochondrial isoform A OS=Glycine soja OX=3848 GN=D0Y65_045949 PE=3 SV=1"	100499808	EFPWGPDGLFETK(1)HHDEH					_x000D_
Cellular Component	GO:0098800	13	inner mitochondrial membrane protein complex	4.08833e-10	K7LZZ5	58	K	Cytochrome b-c1 complex subunit 9 OS=Glycine soja OX=3848 GN=D0Y65_030793 PE=4 SV=1	100792906	IWEHNNVGK(1)R					_x000D_
Cellular Component	GO:0098800	13	inner mitochondrial membrane protein complex	4.08833e-10	C6TBQ2	57	K	Cytochrome b-c1 complex subunit 9 OS=Glycine soja OX=3848 GN=D0Y65_007651 PE=4 SV=1	100780417	LWEANNVGK(1)R					_x000D_
Cellular Component	GO:0098800	13	inner mitochondrial membrane protein complex	4.08833e-10	K7MJ66	7	K	NADH dehydrogenase [ubiquinone] 1 beta subcomplex subunit 3-B OS=Glycine soja OX=3848 GN=D0Y65_044457 PE=4 SV=1	100306452	GSGSGK(1)HTGEFFR					_x000D_
Cellular Component	GO:0098800	13	inner mitochondrial membrane protein complex	4.08833e-10	I1KPT1	77	K	F-type H+-transporting ATPase subunit g OS=Vigna unguiculata OX=3917 GN=DEO72_LG2g5556 PE=4 SV=1	GLYMA_08G030200	ELDYVK(1)NLWK					_x000D_
Cellular Component	GO:0098800	13	inner mitochondrial membrane protein complex	4.08833e-10	M1FP70	53	K	ATPase subunit 4	atp4	SLGK(1)TFK					_x000D_
Cellular Component	GO:0098800	13	inner mitochondrial membrane protein complex	4.08833e-10	M1FP70	151	K	ATPase subunit 4	atp4	LQDDLGTK(1)FHLLVR					_x000D_
Cellular Component	GO:0098800	13	inner mitochondrial membrane protein complex	4.08833e-10	C6SYF3	77	K	F-type H+-transporting ATPase subunit g OS=Vigna unguiculata OX=3917 GN=DEO72_LG2g5556 PE=4 SV=1	100306205	ELDYAK(1)NLWK					_x000D_
Cellular Component	GO:0098800	13	inner mitochondrial membrane protein complex	4.08833e-10	I1NFS4	182	K	ATP synthase subunit beta	100789705	IINVIGEPIDDK(1)GEINTEHYLPIHR					_x000D_
Cellular Component	GO:0098800	13	inner mitochondrial membrane protein complex	4.08833e-10	I1NFS4	284	K	ATP synthase subunit beta	100789705	EMIESGVIK(1)LGDK					_x000D_
Cellular Component	GO:0098800	13	inner mitochondrial membrane protein complex	4.08833e-10	I1NFS4	293	K	ATP synthase subunit beta	100789705	QSESK(1)CALVYGQMNEPPGAR					_x000D_
Cellular Component	GO:0098800	13	inner mitochondrial membrane protein complex	4.08833e-10	C6SZJ2	100	K	"ATP synthase subunit d, mitochondrial"	100500032	FVDTVTPQYK(1)TK					_x000D_
Cellular Component	GO:0098800	13	inner mitochondrial membrane protein complex	4.08833e-10	C6SZJ2	14	K	"ATP synthase subunit d, mitochondrial"	100500032	VTDVAFK(1)VGR					_x000D_
Cellular Component	GO:0098800	13	inner mitochondrial membrane protein complex	4.08833e-10	A0A0R4J4C8	69	K	ATP synthase subunit beta	100797948	K(1)ELGGGGK					_x000D_
Cellular Component	GO:0098800	13	inner mitochondrial membrane protein complex	4.08833e-10	A0A0R4J4C8	182	K	ATP synthase subunit beta	100797948	IINVIGEPIDAK(1)GEINTEHYLPIHR					_x000D_
Cellular Component	GO:0098800	13	inner mitochondrial membrane protein complex	4.08833e-10	A0A0R4J4C8	455	K	ATP synthase subunit beta	100797948	GVQK(1)VLQNYK					_x000D_
Cellular Component	GO:0098800	13	inner mitochondrial membrane protein complex	4.08833e-10	A0A0R4J4C8	288	K	ATP synthase subunit beta	100797948	LDDK(1)QSESK					_x000D_
Cellular Component	GO:0098800	13	inner mitochondrial membrane protein complex	4.08833e-10	A0A0R4J4C8	293	K	ATP synthase subunit beta	100797948	QSESK(1)CALVYGQMNEPPGAR					_x000D_
Cellular Component	GO:0098800	13	inner mitochondrial membrane protein complex	4.08833e-10	C6SXM9	57	K	"ATP synthase subunit epsilon, mitochondrial OS=Glycine soja OX=3848 GN=D0Y65_016482 PE=4 SV=1"	100306025	WVDAK(0.984)PEK(0.016)PTIR					_x000D_
Cellular Component	GO:0098800	13	inner mitochondrial membrane protein complex	4.08833e-10	C6SYC1	149	K	"ATP synthase subunit d, mitochondrial"	100306184	LSTMTADEYFEK(1)HPELR					_x000D_
Cellular Component	GO:0098800	13	inner mitochondrial membrane protein complex	4.08833e-10	C6SYC1	116	K	"ATP synthase subunit d, mitochondrial"	100306184	EAEEK(1)SLK					_x000D_
Cellular Component	GO:0098800	13	inner mitochondrial membrane protein complex	4.08833e-10	C6SYC1	80	K	"ATP synthase subunit d, mitochondrial"	100306184	LVDMYK(1)EHYESIEIPK					_x000D_
Cellular Component	GO:0098800	13	inner mitochondrial membrane protein complex	4.08833e-10	C6SYC1	100	K	"ATP synthase subunit d, mitochondrial"	100306184	FVDTVTPQYK(1)PK					_x000D_
Cellular Component	GO:0098800	13	inner mitochondrial membrane protein complex	4.08833e-10	C6SYC1	135	K	"ATP synthase subunit d, mitochondrial"	100306184	EIAEVQELK(1)K					_x000D_
Cellular Component	GO:0005737	6	cytoplasm	2.62219e-67	K7LZZ5	58	K	Cytochrome b-c1 complex subunit 9 OS=Glycine soja OX=3848 GN=D0Y65_030793 PE=4 SV=1	100792906	IWEHNNVGK(1)R					_x000D_
Cellular Component	GO:0005737	6	cytoplasm	2.62219e-67	I1JS37	32	K	60S acidic ribosomal protein P1-3 OS=Glycine soja OX=3848 GN=D0Y65_008285 PE=3 SV=1	GLYMA_03G260900	ISTLLK(1)TAK					_x000D_
Cellular Component	GO:0005737	6	cytoplasm	2.62219e-67	C6T3R4	103	K	60S ribosomal protein L27	100527246	DAVTPDVLATK(1)DK					_x000D_
Cellular Component	GO:0005737	6	cytoplasm	2.62219e-67	I1L8R1	259	K	Ribos_L4_asso_C domain-containing protein	100786828	FVVWTK(1)SAFEK					_x000D_
Cellular Component	GO:0005737	6	cytoplasm	2.62219e-67	I1L8R1	264	K	Ribos_L4_asso_C domain-containing protein	100786828	SAFEK(1)LDSIYGSFDKPSEK					_x000D_
Cellular Component	GO:0005737	6	cytoplasm	2.62219e-67	I1L8R1	288	K	Ribos_L4_asso_C domain-containing protein	100786828	PK(1)MVNSDLAR					_x000D_
Cellular Component	GO:0005737	6	cytoplasm	2.62219e-67	I1LPC3	701	K	"Isoleucine--tRNA ligase, cytoplasmic OS=Glycine soja OX=3848 GN=D0Y65_033121 PE=3 SV=1"	100791830	FLVQNAK(1)R					_x000D_
Cellular Component	GO:0005737	6	cytoplasm	2.62219e-67	I1LPC3	871	K	"Isoleucine--tRNA ligase, cytoplasmic OS=Glycine soja OX=3848 GN=D0Y65_033121 PE=3 SV=1"	100791830	HNK(0.002)PLK(0.998)TPLR					_x000D_
Cellular Component	GO:0005737	6	cytoplasm	2.62219e-67	I1LPC3	1148	K	"Isoleucine--tRNA ligase, cytoplasmic OS=Glycine soja OX=3848 GN=D0Y65_033121 PE=3 SV=1"	100791830	SEFQDGNGK(1)K					_x000D_
Cellular Component	GO:0005737	6	cytoplasm	2.62219e-67	I1MM89	132	K	40S ribosomal protein S8	100527664	K(1)ETAEEGAAAVAVEEAK					_x000D_
Cellular Component	GO:0005737	6	cytoplasm	2.62219e-67	I1LL25	159	K	"RuBisCO large subunit-binding protein subunit alpha, chloroplastic isoform A OS=Glycine soja OX=3848 GN=D0Y65_030247 PE=3 SV=1"	100806471	LGLLSVTSGANPVSLK(1)R					_x000D_
Cellular Component	GO:0005737	6	cytoplasm	2.62219e-67	I1LL25	542	K	"RuBisCO large subunit-binding protein subunit alpha, chloroplastic isoform A OS=Glycine soja OX=3848 GN=D0Y65_030247 PE=3 SV=1"	100806471	YENLVEAGVIDPAK(1)VTR					_x000D_
Cellular Component	GO:0005737	6	cytoplasm	2.62219e-67	I1LL25	181	K	"RuBisCO large subunit-binding protein subunit alpha, chloroplastic isoform A OS=Glycine soja OX=3848 GN=D0Y65_030247 PE=3 SV=1"	100806471	PVK(1)GGDDIK					_x000D_
Cellular Component	GO:0005737	6	cytoplasm	2.62219e-67	I1LL25	90	K	"RuBisCO large subunit-binding protein subunit alpha, chloroplastic isoform A OS=Glycine soja OX=3848 GN=D0Y65_030247 PE=3 SV=1"	100806471	NVVLDEFGSPK(1)VVNDGVTIAR					_x000D_
Cellular Component	GO:0005737	6	cytoplasm	2.62219e-67	I1LL25	369	K	"RuBisCO large subunit-binding protein subunit alpha, chloroplastic isoform A OS=Glycine soja OX=3848 GN=D0Y65_030247 PE=3 SV=1"	100806471	ITISK(1)DSTTIIADAATK					_x000D_
Cellular Component	GO:0005737	6	cytoplasm	2.62219e-67	I1LL25	381	K	"RuBisCO large subunit-binding protein subunit alpha, chloroplastic isoform A OS=Glycine soja OX=3848 GN=D0Y65_030247 PE=3 SV=1"	100806471	DSTTIIADAATK(1)DELQAR					_x000D_
Cellular Component	GO:0005737	6	cytoplasm	2.62219e-67	I1LL25	122	K	"RuBisCO large subunit-binding protein subunit alpha, chloroplastic isoform A OS=Glycine soja OX=3848 GN=D0Y65_030247 PE=3 SV=1"	100806471	EVASK(1)TNDSAGDGTTTASVLAR					_x000D_
Cellular Component	GO:0005737	6	cytoplasm	2.62219e-67	I1LL25	268	K	"RuBisCO large subunit-binding protein subunit alpha, chloroplastic isoform A OS=Glycine soja OX=3848 GN=D0Y65_030247 PE=3 SV=1"	100806471	VLITDQK(1)ISAIK					_x000D_
Cellular Component	GO:0005737	6	cytoplasm	2.62219e-67	I1LL25	406	K	"RuBisCO large subunit-binding protein subunit alpha, chloroplastic isoform A OS=Glycine soja OX=3848 GN=D0Y65_030247 PE=3 SV=1"	100806471	KELSQTDSVYDTEK(1)LAER					_x000D_
Cellular Component	GO:0005737	6	cytoplasm	2.62219e-67	I1LL25	319	K	"RuBisCO large subunit-binding protein subunit alpha, chloroplastic isoform A OS=Glycine soja OX=3848 GN=D0Y65_030247 PE=3 SV=1"	100806471	GILNVAAIK(1)APGFGER					_x000D_
Cellular Component	GO:0005737	6	cytoplasm	2.62219e-67	I1LL25	474	K	"RuBisCO large subunit-binding protein subunit alpha, chloroplastic isoform A OS=Glycine soja OX=3848 GN=D0Y65_030247 PE=3 SV=1"	100806471	DK(1)LDDADER					_x000D_
Cellular Component	GO:0005737	6	cytoplasm	2.62219e-67	I1LL25	514	K	"RuBisCO large subunit-binding protein subunit alpha, chloroplastic isoform A OS=Glycine soja OX=3848 GN=D0Y65_030247 PE=3 SV=1"	100806471	IK(1)SGEWEVGYNAMVDR					_x000D_
Cellular Component	GO:0005737	6	cytoplasm	2.62219e-67	I1LL25	175	K	"RuBisCO large subunit-binding protein subunit alpha, chloroplastic isoform A OS=Glycine soja OX=3848 GN=D0Y65_030247 PE=3 SV=1"	100806471	TVQGLVEELEK(1)K					_x000D_
Cellular Component	GO:0005737	6	cytoplasm	2.62219e-67	C6SVX5	74	K	Ribosomal_L16 domain-containing protein	100305619	IACNK(1)YMAK					_x000D_
Cellular Component	GO:0005737	6	cytoplasm	2.62219e-67	C6SVX5	39	K	Ribosomal_L16 domain-containing protein	100305619	IYDVGMK(1)K					_x000D_
Cellular Component	GO:0005737	6	cytoplasm	2.62219e-67	C6SVX5	198	K	Ribosomal_L16 domain-containing protein	100305619	IVPDGVNAK(1)LLGCHGPLANR					_x000D_
Cellular Component	GO:0005737	6	cytoplasm	2.62219e-67	C6SVX5	183	K	Ribosomal_L16 domain-containing protein	100305619	SDYLK(1)FK					_x000D_
Cellular Component	GO:0005737	6	cytoplasm	2.62219e-67	C6SVX5	78	K	Ribosomal_L16 domain-containing protein	100305619	YMAK(1)FAGK					_x000D_
Cellular Component	GO:0005737	6	cytoplasm	2.62219e-67	C6SVX5	121	K	Ribosomal_L16 domain-containing protein	100305619	GAFGK(1)PQGTCAR					_x000D_
Cellular Component	GO:0005737	6	cytoplasm	2.62219e-67	C6SVX5	101	K	Ribosomal_L16 domain-containing protein	100305619	INK(1)MLSCAGADR					_x000D_
Cellular Component	GO:0005737	6	cytoplasm	2.62219e-67	C6SVX5	82	K	Ribosomal_L16 domain-containing protein	100305619	FAGK(1)DAFHLR					_x000D_
Cellular Component	GO:0005737	6	cytoplasm	2.62219e-67	C6SZ81	30	K	60S ribosomal protein L32-1 OS=Glycine soja OX=3848 GN=D0Y65_035772 PE=4 SV=1	100306401	ISVK(1)PSWR					_x000D_
Cellular Component	GO:0005737	6	cytoplasm	2.62219e-67	C6TLV6	187	K	40S ribosomal protein S3a	100805519	K(1)FIPEMIGK					_x000D_
Cellular Component	GO:0005737	6	cytoplasm	2.62219e-67	I1MDY5	148	K	Amidohydro-rel domain-containing protein	100797867	GSLTAGFEAYEK(1)K					_x000D_
Cellular Component	GO:0005737	6	cytoplasm	2.62219e-67	I1MDY5	449	K	Amidohydro-rel domain-containing protein	100797867	SHHSK(1)LDTNVYEGR					_x000D_
Cellular Component	GO:0005737	6	cytoplasm	2.62219e-67	I1LZ47	124	K	60S ribosomal protein L12 OS=Glycine soja OX=3848 GN=D0Y65_036652 PE=3 SV=1	100789561	SMAK(1)DLSGTIK					_x000D_
Cellular Component	GO:0005737	6	cytoplasm	2.62219e-67	C6TEP1	53	K	40S ribosomal protein S30	100306279	FVTAVVGFGK(1)K					_x000D_
Cellular Component	GO:0005737	6	cytoplasm	2.62219e-67	I1JWW7	67	K	Ribosomal_S4 domain-containing protein	100810569	NLLTLDEK(1)NPR					_x000D_
Cellular Component	GO:0005737	6	cytoplasm	2.62219e-67	I1JWW7	142	K	Ribosomal_S4 domain-containing protein	100810569	VDSQK(1)HIDFSLTSPLGGGRPGR					_x000D_
Cellular Component	GO:0005737	6	cytoplasm	2.62219e-67	I1JWW7	117	K	Ribosomal_S4 domain-containing protein	100810569	LQTLVFK(1)SGMAK					_x000D_
Cellular Component	GO:0005737	6	cytoplasm	2.62219e-67	I1JUK7	159	K	AA_kinase domain-containing protein	100780093	VNK(1)TLVSLINK					_x000D_
Cellular Component	GO:0005737	6	cytoplasm	2.62219e-67	C6T883	59	K	"30S ribosomal protein S1, chloroplastic isoform A OS=Glycine soja OX=3848 GN=D0Y65_044797 PE=4 SV=1"	100812847	K(1)LFEEAYER					_x000D_
Cellular Component	GO:0005737	6	cytoplasm	2.62219e-67	C6T883	233	K	"30S ribosomal protein S1, chloroplastic isoform A OS=Glycine soja OX=3848 GN=D0Y65_044797 PE=4 SV=1"	100812847	ELPLK(1)FVEVDEEQSR					_x000D_
Cellular Component	GO:0005737	6	cytoplasm	2.62219e-67	C6T883	189	K	"30S ribosomal protein S1, chloroplastic isoform A OS=Glycine soja OX=3848 GN=D0Y65_044797 PE=4 SV=1"	100812847	QLQAEDVTVK(1)GK					_x000D_
Cellular Component	GO:0005737	6	cytoplasm	2.62219e-67	C6T883	344	K	"30S ribosomal protein S1, chloroplastic isoform A OS=Glycine soja OX=3848 GN=D0Y65_044797 PE=4 SV=1"	100812847	NPK(1)LVFEK					_x000D_
Cellular Component	GO:0005737	6	cytoplasm	2.62219e-67	C6T883	330	K	"30S ribosomal protein S1, chloroplastic isoform A OS=Glycine soja OX=3848 GN=D0Y65_044797 PE=4 SV=1"	100812847	VSLSTK(1)K					_x000D_
Cellular Component	GO:0005737	6	cytoplasm	2.62219e-67	C6T883	331	K	"30S ribosomal protein S1, chloroplastic isoform A OS=Glycine soja OX=3848 GN=D0Y65_044797 PE=4 SV=1"	100812847	K(1)LEPTPGDMIR					_x000D_
Cellular Component	GO:0005737	6	cytoplasm	2.62219e-67	C6T883	135	K	"30S ribosomal protein S1, chloroplastic isoform A OS=Glycine soja OX=3848 GN=D0Y65_044797 PE=4 SV=1"	100812847	VK(1)HVEEAGLVPGFK					_x000D_
Cellular Component	GO:0005737	6	cytoplasm	2.62219e-67	M1FP70	53	K	ATPase subunit 4	atp4	SLGK(1)TFK					_x000D_
Cellular Component	GO:0005737	6	cytoplasm	2.62219e-67	M1FP70	151	K	ATPase subunit 4	atp4	LQDDLGTK(1)FHLLVR					_x000D_
Cellular Component	GO:0005737	6	cytoplasm	2.62219e-67	A0A0R0GYV0	138	K	"30S ribosomal protein S17, chloroplastic OS=Glycine soja OX=3848 GN=D0Y65_032766 PE=3 SV=1"	100789205	VGDIVQLQK(1)TR					_x000D_
Cellular Component	GO:0005737	6	cytoplasm	2.62219e-67	C6SZ18	6	K	40S ribosomal protein S28 OS=Glycine soja OX=3848 GN=D0Y65_007747 PE=3 SV=1	100790570	MESQVK(1)HALVVK					_x000D_
Cellular Component	GO:0005737	6	cytoplasm	2.62219e-67	C6SZ18	12	K	40S ribosomal protein S28 OS=Glycine soja OX=3848 GN=D0Y65_007747 PE=3 SV=1	100790570	HALVVK(1)VMGR					_x000D_
Cellular Component	GO:0005737	6	cytoplasm	2.62219e-67	C6SZ18	29	K	40S ribosomal protein S28 OS=Glycine soja OX=3848 GN=D0Y65_007747 PE=3 SV=1	100790570	VK(1)FLDDQNR					_x000D_
Cellular Component	GO:0005737	6	cytoplasm	2.62219e-67	I1M7C7	30	K	Ribosomal_S10 domain-containing protein	GLYMA_14G044100	ITLSSK(1)NVK					_x000D_
Cellular Component	GO:0005737	6	cytoplasm	2.62219e-67	I1M7C7	62	K	Ribosomal_S10 domain-containing protein	GLYMA_14G044100	MPTK(1)VLNITTR					_x000D_
Cellular Component	GO:0005737	6	cytoplasm	2.62219e-67	Q2PMR3	25	K	"50S ribosomal protein L33, chloroplastic"	rpl33	SVNK(1)ESTGISR					_x000D_
Cellular Component	GO:0005737	6	cytoplasm	2.62219e-67	I1KSB8	30	K	60S ribosomal protein L32-1 OS=Glycine soja OX=3848 GN=D0Y65_012415 PE=4 SV=1	100787561	ISVK(1)TNWR					_x000D_
Cellular Component	GO:0005737	6	cytoplasm	2.62219e-67	K7MYU5	348	K	Eukaryotic translation initiation factor 3 subunit A	100782598	THGASHLELEHEK(1)ER					_x000D_
Cellular Component	GO:0005737	6	cytoplasm	2.62219e-67	A0A0R4J305	25	K	AAA domain-containing protein	100788475	LLQHK(1)ELESR					_x000D_
Cellular Component	GO:0005737	6	cytoplasm	2.62219e-67	A0A0R4J305	374	K	AAA domain-containing protein	100788475	DYVIHEDFMK(1)AVR					_x000D_
Cellular Component	GO:0005737	6	cytoplasm	2.62219e-67	I1MRI6	379	K	"Isoleucine--tRNA ligase, chloroplastic/mitochondrial isoform E OS=Glycine soja OX=3848 GN=D0Y65_044688 PE=3 SV=1"	100783252	SLPEPDPSSGGNK(1)K					_x000D_
Cellular Component	GO:0005737	6	cytoplasm	2.62219e-67	C6T463	10	K	60S acidic ribosomal protein P3 OS=Glycine soja OX=3848 GN=D0Y65_012586 PE=4 SV=1	100527385	K(1)SGAEWSAK					_x000D_
Cellular Component	GO:0005737	6	cytoplasm	2.62219e-67	I1JMJ8	74	K	"10 kDa chaperonin 1, chloroplastic isoform C OS=Glycine soja OX=3848 GN=D0Y65_006735 PE=4 SV=1"	100306026	TVGGVLLPK(1)SAVK					_x000D_
Cellular Component	GO:0005737	6	cytoplasm	2.62219e-67	I1JMJ8	65	K	"10 kDa chaperonin 1, chloroplastic isoform C OS=Glycine soja OX=3848 GN=D0Y65_006735 PE=4 SV=1"	100306026	LEELSDK(1)TVGGVLLPK					_x000D_
Cellular Component	GO:0005737	6	cytoplasm	2.62219e-67	I1JMJ8	47	K	"10 kDa chaperonin 1, chloroplastic isoform C OS=Glycine soja OX=3848 GN=D0Y65_006735 PE=4 SV=1"	100306026	WEPTK(1)VVPQADR					_x000D_
Cellular Component	GO:0005737	6	cytoplasm	2.62219e-67	C6T2Y2	39	K	"Putative NADH dehydrogenase [ubiquinone] 1 alpha subcomplex subunit 5, mitochondrial OS=Glycine soja OX=3848 GN=D0Y65_024012 PE=4 SV=1"	100526984	EVLIGLYSK(1)TLK					_x000D_
Cellular Component	GO:0005737	6	cytoplasm	2.62219e-67	C6T2Y2	62	K	"Putative NADH dehydrogenase [ubiquinone] 1 alpha subcomplex subunit 5, mitochondrial OS=Glycine soja OX=3848 GN=D0Y65_024012 PE=4 SV=1"	100526984	AVESFTK(1)HR					_x000D_
Cellular Component	GO:0005737	6	cytoplasm	2.62219e-67	A0A0R0IU60	476	K	"RuBisCO large subunit-binding protein subunit beta, chloroplastic OS=Glycine soja OX=3848 GN=D0Y65_020853 PE=3 SV=1"	100777674	VDAIK(1)DSLDNDEEK					_x000D_
Cellular Component	GO:0005737	6	cytoplasm	2.62219e-67	A0A0R0IU60	179	K	"RuBisCO large subunit-binding protein subunit beta, chloroplastic OS=Glycine soja OX=3848 GN=D0Y65_020853 PE=3 SV=1"	100777674	ALVSELK(1)QMSK					_x000D_
Cellular Component	GO:0005737	6	cytoplasm	2.62219e-67	A0A0R0IU60	471	K	"RuBisCO large subunit-binding protein subunit beta, chloroplastic OS=Glycine soja OX=3848 GN=D0Y65_020853 PE=3 SV=1"	100777674	LASK(1)VDAIK					_x000D_
Cellular Component	GO:0005737	6	cytoplasm	2.62219e-67	A0A0R0IU60	485	K	"RuBisCO large subunit-binding protein subunit beta, chloroplastic OS=Glycine soja OX=3848 GN=D0Y65_020853 PE=3 SV=1"	100777674	DSLDNDEEK(1)VGADIVK					_x000D_
Cellular Component	GO:0005737	6	cytoplasm	2.62219e-67	A0A0R0IU60	55	K	"RuBisCO large subunit-binding protein subunit beta, chloroplastic OS=Glycine soja OX=3848 GN=D0Y65_020853 PE=3 SV=1"	100777674	ELHFNK(1)DGTAIK					_x000D_
Cellular Component	GO:0005737	6	cytoplasm	2.62219e-67	I1MJL6	154	K	Ribosomal_L6e_N domain-containing protein	100784101	VDISGVNVDK(0.993)FDDK(0.007)YFAK					_x000D_
Cellular Component	GO:0005737	6	cytoplasm	2.62219e-67	I1MJL6	162	K	Ribosomal_L6e_N domain-containing protein	100784101	YFAK(1)EAK					_x000D_
Cellular Component	GO:0005737	6	cytoplasm	2.62219e-67	A0A0R0L3E1	436	K	Glycerol-3-phosphate dehydrogenase OS=Glycine max OX=3847 GN=100808564 PE=3 SV=1	100808564	VAAIAQNENLGK(1)R					_x000D_
Cellular Component	GO:0005737	6	cytoplasm	2.62219e-67	A0A0R0LJG5	1044	K	"Leucine--tRNA ligase, cytoplasmic isoform B OS=Glycine soja OX=3848 GN=D0Y65_002169 PE=3 SV=1"	100812453	ENLDLIK(1)R					_x000D_
Cellular Component	GO:0005737	6	cytoplasm	2.62219e-67	I1MJ28	470	K	"RuBisCO large subunit-binding protein subunit beta, chloroplastic OS=Glycine soja OX=3848 GN=D0Y65_041990 PE=3 SV=1"	100819369	LASK(1)VDTIK					_x000D_
Cellular Component	GO:0005737	6	cytoplasm	2.62219e-67	I1MJ28	178	K	"RuBisCO large subunit-binding protein subunit beta, chloroplastic OS=Glycine soja OX=3848 GN=D0Y65_041990 PE=3 SV=1"	100819369	ALVSELK(1)LMSK					_x000D_
Cellular Component	GO:0005737	6	cytoplasm	2.62219e-67	I1MJ28	484	K	"RuBisCO large subunit-binding protein subunit beta, chloroplastic OS=Glycine soja OX=3848 GN=D0Y65_041990 PE=3 SV=1"	100819369	DSLDNDEEK(1)VGADIVK					_x000D_
Cellular Component	GO:0005737	6	cytoplasm	2.62219e-67	I1MJ28	475	K	"RuBisCO large subunit-binding protein subunit beta, chloroplastic OS=Glycine soja OX=3848 GN=D0Y65_041990 PE=3 SV=1"	100819369	VDTIK(1)DSLDNDEEK					_x000D_
Cellular Component	GO:0005737	6	cytoplasm	2.62219e-67	I1MJ28	54	K	"RuBisCO large subunit-binding protein subunit beta, chloroplastic OS=Glycine soja OX=3848 GN=D0Y65_041990 PE=3 SV=1"	100819369	ELHFNK(1)DGTAIR					_x000D_
Cellular Component	GO:0005737	6	cytoplasm	2.62219e-67	I1MUZ7	35	K	L-lactate dehydrogenase	100803035	PITNAAPPSPTK(1)R					_x000D_
Cellular Component	GO:0005737	6	cytoplasm	2.62219e-67	I1MUZ7	286	K	L-lactate dehydrogenase	100803035	K(1)IHPVSVLAK					_x000D_
Cellular Component	GO:0005737	6	cytoplasm	2.62219e-67	I1MPT8	170	K	"50S ribosomal protein L6, chloroplastic OS=Glycine soja OX=3848 GN=D0Y65_044129 PE=3 SV=1"	100801236	VK(1)VEENTR					_x000D_
Cellular Component	GO:0005737	6	cytoplasm	2.62219e-67	I1MPT8	209	K	"50S ribosomal protein L6, chloroplastic OS=Glycine soja OX=3848 GN=D0Y65_044129 PE=3 SV=1"	100801236	GVK(1)YADEIVR					_x000D_
Cellular Component	GO:0005737	6	cytoplasm	2.62219e-67	C6T0E8	157	K	60S ribosomal protein L18a	100500108	FPLVFQK(1)VRPPTR					_x000D_
Cellular Component	GO:0005737	6	cytoplasm	2.62219e-67	C6T0E8	150	K	60S ribosomal protein L18a	100500108	IK(1)FPLVFQK					_x000D_
Cellular Component	GO:0005737	6	cytoplasm	2.62219e-67	I1NH37	359	K	60S ribosomal protein L3 OS=Glycine soja OX=3848 GN=D0Y65_054353 PE=3 SV=1	GLYMA_20G168100	VALEEIK(1)LK					_x000D_
Cellular Component	GO:0005737	6	cytoplasm	2.62219e-67	I1NH37	251	K	60S ribosomal protein L3 OS=Glycine soja OX=3848 GN=D0Y65_054353 PE=3 SV=1	GLYMA_20G168100	K(1)VACIGAWHPAR					_x000D_
Cellular Component	GO:0005737	6	cytoplasm	2.62219e-67	I1NH37	120	K	60S ribosomal protein L3 OS=Glycine soja OX=3848 GN=D0Y65_054353 PE=3 SV=1	GLYMA_20G168100	FYK(1)NWCK					_x000D_
Cellular Component	GO:0005737	6	cytoplasm	2.62219e-67	I1NH37	39	K	60S ribosomal protein L3 OS=Glycine soja OX=3848 GN=D0Y65_054353 PE=3 SV=1	GLYMA_20G168100	DDPSK(1)APK					_x000D_
Cellular Component	GO:0005737	6	cytoplasm	2.62219e-67	I1NH37	225	K	60S ribosomal protein L3 OS=Glycine soja OX=3848 GN=D0Y65_054353 PE=3 SV=1	GLYMA_20G168100	DEMIDIIGVTK(1)GK					_x000D_
Cellular Component	GO:0005737	6	cytoplasm	2.62219e-67	I1NH37	368	K	60S ribosomal protein L3 OS=Glycine soja OX=3848 GN=D0Y65_054353 PE=3 SV=1	GLYMA_20G168100	FIDTSSK(1)FGHGR					_x000D_
Cellular Component	GO:0005737	6	cytoplasm	2.62219e-67	I1NH37	307	K	60S ribosomal protein L3 OS=Glycine soja OX=3848 GN=D0Y65_054353 PE=3 SV=1	GLYMA_20G168100	TEK(1)DITPIGGFPHYGVVK					_x000D_
Cellular Component	GO:0005737	6	cytoplasm	2.62219e-67	I1NH37	115	K	60S ribosomal protein L3 OS=Glycine soja OX=3848 GN=D0Y65_054353 PE=3 SV=1	GLYMA_20G168100	TLNTVWAQHLSEELK(1)R					_x000D_
Cellular Component	GO:0005737	6	cytoplasm	2.62219e-67	I1NH37	361	K	60S ribosomal protein L3 OS=Glycine soja OX=3848 GN=D0Y65_054353 PE=3 SV=1	GLYMA_20G168100	LK(1)FIDTSSK					_x000D_
Cellular Component	GO:0005737	6	cytoplasm	2.62219e-67	I1NH37	135	K	60S ribosomal protein L3 OS=Glycine soja OX=3848 GN=D0Y65_054353 PE=3 SV=1	GLYMA_20G168100	YSK(1)QYETEEGKK					_x000D_
Cellular Component	GO:0005737	6	cytoplasm	2.62219e-67	I1NH37	336	K	60S ribosomal protein L3 OS=Glycine soja OX=3848 GN=D0Y65_054353 PE=3 SV=1	GLYMA_20G168100	GCCVGPK(1)K					_x000D_
Cellular Component	GO:0005737	6	cytoplasm	2.62219e-67	I1NH37	143	K	60S ribosomal protein L3 OS=Glycine soja OX=3848 GN=D0Y65_054353 PE=3 SV=1	GLYMA_20G168100	QYETEEGK(1)K					_x000D_
Cellular Component	GO:0005737	6	cytoplasm	2.62219e-67	I1NH37	144	K	60S ribosomal protein L3 OS=Glycine soja OX=3848 GN=D0Y65_054353 PE=3 SV=1	GLYMA_20G168100	K(1)NIEAQLEK					_x000D_
Cellular Component	GO:0005737	6	cytoplasm	2.62219e-67	I1NH37	380	K	60S ribosomal protein L3 OS=Glycine soja OX=3848 GN=D0Y65_054353 PE=3 SV=1	GLYMA_20G168100	FQTTQEK(1)QK					_x000D_
Cellular Component	GO:0005737	6	cytoplasm	2.62219e-67	I1NH37	290	K	60S ribosomal protein L3 OS=Glycine soja OX=3848 GN=D0Y65_054353 PE=3 SV=1	GLYMA_20G168100	LGK(1)AGDESHSALTEFDR					_x000D_
Cellular Component	GO:0005737	6	cytoplasm	2.62219e-67	C6TC72	231	K	Eukaryotic translation initiation factor 3 subunit F	100811797	VAPDNK(1)IGR					_x000D_
Cellular Component	GO:0005737	6	cytoplasm	2.62219e-67	I1JAG0	49	K	RRM domain-containing protein	100778595	SAITAAAAPK(1)K					_x000D_
Cellular Component	GO:0005737	6	cytoplasm	2.62219e-67	C6TFY7	81	K	10 kDa chaperonin OS=Glycine soja OX=3848 GN=D0Y65_051321 PE=3 SV=1	100800967	LDNK(1)EYHLFR					_x000D_
Cellular Component	GO:0005737	6	cytoplasm	2.62219e-67	C6TFY7	40	K	10 kDa chaperonin OS=Glycine soja OX=3848 GN=D0Y65_051321 PE=3 SV=1	100800967	LNSGK(1)VIAVGPGFHSK					_x000D_
Cellular Component	GO:0005737	6	cytoplasm	2.62219e-67	C6TFY7	16	K	10 kDa chaperonin OS=Glycine soja OX=3848 GN=D0Y65_051321 PE=3 SV=1	100800967	VLVEK(1)IVPPSK					_x000D_
Cellular Component	GO:0005737	6	cytoplasm	2.62219e-67	C6TFY7	54	K	10 kDa chaperonin OS=Glycine soja OX=3848 GN=D0Y65_051321 PE=3 SV=1	100800967	DGK(1)LIPVAVK					_x000D_
Cellular Component	GO:0005737	6	cytoplasm	2.62219e-67	I1JU82	126	K	"Chaperone protein ClpB4, mitochondrial OS=Glycine soja OX=3848 GN=D0Y65_008930 PE=3 SV=1"	100782242	ALLEQK(1)DGLAR					_x000D_
Cellular Component	GO:0005737	6	cytoplasm	2.62219e-67	I1MG31	99	K	Ubiquitin-like domain-containing protein	GLYMA_15G129800	VK(1)LALLQFYK					_x000D_
Cellular Component	GO:0005737	6	cytoplasm	2.62219e-67	I1NFS4	182	K	ATP synthase subunit beta	100789705	IINVIGEPIDDK(1)GEINTEHYLPIHR					_x000D_
Cellular Component	GO:0005737	6	cytoplasm	2.62219e-67	I1NFS4	284	K	ATP synthase subunit beta	100789705	EMIESGVIK(1)LGDK					_x000D_
Cellular Component	GO:0005737	6	cytoplasm	2.62219e-67	I1NFS4	293	K	ATP synthase subunit beta	100789705	QSESK(1)CALVYGQMNEPPGAR					_x000D_
Cellular Component	GO:0005737	6	cytoplasm	2.62219e-67	I1MCQ9	83	K	"30S ribosomal protein S17, chloroplastic OS=Glycine soja OX=3848 GN=D0Y65_039682 PE=3 SV=1"	100782488	K(1)YQAHDPDNQFNVGDIVQLQK					_x000D_
Cellular Component	GO:0005737	6	cytoplasm	2.62219e-67	I1MCQ9	51	K	"30S ribosomal protein S17, chloroplastic OS=Glycine soja OX=3848 GN=D0Y65_039682 PE=3 SV=1"	100782488	TMQGK(1)VVCSTNDK					_x000D_
Cellular Component	GO:0005737	6	cytoplasm	2.62219e-67	I1KAB7	201	K	Protein disulfide-isomerase	100788687	SDYDFGHTLNAK(1)LLPR					_x000D_
Cellular Component	GO:0005737	6	cytoplasm	2.62219e-67	I1KAB7	120	K	Protein disulfide-isomerase	100788687	NGGK(1)NVQEYK					_x000D_
Cellular Component	GO:0005737	6	cytoplasm	2.62219e-67	I1KAB7	337	K	Protein disulfide-isomerase	100788687	EEQVPLIIIQHNDGK(1)K					_x000D_
Cellular Component	GO:0005737	6	cytoplasm	2.62219e-67	I1KAB7	338	K	Protein disulfide-isomerase	100788687	K(0.994)FFK(0.006)PNLEADHIPTWLK					_x000D_
Cellular Component	GO:0005737	6	cytoplasm	2.62219e-67	I1KAB7	357	K	Protein disulfide-isomerase	100788687	AYK(1)DGHVAPFVK					_x000D_
Cellular Component	GO:0005737	6	cytoplasm	2.62219e-67	I1KAB7	462	K	Protein disulfide-isomerase	100788687	SASGK(1)LSQYDGGR					_x000D_
Cellular Component	GO:0005737	6	cytoplasm	2.62219e-67	I1KAB7	139	K	Protein disulfide-isomerase	100788687	EADGIVDYLK(1)K					_x000D_
Cellular Component	GO:0005737	6	cytoplasm	2.62219e-67	Q6SPR2	52	K	Ribosomal protein L37	RPL37	YNWSVK(1)AIR					_x000D_
Cellular Component	GO:0005737	6	cytoplasm	2.62219e-67	Q6SPR2	46	K	Ribosomal protein L37	RPL37	K(1)YNWSVK					_x000D_
Cellular Component	GO:0005737	6	cytoplasm	2.62219e-67	Q6SPR2	31	K	Ribosomal protein L37	RPL37	SFHLQK(1)SR					_x000D_
Cellular Component	GO:0005737	6	cytoplasm	2.62219e-67	I1MEB4	88	K	KOW domain-containing protein	100775705	EK(1)VNGSTVNVGIHPSK					_x000D_
Cellular Component	GO:0005737	6	cytoplasm	2.62219e-67	I1MEB4	16	K	KOW domain-containing protein	100775705	K(1)AHFTAPSSVR					_x000D_
Cellular Component	GO:0005737	6	cytoplasm	2.62219e-67	I1MEB4	76	K	KOW domain-containing protein	100775705	K(1)WVIHIER					_x000D_
Cellular Component	GO:0005737	6	cytoplasm	2.62219e-67	I1MEB4	51	K	KOW domain-containing protein	100775705	K(1)EDEVQVVR					_x000D_
Cellular Component	GO:0005737	6	cytoplasm	2.62219e-67	I1MEB4	107	K	KOW domain-containing protein	100775705	VVVTK(1)LK					_x000D_
Cellular Component	GO:0005737	6	cytoplasm	2.62219e-67	A0A0R0I0P7	158	K	"Methionine--tRNA ligase, chloroplastic/mitochondrial isoform B OS=Glycine soja OX=3848 GN=D0Y65_028444 PE=3 SV=1"	100814644	TTDSK(1)HEAIVK					_x000D_
Cellular Component	GO:0005737	6	cytoplasm	2.62219e-67	C6SW35	62	K	60S ribosomal protein L31 OS=Cajanus cajan OX=3821 GN=KK1_036850 PE=4 SV=1	100499742	LNK(1)AVWSQGIR					_x000D_
Cellular Component	GO:0005737	6	cytoplasm	2.62219e-67	K7LLW8	658	K	Protein transport protein Sec24-like isoform A OS=Glycine soja OX=3848 GN=D0Y65_028368 PE=4 SV=1	100797752	TNISAGEK(1)EAHK					_x000D_
Cellular Component	GO:0005737	6	cytoplasm	2.62219e-67	C6TBQ2	57	K	Cytochrome b-c1 complex subunit 9 OS=Glycine soja OX=3848 GN=D0Y65_007651 PE=4 SV=1	100780417	LWEANNVGK(1)R					_x000D_
Cellular Component	GO:0005737	6	cytoplasm	2.62219e-67	I1JJ27	134	K	60S ribosomal protein L18a	GLYMA_02G284900	TATIPAK(1)LCK					_x000D_
Cellular Component	GO:0005737	6	cytoplasm	2.62219e-67	I1LGB7	130	K	S5 DRBM domain-containing protein	100820352	CSK(1)EVATAIR					_x000D_
Cellular Component	GO:0005737	6	cytoplasm	2.62219e-67	I1LGB7	50	K	S5 DRBM domain-containing protein	100820352	WVPVTK(1)LGR					_x000D_
Cellular Component	GO:0005737	6	cytoplasm	2.62219e-67	I1LGB7	99	K	S5 DRBM domain-containing protein	100820352	ITPVQK(1)QTR					_x000D_
Cellular Component	GO:0005737	6	cytoplasm	2.62219e-67	I1LGB7	172	K	S5 DRBM domain-containing protein	100820352	VTGK(1)CGSVTVR					_x000D_
Cellular Component	GO:0005737	6	cytoplasm	2.62219e-67	I1LGB7	93	K	S5 DRBM domain-containing protein	100820352	DEVMK(1)ITPVQK					_x000D_
Cellular Component	GO:0005737	6	cytoplasm	2.62219e-67	I1LGB7	88	K	S5 DRBM domain-containing protein	100820352	EHQIIDTLVGPTLK(1)DEVMK					_x000D_
Cellular Component	GO:0005737	6	cytoplasm	2.62219e-67	I1LGB7	216	K	S5 DRBM domain-containing protein	100820352	GSTK(1)TLGNFVK					_x000D_
Cellular Component	GO:0005737	6	cytoplasm	2.62219e-67	I1LGB7	264	K	S5 DRBM domain-containing protein	100820352	PTGK(1)TLILEEER					_x000D_
Cellular Component	GO:0005737	6	cytoplasm	2.62219e-67	I1LGB7	260	K	S5 DRBM domain-containing protein	100820352	SPFQEYTDLLAK(1)PTGK					_x000D_
Cellular Component	GO:0005737	6	cytoplasm	2.62219e-67	C6SZJ2	100	K	"ATP synthase subunit d, mitochondrial"	100500032	FVDTVTPQYK(1)TK					_x000D_
Cellular Component	GO:0005737	6	cytoplasm	2.62219e-67	C6SZJ2	14	K	"ATP synthase subunit d, mitochondrial"	100500032	VTDVAFK(1)VGR					_x000D_
Cellular Component	GO:0005737	6	cytoplasm	2.62219e-67	I1MN72	60	K	Ribosomal_L2_C domain-containing protein	100802137	GAPLAK(1)VAFR					_x000D_
Cellular Component	GO:0005737	6	cytoplasm	2.62219e-67	I1MN72	177	K	Ribosomal_L2_C domain-containing protein	100802137	TEK(1)PLLK					_x000D_
Cellular Component	GO:0005737	6	cytoplasm	2.62219e-67	I1MN72	256	K	Ribosomal_L2_C domain-containing protein	100802137	GQAAATAAK(1)ADK					_x000D_
Cellular Component	GO:0005737	6	cytoplasm	2.62219e-67	I1MN72	198	K	Ribosomal_L2_C domain-containing protein	100802137	NCWPK(1)VR					_x000D_
Cellular Component	GO:0005737	6	cytoplasm	2.62219e-67	I1MN72	10	K	Ribosomal_L2_C domain-containing protein	100802137	K(1)GAGSVFK					_x000D_
Cellular Component	GO:0005737	6	cytoplasm	2.62219e-67	I1MN72	188	K	Ribosomal_L2_C domain-containing protein	100802137	AGNAYHK(1)FR					_x000D_
Cellular Component	GO:0005737	6	cytoplasm	2.62219e-67	I1KVL0	33	K	40S ribosomal protein S12	100305687	K(1)SLAYGGLAR					_x000D_
Cellular Component	GO:0005737	6	cytoplasm	2.62219e-67	I1KGU0	36	K	40S ribosomal protein S12	100786733	K(1)SLAYGGLSR					_x000D_
Cellular Component	GO:0005737	6	cytoplasm	2.62219e-67	I1MVX7	516	K	"Zeaxanthin epoxidase, chloroplastic"	GLYMA_17G174500	LTDK(1)ANDQLR					_x000D_
Cellular Component	GO:0005737	6	cytoplasm	2.62219e-67	I1MVX7	328	K	"Zeaxanthin epoxidase, chloroplastic"	GLYMA_17G174500	EPPGGVDEPNGK(1)K					_x000D_
Cellular Component	GO:0005737	6	cytoplasm	2.62219e-67	C6TG81	179	K	Clathrin light chain	100813474	LFVANQEK(1)FHK					_x000D_
Cellular Component	GO:0005737	6	cytoplasm	2.62219e-67	C6TG81	171	K	Clathrin light chain	100813474	EK(1)LFVANQEK					_x000D_
Cellular Component	GO:0005737	6	cytoplasm	2.62219e-67	Q2PMM3	161	K	"50S ribosomal protein L2-B, chloroplastic"	rpl2-B	AAGAVAK(1)LIAK					_x000D_
Cellular Component	GO:0005737	6	cytoplasm	2.62219e-67	Q2PMM3	201	K	"50S ribosomal protein L2-B, chloroplastic"	rpl2-B	NCSATVGQVGNVGVNQK(1)NLGR					_x000D_
Cellular Component	GO:0005737	6	cytoplasm	2.62219e-67	Q2PMM3	173	K	"50S ribosomal protein L2-B, chloroplastic"	rpl2-B	SATLK(1)LPSGEVR					_x000D_
Cellular Component	GO:0005737	6	cytoplasm	2.62219e-67	Q2PMM3	165	K	"50S ribosomal protein L2-B, chloroplastic"	rpl2-B	LIAK(1)EGK					_x000D_
Cellular Component	GO:0005737	6	cytoplasm	2.62219e-67	Q2PMM3	70	K	"50S ribosomal protein L2-B, chloroplastic"	rpl2-B	RNEK(1)NIYGR					_x000D_
Cellular Component	GO:0005737	6	cytoplasm	2.62219e-67	Q2PMM3	23	K	"50S ribosomal protein L2-B, chloroplastic"	rpl2-B	NGAVDSQVK(1)SNPR					_x000D_
Cellular Component	GO:0005737	6	cytoplasm	2.62219e-67	Q2PMM3	184	K	"50S ribosomal protein L2-B, chloroplastic"	rpl2-B	LISK(1)NCSATVGQVGNVGVNQK					_x000D_
Cellular Component	GO:0005737	6	cytoplasm	2.62219e-67	I1JJB5	187	K	Lipoyl-binding domain-containing protein	100799149	SADATHVAPSETISEK(1)AAPQPTQK					_x000D_
Cellular Component	GO:0005737	6	cytoplasm	2.62219e-67	I1JJB5	195	K	Lipoyl-binding domain-containing protein	100799149	AAPQPTQK(1)VSEEK					_x000D_
Cellular Component	GO:0005737	6	cytoplasm	2.62219e-67	I1L6W0	53	K	"2,3-bisphosphoglycerate-independent phosphoglycerate mutase isoform A OS=Glycine soja OX=3848 GN=D0Y65_025405 PE=4 SV=1"	100794734	AETPCMDSLK(1)K					_x000D_
Cellular Component	GO:0005737	6	cytoplasm	2.62219e-67	I1L6W0	418	K	"2,3-bisphosphoglycerate-independent phosphoglycerate mutase isoform A OS=Glycine soja OX=3848 GN=D0Y65_025405 PE=4 SV=1"	100794734	DAILSGK(1)FDQVR					_x000D_
Cellular Component	GO:0005737	6	cytoplasm	2.62219e-67	I1L6W0	245	K	"2,3-bisphosphoglycerate-independent phosphoglycerate mutase isoform A OS=Glycine soja OX=3848 GN=D0Y65_025405 PE=4 SV=1"	100794734	FTNALEAVK(1)K					_x000D_
Cellular Component	GO:0005737	6	cytoplasm	2.62219e-67	I1L6W0	491	K	"2,3-bisphosphoglycerate-independent phosphoglycerate mutase isoform A OS=Glycine soja OX=3848 GN=D0Y65_025405 PE=4 SV=1"	100794734	PLLGK(1)DGK					_x000D_
Cellular Component	GO:0005737	6	cytoplasm	2.62219e-67	I1L6W0	15	K	"2,3-bisphosphoglycerate-independent phosphoglycerate mutase isoform A OS=Glycine soja OX=3848 GN=D0Y65_025405 PE=4 SV=1"	100794734	LADHPK(1)LPK					_x000D_
Cellular Component	GO:0005737	6	cytoplasm	2.62219e-67	I1L6W0	483	K	"2,3-bisphosphoglycerate-independent phosphoglycerate mutase isoform A OS=Glycine soja OX=3848 GN=D0Y65_025405 PE=4 SV=1"	100794734	DK(1)SGKPLLGK					_x000D_
Cellular Component	GO:0005737	6	cytoplasm	2.62219e-67	I1L6W0	409	K	"2,3-bisphosphoglycerate-independent phosphoglycerate mutase isoform A OS=Glycine soja OX=3848 GN=D0Y65_025405 PE=4 SV=1"	100794734	ALQIAEK(1)AR					_x000D_
Cellular Component	GO:0005737	6	cytoplasm	2.62219e-67	I1L6W0	222	K	"2,3-bisphosphoglycerate-independent phosphoglycerate mutase isoform A OS=Glycine soja OX=3848 GN=D0Y65_025405 PE=4 SV=1"	100794734	YENDWNVVK(1)R					_x000D_
Cellular Component	GO:0005737	6	cytoplasm	2.62219e-67	C6T0A2	158	K	KOW domain-containing protein	100306643	VLDNGK(1)K					_x000D_
Cellular Component	GO:0005737	6	cytoplasm	2.62219e-67	C6T0A2	87	K	KOW domain-containing protein	100306643	GK(1)VGEITK					_x000D_
Cellular Component	GO:0005737	6	cytoplasm	2.62219e-67	C6T0A2	93	K	KOW domain-containing protein	100306643	VGEITK(1)IFK					_x000D_
Cellular Component	GO:0005737	6	cytoplasm	2.62219e-67	C6T0A2	72	K	KOW domain-containing protein	100306643	MHVK(1)LGDTVQVISGR					_x000D_
Cellular Component	GO:0005737	6	cytoplasm	2.62219e-67	C6T0A2	96	K	KOW domain-containing protein	100306643	IFK(1)HNSTVIVK					_x000D_
Cellular Component	GO:0005737	6	cytoplasm	2.62219e-67	K7MA66	169	K	40S ribosomal protein S6	100800507	TFTTK(1)NGK					_x000D_
Cellular Component	GO:0005737	6	cytoplasm	2.62219e-67	I1MV28	157	K	Ribosomal protein L15	GLYMA_17G143200	INWLCNPVHK(1)HR					_x000D_
Cellular Component	GO:0005737	6	cytoplasm	2.62219e-67	C6SXM9	57	K	"ATP synthase subunit epsilon, mitochondrial OS=Glycine soja OX=3848 GN=D0Y65_016482 PE=4 SV=1"	100306025	WVDAK(0.984)PEK(0.016)PTIR					_x000D_
Cellular Component	GO:0005737	6	cytoplasm	2.62219e-67	I1M8A1	40	K	50S ribosomal protein L31	100782305	K(1)EIHPQFYEESK					_x000D_
Cellular Component	GO:0005737	6	cytoplasm	2.62219e-67	I1M8A1	97	K	50S ribosomal protein L31	100782305	SASMVSDDQVEK(1)FR					_x000D_
Cellular Component	GO:0005737	6	cytoplasm	2.62219e-67	I1L7R5	302	K	Protein disufide isomerase-like protein	Gm	LEEEVVK(1)LK					_x000D_
Cellular Component	GO:0005737	6	cytoplasm	2.62219e-67	I1L7R5	330	K	Protein disufide isomerase-like protein	Gm	GSDYAK(1)NEIQR					_x000D_
Cellular Component	GO:0005737	6	cytoplasm	2.62219e-67	I1L7R5	232	K	Protein disufide isomerase-like protein	Gm	GNK(1)AGEDYGGGR					_x000D_
Cellular Component	GO:0005737	6	cytoplasm	2.62219e-67	I1N1Y6	132	K	40S ribosomal protein S8	GLYMA_18G157300	K(1)DSTEEGEAAAEETKK					_x000D_
Cellular Component	GO:0005737	6	cytoplasm	2.62219e-67	I1N1Y6	37	K	40S ribosomal protein S8	GLYMA_18G157300	QAANTK(1)LSSNK					_x000D_
Cellular Component	GO:0005737	6	cytoplasm	2.62219e-67	A0A0R0ESZ8	318	K	Elongation factor 1-alpha	100785429	GFVASNSK(1)DDPAK					_x000D_
Cellular Component	GO:0005737	6	cytoplasm	2.62219e-67	A0A0R0ESZ8	5	K	Elongation factor 1-alpha	100785429	EK(1)THINIVVIGHVDSGK					_x000D_
Cellular Component	GO:0005737	6	cytoplasm	2.62219e-67	C6SVL1	21	K	Ribosomal protein	100305550	EAISGIMTDSK(1)EK					_x000D_
Cellular Component	GO:0005737	6	cytoplasm	2.62219e-67	A0A0R4J4A7	152	K	Glycine cleavage system H protein	100785811	VKPSDPSELDSLMGPK(1)EYTK					_x000D_
Cellular Component	GO:0005737	6	cytoplasm	2.62219e-67	A0A0R4J4A7	116	K	Glycine cleavage system H protein	100785811	K(1)LTETPGLVNSSPYEDGWMIK					_x000D_
Cellular Component	GO:0005737	6	cytoplasm	2.62219e-67	A0A0R4J4A7	136	K	Glycine cleavage system H protein	100785811	LTETPGLVNSSPYEDGWMIK(1)VK					_x000D_
Cellular Component	GO:0005737	6	cytoplasm	2.62219e-67	A0A0R4J4A7	156	K	Glycine cleavage system H protein	100785811	EYTK(1)FCEEEDASH					_x000D_
Cellular Component	GO:0005737	6	cytoplasm	2.62219e-67	A0A0R4J4A7	138	K	Glycine cleavage system H protein	100785811	VK(1)PSDPSELDSLMGPK					_x000D_
Cellular Component	GO:0005737	6	cytoplasm	2.62219e-67	A0A368UIF4	69	K	Protein disulfide isomerase-like protein OS=Glycine max OX=3847 GN=Gm pdis-1b PE=2 SV=1	GLYMA_02G014000	LAPEYEK(1)LGSSFK					_x000D_
Cellular Component	GO:0005737	6	cytoplasm	2.62219e-67	A0A368UIF4	324	K	Protein disulfide isomerase-like protein OS=Glycine max OX=3847 GN=Gm pdis-1b PE=2 SV=1	GLYMA_02G014000	NYLEK(1)GSDYAK					_x000D_
Cellular Component	GO:0005737	6	cytoplasm	2.62219e-67	A0A368UIF4	289	K	Protein disulfide isomerase-like protein OS=Glycine max OX=3847 GN=Gm pdis-1b PE=2 SV=1	GLYMA_02G014000	EFVAASDEEK(1)K					_x000D_
Cellular Component	GO:0005737	6	cytoplasm	2.62219e-67	A0A368UIF4	330	K	Protein disulfide isomerase-like protein OS=Glycine max OX=3847 GN=Gm pdis-1b PE=2 SV=1	GLYMA_02G014000	GSDYAK(1)NEIQR					_x000D_
Cellular Component	GO:0005737	6	cytoplasm	2.62219e-67	A0A368UIF4	342	K	Protein disulfide isomerase-like protein OS=Glycine max OX=3847 GN=Gm pdis-1b PE=2 SV=1	GLYMA_02G014000	ILDK(1)SISPAK					_x000D_
Cellular Component	GO:0005737	6	cytoplasm	2.62219e-67	A0A368UIF4	210	K	Protein disulfide isomerase-like protein OS=Glycine max OX=3847 GN=Gm pdis-1b PE=2 SV=1	GLYMA_02G014000	YK(1)DLAEK					_x000D_
Cellular Component	GO:0005737	6	cytoplasm	2.62219e-67	A0A368UIF4	355	K	Protein disulfide isomerase-like protein OS=Glycine max OX=3847 GN=Gm pdis-1b PE=2 SV=1	GLYMA_02G014000	ADELTLK(1)K					_x000D_
Cellular Component	GO:0005737	6	cytoplasm	2.62219e-67	I1JBL1	60	K	60S ribosomal protein L22-2 OS=Glycine soja OX=3848 GN=D0Y65_002706 PE=4 SV=1	GLYMA_02G017800	SK(1)ITVTSDSNFSK					_x000D_
Cellular Component	GO:0005737	6	cytoplasm	2.62219e-67	I1JBL1	98	K	60S ribosomal protein L22-2 OS=Glycine soja OX=3848 GN=D0Y65_002706 PE=4 SV=1	GLYMA_02G017800	VIASNK(1)ER					_x000D_
Cellular Component	GO:0005737	6	cytoplasm	2.62219e-67	I1JBL1	71	K	60S ribosomal protein L22-2 OS=Glycine soja OX=3848 GN=D0Y65_002706 PE=4 SV=1	GLYMA_02G017800	ITVTSDSNFSK(1)R					_x000D_
Cellular Component	GO:0005737	6	cytoplasm	2.62219e-67	I1JBL1	75	K	60S ribosomal protein L22-2 OS=Glycine soja OX=3848 GN=D0Y65_002706 PE=4 SV=1	GLYMA_02G017800	YLK(1)YLTK					_x000D_
Cellular Component	GO:0005737	6	cytoplasm	2.62219e-67	I1JBL1	44	K	60S ribosomal protein L22-2 OS=Glycine soja OX=3848 GN=D0Y65_002706 PE=4 SV=1	GLYMA_02G017800	VGGK(1)AGALGDSITVTR					_x000D_
Cellular Component	GO:0005737	6	cytoplasm	2.62219e-67	C6TAH8	194	K	Mitochondrial outer membrane protein porin 2 isoform A OS=Glycine soja OX=3848 GN=D0Y65_002031 PE=4 SV=1	100818855	ASYLHHLDLLK(1)K					_x000D_
Cellular Component	GO:0005737	6	cytoplasm	2.62219e-67	C6TAH8	97	K	Mitochondrial outer membrane protein porin 2 isoform A OS=Glycine soja OX=3848 GN=D0Y65_002031 PE=4 SV=1	100818855	TIASFK(1)LPDYNSGK					_x000D_
Cellular Component	GO:0005737	6	cytoplasm	2.62219e-67	C6TAH8	264	K	Mitochondrial outer membrane protein porin 2 isoform A OS=Glycine soja OX=3848 GN=D0Y65_002031 PE=4 SV=1	100818855	ALDK(1)NPR					_x000D_
Cellular Component	GO:0005737	6	cytoplasm	2.62219e-67	C6TAH8	236	K	Mitochondrial outer membrane protein porin 2 isoform A OS=Glycine soja OX=3848 GN=D0Y65_002031 PE=4 SV=1	100818855	LNNHGK(1)LGALLQHEIIPK					_x000D_
Cellular Component	GO:0005737	6	cytoplasm	2.62219e-67	I1L7P7	12	K	Cytochrome c oxidase subunit 5C	100500524	IAHATLK(1)GPSVVK					_x000D_
Cellular Component	GO:0005737	6	cytoplasm	2.62219e-67	I1MER5	98	K	"50S ribosomal protein L34, chloroplastic OS=Glycine soja OX=3848 GN=D0Y65_040304 PE=3 SV=1"	GLYMA_15G082000	AALCLTK(1)R					_x000D_
Cellular Component	GO:0005737	6	cytoplasm	2.62219e-67	K7L353	59	K	40S ribosomal protein S17-4 OS=Glycine soja OX=3848 GN=D0Y65_018624 PE=3 SV=1	GLYMA_07G219500	IAGFSTHLMK(1)R					_x000D_
Cellular Component	GO:0005737	6	cytoplasm	2.62219e-67	K7L353	63	K	40S ribosomal protein S17-4 OS=Glycine soja OX=3848 GN=D0Y65_018624 PE=3 SV=1	GLYMA_07G219500	IQK(1)GPVR					_x000D_
Cellular Component	GO:0005737	6	cytoplasm	2.62219e-67	K7L353	72	K	40S ribosomal protein S17-4 OS=Glycine soja OX=3848 GN=D0Y65_018624 PE=3 SV=1	GLYMA_07G219500	GISLK(1)LQEEER					_x000D_
Cellular Component	GO:0005737	6	cytoplasm	2.62219e-67	K7L353	49	K	40S ribosomal protein S17-4 OS=Glycine soja OX=3848 GN=D0Y65_018624 PE=3 SV=1	GLYMA_07G219500	NK(1)IAGFSTHLMK					_x000D_
Cellular Component	GO:0005737	6	cytoplasm	2.62219e-67	K7L353	44	K	40S ribosomal protein S17-4 OS=Glycine soja OX=3848 GN=D0Y65_018624 PE=3 SV=1	GLYMA_07G219500	LLEEVAIIPSK(1)R					_x000D_
Cellular Component	GO:0005737	6	cytoplasm	2.62219e-67	I1M229	413	K	Eukaryotic translation initiation factor 3 subunit D OS=Glycine max OX=3847 GN=100802805 PE=3 SV=1	100802805	GAVLATELK(1)NNANK					_x000D_
Cellular Component	GO:0005737	6	cytoplasm	2.62219e-67	I1LJ94	80	K	V-type proton ATPase subunit a	100783125	FFK(1)EQMLK					_x000D_
Cellular Component	GO:0005737	6	cytoplasm	2.62219e-67	C6SVR2	109	K	60S ribosomal protein L31 OS=Glycine soja OX=3848 GN=D0Y65_017696 PE=4 SV=1	100810835	DELK(1)GLGTK					_x000D_
Cellular Component	GO:0005737	6	cytoplasm	2.62219e-67	C6SVR2	59	K	60S ribosomal protein L31 OS=Glycine soja OX=3848 GN=D0Y65_017696 PE=4 SV=1	100810835	VDVK(1)LNK					_x000D_
Cellular Component	GO:0005737	6	cytoplasm	2.62219e-67	C6SVR2	23	K	60S ribosomal protein L31 OS=Glycine soja OX=3848 GN=D0Y65_017696 PE=4 SV=1	100810835	EYTINLHK(1)R					_x000D_
Cellular Component	GO:0005737	6	cytoplasm	2.62219e-67	C6SVR2	62	K	60S ribosomal protein L31 OS=Glycine soja OX=3848 GN=D0Y65_017696 PE=4 SV=1	100810835	LNK(1)FVWSQGIR					_x000D_
Cellular Component	GO:0005737	6	cytoplasm	2.62219e-67	C6SVR2	47	K	60S ribosomal protein L31 OS=Glycine soja OX=3848 GN=D0Y65_017696 PE=4 SV=1	100810835	FAQK(1)AMGTNDVR					_x000D_
Cellular Component	GO:0005737	6	cytoplasm	2.62219e-67	I1J9E4	51	K	KOW domain-containing protein	100819391	K(1)DDEVQVVR					_x000D_
Cellular Component	GO:0005737	6	cytoplasm	2.62219e-67	A0A0R0JMM2	59	K	EF1_GNE domain-containing protein	100777627	WYK(1)HIDALLR					_x000D_
Cellular Component	GO:0005737	6	cytoplasm	2.62219e-67	A0A0R0JMM2	16	K	EF1_GNE domain-containing protein	100777627	K(1)LDEYLLPR					_x000D_
Cellular Component	GO:0005737	6	cytoplasm	2.62219e-67	I1NBI4	384	K	AA_TRNA_LIGASE_II domain-containing protein	100782067	IEIGPK(1)DLANK					_x000D_
Cellular Component	GO:0005737	6	cytoplasm	2.62219e-67	I1NBI4	28	K	AA_TRNA_LIGASE_II domain-containing protein	100782067	K(1)ETGLGLTHR					_x000D_
Cellular Component	GO:0005737	6	cytoplasm	2.62219e-67	I1NBI4	389	K	AA_TRNA_LIGASE_II domain-containing protein	100782067	DLANK(1)QVR					_x000D_
Cellular Component	GO:0005737	6	cytoplasm	2.62219e-67	I1LXN6	319	K	"Tryptophan--tRNA ligase, cytoplasmic OS=Glycine soja OX=3848 GN=D0Y65_035461 PE=3 SV=1"	100798713	HAFSGGQDSIEK(1)HR					_x000D_
Cellular Component	GO:0005737	6	cytoplasm	2.62219e-67	I1NDM7	99	K	SET domain-containing protein	100801721	NEVVLQVPK(1)R					_x000D_
Cellular Component	GO:0005737	6	cytoplasm	2.62219e-67	I1NDM7	423	K	SET domain-containing protein	100801721	EAK(1)LDSR					_x000D_
Cellular Component	GO:0005737	6	cytoplasm	2.62219e-67	I1J9L7	67	K	"50S ribosomal protein L11, chloroplastic OS=Glycine soja OX=3848 GN=D0Y65_002103 PE=3 SV=1"	GLYMA_01G201000	K(1)VVGIIK					_x000D_
Cellular Component	GO:0005737	6	cytoplasm	2.62219e-67	I1J9L7	162	K	"50S ribosomal protein L11, chloroplastic OS=Glycine soja OX=3848 GN=D0Y65_002103 PE=3 SV=1"	GLYMA_01G201000	AEMVGK(1)VTIDQLR					_x000D_
Cellular Component	GO:0005737	6	cytoplasm	2.62219e-67	I1J9L7	156	K	"50S ribosomal protein L11, chloroplastic OS=Glycine soja OX=3848 GN=D0Y65_002103 PE=3 SV=1"	GLYMA_01G201000	DPK(1)AEMVGK					_x000D_
Cellular Component	GO:0005737	6	cytoplasm	2.62219e-67	I1J9L7	210	K	"50S ribosomal protein L11, chloroplastic OS=Glycine soja OX=3848 GN=D0Y65_002103 PE=3 SV=1"	GLYMA_01G201000	IIAGTAANMGIVVDPPVLEPK(1)QK					_x000D_
Cellular Component	GO:0005737	6	cytoplasm	2.62219e-67	I1J9L7	144	K	"50S ribosomal protein L11, chloroplastic OS=Glycine soja OX=3848 GN=D0Y65_002103 PE=3 SV=1"	GLYMA_01G201000	TPPASVLLLK(1)AAGVEK					_x000D_
Cellular Component	GO:0005737	6	cytoplasm	2.62219e-67	I1J9L7	80	K	"50S ribosomal protein L11, chloroplastic OS=Glycine soja OX=3848 GN=D0Y65_002103 PE=3 SV=1"	GLYMA_01G201000	LALEAGK(1)ATPAPPVGPALGSK					_x000D_
Cellular Component	GO:0005737	6	cytoplasm	2.62219e-67	I1J9L7	175	K	"50S ribosomal protein L11, chloroplastic OS=Glycine soja OX=3848 GN=D0Y65_002103 PE=3 SV=1"	GLYMA_01G201000	TIAAEK(1)LPDLNCSSIESAMR					_x000D_
Cellular Component	GO:0005737	6	cytoplasm	2.62219e-67	I1KXU2	36	K	60S ribosomal protein L34 OS=Glycine soja OX=3848 GN=D0Y65_022109 PE=4 SV=1	GLYMA_08G301300	LVYQTTK(1)K					_x000D_
Cellular Component	GO:0005737	6	cytoplasm	2.62219e-67	I1KXU2	101	K	60S ribosomal protein L34 OS=Glycine soja OX=3848 GN=D0Y65_022109 PE=4 SV=1	GLYMA_08G301300	AFLVEEQK(1)IVK					_x000D_
Cellular Component	GO:0005737	6	cytoplasm	2.62219e-67	I1KXU2	29	K	60S ribosomal protein L34 OS=Glycine soja OX=3848 GN=D0Y65_022109 PE=4 SV=1	GLYMA_08G301300	TPGGK(1)LVYQTTK					_x000D_
Cellular Component	GO:0005737	6	cytoplasm	2.62219e-67	C6TLT3	41	K	40S ribosomal protein S3a	100808747	APSLFQVK(1)NIGK					_x000D_
Cellular Component	GO:0005737	6	cytoplasm	2.62219e-67	I1M4K9	541	K	Protein disulfide-isomerase	100804924	LQKPTSTSESDSK(1)GSSDAK					_x000D_
Cellular Component	GO:0005737	6	cytoplasm	2.62219e-67	I1L1X6	115	K	"50S ribosomal protein L18, chloroplastic OS=Glycine soja OX=3848 GN=D0Y65_023492 PE=3 SV=1"	GLYMA_09G077600	TVAEEFNYSAGPTLEVAK(1)R					_x000D_
Cellular Component	GO:0005737	6	cytoplasm	2.62219e-67	I1ND31	223	K	Semialdhyde_dh domain-containing protein	100801527	NIIIDAK(1)SGVSGAGR					_x000D_
Cellular Component	GO:0005737	6	cytoplasm	2.62219e-67	I1N5M5	157	K	"50S ribosomal protein L22, chloroplastic OS=Glycine soja OX=3848 GN=D0Y65_050022 PE=3 SV=1"	GLYMA_19G001100	AEVNEGK(1)TMK					_x000D_
Cellular Component	GO:0005737	6	cytoplasm	2.62219e-67	I1N5M5	150	K	"50S ribosomal protein L22, chloroplastic OS=Glycine soja OX=3848 GN=D0Y65_050022 PE=3 SV=1"	GLYMA_19G001100	GSLVISK(1)AEVNEGK					_x000D_
Cellular Component	GO:0005737	6	cytoplasm	2.62219e-67	I1LKZ0	182	K	RIBOSOMAL_L9 domain-containing protein	GLYMA_11G192500	ETGEYIAELK(1)LHPEVTAR					_x000D_
Cellular Component	GO:0005737	6	cytoplasm	2.62219e-67	I1LKZ0	64	K	RIBOSOMAL_L9 domain-containing protein	GLYMA_11G192500	EDVAYVGK(1)QGQLLDVK					_x000D_
Cellular Component	GO:0005737	6	cytoplasm	2.62219e-67	I1K0K6	572	K	"Elongation factor G-2, chloroplastic"	fusA2	ESISK(1)TAEVK					_x000D_
Cellular Component	GO:0005737	6	cytoplasm	2.62219e-67	I1K0K6	613	K	"Elongation factor G-2, chloroplastic"	fusA2	SEIK(1)GGAVPK					_x000D_
Cellular Component	GO:0005737	6	cytoplasm	2.62219e-67	I1K0K6	582	K	"Elongation factor G-2, chloroplastic"	fusA2	K(1)QSGGQGQFADITVR					_x000D_
Cellular Component	GO:0005737	6	cytoplasm	2.62219e-67	I1K0K6	418	K	"Elongation factor G-2, chloroplastic"	fusA2	VYAGK(1)LSAGSYVLNANK					_x000D_
Cellular Component	GO:0005737	6	cytoplasm	2.62219e-67	I1K0K6	720	K	"Elongation factor G-2, chloroplastic"	fusA2	GQINSFGDK(1)PGGLK					_x000D_
Cellular Component	GO:0005737	6	cytoplasm	2.62219e-67	I1K0K6	506	K	"Elongation factor G-2, chloroplastic"	fusA2	ADVDK(1)MATGLIK					_x000D_
Cellular Component	GO:0005737	6	cytoplasm	2.62219e-67	I1K0K6	219	K	"Elongation factor G-2, chloroplastic"	fusA2	ICFVNK(1)MDR					_x000D_
Cellular Component	GO:0005737	6	cytoplasm	2.62219e-67	I1K0K6	619	K	"Elongation factor G-2, chloroplastic"	fusA2	GGAVPK(1)EYIPGVMK					_x000D_
Cellular Component	GO:0005737	6	cytoplasm	2.62219e-67	I1K0K6	499	K	"Elongation factor G-2, chloroplastic"	fusA2	VAIEPK(1)TK					_x000D_
Cellular Component	GO:0005737	6	cytoplasm	2.62219e-67	I1K0K6	106	K	"Elongation factor G-2, chloroplastic"	fusA2	NIGIMAHIDAGK(1)TTTTER					_x000D_
Cellular Component	GO:0005737	6	cytoplasm	2.62219e-67	I1N7G4	156	K	CYTOSOL_AP domain-containing protein	100808230	IASGLGFK(1)R					_x000D_
Cellular Component	GO:0005737	6	cytoplasm	2.62219e-67	I1N7G4	310	K	CYTOSOL_AP domain-containing protein	100808230	ILDAEQCK(1)ELK					_x000D_
Cellular Component	GO:0005737	6	cytoplasm	2.62219e-67	I1N7G4	207	K	CYTOSOL_AP domain-containing protein	100808230	SAQAGHVAVALASPDALSTESK(1)PK					_x000D_
Cellular Component	GO:0005737	6	cytoplasm	2.62219e-67	I1N7G4	500	K	CYTOSOL_AP domain-containing protein	100808230	EVFDASEASGEK(1)LWR					_x000D_
Cellular Component	GO:0005737	6	cytoplasm	2.62219e-67	I1MHM0	117	K	"50S ribosomal protein L18, chloroplastic OS=Glycine soja OX=3848 GN=D0Y65_041314 PE=3 SV=1"	100778569	TVADEFNYSAGPTVEVAK(1)R					_x000D_
Cellular Component	GO:0005737	6	cytoplasm	2.62219e-67	I1LW56	266	K	M20_dimer domain-containing protein	100817383	ESQFDVVK(1)AGK					_x000D_
Cellular Component	GO:0005737	6	cytoplasm	2.62219e-67	I1LW56	157	K	M20_dimer domain-containing protein	100817383	NLK(1)SQSFTPHR					_x000D_
Cellular Component	GO:0005737	6	cytoplasm	2.62219e-67	P25698	427	K	Elongation factor 1-alpha	TEFS1	QTVAVGVIK(1)NVEK					_x000D_
Cellular Component	GO:0005737	6	cytoplasm	2.62219e-67	P25698	318	K	Elongation factor 1-alpha	TEFS1	GYVASNSK(1)DDPAK					_x000D_
Cellular Component	GO:0005737	6	cytoplasm	2.62219e-67	I1NAI7	204	K	Enolase isoform A OS=Glycine soja OX=3848 GN=D0Y65_051937 PE=3 SV=1	GLYMA_19G190900	K(1)YGQDAINVGDEGGFAPNIQENK					_x000D_
Cellular Component	GO:0005737	6	cytoplasm	2.62219e-67	I1NAI7	132	K	Enolase isoform A OS=Glycine soja OX=3848 GN=D0Y65_051937 PE=3 SV=1	GLYMA_19G190900	AGASVLK(1)IPLYK					_x000D_
Cellular Component	GO:0005737	6	cytoplasm	2.62219e-67	I1NAI7	146	K	Enolase isoform A OS=Glycine soja OX=3848 GN=D0Y65_051937 PE=3 SV=1	GLYMA_19G190900	HIANIAGNK(1)K					_x000D_
Cellular Component	GO:0005737	6	cytoplasm	2.62219e-67	I1NAI7	284	K	Enolase isoform A OS=Glycine soja OX=3848 GN=D0Y65_051937 PE=3 SV=1	GLYMA_19G190900	ISGDALK(1)DLYK					_x000D_
Cellular Component	GO:0005737	6	cytoplasm	2.62219e-67	I1NAI7	65	K	Enolase isoform A OS=Glycine soja OX=3848 GN=D0Y65_051937 PE=3 SV=1	GLYMA_19G190900	GVSK(1)AVDNVNTVIGPALIGK					_x000D_
Cellular Component	GO:0005737	6	cytoplasm	2.62219e-67	I1NAI7	268	K	Enolase isoform A OS=Glycine soja OX=3848 GN=D0Y65_051937 PE=3 SV=1	GLYMA_19G190900	TYDLNFK(1)EDNNDGSQR					_x000D_
Cellular Component	GO:0005737	6	cytoplasm	2.62219e-67	I1LBD0	11	K	AA_TRNA_LIGASE_II domain-containing protein	100806082	EEK(1)GHNPELIR					_x000D_
Cellular Component	GO:0005737	6	cytoplasm	2.62219e-67	I1LBD0	157	K	AA_TRNA_LIGASE_II domain-containing protein	100806082	K(1)GADVAGGR					_x000D_
Cellular Component	GO:0005737	6	cytoplasm	2.62219e-67	P19948	39	K	"50S ribosomal protein L20, chloroplastic"	rpl20	TITQQK(1)IK					_x000D_
Cellular Component	GO:0005737	6	cytoplasm	2.62219e-67	P19948	41	K	"50S ribosomal protein L20, chloroplastic"	rpl20	IK(1)ALVSAHR					_x000D_
Cellular Component	GO:0005737	6	cytoplasm	2.62219e-67	Q1W376	212	K	Phosphomannomutase	---	TYK(1)GGNDHEIYESER					_x000D_
Cellular Component	GO:0005737	6	cytoplasm	2.62219e-67	C6SYS4	140	K	Ribosomal_S10 domain-containing protein	100306286	TTNAK(1)TMGPVPLPTK					_x000D_
Cellular Component	GO:0005737	6	cytoplasm	2.62219e-67	C6SYS4	150	K	Ribosomal_S10 domain-containing protein	100306286	TMGPVPLPTK(1)K					_x000D_
Cellular Component	GO:0005737	6	cytoplasm	2.62219e-67	I1LGU3	138	K	"50S ribosomal protein L19, chloroplastic isoform B OS=Glycine soja OX=3848 GN=D0Y65_028893 PE=4 SV=1"	100305649	LEVPENK(1)R					_x000D_
Cellular Component	GO:0005737	6	cytoplasm	2.62219e-67	I1LGU3	115	K	"50S ribosomal protein L19, chloroplastic isoform B OS=Glycine soja OX=3848 GN=D0Y65_028893 PE=4 SV=1"	100305649	AIEASEK(1)QRPTPDIR					_x000D_
Cellular Component	GO:0005737	6	cytoplasm	2.62219e-67	I1M091	243	K	S5 DRBM domain-containing protein	GLYMA_13G177900	ADGDYGAAK(1)VMLR					_x000D_
Cellular Component	GO:0005737	6	cytoplasm	2.62219e-67	I1M091	152	K	S5 DRBM domain-containing protein	GLYMA_13G177900	ETGFGSGAK(1)K					_x000D_
Cellular Component	GO:0005737	6	cytoplasm	2.62219e-67	I1M091	191	K	S5 DRBM domain-containing protein	GLYMA_13G177900	AVVVVGDK(1)K					_x000D_
Cellular Component	GO:0005737	6	cytoplasm	2.62219e-67	I1M091	203	K	S5 DRBM domain-containing protein	GLYMA_13G177900	AK(1)EVIAAVQK					_x000D_
Cellular Component	GO:0005737	6	cytoplasm	2.62219e-67	I1M091	296	K	S5 DRBM domain-containing protein	GLYMA_13G177900	ATVAAVQK(1)MK					_x000D_
Cellular Component	GO:0005737	6	cytoplasm	2.62219e-67	I1M091	227	K	S5 DRBM domain-containing protein	GLYMA_13G177900	VPMTK(1)YSTFPHR					_x000D_
Cellular Component	GO:0005737	6	cytoplasm	2.62219e-67	I1M091	211	K	S5 DRBM domain-containing protein	GLYMA_13G177900	EVIAAVQK(1)SAVNAR					_x000D_
Cellular Component	GO:0005737	6	cytoplasm	2.62219e-67	I1MPJ4	386	K	AA_TRNA_LIGASE_II domain-containing protein	100788013	VK(1)LDDSDQR					_x000D_
Cellular Component	GO:0005737	6	cytoplasm	2.62219e-67	I1MPJ4	491	K	AA_TRNA_LIGASE_II domain-containing protein	100788013	AAISQGK(1)WAR					_x000D_
Cellular Component	GO:0005737	6	cytoplasm	2.62219e-67	A0A0R0J3D8	173	K	40S ribosomal protein SA	548014	YVDIGIPANNK(1)GK					_x000D_
Cellular Component	GO:0005737	6	cytoplasm	2.62219e-67	A0A0R0J3D8	142	K	40S ribosomal protein SA	548014	TDHQPIK(1)EAALGNIPTIAFCDTDSPMR					_x000D_
Cellular Component	GO:0005737	6	cytoplasm	2.62219e-67	A0A0R0J3D8	96	K	40S ribosomal protein SA	548014	AVLK(1)FAQYTGAHAIAGR					_x000D_
Cellular Component	GO:0005737	6	cytoplasm	2.62219e-67	I1MCE2	71	K	Signal recognition particle 54 kDa protein	100815799	NIVNLDDLAAGHNK(1)R					_x000D_
Cellular Component	GO:0005737	6	cytoplasm	2.62219e-67	I1JHJ8	824	K	"Protein TIC110, chloroplastic OS=Glycine soja OX=3848 GN=D0Y65_004847 PE=4 SV=1"	100810328	LNMK(1)QIR					_x000D_
Cellular Component	GO:0005737	6	cytoplasm	2.62219e-67	I1JHJ8	595	K	"Protein TIC110, chloroplastic OS=Glycine soja OX=3848 GN=D0Y65_004847 PE=4 SV=1"	100810328	K(1)IFINYIK					_x000D_
Cellular Component	GO:0005737	6	cytoplasm	2.62219e-67	I1JHJ8	553	K	"Protein TIC110, chloroplastic OS=Glycine soja OX=3848 GN=D0Y65_004847 PE=4 SV=1"	100810328	VVK(1)EAIASGVDGYDAEIQK					_x000D_
Cellular Component	GO:0005737	6	cytoplasm	2.62219e-67	I1JHJ8	801	K	"Protein TIC110, chloroplastic OS=Glycine soja OX=3848 GN=D0Y65_004847 PE=4 SV=1"	100810328	IIK(1)SITTTK					_x000D_
Cellular Component	GO:0005737	6	cytoplasm	2.62219e-67	I1JHJ8	441	K	"Protein TIC110, chloroplastic OS=Glycine soja OX=3848 GN=D0Y65_004847 PE=4 SV=1"	100810328	NIFGLGK(1)R					_x000D_
Cellular Component	GO:0005737	6	cytoplasm	2.62219e-67	I1JHJ8	726	K	"Protein TIC110, chloroplastic OS=Glycine soja OX=3848 GN=D0Y65_004847 PE=4 SV=1"	100810328	VPFGAQITTK(1)K					_x000D_
Cellular Component	GO:0005737	6	cytoplasm	2.62219e-67	I1JHJ8	881	K	"Protein TIC110, chloroplastic OS=Glycine soja OX=3848 GN=D0Y65_004847 PE=4 SV=1"	100810328	IPSDLNINK(1)EK					_x000D_
Cellular Component	GO:0005737	6	cytoplasm	2.62219e-67	I1JHJ8	308	K	"Protein TIC110, chloroplastic OS=Glycine soja OX=3848 GN=D0Y65_004847 PE=4 SV=1"	100810328	K(1)EQQLCR					_x000D_
Cellular Component	GO:0005737	6	cytoplasm	2.62219e-67	I1JHJ8	302	K	"Protein TIC110, chloroplastic OS=Glycine soja OX=3848 GN=D0Y65_004847 PE=4 SV=1"	100810328	DIDAEK(1)LVALR					_x000D_
Cellular Component	GO:0005737	6	cytoplasm	2.62219e-67	I1JHJ8	602	K	"Protein TIC110, chloroplastic OS=Glycine soja OX=3848 GN=D0Y65_004847 PE=4 SV=1"	100810328	IFINYIK(1)R					_x000D_
Cellular Component	GO:0005737	6	cytoplasm	2.62219e-67	I1JHJ8	893	K	"Protein TIC110, chloroplastic OS=Glycine soja OX=3848 GN=D0Y65_004847 PE=4 SV=1"	100810328	GVVHELAK(1)GR					_x000D_
Cellular Component	GO:0005737	6	cytoplasm	2.62219e-67	I1JHJ8	678	K	"Protein TIC110, chloroplastic OS=Glycine soja OX=3848 GN=D0Y65_004847 PE=4 SV=1"	100810328	ELTEK(0.997)LGK(0.003)PGQTEITLK					_x000D_
Cellular Component	GO:0005737	6	cytoplasm	2.62219e-67	I1JHJ8	798	K	"Protein TIC110, chloroplastic OS=Glycine soja OX=3848 GN=D0Y65_004847 PE=4 SV=1"	100810328	QVGLPQEYAQK(1)IIK					_x000D_
Cellular Component	GO:0005737	6	cytoplasm	2.62219e-67	I1JHJ8	157	K	"Protein TIC110, chloroplastic OS=Glycine soja OX=3848 GN=D0Y65_004847 PE=4 SV=1"	100810328	EEIEAIASK(1)YGVSK					_x000D_
Cellular Component	GO:0005737	6	cytoplasm	2.62219e-67	I1JHJ8	290	K	"Protein TIC110, chloroplastic OS=Glycine soja OX=3848 GN=D0Y65_004847 PE=4 SV=1"	100810328	LFASK(1)LK					_x000D_
Cellular Component	GO:0005737	6	cytoplasm	2.62219e-67	P07816	70	K	"30S ribosomal protein S19, chloroplastic"	rps19	MVGHK(1)LGEFSPTLNFR					_x000D_
Cellular Component	GO:0005737	6	cytoplasm	2.62219e-67	P07816	7	K	"30S ribosomal protein S19, chloroplastic"	rps19	K(1)NPFVANHLLR					_x000D_
Cellular Component	GO:0005737	6	cytoplasm	2.62219e-67	I1NI77	81	K	Ribosomal_L14e domain-containing protein	100306120	AMEDADVK(1)TK					_x000D_
Cellular Component	GO:0005737	6	cytoplasm	2.62219e-67	K7M864	481	K	Tyrosine--tRNA ligase	100795726	VLLLSAGK(1)K					_x000D_
Cellular Component	GO:0005737	6	cytoplasm	2.62219e-67	K7M864	216	K	Tyrosine--tRNA ligase	100795726	VGSMMAK(1)ESVR					_x000D_
Cellular Component	GO:0005737	6	cytoplasm	2.62219e-67	K7M864	297	K	Tyrosine--tRNA ligase	100795726	SDGTK(1)FGK					_x000D_
Cellular Component	GO:0005737	6	cytoplasm	2.62219e-67	I1JSC6	109	K	"50S ribosomal protein L3, chloroplastic OS=Glycine soja OX=3848 GN=D0Y65_008343 PE=3 SV=1"	100802392	LTK(1)PEIGHLQK					_x000D_
Cellular Component	GO:0005737	6	cytoplasm	2.62219e-67	I1JSC6	254	K	"50S ribosomal protein L3, chloroplastic OS=Glycine soja OX=3848 GN=D0Y65_008343 PE=3 SV=1"	100802392	ITPAK(1)IVGK					_x000D_
Cellular Component	GO:0005737	6	cytoplasm	2.62219e-67	I1JSC6	106	K	"50S ribosomal protein L3, chloroplastic OS=Glycine soja OX=3848 GN=D0Y65_008343 PE=3 SV=1"	100802392	K(0.981)LTK(0.019)PEIGHLQK					_x000D_
Cellular Component	GO:0005737	6	cytoplasm	2.62219e-67	I1JSC6	117	K	"50S ribosomal protein L3, chloroplastic OS=Glycine soja OX=3848 GN=D0Y65_008343 PE=3 SV=1"	100802392	LTK(0.021)PEIGHLQK(0.979)VGAIPMR					_x000D_
Cellular Component	GO:0005737	6	cytoplasm	2.62219e-67	I1JSC6	171	K	"50S ribosomal protein L3, chloroplastic OS=Glycine soja OX=3848 GN=D0Y65_008343 PE=3 SV=1"	100802392	GFQGGIK(1)R					_x000D_
Cellular Component	GO:0005737	6	cytoplasm	2.62219e-67	I1JSC6	258	K	"50S ribosomal protein L3, chloroplastic OS=Glycine soja OX=3848 GN=D0Y65_008343 PE=3 SV=1"	100802392	IVGK(1)NIPK					_x000D_
Cellular Component	GO:0005737	6	cytoplasm	2.62219e-67	K7N0I2	149	K	M20_dimer domain-containing protein	100783172	LLK(1)SHNFRPLR					_x000D_
Cellular Component	GO:0005737	6	cytoplasm	2.62219e-67	I1JPH8	165	K	"ATP phosphoribosyltransferase 2, chloroplastic isoform A OS=Glycine soja OX=3848 GN=D0Y65_007472 PE=4 SV=1"	GLYMA_03G176400	MPQWTEEK(1)PLR					_x000D_
Cellular Component	GO:0005737	6	cytoplasm	2.62219e-67	I1JPH8	335	K	"ATP phosphoribosyltransferase 2, chloroplastic isoform A OS=Glycine soja OX=3848 GN=D0Y65_007472 PE=4 SV=1"	GLYMA_03G176400	ALYK(1)SIQQLR					_x000D_
Cellular Component	GO:0005737	6	cytoplasm	2.62219e-67	I1JPH8	66	K	"ATP phosphoribosyltransferase 2, chloroplastic isoform A OS=Glycine soja OX=3848 GN=D0Y65_007472 PE=4 SV=1"	GLYMA_03G176400	NCQLSVK(1)QVNPR					_x000D_
Cellular Component	GO:0005737	6	cytoplasm	2.62219e-67	I1MID7	203	K	"50S ribosomal protein L13, chloroplastic OS=Glycine soja OX=3848 GN=D0Y65_041576 PE=3 SV=1"	GLYMA_15G209000	GMLPK(1)GR					_x000D_
Cellular Component	GO:0005737	6	cytoplasm	2.62219e-67	I1MID7	215	K	"50S ribosomal protein L13, chloroplastic OS=Glycine soja OX=3848 GN=D0Y65_041576 PE=3 SV=1"	GLYMA_15G209000	LFTHLK(1)VYK					_x000D_
Cellular Component	GO:0005737	6	cytoplasm	2.62219e-67	I1MID7	228	K	"50S ribosomal protein L13, chloroplastic OS=Glycine soja OX=3848 GN=D0Y65_041576 PE=3 SV=1"	GLYMA_15G209000	GPDHPHAAQK(1)PVELPIR					_x000D_
Cellular Component	GO:0005737	6	cytoplasm	2.62219e-67	I1MID7	96	K	"50S ribosomal protein L13, chloroplastic OS=Glycine soja OX=3848 GN=D0Y65_041576 PE=3 SV=1"	GLYMA_15G209000	SWYPK(1)AADHVNTEK					_x000D_
Cellular Component	GO:0005737	6	cytoplasm	2.62219e-67	I1K506	169	K	"Phosphoribosylformylglycinamidine cyclo-ligase, chloroplastic/mitochondrial OS=Glycine soja OX=3848 GN=D0Y65_012765 PE=3 SV=1"	100790263	VIK(1)GIVDGCK					_x000D_
Cellular Component	GO:0005737	6	cytoplasm	2.62219e-67	I1LN92	170	K	60S ribosomal protein L17-1 isoform A OS=Glycine soja OX=3848 GN=D0Y65_037158 PE=3 SV=1	100800781	EAETQLATSK(1)K					_x000D_
Cellular Component	GO:0005737	6	cytoplasm	2.62219e-67	I1LN92	13	K	60S ribosomal protein L17-1 isoform A OS=Glycine soja OX=3848 GN=D0Y65_037158 PE=3 SV=1	100800781	EPDNPTK(1)SCK					_x000D_
Cellular Component	GO:0005737	6	cytoplasm	2.62219e-67	I1LN92	55	K	60S ribosomal protein L17-1 isoform A OS=Glycine soja OX=3848 GN=D0Y65_037158 PE=3 SV=1	100800781	YLEDVLAHK(1)QAIPFR					_x000D_
Cellular Component	GO:0005737	6	cytoplasm	2.62219e-67	B2BF98	14	K	40S ribosomal protein S6	547746	FNIASPTTGCQK(1)K					_x000D_
Cellular Component	GO:0005737	6	cytoplasm	2.62219e-67	C6T0A7	34	K	40S ribosomal protein S18 isoform B OS=Glycine soja OX=3848 GN=D0Y65_027798 PE=3 SV=1	100306646	IMFAMTSIK(1)GIGR					_x000D_
Cellular Component	GO:0005737	6	cytoplasm	2.62219e-67	C6T0A7	46	K	40S ribosomal protein S18 isoform B OS=Glycine soja OX=3848 GN=D0Y65_027798 PE=3 SV=1	100306646	FANIACK(1)K					_x000D_
Cellular Component	GO:0005737	6	cytoplasm	2.62219e-67	C6T0A7	106	K	40S ribosomal protein S18 isoform B OS=Glycine soja OX=3848 GN=D0Y65_027798 PE=3 SV=1	100306646	YSQVVSNALDMK(1)LR					_x000D_
Cellular Component	GO:0005737	6	cytoplasm	2.62219e-67	C6T0A7	144	K	40S ribosomal protein S18 isoform B OS=Glycine soja OX=3848 GN=D0Y65_027798 PE=3 SV=1	100306646	GK(1)TVGVSK					_x000D_
Cellular Component	GO:0005737	6	cytoplasm	2.62219e-67	C6T0A7	23	K	40S ribosomal protein S18 isoform B OS=Glycine soja OX=3848 GN=D0Y65_027798 PE=3 SV=1	100306646	VLNTNVDGK(1)QK					_x000D_
Cellular Component	GO:0005737	6	cytoplasm	2.62219e-67	C6T0A7	54	K	40S ribosomal protein S18 isoform B OS=Glycine soja OX=3848 GN=D0Y65_027798 PE=3 SV=1	100306646	KADVDMNK(1)R					_x000D_
Cellular Component	GO:0005737	6	cytoplasm	2.62219e-67	I1ME40	274	K	"Soluble inorganic pyrophosphatase 6, chloroplastic OS=Glycine soja OX=3848 GN=D0Y65_040111 PE=4 SV=1"	GLYMA_15G061300	ETNESWNK(1)LIK					_x000D_
Cellular Component	GO:0005737	6	cytoplasm	2.62219e-67	I1ME40	239	K	"Soluble inorganic pyrophosphatase 6, chloroplastic OS=Glycine soja OX=3848 GN=D0Y65_040111 PE=4 SV=1"	GLYMA_15G061300	DYK(1)IPDGK					_x000D_
Cellular Component	GO:0005737	6	cytoplasm	2.62219e-67	I1ME40	248	K	"Soluble inorganic pyrophosphatase 6, chloroplastic OS=Glycine soja OX=3848 GN=D0Y65_040111 PE=4 SV=1"	GLYMA_15G061300	IPDGKPANK(1)FGLGNK					_x000D_
Cellular Component	GO:0005737	6	cytoplasm	2.62219e-67	I1ME40	263	K	"Soluble inorganic pyrophosphatase 6, chloroplastic OS=Glycine soja OX=3848 GN=D0Y65_040111 PE=4 SV=1"	GLYMA_15G061300	AADKDYALK(1)VIK					_x000D_
Cellular Component	GO:0005737	6	cytoplasm	2.62219e-67	I1ME40	266	K	"Soluble inorganic pyrophosphatase 6, chloroplastic OS=Glycine soja OX=3848 GN=D0Y65_040111 PE=4 SV=1"	GLYMA_15G061300	VIK(1)ETNESWNK					_x000D_
Cellular Component	GO:0005737	6	cytoplasm	2.62219e-67	I1ME40	119	K	"Soluble inorganic pyrophosphatase 6, chloroplastic OS=Glycine soja OX=3848 GN=D0Y65_040111 PE=4 SV=1"	GLYMA_15G061300	MEVATDESFTPIK(1)QDTK					_x000D_
Cellular Component	GO:0005737	6	cytoplasm	2.62219e-67	I1ME40	244	K	"Soluble inorganic pyrophosphatase 6, chloroplastic OS=Glycine soja OX=3848 GN=D0Y65_040111 PE=4 SV=1"	GLYMA_15G061300	IPDGK(1)PANK					_x000D_
Cellular Component	GO:0005737	6	cytoplasm	2.62219e-67	I1ME40	77	K	"Soluble inorganic pyrophosphatase 6, chloroplastic OS=Glycine soja OX=3848 GN=D0Y65_040111 PE=4 SV=1"	GLYMA_15G061300	K(1)VSPWHDIPLR					_x000D_
Cellular Component	GO:0005737	6	cytoplasm	2.62219e-67	I1ME40	106	K	"Soluble inorganic pyrophosphatase 6, chloroplastic OS=Glycine soja OX=3848 GN=D0Y65_040111 PE=4 SV=1"	GLYMA_15G061300	ESSAK(1)MEVATDESFTPIK					_x000D_
Cellular Component	GO:0005737	6	cytoplasm	2.62219e-67	I1ME40	73	K	"Soluble inorganic pyrophosphatase 6, chloroplastic OS=Glycine soja OX=3848 GN=D0Y65_040111 PE=4 SV=1"	GLYMA_15G061300	VFFVDK(1)SGK					_x000D_
Cellular Component	GO:0005737	6	cytoplasm	2.62219e-67	I1ME40	222	K	"Soluble inorganic pyrophosphatase 6, chloroplastic OS=Glycine soja OX=3848 GN=D0Y65_040111 PE=4 SV=1"	GLYMA_15G061300	APFVNDVDDVEK(1)HFPGTLTAIR					_x000D_
Cellular Component	GO:0005737	6	cytoplasm	2.62219e-67	K7MIR3	45	K	Enolase_C domain-containing protein	100787663	IPLYK(1)HIANLAGNK					_x000D_
Cellular Component	GO:0005737	6	cytoplasm	2.62219e-67	I1KJ84	362	K	DHO_dh domain-containing protein	100818990	K(1)HNFTSIEDFR					_x000D_
Cellular Component	GO:0005737	6	cytoplasm	2.62219e-67	I1LWB9	152	K	EF1_GNE domain-containing protein	GLYMA_13G073200	SSVLLDVKPWDDETDMK(1)K					_x000D_
Cellular Component	GO:0005737	6	cytoplasm	2.62219e-67	I1LWB9	38	K	EF1_GNE domain-containing protein	GLYMA_13G073200	DDIK(1)VYGAVLEKPGDSFPNAAK					_x000D_
Cellular Component	GO:0005737	6	cytoplasm	2.62219e-67	I1LWB9	34	K	EF1_GNE domain-containing protein	GLYMA_13G073200	VYVSGDQFTK(1)DDIK					_x000D_
Cellular Component	GO:0005737	6	cytoplasm	2.62219e-67	I1LWB9	46	K	EF1_GNE domain-containing protein	GLYMA_13G073200	VYGAVLEK(1)PGDSFPNAAK					_x000D_
Cellular Component	GO:0005737	6	cytoplasm	2.62219e-67	I1LWB9	135	K	EF1_GNE domain-containing protein	GLYMA_13G073200	ESGK(1)SSVLLDVKPWDDETDMK					_x000D_
Cellular Component	GO:0005737	6	cytoplasm	2.62219e-67	K7L6N1	180	K	Ribosomal_L6e_N domain-containing protein	100785356	GEGEFFEAEK(1)EEK					_x000D_
Cellular Component	GO:0005737	6	cytoplasm	2.62219e-67	K7L6N1	190	K	Ribosomal_L6e_N domain-containing protein	100785356	SVLPQQK(1)K					_x000D_
Cellular Component	GO:0005737	6	cytoplasm	2.62219e-67	K7L6N1	70	K	Ribosomal_L6e_N domain-containing protein	100785356	FYPADDVK(0.834)K(0.166)PLVNK					_x000D_
Cellular Component	GO:0005737	6	cytoplasm	2.62219e-67	A0A0R4J5W9	16	K	60S ribosomal protein L36	100526979	HPSTGLFVGLNK(1)GHVVTK					_x000D_
Cellular Component	GO:0005737	6	cytoplasm	2.62219e-67	A0A0R4J5W9	23	K	60S ribosomal protein L36	100526979	K(1)ELPPRPSDR					_x000D_
Cellular Component	GO:0005737	6	cytoplasm	2.62219e-67	A0A0R4J5W9	58	K	60S ribosomal protein L36	100526979	EVAGFAPYEK(1)R					_x000D_
Cellular Component	GO:0005737	6	cytoplasm	2.62219e-67	A0A0R4J5W9	65	K	60S ribosomal protein L36	100526979	ITELLK(1)VGK					_x000D_
Cellular Component	GO:0005737	6	cytoplasm	2.62219e-67	C6SVS9	211	K	Ribosomal protein	100499715	STMGK(1)CYR					_x000D_
Cellular Component	GO:0005737	6	cytoplasm	2.62219e-67	I1N1D5	9	K	Eukaryotic translation initiation factor 3 subunit G	100818725	AHQGEPAK(1)LR					_x000D_
Cellular Component	GO:0005737	6	cytoplasm	2.62219e-67	I1NJ46	243	K	Importin subunit alpha	100797267	GKPQPPFDQVK(1)PALPALAR					_x000D_
Cellular Component	GO:0005737	6	cytoplasm	2.62219e-67	I1NJ46	487	K	Importin subunit alpha	100797267	IENLQSHDNTEIYEK(1)AVK					_x000D_
Cellular Component	GO:0005737	6	cytoplasm	2.62219e-67	C6SZS1	50	K	60S ribosomal protein L21-1 OS=Glycine soja OX=3848 GN=D0Y65_052086 PE=4 SV=1	100500046	VNGAVHK(1)GMPHK					_x000D_
Cellular Component	GO:0005737	6	cytoplasm	2.62219e-67	C6SZS1	116	K	60S ribosomal protein L21-1 OS=Glycine soja OX=3848 GN=D0Y65_052086 PE=4 SV=1	100500046	NDQLK(1)AEAK					_x000D_
Cellular Component	GO:0005737	6	cytoplasm	2.62219e-67	C6SZS1	111	K	60S ribosomal protein L21-1 OS=Glycine soja OX=3848 GN=D0Y65_052086 PE=4 SV=1	100500046	IK(1)NDQLK					_x000D_
Cellular Component	GO:0005737	6	cytoplasm	2.62219e-67	C6SZS1	78	K	60S ribosomal protein L21-1 OS=Glycine soja OX=3848 GN=D0Y65_052086 PE=4 SV=1	100500046	AVGVEVNK(1)QVGNR					_x000D_
Cellular Component	GO:0005737	6	cytoplasm	2.62219e-67	C6SZS1	55	K	60S ribosomal protein L21-1 OS=Glycine soja OX=3848 GN=D0Y65_052086 PE=4 SV=1	100500046	GMPHK(1)FYHGR					_x000D_
Cellular Component	GO:0005737	6	cytoplasm	2.62219e-67	I1JPW5	204	K	Enolase isoform A OS=Glycine soja OX=3848 GN=D0Y65_007606 PE=3 SV=1	100811084	K(1)YGQDAVNVGDEGGFAPNIQENK					_x000D_
Cellular Component	GO:0005737	6	cytoplasm	2.62219e-67	I1JPW5	284	K	Enolase isoform A OS=Glycine soja OX=3848 GN=D0Y65_007606 PE=3 SV=1	100811084	ISGDALK(1)DLYK					_x000D_
Cellular Component	GO:0005737	6	cytoplasm	2.62219e-67	I1JPW5	268	K	Enolase isoform A OS=Glycine soja OX=3848 GN=D0Y65_007606 PE=3 SV=1	100811084	TYDLNFK(1)EDNNDGSQK					_x000D_
Cellular Component	GO:0005737	6	cytoplasm	2.62219e-67	I1JPW5	277	K	Enolase isoform A OS=Glycine soja OX=3848 GN=D0Y65_007606 PE=3 SV=1	100811084	EDNNDGSQK(1)ISGDALK					_x000D_
Cellular Component	GO:0005737	6	cytoplasm	2.62219e-67	I1NB91	128	K	Ribosomal protein L19	100527501	VK(1)GNVFK					_x000D_
Cellular Component	GO:0005737	6	cytoplasm	2.62219e-67	I1NB91	92	K	Ribosomal protein L19	100527501	LPTK(1)ILWMR					_x000D_
Cellular Component	GO:0005737	6	cytoplasm	2.62219e-67	I1NB91	162	K	Ribosomal protein L19	100527501	TLSDQFEAK(1)R					_x000D_
Cellular Component	GO:0005737	6	cytoplasm	2.62219e-67	I1NB91	46	K	Ribosomal protein L19	100527501	LVK(1)DGFIIR					_x000D_
Cellular Component	GO:0005737	6	cytoplasm	2.62219e-67	I1NB91	144	K	Ribosomal protein L19	100527501	VLMESIHK(1)SK					_x000D_
Cellular Component	GO:0005737	6	cytoplasm	2.62219e-67	I1NB91	16	K	Ribosomal protein L19	100527501	LAASVLK(1)CGR					_x000D_
Cellular Component	GO:0005737	6	cytoplasm	2.62219e-67	I1NB91	153	K	Ribosomal protein L19	100527501	EK(1)TLSDQFEAK					_x000D_
Cellular Component	GO:0005737	6	cytoplasm	2.62219e-67	B6ZK00	116	K	Peroxisomal biogenesis factor 11 family protein	100301880	TGIYQNK(1)ER					_x000D_
Cellular Component	GO:0005737	6	cytoplasm	2.62219e-67	B6ZK00	164	K	Peroxisomal biogenesis factor 11 family protein	100301880	NK(1)YDNEQYR					_x000D_
Cellular Component	GO:0005737	6	cytoplasm	2.62219e-67	B6ZK00	51	K	Peroxisomal biogenesis factor 11 family protein	100301880	FLSNGEPGTAQNVDK(1)TTSLAR					_x000D_
Cellular Component	GO:0005737	6	cytoplasm	2.62219e-67	I1KVB5	92	K	"Cytochrome c oxidase subunit 5b-2, mitochondrial OS=Glycine soja OX=3848 GN=D0Y65_021174 PE=4 SV=1"	100780886	NILEIDHPEGPFGTK(1)EAPAVVK					_x000D_
Cellular Component	GO:0005737	6	cytoplasm	2.62219e-67	I1KVB5	99	K	"Cytochrome c oxidase subunit 5b-2, mitochondrial OS=Glycine soja OX=3848 GN=D0Y65_021174 PE=4 SV=1"	100780886	EAPAVVK(1)SYYDK					_x000D_
Cellular Component	GO:0005737	6	cytoplasm	2.62219e-67	I1KVB5	54	K	"Cytochrome c oxidase subunit 5b-2, mitochondrial OS=Glycine soja OX=3848 GN=D0Y65_021174 PE=4 SV=1"	100780886	K(1)VEDVMPIATGHER					_x000D_
Cellular Component	GO:0005737	6	cytoplasm	2.62219e-67	I1M6P9	192	K	Lipoyl-binding domain-containing protein	100813488	GAPQPTQK(1)VSEEK					_x000D_
Cellular Component	GO:0005737	6	cytoplasm	2.62219e-67	I1M6P9	184	K	Lipoyl-binding domain-containing protein	100813488	SADATHVAPSETTSEK(1)GAPQPTQK					_x000D_
Cellular Component	GO:0005737	6	cytoplasm	2.62219e-67	A0A0R4J332	4	K	Pribosyltran domain-containing protein	GLYMA_04G045000	ASK(1)NSQQDTR					_x000D_
Cellular Component	GO:0005737	6	cytoplasm	2.62219e-67	I1KTK0	158	K	Ribosomal_L6e_N domain-containing protein	100811720	VDISDVNVDK(0.001)FDDK(0.999)YFAK					_x000D_
Cellular Component	GO:0005737	6	cytoplasm	2.62219e-67	I1KTK0	212	K	Ribosomal_L6e_N domain-containing protein	100811720	AIESVPELK(1)SYLGAR					_x000D_
Cellular Component	GO:0005737	6	cytoplasm	2.62219e-67	I1KTK0	162	K	Ribosomal_L6e_N domain-containing protein	100811720	YFAK(1)EAK					_x000D_
Cellular Component	GO:0005737	6	cytoplasm	2.62219e-67	C6T0H9	66	K	Large subunit ribosomal protein L23e OS=Vigna unguiculata OX=3917 GN=DEO72_LG6g2486 PE=3 SV=1	100811636	LPSACVGDMVMATVK(1)K					_x000D_
Cellular Component	GO:0005737	6	cytoplasm	2.62219e-67	C6T0H9	13	K	Large subunit ribosomal protein L23e OS=Vigna unguiculata OX=3917 GN=DEO72_LG6g2486 PE=3 SV=1	100811636	GGSAGNK(1)FR					_x000D_
Cellular Component	GO:0005737	6	cytoplasm	2.62219e-67	C6T0H9	43	K	Large subunit ribosomal protein L23e OS=Vigna unguiculata OX=3917 GN=DEO72_LG6g2486 PE=3 SV=1	100811636	NLYIISVK(1)GIK					_x000D_
Cellular Component	GO:0005737	6	cytoplasm	2.62219e-67	C6T0H9	113	K	Large subunit ribosomal protein L23e OS=Vigna unguiculata OX=3917 GN=DEO72_LG6g2486 PE=3 SV=1	100811636	GEMK(1)GSAITGPIGK					_x000D_
Cellular Component	GO:0005737	6	cytoplasm	2.62219e-67	I1K7A1	557	K	Dolichyl-diphosphooligosaccharide--protein glycosyltransferase subunit 1	100817203	VEELVTK(1)ER					_x000D_
Cellular Component	GO:0005737	6	cytoplasm	2.62219e-67	I1MMI6	88	K	60S ribosomal protein L13	GLYMA_16G106300	K(1)LAPTIGISVDHR					_x000D_
Cellular Component	GO:0005737	6	cytoplasm	2.62219e-67	I1MMI6	64	K	60S ribosomal protein L13	GLYMA_16G106300	PTAGSLRPIVHGQTLK(1)YNMK					_x000D_
Cellular Component	GO:0005737	6	cytoplasm	2.62219e-67	C6TMB5	147	K	60S ribosomal protein L12 OS=Glycine soja OX=3848 GN=D0Y65_033650 PE=3 SV=1	100811654	EILGTCVSVGCTVDGK(1)DPK					_x000D_
Cellular Component	GO:0005737	6	cytoplasm	2.62219e-67	C6TMB5	124	K	60S ribosomal protein L12 OS=Glycine soja OX=3848 GN=D0Y65_033650 PE=3 SV=1	100811654	SMAK(1)DLSGSIK					_x000D_
Cellular Component	GO:0005737	6	cytoplasm	2.62219e-67	C6TMB5	87	K	60S ribosomal protein L12 OS=Glycine soja OX=3848 GN=D0Y65_033650 PE=3 SV=1	100811654	ALK(1)EPERDR					_x000D_
Cellular Component	GO:0005737	6	cytoplasm	2.62219e-67	C6TMB5	100	K	60S ribosomal protein L12 OS=Glycine soja OX=3848 GN=D0Y65_033650 PE=3 SV=1	100811654	NIK(1)HNGNISLDDVIEIAR					_x000D_
Cellular Component	GO:0005737	6	cytoplasm	2.62219e-67	C6TMB5	31	K	60S ribosomal protein L12 OS=Glycine soja OX=3848 GN=D0Y65_033650 PE=3 SV=1	100811654	VTGGEVGAASSLAPK(1)IGPLGLSPK					_x000D_
Cellular Component	GO:0005737	6	cytoplasm	2.62219e-67	I1N954	38	K	Ribosomal_S10 domain-containing protein	GLYMA_19G145000	NLEK(1)VCADLVR					_x000D_
Cellular Component	GO:0005737	6	cytoplasm	2.62219e-67	I1N954	11	K	Ribosomal_S10 domain-containing protein	GLYMA_19G145000	ATYAAMK(0.007)PTK(0.993)PGLEESQEQIHK					_x000D_
Cellular Component	GO:0005737	6	cytoplasm	2.62219e-67	I1N954	63	K	Ribosomal_S10 domain-containing protein	GLYMA_19G145000	MPTK(1)VLHITTR					_x000D_
Cellular Component	GO:0005737	6	cytoplasm	2.62219e-67	I1N954	23	K	Ribosomal_S10 domain-containing protein	GLYMA_19G145000	ATYAAMKPTKPGLEESQEQIHK(1)IR					_x000D_
Cellular Component	GO:0005737	6	cytoplasm	2.62219e-67	I1N954	31	K	Ribosomal_S10 domain-containing protein	GLYMA_19G145000	ITLSSK(1)HVK					_x000D_
Cellular Component	GO:0005737	6	cytoplasm	2.62219e-67	I1M003	165	K	Protein farnesyltransferase subunit beta	GLYMA_13G168600	MK(1)QPNGGFR					_x000D_
Cellular Component	GO:0005737	6	cytoplasm	2.62219e-67	I1KQ69	82	K	40S ribosomal protein S15 OS=Glycine soja OX=3848 GN=D0Y65_019578 PE=3 SV=1	GLYMA_08G042300	EAPPGEK(1)PEPVR					_x000D_
Cellular Component	GO:0005737	6	cytoplasm	2.62219e-67	A0A0R0I4H2	123	K	"50S ribosomal protein L21, chloroplastic OS=Glycine soja OX=3848 GN=D0Y65_027750 PE=3 SV=1"	100527321	GANVNDK(1)IALHK					_x000D_
Cellular Component	GO:0005737	6	cytoplasm	2.62219e-67	A0A0R0I4H2	116	K	"50S ribosomal protein L21, chloroplastic OS=Glycine soja OX=3848 GN=D0Y65_027750 PE=3 SV=1"	100527321	LK(1)GANVNDK					_x000D_
Cellular Component	GO:0005737	6	cytoplasm	2.62219e-67	C6TJH2	127	K	60S ribosomal protein L9 OS=Glycine soja OX=3848 GN=D0Y65_014636 PE=4 SV=1	100810611	K(1)VDMLEGVSVVR					_x000D_
Cellular Component	GO:0005737	6	cytoplasm	2.62219e-67	I1M7C1	64	K	S5A_REDUCTASE domain-containing protein	100780327	ERPVVLNYK(1)K					_x000D_
Cellular Component	GO:0005737	6	cytoplasm	2.62219e-67	C6THQ5	119	K	"50S ribosomal protein L28, chloroplastic OS=Glycine soja OX=3848 GN=D0Y65_025584 PE=3 SV=1"	100804320	TIEK(1)NGLDAVAK					_x000D_
Cellular Component	GO:0005737	6	cytoplasm	2.62219e-67	C6THQ5	127	K	"50S ribosomal protein L28, chloroplastic OS=Glycine soja OX=3848 GN=D0Y65_025584 PE=3 SV=1"	100804320	NGLDAVAK(1)K					_x000D_
Cellular Component	GO:0005737	6	cytoplasm	2.62219e-67	C6THQ5	85	K	"50S ribosomal protein L28, chloroplastic OS=Glycine soja OX=3848 GN=D0Y65_025584 PE=3 SV=1"	100804320	K(1)LQFVNLQYK					_x000D_
Cellular Component	GO:0005737	6	cytoplasm	2.62219e-67	C6THQ5	75	K	"50S ribosomal protein L28, chloroplastic OS=Glycine soja OX=3848 GN=D0Y65_025584 PE=3 SV=1"	100804320	ANK(1)VSFSNHK					_x000D_
Cellular Component	GO:0005737	6	cytoplasm	2.62219e-67	C6THQ5	94	K	"50S ribosomal protein L28, chloroplastic OS=Glycine soja OX=3848 GN=D0Y65_025584 PE=3 SV=1"	100804320	LQFVNLQYK(1)R					_x000D_
Cellular Component	GO:0005737	6	cytoplasm	2.62219e-67	C6THQ5	68	K	"50S ribosomal protein L28, chloroplastic OS=Glycine soja OX=3848 GN=D0Y65_025584 PE=3 SV=1"	100804320	VCPFTGK(1)K					_x000D_
Cellular Component	GO:0005737	6	cytoplasm	2.62219e-67	C6THQ5	82	K	"50S ribosomal protein L28, chloroplastic OS=Glycine soja OX=3848 GN=D0Y65_025584 PE=3 SV=1"	100804320	VSFSNHK(1)TK					_x000D_
Cellular Component	GO:0005737	6	cytoplasm	2.62219e-67	K7MJ66	7	K	NADH dehydrogenase [ubiquinone] 1 beta subcomplex subunit 3-B OS=Glycine soja OX=3848 GN=D0Y65_044457 PE=4 SV=1	100306452	GSGSGK(1)HTGEFFR					_x000D_
Cellular Component	GO:0005737	6	cytoplasm	2.62219e-67	I1JM69	132	K	40S ribosomal protein S8	100794937	K(1)ETAEEGGDAAAAAEEAK					_x000D_
Cellular Component	GO:0005737	6	cytoplasm	2.62219e-67	P34811	620	K	"Elongation factor G-1, chloroplastic"	fusA1	SEIK(1)GGAVPR					_x000D_
Cellular Component	GO:0005737	6	cytoplasm	2.62219e-67	P34811	425	K	"Elongation factor G-1, chloroplastic"	fusA1	VYAGK(1)LGAGSYVLNANK					_x000D_
Cellular Component	GO:0005737	6	cytoplasm	2.62219e-67	A0A0R0F2Z4	117	K	"2,3-bisphosphoglycerate-independent phosphoglycerate mutase isoform A OS=Glycine soja OX=3848 GN=D0Y65_049246 PE=4 SV=1"	100820155	IFEGEGFK(1)YIK					_x000D_
Cellular Component	GO:0005737	6	cytoplasm	2.62219e-67	I1MU00	20	K	Ribosomal_S17_N domain-containing protein	100784140	VFLSSK(1)K					_x000D_
Cellular Component	GO:0005737	6	cytoplasm	2.62219e-67	I1LPI1	170	K	"50S ribosomal protein L12, chloroplastic OS=Glycine soja OX=3848 GN=D0Y65_033170 PE=3 SV=1"	100800454	EGISK(1)DEAEDAK					_x000D_
Cellular Component	GO:0005737	6	cytoplasm	2.62219e-67	I1LPI1	165	K	"50S ribosomal protein L12, chloroplastic OS=Glycine soja OX=3848 GN=D0Y65_033170 PE=3 SV=1"	100800454	FK(1)EGISK					_x000D_
Cellular Component	GO:0005737	6	cytoplasm	2.62219e-67	I1LPI1	154	K	"50S ribosomal protein L12, chloroplastic OS=Glycine soja OX=3848 GN=D0Y65_033170 PE=3 SV=1"	100800454	EAK(1)ELIEGLPK					_x000D_
Cellular Component	GO:0005737	6	cytoplasm	2.62219e-67	I1LPI1	162	K	"50S ribosomal protein L12, chloroplastic OS=Glycine soja OX=3848 GN=D0Y65_033170 PE=3 SV=1"	100800454	ELIEGLPK(1)K					_x000D_
Cellular Component	GO:0005737	6	cytoplasm	2.62219e-67	I1LPI1	186	K	"50S ribosomal protein L12, chloroplastic OS=Glycine soja OX=3848 GN=D0Y65_033170 PE=3 SV=1"	100800454	QLEEAGAK(1)VTIA					_x000D_
Cellular Component	GO:0005737	6	cytoplasm	2.62219e-67	I1LPI1	177	K	"50S ribosomal protein L12, chloroplastic OS=Glycine soja OX=3848 GN=D0Y65_033170 PE=3 SV=1"	100800454	EGISKDEAEDAK(1)K					_x000D_
Cellular Component	GO:0005737	6	cytoplasm	2.62219e-67	I1LPI1	178	K	"50S ribosomal protein L12, chloroplastic OS=Glycine soja OX=3848 GN=D0Y65_033170 PE=3 SV=1"	100800454	K(1)QLEEAGAK					_x000D_
Cellular Component	GO:0005737	6	cytoplasm	2.62219e-67	I1LPI1	66	K	"50S ribosomal protein L12, chloroplastic OS=Glycine soja OX=3848 GN=D0Y65_033170 PE=3 SV=1"	100800454	ITK(1)LGDEIAGLTLEEAK					_x000D_
Cellular Component	GO:0005737	6	cytoplasm	2.62219e-67	I1LPI1	140	K	"50S ribosomal protein L12, chloroplastic OS=Glycine soja OX=3848 GN=D0Y65_033170 PE=3 SV=1"	100800454	IAVIK(1)AVR					_x000D_
Cellular Component	GO:0005737	6	cytoplasm	2.62219e-67	C5NTE7	57	K	Rsdv1 resistance like protein	Rsdv1-like	FDFTK(1)MLNQK					_x000D_
Cellular Component	GO:0005737	6	cytoplasm	2.62219e-67	I1ND95	51	K	"10 kDa chaperonin, mitochondrial OS=Glycine soja OX=3848 GN=D0Y65_052828 PE=3 SV=1"	GLYMA_20G017200	DK(1)AGNLIPVSVK					_x000D_
Cellular Component	GO:0005737	6	cytoplasm	2.62219e-67	A0A0R4J2N2	205	K	"Fumarate hydratase 1, mitochondrial OS=Glycine soja OX=3848 GN=D0Y65_002684 PE=3 SV=1"	100810850	TLHGTLNSK(1)SIEFK					_x000D_
Cellular Component	GO:0005737	6	cytoplasm	2.62219e-67	I1L9B1	76	K	Lysine--tRNA ligase	GLYMA_10G069800	LK(1)YLAVQK					_x000D_
Cellular Component	GO:0005737	6	cytoplasm	2.62219e-67	I1L9B1	29	K	Lysine--tRNA ligase	GLYMA_10G069800	NK(1)QK(1)EEERK					_x000D_
Cellular Component	GO:0005737	6	cytoplasm	2.62219e-67	I1L9B1	31	K	Lysine--tRNA ligase	GLYMA_10G069800	NK(1)QK(1)EEERK					_x000D_
Cellular Component	GO:0005737	6	cytoplasm	2.62219e-67	I1L9B1	82	K	Lysine--tRNA ligase	GLYMA_10G069800	YLAVQK(1)AEGNNPYPHK					_x000D_
Cellular Component	GO:0005737	6	cytoplasm	2.62219e-67	I1L9B1	223	K	Lysine--tRNA ligase	GLYMA_10G069800	SAAAADNANLK(1)K					_x000D_
Cellular Component	GO:0005737	6	cytoplasm	2.62219e-67	C6F117	32	K	Putative ribosomal protein S15	100814599	PSSK(1)VIIK					_x000D_
Cellular Component	GO:0005737	6	cytoplasm	2.62219e-67	C6F117	71	K	Putative ribosomal protein S15	100814599	LNK(1)CGVISPR					_x000D_
Cellular Component	GO:0005737	6	cytoplasm	2.62219e-67	C6F117	19	K	Putative ribosomal protein S15	100814599	SMYNAEK(1)R					_x000D_
Cellular Component	GO:0005737	6	cytoplasm	2.62219e-67	I1JW21	84	K	40S ribosomal protein S19-1 OS=Glycine soja OX=3848 GN=D0Y65_009598 PE=4 SV=1	GLYMA_04G132900	IYGGSK(1)R					_x000D_
Cellular Component	GO:0005737	6	cytoplasm	2.62219e-67	I1JW21	119	K	40S ribosomal protein S19-1 OS=Glycine soja OX=3848 GN=D0Y65_009598 PE=4 SV=1	GLYMA_04G132900	HILQQLQNMNIIELDTK(1)GGR					_x000D_
Cellular Component	GO:0005737	6	cytoplasm	2.62219e-67	I1JW21	8	K	40S ribosomal protein S19-1 OS=Glycine soja OX=3848 GN=D0Y65_009598 PE=4 SV=1	GLYMA_04G132900	TVK(1)DVSPHEFVK					_x000D_
Cellular Component	GO:0005737	6	cytoplasm	2.62219e-67	I1LYP2	35	K	Mitochondrial import receptor subunit TOM22 like 2 OS=Glycine soja OX=3848 GN=D0Y65_036526 PE=4 SV=1	100796059	GK(1)EAAGDAAFVAK					_x000D_
Cellular Component	GO:0005737	6	cytoplasm	2.62219e-67	A0A0R0I6D2	12	K	40S ribosomal protein S29 OS=Glycine soja OX=3848 GN=D0Y65_028154 PE=3 SV=1	GLYMA_10G258500	GHSNVWNSHPK(1)NYGPGSR					_x000D_
Cellular Component	GO:0005737	6	cytoplasm	2.62219e-67	A0A0R0I6D2	48	K	40S ribosomal protein S29 OS=Glycine soja OX=3848 GN=D0Y65_028154 PE=3 SV=1	GLYMA_10G258500	SNAK(1)EIGFIK					_x000D_
Cellular Component	GO:0005737	6	cytoplasm	2.62219e-67	I1MBM5	3	K	Cytochrome b-c1 complex subunit 8 OS=Glycine soja OX=3848 GN=D0Y65_039353 PE=4 SV=1	100779432	GK(1)QVVPVK					_x000D_
Cellular Component	GO:0005737	6	cytoplasm	2.62219e-67	I1L692	162	K	Biotin carboxyl carrier protein of acetyl-CoA carboxylase	100778244	ATPSPTSAPAVK(1)SAK					_x000D_
Cellular Component	GO:0005737	6	cytoplasm	2.62219e-67	C6SW56	22	K	60S ribosomal protein L35 OS=Glycine soja OX=3848 GN=D0Y65_028464 PE=3 SV=1	100305671	ADLLNQLK(1)DLK					_x000D_
Cellular Component	GO:0005737	6	cytoplasm	2.62219e-67	C6SW56	35	K	60S ribosomal protein L35 OS=Glycine soja OX=3848 GN=D0Y65_028464 PE=3 SV=1	100305671	VAK(1)VTGGAPNK					_x000D_
Cellular Component	GO:0005737	6	cytoplasm	2.62219e-67	C6SW56	77	K	60S ribosomal protein L35 OS=Glycine soja OX=3848 GN=D0Y65_028464 PE=3 SV=1	100305671	K(1)YLPLDLRPK					_x000D_
Cellular Component	GO:0005737	6	cytoplasm	2.62219e-67	C6SW56	43	K	60S ribosomal protein L35 OS=Glycine soja OX=3848 GN=D0Y65_028464 PE=3 SV=1	100305671	VTGGAPNK(1)LSK					_x000D_
Cellular Component	GO:0005737	6	cytoplasm	2.62219e-67	C6SW56	86	K	60S ribosomal protein L35 OS=Glycine soja OX=3848 GN=D0Y65_028464 PE=3 SV=1	100305671	YLPLDLRPK(1)K					_x000D_
Cellular Component	GO:0005737	6	cytoplasm	2.62219e-67	C6SW56	110	K	60S ribosomal protein L35 OS=Glycine soja OX=3848 GN=D0Y65_028464 PE=3 SV=1	100305671	K(1)ELYFPLR					_x000D_
Cellular Component	GO:0005737	6	cytoplasm	2.62219e-67	Q2PMQ2	96	K	"30S ribosomal protein S11, chloroplastic"	rps11	AEVMIK(1)GPGLGR					_x000D_
Cellular Component	GO:0005737	6	cytoplasm	2.62219e-67	I1MJX0	448	K	Acetyltransferase component of pyruvate dehydrogenase complex	100778218	AK(0.996)ENSLK(0.004)PQEYEGGTFTVTNLGGPFGVK					_x000D_
Cellular Component	GO:0005737	6	cytoplasm	2.62219e-67	I1MJX0	269	K	Acetyltransferase component of pyruvate dehydrogenase complex	100778218	LAEEK(1)NVPLSSIK					_x000D_
Cellular Component	GO:0005737	6	cytoplasm	2.62219e-67	I1MJX0	299	K	Acetyltransferase component of pyruvate dehydrogenase complex	100778218	ADIDDYLASGAK(1)EVSASSK					_x000D_
Cellular Component	GO:0005737	6	cytoplasm	2.62219e-67	I1MJX0	277	K	Acetyltransferase component of pyruvate dehydrogenase complex	100778218	NVPLSSIK(1)GTGPEGLIVK					_x000D_
Cellular Component	GO:0005737	6	cytoplasm	2.62219e-67	P07134	108	K	"30S ribosomal protein S12, chloroplastic"	rps12-A	GTLDAVGVK(1)DR					_x000D_
Cellular Component	GO:0005737	6	cytoplasm	2.62219e-67	P07134	20	K	"30S ribosomal protein S12, chloroplastic"	rps12-A	NVTK(1)SPALR					_x000D_
Cellular Component	GO:0005737	6	cytoplasm	2.62219e-67	P07134	5	K	"30S ribosomal protein S12, chloroplastic"	rps12-A	PTMK(1)QLIR					_x000D_
Cellular Component	GO:0005737	6	cytoplasm	2.62219e-67	I1KLM1	2	K	40S ribosomal protein S6 OS=Glycine soja OX=3848 GN=D0Y65_018417 PE=3 SV=1	GLYMA_07G198600	K(1)QGVLTPGR					_x000D_
Cellular Component	GO:0005737	6	cytoplasm	2.62219e-67	I1L4B6	59	K	40S ribosomal protein S7	100499757	K(1)AVVIHVPYR					_x000D_
Cellular Component	GO:0005737	6	cytoplasm	2.62219e-67	I1L4B6	152	K	40S ribosomal protein S7	100499757	IMK(1)VFLDPK					_x000D_
Cellular Component	GO:0005737	6	cytoplasm	2.62219e-67	I1L4B6	144	K	40S ribosomal protein S7	100499757	YK(1)IDGSK					_x000D_
Cellular Component	GO:0005737	6	cytoplasm	2.62219e-67	I1L4B6	91	K	40S ribosomal protein S7	100499757	FSGK(1)DVILIATR					_x000D_
Cellular Component	GO:0005737	6	cytoplasm	2.62219e-67	I1N7R4	109	K	"30S ribosomal protein S21, chloroplastic isoform A OS=Glycine soja OX=3848 GN=D0Y65_050937 PE=3 SV=1"	100780245	FFENK(1)QEEK					_x000D_
Cellular Component	GO:0005737	6	cytoplasm	2.62219e-67	I1N7R4	139	K	"30S ribosomal protein S21, chloroplastic isoform A OS=Glycine soja OX=3848 GN=D0Y65_050937 PE=3 SV=1"	100780245	FQPQNK(1)PDVAATK					_x000D_
Cellular Component	GO:0005737	6	cytoplasm	2.62219e-67	C6TNA3	170	K	"20 kDa chaperonin, chloroplastic OS=Glycine soja OX=3848 GN=D0Y65_041269 PE=3 SV=1"	100814751	VLIK(1)VAEAEEK					_x000D_
Cellular Component	GO:0005737	6	cytoplasm	2.62219e-67	C6TNA3	161	K	"20 kDa chaperonin, chloroplastic OS=Glycine soja OX=3848 GN=D0Y65_041269 PE=3 SV=1"	100814751	DLK(1)PLNDR					_x000D_
Cellular Component	GO:0005737	6	cytoplasm	2.62219e-67	C6TNA3	233	K	"20 kDa chaperonin, chloroplastic OS=Glycine soja OX=3848 GN=D0Y65_041269 PE=3 SV=1"	100814751	YAGNDFK(1)GK					_x000D_
Cellular Component	GO:0005737	6	cytoplasm	2.62219e-67	C6TNA3	189	K	"20 kDa chaperonin, chloroplastic OS=Glycine soja OX=3848 GN=D0Y65_041269 PE=3 SV=1"	100814751	TSGGLLLTEATK(0.96)DK(0.04)PSIGTVIAVGPGHLDEEGNR					_x000D_
Cellular Component	GO:0005737	6	cytoplasm	2.62219e-67	C6TNA3	63	K	"20 kDa chaperonin, chloroplastic OS=Glycine soja OX=3848 GN=D0Y65_041269 PE=3 SV=1"	100814751	YTAIK(1)PLGDR					_x000D_
Cellular Component	GO:0005737	6	cytoplasm	2.62219e-67	C6TNA3	139	K	"20 kDa chaperonin, chloroplastic OS=Glycine soja OX=3848 GN=D0Y65_041269 PE=3 SV=1"	100814751	YAGTEVDFNGTK(1)HLIVK					_x000D_
Cellular Component	GO:0005737	6	cytoplasm	2.62219e-67	C6TNA3	226	K	"20 kDa chaperonin, chloroplastic OS=Glycine soja OX=3848 GN=D0Y65_041269 PE=3 SV=1"	100814751	KPLSVTPGNTVLYSK(1)YAGNDFK					_x000D_
Cellular Component	GO:0005737	6	cytoplasm	2.62219e-67	C6TNA3	79	K	"20 kDa chaperonin, chloroplastic OS=Glycine soja OX=3848 GN=D0Y65_041269 PE=3 SV=1"	100814751	EAEEK(1)TEGGILLPSTAQTKPQGGEVVAVGEGK					_x000D_
Cellular Component	GO:0005737	6	cytoplasm	2.62219e-67	C6TNA3	212	K	"20 kDa chaperonin, chloroplastic OS=Glycine soja OX=3848 GN=D0Y65_041269 PE=3 SV=1"	100814751	K(1)PLSVTPGNTVLYSK					_x000D_
Cellular Component	GO:0005737	6	cytoplasm	2.62219e-67	C6TNA3	191	K	"20 kDa chaperonin, chloroplastic OS=Glycine soja OX=3848 GN=D0Y65_041269 PE=3 SV=1"	100814751	DK(1)PSIGTVIAVGPGHLDEEGNR					_x000D_
Cellular Component	GO:0005737	6	cytoplasm	2.62219e-67	C6TNA3	93	K	"20 kDa chaperonin, chloroplastic OS=Glycine soja OX=3848 GN=D0Y65_041269 PE=3 SV=1"	100814751	TEGGILLPSTAQTK(1)PQGGEVVAVGEGK					_x000D_
Cellular Component	GO:0005737	6	cytoplasm	2.62219e-67	C6TNA3	106	K	"20 kDa chaperonin, chloroplastic OS=Glycine soja OX=3848 GN=D0Y65_041269 PE=3 SV=1"	100814751	PQGGEVVAVGEGK(1)TVGK					_x000D_
Cellular Component	GO:0005737	6	cytoplasm	2.62219e-67	C6TNA3	177	K	"20 kDa chaperonin, chloroplastic OS=Glycine soja OX=3848 GN=D0Y65_041269 PE=3 SV=1"	100814751	VAEAEEK(1)TSGGLLLTEATK					_x000D_
Cellular Component	GO:0005737	6	cytoplasm	2.62219e-67	C6TNA3	235	K	"20 kDa chaperonin, chloroplastic OS=Glycine soja OX=3848 GN=D0Y65_041269 PE=3 SV=1"	100814751	GK(1)DGSDYITLR					_x000D_
Cellular Component	GO:0005737	6	cytoplasm	2.62219e-67	C6TNA3	110	K	"20 kDa chaperonin, chloroplastic OS=Glycine soja OX=3848 GN=D0Y65_041269 PE=3 SV=1"	100814751	TVGK(1)NNVEISVK					_x000D_
Cellular Component	GO:0005737	6	cytoplasm	2.62219e-67	A0A0R0G342	90	K	KH type-2 domain-containing protein	100795045	FPENSVELYAEK(1)VNNR					_x000D_
Cellular Component	GO:0005737	6	cytoplasm	2.62219e-67	A0A0R0G342	75	K	KH type-2 domain-containing protein	100795045	ELTSVVQK(1)R					_x000D_
Cellular Component	GO:0005737	6	cytoplasm	2.62219e-67	A0A0R0G342	7	K	KH type-2 domain-containing protein	100795045	ATQMSK(1)K					_x000D_
Cellular Component	GO:0005737	6	cytoplasm	2.62219e-67	A0A0R0G342	214	K	KH type-2 domain-containing protein	100795045	TPLPDLVTIHTPK(1)EEEEYAR					_x000D_
Cellular Component	GO:0005737	6	cytoplasm	2.62219e-67	A0A0R0G342	108	K	KH type-2 domain-containing protein	100795045	YK(1)LLGGLAVR					_x000D_
Cellular Component	GO:0005737	6	cytoplasm	2.62219e-67	A0A0R0G342	78	K	KH type-2 domain-containing protein	100795045	FK(1)FPENSVELYAEK					_x000D_
Cellular Component	GO:0005737	6	cytoplasm	2.62219e-67	A0A0R0G342	62	K	KH type-2 domain-containing protein	100795045	TQAVLGEK(1)GR					_x000D_
Cellular Component	GO:0005737	6	cytoplasm	2.62219e-67	A0A0R0G342	153	K	KH type-2 domain-containing protein	100795045	FK(1)DGYMISSGQPVK					_x000D_
Cellular Component	GO:0005737	6	cytoplasm	2.62219e-67	C6SX86	123	K	Ribosomal_L18e/L15P domain-containing protein	100305936	GVLPQNQPLVVK(1)AK					_x000D_
Cellular Component	GO:0005737	6	cytoplasm	2.62219e-67	C6SX86	111	K	Ribosomal_L18e/L15P domain-containing protein	100305936	VLGK(1)GVLPQNQPLVVK					_x000D_
Cellular Component	GO:0005737	6	cytoplasm	2.62219e-67	I1L6Q5	153	K	Peroxisomal membrane protein 11C isoform D OS=Glycine soja OX=3848 GN=D0Y65_025348 PE=4 SV=1	100499755	LSASMK(1)K					_x000D_
Cellular Component	GO:0005737	6	cytoplasm	2.62219e-67	I1NB26	377	K	RF_PROK_I domain-containing protein	100805037	TYNYK(1)DNR					_x000D_
Cellular Component	GO:0005737	6	cytoplasm	2.62219e-67	C6TJG0	93	K	"20 kDa chaperonin, chloroplastic OS=Glycine soja OX=3848 GN=D0Y65_023436 PE=3 SV=1"	100803033	TEGGILLPSTAQTK(1)PQGGEVVAVGEGK					_x000D_
Cellular Component	GO:0005737	6	cytoplasm	2.62219e-67	C6TJG0	106	K	"20 kDa chaperonin, chloroplastic OS=Glycine soja OX=3848 GN=D0Y65_023436 PE=3 SV=1"	100803033	PQGGEVVAVGEGK(1)TIGK					_x000D_
Cellular Component	GO:0005737	6	cytoplasm	2.62219e-67	C6T064	139	K	40S ribosomal protein S12	100500093	DFGEEHEAYNVVLQHVK(1)AN					_x000D_
Cellular Component	GO:0005737	6	cytoplasm	2.62219e-67	A0A368UK73	630	K	Alanine--tRNA ligase	GLYMA_11G102100	VVCK(1)VDYGR					_x000D_
Cellular Component	GO:0005737	6	cytoplasm	2.62219e-67	A0A368UK73	827	K	Alanine--tRNA ligase	GLYMA_11G102100	LVGTLLEEK(1)VSSLK					_x000D_
Cellular Component	GO:0005737	6	cytoplasm	2.62219e-67	A0A368UK73	129	K	Alanine--tRNA ligase	GLYMA_11G102100	ACNTQK(1)CIR					_x000D_
Cellular Component	GO:0005737	6	cytoplasm	2.62219e-67	A0A368UK73	969	K	Alanine--tRNA ligase	GLYMA_11G102100	GK(1)GGLATGQGTEASHVNEAIDLAEK					_x000D_
Cellular Component	GO:0005737	6	cytoplasm	2.62219e-67	A0A368UK73	681	K	Alanine--tRNA ligase	GLYMA_11G102100	FDFSHGK(1)PIEADNLR					_x000D_
Cellular Component	GO:0005737	6	cytoplasm	2.62219e-67	A0A368UK73	716	K	Alanine--tRNA ligase	GLYMA_11G102100	EATLAEAK(1)GINGLR					_x000D_
Cellular Component	GO:0005737	6	cytoplasm	2.62219e-67	A0A368UK73	664	K	Alanine--tRNA ligase	GLYMA_11G102100	EVLGDHVDQK(1)GSIVLAEK					_x000D_
Cellular Component	GO:0005737	6	cytoplasm	2.62219e-67	A0A368UK73	912	K	Alanine--tRNA ligase	GLYMA_11G102100	EAVTK(1)VMDQK					_x000D_
Cellular Component	GO:0005737	6	cytoplasm	2.62219e-67	A0A368UK73	529	K	Alanine--tRNA ligase	GLYMA_11G102100	QAGGAIVMDADATSALHK(1)R					_x000D_
Cellular Component	GO:0005737	6	cytoplasm	2.62219e-67	A0A368UK73	844	K	Alanine--tRNA ligase	GLYMA_11G102100	SNIETLSIPAAK(1)K					_x000D_
Cellular Component	GO:0005737	6	cytoplasm	2.62219e-67	A0A368UK73	285	K	Alanine--tRNA ligase	GLYMA_11G102100	EADGSLK(1)PLPAK					_x000D_
Cellular Component	GO:0005737	6	cytoplasm	2.62219e-67	A0A368UK73	290	K	Alanine--tRNA ligase	GLYMA_11G102100	EADGSLKPLPAK(1)HVDTGMGFER					_x000D_
Cellular Component	GO:0005737	6	cytoplasm	2.62219e-67	C6SWW6	97	K	"Cytochrome c oxidase subunit 6a, mitochondrial isoform A OS=Glycine soja OX=3848 GN=D0Y65_045949 PE=3 SV=1"	100499808	EFPWGPDGLFETK(1)HHDEH					_x000D_
Cellular Component	GO:0005737	6	cytoplasm	2.62219e-67	K7MBK8	30	K	"30S ribosomal protein S21, chloroplastic OS=Glycine soja OX=3848 GN=D0Y65_011680 PE=4 SV=1"	GLYMA_15G157200	AGVLQECK(1)R					_x000D_
Cellular Component	GO:0005737	6	cytoplasm	2.62219e-67	K7LG20	90	K	"50S ribosomal protein L5, chloroplastic OS=Glycine soja OX=3848 GN=D0Y65_025262 PE=3 SV=1"	100800193	HQVPK(1)IEK					_x000D_
Cellular Component	GO:0005737	6	cytoplasm	2.62219e-67	K7LG20	93	K	"50S ribosomal protein L5, chloroplastic OS=Glycine soja OX=3848 GN=D0Y65_025262 PE=3 SV=1"	100800193	IEK(1)IVVNCGIGDAAQNAK					_x000D_
Cellular Component	GO:0005737	6	cytoplasm	2.62219e-67	K7LG20	85	K	"50S ribosomal protein L5, chloroplastic OS=Glycine soja OX=3848 GN=D0Y65_025262 PE=3 SV=1"	100800193	IIPLLMEEFSYTNK(1)HQVPK					_x000D_
Cellular Component	GO:0005737	6	cytoplasm	2.62219e-67	K7LG20	65	K	"50S ribosomal protein L5, chloroplastic OS=Glycine soja OX=3848 GN=D0Y65_025262 PE=3 SV=1"	100800193	LK(1)TAYTEK					_x000D_
Cellular Component	GO:0005737	6	cytoplasm	2.62219e-67	I1KVR7	428	K	Coatomer subunit beta	100814417	EIIETNPK(1)LR					_x000D_
Cellular Component	GO:0005737	6	cytoplasm	2.62219e-67	I1KVR7	714	K	Coatomer subunit beta	100814417	DADDANK(1)LNR					_x000D_
Cellular Component	GO:0005737	6	cytoplasm	2.62219e-67	I1M786	34	K	EF1_GNE domain-containing protein	100816855	TYISGDQLTK(1)DDIK					_x000D_
Cellular Component	GO:0005737	6	cytoplasm	2.62219e-67	A0A0R0FGB9	367	K	"Phenylalanine--tRNA ligase, chloroplastic/mitochondrial isoform C OS=Glycine soja OX=3848 GN=D0Y65_049918 PE=4 SV=1"	100794763	EQVQSK(1)LNVVLR					_x000D_
Cellular Component	GO:0005737	6	cytoplasm	2.62219e-67	A0A0R0FGB9	272	K	"Phenylalanine--tRNA ligase, chloroplastic/mitochondrial isoform C OS=Glycine soja OX=3848 GN=D0Y65_049918 PE=4 SV=1"	100794763	FTSQFSK(1)GQLGVK					_x000D_
Cellular Component	GO:0005737	6	cytoplasm	2.62219e-67	C6T3K3	193	K	60S ribosomal protein L13a-1 OS=Glycine soja OX=3848 GN=D0Y65_022610 PE=3 SV=1	100527190	K(1)LGSQIEILAPVK					_x000D_
Cellular Component	GO:0005737	6	cytoplasm	2.62219e-67	Q2PMP8	124	K	"50S ribosomal protein L16, chloroplastic"	rpl16	AISIASSK(1)MPIR					_x000D_
Cellular Component	GO:0005737	6	cytoplasm	2.62219e-67	Q2PMP8	18	K	"50S ribosomal protein L16, chloroplastic"	rpl16	MK(1)GISYR					_x000D_
Cellular Component	GO:0005737	6	cytoplasm	2.62219e-67	Q2PMP7	147	K	"30S ribosomal protein S3, chloroplastic"	rps3	K(1)AIELTEQAGTK					_x000D_
Cellular Component	GO:0005737	6	cytoplasm	2.62219e-67	Q2PMP7	4	K	"30S ribosomal protein S3, chloroplastic"	rps3	GQK(1)INPLGFR					_x000D_
Cellular Component	GO:0005737	6	cytoplasm	2.62219e-67	Q2PMP7	49	K	"30S ribosomal protein S3, chloroplastic"	rps3	NYIQK(1)NIR					_x000D_
Cellular Component	GO:0005737	6	cytoplasm	2.62219e-67	Q2PMP7	101	K	"30S ribosomal protein S3, chloroplastic"	rps3	IEELQTNMQK(1)K					_x000D_
Cellular Component	GO:0005737	6	cytoplasm	2.62219e-67	Q2PMP7	171	K	"30S ribosomal protein S3, chloroplastic"	rps3	IDGK(1)EIAR					_x000D_
Cellular Component	GO:0005737	6	cytoplasm	2.62219e-67	Q2PMP7	44	K	"30S ribosomal protein S3, chloroplastic"	rps3	DCIK(1)NYIQK					_x000D_
Cellular Component	GO:0005737	6	cytoplasm	2.62219e-67	I1KXQ3	21	K	Mitochondrial outer membrane protein porin of 36 kDa OS=Glycine soja OX=3848 GN=D0Y65_022068 PE=4 SV=1	100787662	DLLFK(1)DYQNDHK					_x000D_
Cellular Component	GO:0005737	6	cytoplasm	2.62219e-67	I1KXQ3	70	K	Mitochondrial outer membrane protein porin of 36 kDa OS=Glycine soja OX=3848 GN=D0Y65_022068 PE=4 SV=1	100787662	NITTDVK(1)VDTNSNLR					_x000D_
Cellular Component	GO:0005737	6	cytoplasm	2.62219e-67	I1KXQ3	3	K	Mitochondrial outer membrane protein porin of 36 kDa OS=Glycine soja OX=3848 GN=D0Y65_022068 PE=4 SV=1	100787662	VK(1)GPGLYSDIGK					_x000D_
Cellular Component	GO:0005737	6	cytoplasm	2.62219e-67	I1KXQ3	13	K	Mitochondrial outer membrane protein porin of 36 kDa OS=Glycine soja OX=3848 GN=D0Y65_022068 PE=4 SV=1	100787662	GPGLYSDIGK(1)R					_x000D_
Cellular Component	GO:0005737	6	cytoplasm	2.62219e-67	I1KXQ3	264	K	Mitochondrial outer membrane protein porin of 36 kDa OS=Glycine soja OX=3848 GN=D0Y65_022068 PE=4 SV=1	100787662	FSLVGEVDTGAIEK(1)SAK					_x000D_
Cellular Component	GO:0005737	6	cytoplasm	2.62219e-67	I1LR60	474	K	"RuBisCO large subunit-binding protein subunit alpha, chloroplastic OS=Glycine soja OX=3848 GN=D0Y65_033675 PE=3 SV=1"	GLYMA_12G078100	DK(1)LEDADER					_x000D_
Cellular Component	GO:0005737	6	cytoplasm	2.62219e-67	I1LR60	514	K	"RuBisCO large subunit-binding protein subunit alpha, chloroplastic OS=Glycine soja OX=3848 GN=D0Y65_033675 PE=3 SV=1"	GLYMA_12G078100	IK(1)SGEWEVGYNAMADR					_x000D_
Cellular Component	GO:0005737	6	cytoplasm	2.62219e-67	I1LR60	381	K	"RuBisCO large subunit-binding protein subunit alpha, chloroplastic OS=Glycine soja OX=3848 GN=D0Y65_033675 PE=3 SV=1"	GLYMA_12G078100	DSTTVIADAATK(1)DELQAR					_x000D_
Cellular Component	GO:0005737	6	cytoplasm	2.62219e-67	I1M3C3	240	K	Ribosomal_L18_c domain-containing protein	100786189	GIEADGIEALYK(1)K					_x000D_
Cellular Component	GO:0005737	6	cytoplasm	2.62219e-67	I1M3C3	227	K	Ribosomal_L18_c domain-containing protein	100786189	YQSHFSEYIK(1)R					_x000D_
Cellular Component	GO:0005737	6	cytoplasm	2.62219e-67	I1M3C3	48	K	Ribosomal_L18_c domain-containing protein	100786189	YNTPK(1)YR					_x000D_
Cellular Component	GO:0005737	6	cytoplasm	2.62219e-67	I1M3C3	163	K	Ribosomal_L18_c domain-containing protein	100786189	VFGALK(1)GALDGGLDIPHSDKR					_x000D_
Cellular Component	GO:0005737	6	cytoplasm	2.62219e-67	I1M3C3	177	K	Ribosomal_L18_c domain-containing protein	100786189	GALDGGLDIPHSDK(1)R					_x000D_
Cellular Component	GO:0005737	6	cytoplasm	2.62219e-67	I1M3C3	43	K	Ribosomal_L18_c domain-containing protein	100786189	NK(1)YNTPK					_x000D_
Cellular Component	GO:0005737	6	cytoplasm	2.62219e-67	I1M3C3	187	K	Ribosomal_L18_c domain-containing protein	100786189	K(1)ELDAEVHR					_x000D_
Cellular Component	GO:0005737	6	cytoplasm	2.62219e-67	I1M3C3	5	K	Ribosomal_L18_c domain-containing protein	100786189	VYVK(1)AQK					_x000D_
Cellular Component	GO:0005737	6	cytoplasm	2.62219e-67	I1KA54	153	K	"30S ribosomal protein S13, chloroplastic OS=Glycine soja OX=3848 GN=D0Y65_014357 PE=3 SV=1"	GLYMA_06G109300	K(1)VAIAGK					_x000D_
Cellular Component	GO:0005737	6	cytoplasm	2.62219e-67	I1KA54	121	K	"30S ribosomal protein S13, chloroplastic OS=Glycine soja OX=3848 GN=D0Y65_014357 PE=3 SV=1"	GLYMA_06G109300	LK(1)DIQCYR					_x000D_
Cellular Component	GO:0005737	6	cytoplasm	2.62219e-67	A0A0R0LAS4	154	K	Exocyst complex component SEC6 isoform C OS=Glycine soja OX=3848 GN=D0Y65_005893 PE=4 SV=1	100790857	LTALDGK(1)R					_x000D_
Cellular Component	GO:0005737	6	cytoplasm	2.62219e-67	K7MTE4	486	K	CoA carboxyltransferase C-terminal domain-containing protein	GLYMA_18G196000	ATGLTDSLLK(1)LR					_x000D_
Cellular Component	GO:0005737	6	cytoplasm	2.62219e-67	K7MTE4	207	K	CoA carboxyltransferase C-terminal domain-containing protein	GLYMA_18G196000	NTK(1)ENIQR					_x000D_
Cellular Component	GO:0005737	6	cytoplasm	2.62219e-67	K7MTE4	543	K	CoA carboxyltransferase C-terminal domain-containing protein	GLYMA_18G196000	VK(1)LLSDANK					_x000D_
Cellular Component	GO:0005737	6	cytoplasm	2.62219e-67	K7MTE4	438	K	CoA carboxyltransferase C-terminal domain-containing protein	GLYMA_18G196000	LK(1)QQVLEAK					_x000D_
Cellular Component	GO:0005737	6	cytoplasm	2.62219e-67	I1JYG3	127	K	60S ribosomal protein L9 isoform A OS=Glycine soja OX=3848 GN=D0Y65_010536 PE=4 SV=1	GLYMA_04G226900	K(1)VDMLDGVSVVR					_x000D_
Cellular Component	GO:0005737	6	cytoplasm	2.62219e-67	I1L9G9	44	K	40S ribosomal protein S17-4 OS=Glycine soja OX=3848 GN=glysoja_047550 PE=3 SV=1	100785402	VLEEVAIIPSK(1)R					_x000D_
Cellular Component	GO:0005737	6	cytoplasm	2.62219e-67	Q2PMS5	35	K	"30S ribosomal protein S16, chloroplastic"	rps16	K(1)VGFYDPIK					_x000D_
Cellular Component	GO:0005737	6	cytoplasm	2.62219e-67	I1MEF8	185	K	Clathrin light chain	100818117	LFLANQEK(1)FHK					_x000D_
Cellular Component	GO:0005737	6	cytoplasm	2.62219e-67	I1K0H2	27	K	Ribosomal_S13_N domain-containing protein	100790163	TPPSWLK(1)ISSQDVEENICK					_x000D_
Cellular Component	GO:0005737	6	cytoplasm	2.62219e-67	I1K0H2	93	K	Ribosomal_S13_N domain-containing protein	100790163	AHGLAPEIPEDLYHLIK(1)K					_x000D_
Cellular Component	GO:0005737	6	cytoplasm	2.62219e-67	I1K0H2	70	K	Ribosomal_S13_N domain-containing protein	100790163	DSHGIAQVNSVTGSK(1)ILR					_x000D_
Cellular Component	GO:0005737	6	cytoplasm	2.62219e-67	I1K0H2	76	K	Ribosomal_S13_N domain-containing protein	100790163	ILK(1)AHGLAPEIPEDLYHLIK					_x000D_
Cellular Component	GO:0005737	6	cytoplasm	2.62219e-67	I1K0H2	19	K	Ribosomal_S13_N domain-containing protein	100790163	GISSSALPYK(1)R					_x000D_
Cellular Component	GO:0005737	6	cytoplasm	2.62219e-67	I1K0H2	9	K	Ribosomal_S13_N domain-containing protein	100790163	GK(1)GISSSALPYK					_x000D_
Cellular Component	GO:0005737	6	cytoplasm	2.62219e-67	I1KLL8	280	K	S5 DRBM domain-containing protein	GLYMA_07G198500	ATVVAVQK(1)MK					_x000D_
Cellular Component	GO:0005737	6	cytoplasm	2.62219e-67	I1K2S3	6	K	60S ribosomal protein L44 OS=Glycine soja OX=3848 GN=D0Y65_019887 PE=3 SV=1	100795041	VNVPK(1)TK					_x000D_
Cellular Component	GO:0005737	6	cytoplasm	2.62219e-67	I1K2S3	40	K	60S ribosomal protein L44 OS=Glycine soja OX=3848 GN=D0Y65_019887 PE=3 SV=1	100795041	DSIAAQGK(1)R					_x000D_
Cellular Component	GO:0005737	6	cytoplasm	2.62219e-67	I1K2S3	97	K	60S ribosomal protein L44 OS=Glycine soja OX=3848 GN=D0Y65_019887 PE=3 SV=1	100795041	HFEIGGDK(1)K					_x000D_
Cellular Component	GO:0005737	6	cytoplasm	2.62219e-67	I1K2S3	24	K	60S ribosomal protein L44 OS=Glycine soja OX=3848 GN=D0Y65_019887 PE=3 SV=1	100795041	HTLHK(1)VTQYK					_x000D_
Cellular Component	GO:0005737	6	cytoplasm	2.62219e-67	I1LK73	118	K	Ribosomal_L23eN domain-containing protein	100779362	K(1)VNTLIRPDGTK					_x000D_
Cellular Component	GO:0005737	6	cytoplasm	2.62219e-67	I1LK73	83	K	Ribosomal_L23eN domain-containing protein	100779362	YPLTTESAMK(1)K					_x000D_
Cellular Component	GO:0005737	6	cytoplasm	2.62219e-67	I1LK73	129	K	Ribosomal_L23eN domain-containing protein	100779362	VNTLIRPDGTK(1)K					_x000D_
Cellular Component	GO:0005737	6	cytoplasm	2.62219e-67	I1LK73	17	K	Ribosomal_L23eN domain-containing protein	100779362	AQALK(1)TAK					_x000D_
Cellular Component	GO:0005737	6	cytoplasm	2.62219e-67	I1LK73	12	K	Ribosomal_L23eN domain-containing protein	100779362	NDPK(1)AQALK					_x000D_
Cellular Component	GO:0005737	6	cytoplasm	2.62219e-67	I1LK73	23	K	Ribosomal_L23eN domain-containing protein	100779362	AVK(1)SGATFK					_x000D_
Cellular Component	GO:0005737	6	cytoplasm	2.62219e-67	I1LK73	117	K	Ribosomal_L23eN domain-containing protein	100779362	MYDIQAK(1)K					_x000D_
Cellular Component	GO:0005737	6	cytoplasm	2.62219e-67	I1LK73	65	K	Ribosomal_L23eN domain-containing protein	100779362	NK(1)LDHYQILK					_x000D_
Cellular Component	GO:0005737	6	cytoplasm	2.62219e-67	I1LK73	110	K	Ribosomal_L23eN domain-containing protein	100779362	K(1)MYDIQAK					_x000D_
Cellular Component	GO:0005737	6	cytoplasm	2.62219e-67	I1LK73	54	K	Ribosomal_L23eN domain-containing protein	100779362	DRNPK(1)YPR					_x000D_
Cellular Component	GO:0005737	6	cytoplasm	2.62219e-67	I1JI59	8	K	Putative signal peptidase complex subunit 2 OS=Glycine soja OX=3848 GN=glysoja_037522 PE=4 SV=1	GLYMA_02G254500	K(1)ANLLDHHSIK					_x000D_
Cellular Component	GO:0005737	6	cytoplasm	2.62219e-67	I1NES7	677	K	"Glutamate--tRNA ligase, cytoplasmic OS=Glycine soja OX=3848 GN=D0Y65_053593 PE=3 SV=1"	100791298	K(1)ETLAYGDSNMR					_x000D_
Cellular Component	GO:0005737	6	cytoplasm	2.62219e-67	I1NES7	577	K	"Glutamate--tRNA ligase, cytoplasmic OS=Glycine soja OX=3848 GN=D0Y65_053593 PE=3 SV=1"	100791298	VTTYTK(1)R					_x000D_
Cellular Component	GO:0005737	6	cytoplasm	2.62219e-67	I1L571	173	K	60S ribosomal protein L13	100305489	VTDDMK(1)AFK					_x000D_
Cellular Component	GO:0005737	6	cytoplasm	2.62219e-67	I1L571	88	K	60S ribosomal protein L13	100305489	K(1)LAPTIGIAVDHR					_x000D_
Cellular Component	GO:0005737	6	cytoplasm	2.62219e-67	I1L571	64	K	60S ribosomal protein L13	100305489	PTAGPLRPIVHGQTLK(1)YNMK					_x000D_
Cellular Component	GO:0005737	6	cytoplasm	2.62219e-67	I1L571	122	K	60S ribosomal protein L13	100305489	AK(1)LVVFPR					_x000D_
Cellular Component	GO:0005737	6	cytoplasm	2.62219e-67	I1L571	44	K	60S ribosomal protein L13	100305489	AVK(1)IFPR					_x000D_
Cellular Component	GO:0005737	6	cytoplasm	2.62219e-67	I1L571	15	K	60S ribosomal protein L13	100305489	K(1)HWQNYVK					_x000D_
Cellular Component	GO:0005737	6	cytoplasm	2.62219e-67	I1LZ03	124	K	Ribos_L4_asso_C domain-containing protein	100779764	INVNQK(1)R					_x000D_
Cellular Component	GO:0005737	6	cytoplasm	2.62219e-67	I1LZ03	259	K	Ribos_L4_asso_C domain-containing protein	100779764	FVIWTK(1)SAFEK					_x000D_
Cellular Component	GO:0005737	6	cytoplasm	2.62219e-67	I1LZ03	280	K	Ribos_L4_asso_C domain-containing protein	100779764	K(1)GYLLPR					_x000D_
Cellular Component	GO:0005737	6	cytoplasm	2.62219e-67	I1LZ03	368	K	Ribos_L4_asso_C domain-containing protein	100779764	TVSK(1)EEASAIK					_x000D_
Cellular Component	GO:0005737	6	cytoplasm	2.62219e-67	I1LZ03	167	K	Ribos_L4_asso_C domain-containing protein	100779764	IESVPELPLVVSDSAEGVEK(1)TK					_x000D_
Cellular Component	GO:0005737	6	cytoplasm	2.62219e-67	I1LZ03	288	K	Ribos_L4_asso_C domain-containing protein	100779764	SK(1)MVNSDLSR					_x000D_
Cellular Component	GO:0005737	6	cytoplasm	2.62219e-67	I1LZ03	176	K	Ribos_L4_asso_C domain-containing protein	100779764	VLK(1)QIGAFPDAEK					_x000D_
Cellular Component	GO:0005737	6	cytoplasm	2.62219e-67	I1LZ03	244	K	Ribos_L4_asso_C domain-containing protein	100779764	LNLLK(1)LAPGGHLGR					_x000D_
Cellular Component	GO:0005737	6	cytoplasm	2.62219e-67	I1LZ03	278	K	Ribos_L4_asso_C domain-containing protein	100779764	LDSIYGSFDK(0.008)PSEK(0.992)K					_x000D_
Cellular Component	GO:0005737	6	cytoplasm	2.62219e-67	I1LZ03	186	K	Ribos_L4_asso_C domain-containing protein	100779764	QIGAFPDAEK(1)AK					_x000D_
Cellular Component	GO:0005737	6	cytoplasm	2.62219e-67	I1LZ03	338	K	Ribos_L4_asso_C domain-containing protein	100779764	LNPYAK(1)TAK					_x000D_
Cellular Component	GO:0005737	6	cytoplasm	2.62219e-67	I1LZ03	264	K	Ribos_L4_asso_C domain-containing protein	100779764	SAFEK(1)LDSIYGSFDKPSEK					_x000D_
Cellular Component	GO:0005737	6	cytoplasm	2.62219e-67	I1LZ03	311	K	Ribos_L4_asso_C domain-containing protein	100779764	IINSDEVQSVVRPIK(1)K					_x000D_
Cellular Component	GO:0005737	6	cytoplasm	2.62219e-67	I1LZ03	110	K	Ribos_L4_asso_C domain-containing protein	100779764	MFAPTK(1)IWR					_x000D_
Cellular Component	GO:0005737	6	cytoplasm	2.62219e-67	I1KTM3	124	K	"ADP,ATP carrier protein 1, mitochondrial isoform A OS=Glycine soja OX=3848 GN=D0Y65_020654 PE=3 SV=1"	100819556	LLIQNQDEMIK(1)TGR					_x000D_
Cellular Component	GO:0005737	6	cytoplasm	2.62219e-67	I1KTM3	245	K	"ADP,ATP carrier protein 1, mitochondrial isoform A OS=Glycine soja OX=3848 GN=D0Y65_020654 PE=3 SV=1"	100819556	K(1)TLASDGVAGLYR					_x000D_
Cellular Component	GO:0005737	6	cytoplasm	2.62219e-67	I1KTM3	332	K	"ADP,ATP carrier protein 1, mitochondrial isoform A OS=Glycine soja OX=3848 GN=D0Y65_020654 PE=3 SV=1"	100819556	YK(1)SSLDAFTQILK					_x000D_
Cellular Component	GO:0005737	6	cytoplasm	2.62219e-67	I1KTM3	381	K	"ADP,ATP carrier protein 1, mitochondrial isoform A OS=Glycine soja OX=3848 GN=D0Y65_020654 PE=3 SV=1"	100819556	LQVLVFGK(1)K					_x000D_
Cellular Component	GO:0005737	6	cytoplasm	2.62219e-67	I1KTM3	348	K	"ADP,ATP carrier protein 1, mitochondrial isoform A OS=Glycine soja OX=3848 GN=D0Y65_020654 PE=3 SV=1"	100819556	NEGAK(1)SLFK					_x000D_
Cellular Component	GO:0005737	6	cytoplasm	2.62219e-67	I1KTM3	352	K	"ADP,ATP carrier protein 1, mitochondrial isoform A OS=Glycine soja OX=3848 GN=D0Y65_020654 PE=3 SV=1"	100819556	SLFK(1)GAGANILR					_x000D_
Cellular Component	GO:0005737	6	cytoplasm	2.62219e-67	I1KTM3	133	K	"ADP,ATP carrier protein 1, mitochondrial isoform A OS=Glycine soja OX=3848 GN=D0Y65_020654 PE=3 SV=1"	100819556	LSEPYK(1)GIGDCFK					_x000D_
Cellular Component	GO:0005737	6	cytoplasm	2.62219e-67	I1KTM3	140	K	"ADP,ATP carrier protein 1, mitochondrial isoform A OS=Glycine soja OX=3848 GN=D0Y65_020654 PE=3 SV=1"	100819556	GIGDCFK(1)R					_x000D_
Cellular Component	GO:0005737	6	cytoplasm	2.62219e-67	C6SYC0	233	K	Ribosomal_L18e/L15P domain-containing protein	100306183	WVKPSVAK(1)NLAR					_x000D_
Cellular Component	GO:0005737	6	cytoplasm	2.62219e-67	C6SYC0	244	K	Ribosomal_L18e/L15P domain-containing protein	100306183	ADEYFAK(1)K					_x000D_
Cellular Component	GO:0005737	6	cytoplasm	2.62219e-67	C6SYC0	225	K	Ribosomal_L18e/L15P domain-containing protein	100306183	K(1)WVKPSVAK					_x000D_
Cellular Component	GO:0005737	6	cytoplasm	2.62219e-67	C6SYC0	207	K	Ribosomal_L18e/L15P domain-containing protein	100306183	AFSTSAK(1)EK					_x000D_
Cellular Component	GO:0005737	6	cytoplasm	2.62219e-67	C6SYC0	169	K	Ribosomal_L18e/L15P domain-containing protein	100306183	AK(1)GVINPSGR					_x000D_
Cellular Component	GO:0005737	6	cytoplasm	2.62219e-67	C6SYC0	193	K	Ribosomal_L18e/L15P domain-containing protein	100306183	ILGEGELSK(1)K					_x000D_
Cellular Component	GO:0005737	6	cytoplasm	2.62219e-67	C6SYC0	184	K	Ribosomal_L18e/L15P domain-containing protein	100306183	LPLK(1)ILGEGELSK					_x000D_
Cellular Component	GO:0005737	6	cytoplasm	2.62219e-67	A0A0R0EPQ6	22	K	40S ribosomal protein S24	GLYMA_20G228100	K(1)QFIVDVLHPGR					_x000D_
Cellular Component	GO:0005737	6	cytoplasm	2.62219e-67	C6SWA8	3	K	60S ribosomal protein L38 OS=Glycine soja OX=3848 GN=D0Y65_012291 PE=3 SV=1	100795924	PK(1)QIHEIK					_x000D_
Cellular Component	GO:0005737	6	cytoplasm	2.62219e-67	C6SWA8	9	K	60S ribosomal protein L38 OS=Glycine soja OX=3848 GN=D0Y65_012291 PE=3 SV=1	100795924	QIHEIK(1)DFLLTAR					_x000D_
Cellular Component	GO:0005737	6	cytoplasm	2.62219e-67	I1LWR7	17	K	40S ribosomal protein S19-1 OS=Glycine soja OX=3848 GN=D0Y65_035832 PE=4 SV=1	GLYMA_13G057500	DVSPHDFVK(1)AYASHLK					_x000D_
Cellular Component	GO:0005737	6	cytoplasm	2.62219e-67	I1K1X3	74	K	Mitochondrial import receptor subunit TOM20 OS=Glycine soja OX=3848 GN=D0Y65_011610 PE=4 SV=1	100819858	LEEALAVNPK(1)K					_x000D_
Cellular Component	GO:0005737	6	cytoplasm	2.62219e-67	I1K1X3	19	K	Mitochondrial import receptor subunit TOM20 OS=Glycine soja OX=3848 GN=D0Y65_011610 PE=4 SV=1	100819858	K(1)AAEAEYEK					_x000D_
Cellular Component	GO:0005737	6	cytoplasm	2.62219e-67	I1KPU2	269	K	"Asparagine--tRNA ligase, cytoplasmic 1 OS=Glycine soja OX=3848 GN=D0Y65_019469 PE=3 SV=1"	100804064	AK(1)ESFAK					_x000D_
Cellular Component	GO:0005737	6	cytoplasm	2.62219e-67	I1KPU2	56	K	"Asparagine--tRNA ligase, cytoplasmic 1 OS=Glycine soja OX=3848 GN=D0Y65_019469 PE=3 SV=1"	100804064	VGGWVK(1)TGR					_x000D_
Cellular Component	GO:0005737	6	cytoplasm	2.62219e-67	I1KPU2	266	K	"Asparagine--tRNA ligase, cytoplasmic 1 OS=Glycine soja OX=3848 GN=D0Y65_019469 PE=3 SV=1"	100804064	QEIGAAVDQLK(1)K					_x000D_
Cellular Component	GO:0005737	6	cytoplasm	2.62219e-67	I1KPU2	249	K	"Asparagine--tRNA ligase, cytoplasmic 1 OS=Glycine soja OX=3848 GN=D0Y65_019469 PE=3 SV=1"	100804064	GEVVSQLK(1)AAK					_x000D_
Cellular Component	GO:0005737	6	cytoplasm	2.62219e-67	I1M1E3	60	K	40S ribosomal protein S14 OS=Glycine soja OX=3848 GN=D0Y65_031406 PE=3 SV=1	100786325	ITGGMK(1)VK					_x000D_
Cellular Component	GO:0005737	6	cytoplasm	2.62219e-67	I1M1E3	85	K	40S ribosomal protein S14 OS=Glycine soja OX=3848 GN=D0Y65_031406 PE=3 SV=1	100786325	CK(1)ELGITALHIK					_x000D_
Cellular Component	GO:0005737	6	cytoplasm	2.62219e-67	I1M1E3	95	K	40S ribosomal protein S14 OS=Glycine soja OX=3848 GN=D0Y65_031406 PE=3 SV=1	100786325	ELGITALHIK(1)LR					_x000D_
Cellular Component	GO:0005737	6	cytoplasm	2.62219e-67	I1M1E3	10	K	40S ribosomal protein S14 OS=Glycine soja OX=3848 GN=D0Y65_031406 PE=3 SV=1	100786325	VREPK(1)EENVTLGPAVR					_x000D_
Cellular Component	GO:0005737	6	cytoplasm	2.62219e-67	I1M1E3	105	K	40S ribosomal protein S14 OS=Glycine soja OX=3848 GN=D0Y65_031406 PE=3 SV=1	100786325	TK(1)TPGPGAQSALR					_x000D_
Cellular Component	GO:0005737	6	cytoplasm	2.62219e-67	I1K5D5	238	K	S5A_REDUCTASE domain-containing protein	100780288	K(1)FGNVDGYR					_x000D_
Cellular Component	GO:0005737	6	cytoplasm	2.62219e-67	A0A0R0KMU0	103	K	"30S ribosomal protein S31, chloroplastic OS=Glycine soja OX=3848 GN=D0Y65_006271 PE=4 SV=1"	GLYMA_03G063200	DK(1)FEDNEVVK					_x000D_
Cellular Component	GO:0005737	6	cytoplasm	2.62219e-67	A0A0R0KMU0	101	K	"30S ribosomal protein S31, chloroplastic OS=Glycine soja OX=3848 GN=D0Y65_006271 PE=4 SV=1"	GLYMA_03G063200	K(0.922)DK(0.078)FEDNEVVK					_x000D_
Cellular Component	GO:0005737	6	cytoplasm	2.62219e-67	A0A0R0KMU0	100	K	"30S ribosomal protein S31, chloroplastic OS=Glycine soja OX=3848 GN=D0Y65_006271 PE=4 SV=1"	GLYMA_03G063200	PYAPPAPSK(1)K					_x000D_
Cellular Component	GO:0005737	6	cytoplasm	2.62219e-67	I1K5I3	75	K	Semialdhyde_dh domain-containing protein	GLYMA_05G240700	SIHMLASK(1)R					_x000D_
Cellular Component	GO:0005737	6	cytoplasm	2.62219e-67	A0A0R0GIY4	124	K	"Chaperone protein ClpB3, chloroplastic OS=Glycine soja OX=3848 GN=D0Y65_035840 PE=3 SV=1"	100816840	ALLEQK(1)NGLAR					_x000D_
Cellular Component	GO:0005737	6	cytoplasm	2.62219e-67	A0A0R0GIY4	134	K	"Chaperone protein ClpB3, chloroplastic OS=Glycine soja OX=3848 GN=D0Y65_035840 PE=3 SV=1"	100816840	IFSK(1)VGVDNTR					_x000D_
Cellular Component	GO:0005737	6	cytoplasm	2.62219e-67	A0A0R0GIY4	484	K	"Chaperone protein ClpB3, chloroplastic OS=Glycine soja OX=3848 GN=D0Y65_035840 PE=3 SV=1"	100816840	LK(1)MEITSKPTALDEINR					_x000D_
Cellular Component	GO:0005737	6	cytoplasm	2.62219e-67	A0A0R0GIY4	517	K	"Chaperone protein ClpB3, chloroplastic OS=Glycine soja OX=3848 GN=D0Y65_035840 PE=3 SV=1"	100816840	LSLMNDTDK(1)ASK					_x000D_
Cellular Component	GO:0005737	6	cytoplasm	2.62219e-67	A0A0R0GIY4	245	K	"Chaperone protein ClpB3, chloroplastic OS=Glycine soja OX=3848 GN=D0Y65_035840 PE=3 SV=1"	100816840	YEALEK(1)YGK					_x000D_
Cellular Component	GO:0005737	6	cytoplasm	2.62219e-67	A0A0R0GIY4	829	K	"Chaperone protein ClpB3, chloroplastic OS=Glycine soja OX=3848 GN=D0Y65_035840 PE=3 SV=1"	100816840	ESAYETIK(1)QR					_x000D_
Cellular Component	GO:0005737	6	cytoplasm	2.62219e-67	A0A0R0GIY4	407	K	"Chaperone protein ClpB3, chloroplastic OS=Glycine soja OX=3848 GN=D0Y65_035840 PE=3 SV=1"	100816840	YIEK(1)DPALER					_x000D_
Cellular Component	GO:0005737	6	cytoplasm	2.62219e-67	A0A0R0GIY4	482	K	"Chaperone protein ClpB3, chloroplastic OS=Glycine soja OX=3848 GN=D0Y65_035840 PE=3 SV=1"	100816840	AIDLVDEAAAK(1)LK					_x000D_
Cellular Component	GO:0005737	6	cytoplasm	2.62219e-67	A0A0R0GIY4	148	K	"Chaperone protein ClpB3, chloroplastic OS=Glycine soja OX=3848 GN=D0Y65_035840 PE=3 SV=1"	100816840	LLEATDK(1)HIQR					_x000D_
Cellular Component	GO:0005737	6	cytoplasm	2.62219e-67	A0A0R0GIY4	255	K	"Chaperone protein ClpB3, chloroplastic OS=Glycine soja OX=3848 GN=D0Y65_035840 PE=3 SV=1"	100816840	DLTAMAK(1)AGK					_x000D_
Cellular Component	GO:0005737	6	cytoplasm	2.62219e-67	I1M2J1	274	K	"Soluble inorganic pyrophosphatase 1, chloroplastic OS=Glycine soja OX=3848 GN=D0Y65_031763 PE=4 SV=1"	100798544	VITETNESWNK(1)LIK					_x000D_
Cellular Component	GO:0005737	6	cytoplasm	2.62219e-67	I1M2J1	254	K	"Soluble inorganic pyrophosphatase 1, chloroplastic OS=Glycine soja OX=3848 GN=D0Y65_031763 PE=4 SV=1"	100798544	FGLGNK(1)AANK					_x000D_
Cellular Component	GO:0005737	6	cytoplasm	2.62219e-67	I1M2J1	258	K	"Soluble inorganic pyrophosphatase 1, chloroplastic OS=Glycine soja OX=3848 GN=D0Y65_031763 PE=4 SV=1"	100798544	AANK(1)DYALK					_x000D_
Cellular Component	GO:0005737	6	cytoplasm	2.62219e-67	C6SYA5	150	K	60S ribosomal protein L18a	100306174	IK(1)FPLVYK					_x000D_
Cellular Component	GO:0005737	6	cytoplasm	2.62219e-67	C6SXV0	81	K	Ribosomal_L14e domain-containing protein	100499889	AMEDADVK(1)NK					_x000D_
Cellular Component	GO:0005737	6	cytoplasm	2.62219e-67	I1KQE3	114	K	40S ribosomal protein S16 OS=Glycine soja OX=3848 GN=D0Y65_019633 PE=3 SV=1	100816874	YVDEQSK(1)K					_x000D_
Cellular Component	GO:0005737	6	cytoplasm	2.62219e-67	I1KZJ9	252	K	"Glycine--tRNA ligase, mitochondrial 1 OS=Glycine soja OX=3848 GN=D0Y65_022701 PE=4 SV=1"	100810476	IK(1)DYGIVSPETK					_x000D_
Cellular Component	GO:0005737	6	cytoplasm	2.62219e-67	I1KZJ9	693	K	"Glycine--tRNA ligase, mitochondrial 1 OS=Glycine soja OX=3848 GN=D0Y65_022701 PE=4 SV=1"	100810476	VDVDK(1)AASVVR					_x000D_
Cellular Component	GO:0005737	6	cytoplasm	2.62219e-67	I1KZJ9	217	K	"Glycine--tRNA ligase, mitochondrial 1 OS=Glycine soja OX=3848 GN=D0Y65_022701 PE=4 SV=1"	100810476	DFCNDK(1)LQR					_x000D_
Cellular Component	GO:0005737	6	cytoplasm	2.62219e-67	I1KZJ9	95	K	"Glycine--tRNA ligase, mitochondrial 1 OS=Glycine soja OX=3848 GN=D0Y65_022701 PE=4 SV=1"	100810476	LEK(1)SSIEHSLLGGSDSR					_x000D_
Cellular Component	GO:0005737	6	cytoplasm	2.62219e-67	I1KZJ9	228	K	"Glycine--tRNA ligase, mitochondrial 1 OS=Glycine soja OX=3848 GN=D0Y65_022701 PE=4 SV=1"	100810476	DLALSSDK(1)VAELK					_x000D_
Cellular Component	GO:0005737	6	cytoplasm	2.62219e-67	I1KZJ9	630	K	"Glycine--tRNA ligase, mitochondrial 1 OS=Glycine soja OX=3848 GN=D0Y65_022701 PE=4 SV=1"	100810476	YEEVAK(1)LISK					_x000D_
Cellular Component	GO:0005737	6	cytoplasm	2.62219e-67	I1KZJ9	381	K	"Glycine--tRNA ligase, mitochondrial 1 OS=Glycine soja OX=3848 GN=D0Y65_022701 PE=4 SV=1"	100810476	EEQMSGQSAK(1)R					_x000D_
Cellular Component	GO:0005737	6	cytoplasm	2.62219e-67	I1KZJ9	199	K	"Glycine--tRNA ligase, mitochondrial 1 OS=Glycine soja OX=3848 GN=D0Y65_022701 PE=4 SV=1"	100810476	DEK(1)TGTCYR					_x000D_
Cellular Component	GO:0005737	6	cytoplasm	2.62219e-67	I1KZJ9	548	K	"Glycine--tRNA ligase, mitochondrial 1 OS=Glycine soja OX=3848 GN=D0Y65_022701 PE=4 SV=1"	100810476	K(1)SMLTIQK					_x000D_
Cellular Component	GO:0005737	6	cytoplasm	2.62219e-67	I1KZJ9	495	K	"Glycine--tRNA ligase, mitochondrial 1 OS=Glycine soja OX=3848 GN=D0Y65_022701 PE=4 SV=1"	100810476	K(1)ELGLAFK					_x000D_
Cellular Component	GO:0005737	6	cytoplasm	2.62219e-67	I1KZJ9	644	K	"Glycine--tRNA ligase, mitochondrial 1 OS=Glycine soja OX=3848 GN=D0Y65_022701 PE=4 SV=1"	100810476	SLTAVGISHK(1)IDTTGTSIGK					_x000D_
Cellular Component	GO:0005737	6	cytoplasm	2.62219e-67	I1KZJ9	494	K	"Glycine--tRNA ligase, mitochondrial 1 OS=Glycine soja OX=3848 GN=D0Y65_022701 PE=4 SV=1"	100810476	LVITPVK(1)K					_x000D_
Cellular Component	GO:0005737	6	cytoplasm	2.62219e-67	I1KZJ9	487	K	"Glycine--tRNA ligase, mitochondrial 1 OS=Glycine soja OX=3848 GN=D0Y65_022701 PE=4 SV=1"	100810476	EVEK(1)LVITPVK					_x000D_
Cellular Component	GO:0005737	6	cytoplasm	2.62219e-67	I1KZJ9	634	K	"Glycine--tRNA ligase, mitochondrial 1 OS=Glycine soja OX=3848 GN=D0Y65_022701 PE=4 SV=1"	100810476	LISK(1)SLTAVGISHK					_x000D_
Cellular Component	GO:0005737	6	cytoplasm	2.62219e-67	I1KZJ9	654	K	"Glycine--tRNA ligase, mitochondrial 1 OS=Glycine soja OX=3848 GN=D0Y65_022701 PE=4 SV=1"	100810476	IDTTGTSIGK(1)R					_x000D_
Cellular Component	GO:0005737	6	cytoplasm	2.62219e-67	C6SXR4	19	K	40S ribosomal protein S26	100784958	GHVK(1)FIR					_x000D_
Cellular Component	GO:0005737	6	cytoplasm	2.62219e-67	A0A0R0C5S4	88	K	KH type-2 domain-containing protein	GLYMA_U009100	FLIEGK(1)SQK					_x000D_
Cellular Component	GO:0005737	6	cytoplasm	2.62219e-67	I1NIY6	84	K	AA_TRNA_LIGASE_II domain-containing protein	100781350	FISESEETK(1)K					_x000D_
Cellular Component	GO:0005737	6	cytoplasm	2.62219e-67	A0A0R0LIH0	396	K	DHQ_synthase domain-containing protein	GLYMA_01G164300	SVMAVDK(1)K					_x000D_
Cellular Component	GO:0005737	6	cytoplasm	2.62219e-67	A0A0R0IF33	433	K	Calnexin-like isoform A OS=Glycine soja OX=3848 GN=D0Y65_019229 PE=3 SV=1	100785901	K(1)VFDLLYK					_x000D_
Cellular Component	GO:0005737	6	cytoplasm	2.62219e-67	I1LEV5	173	K	Glutamine--tRNA ligase OS=Glycine soja OX=3848 GN=D0Y65_028295 PE=3 SV=1	100812875	VAK(1)QLVDAK					_x000D_
Cellular Component	GO:0005737	6	cytoplasm	2.62219e-67	I1LEV5	318	K	Glutamine--tRNA ligase OS=Glycine soja OX=3848 GN=D0Y65_028295 PE=3 SV=1	100812875	YDDTNPEAEK(1)K					_x000D_
Cellular Component	GO:0005737	6	cytoplasm	2.62219e-67	I1LNY2	170	K	Ribosomal protein	100819124	ATVNLPK(1)GTGK					_x000D_
Cellular Component	GO:0005737	6	cytoplasm	2.62219e-67	I1LNY2	156	K	Ribosomal protein	100819124	LNIDPK(1)YNDQQLR					_x000D_
Cellular Component	GO:0005737	6	cytoplasm	2.62219e-67	I1LNY2	303	K	Ribosomal protein	100819124	SVEANK(1)PSGAK					_x000D_
Cellular Component	GO:0005737	6	cytoplasm	2.62219e-67	I1LNY2	226	K	Ribosomal protein	100819124	LIASPDMMPK(1)VASLGK					_x000D_
Cellular Component	GO:0005737	6	cytoplasm	2.62219e-67	I1LNY2	313	K	Ribosomal protein	100819124	GVYWK(1)SAHICSAMGPSIR					_x000D_
Cellular Component	GO:0005737	6	cytoplasm	2.62219e-67	I1LNY2	308	K	Ribosomal protein	100819124	SVEANKPSGAK(1)GVYWK					_x000D_
Cellular Component	GO:0005737	6	cytoplasm	2.62219e-67	I1LNY2	186	K	Ribosomal protein	100819124	VAVLTQGEK(1)FDEAK					_x000D_
Cellular Component	GO:0005737	6	cytoplasm	2.62219e-67	I1LNY2	232	K	Ribosomal protein	100819124	VASLGK(1)ILGPR					_x000D_
Cellular Component	GO:0005737	6	cytoplasm	2.62219e-67	I1LNY2	177	K	Ribosomal protein	100819124	PVK(1)VAVLTQGEK					_x000D_
Cellular Component	GO:0005737	6	cytoplasm	2.62219e-67	I1LNY2	270	K	Ribosomal protein	100819124	ADK(1)TGIVHLPFGK					_x000D_
Cellular Component	GO:0005737	6	cytoplasm	2.62219e-67	I1LNY2	140	K	Ribosomal protein	100819124	TK(1)FVETVEAHFR					_x000D_
Cellular Component	GO:0005737	6	cytoplasm	2.62219e-67	I1MQW2	25	K	40S ribosomal protein S15 isoform A OS=Glycine soja OX=3848 GN=D0Y65_019122 PE=3 SV=1	100777379	K(1)PMALIK					_x000D_
Cellular Component	GO:0005737	6	cytoplasm	2.62219e-67	I1MQW2	45	K	40S ribosomal protein S15 isoform A OS=Glycine soja OX=3848 GN=D0Y65_019122 PE=3 SV=1	100777379	EAPAGEK(1)PEPVR					_x000D_
Cellular Component	GO:0005737	6	cytoplasm	2.62219e-67	I1KPT1	77	K	F-type H+-transporting ATPase subunit g OS=Vigna unguiculata OX=3917 GN=DEO72_LG2g5556 PE=4 SV=1	GLYMA_08G030200	ELDYVK(1)NLWK					_x000D_
Cellular Component	GO:0005737	6	cytoplasm	2.62219e-67	Q2PMT2	38	K	"30S ribosomal protein S2, chloroplastic"	rps2	MSPYISAK(1)R					_x000D_
Cellular Component	GO:0005737	6	cytoplasm	2.62219e-67	Q2PMT2	77	K	"30S ribosomal protein S2, chloroplastic"	rps2	QFLIVGTK(1)K					_x000D_
Cellular Component	GO:0005737	6	cytoplasm	2.62219e-67	Q2PMT2	142	K	"30S ribosomal protein S2, chloroplastic"	rps2	DAAILK(1)R					_x000D_
Cellular Component	GO:0005737	6	cytoplasm	2.62219e-67	Q2PMT2	135	K	"30S ribosomal protein S2, chloroplastic"	rps2	LNSFPK(1)R					_x000D_
Cellular Component	GO:0005737	6	cytoplasm	2.62219e-67	A0A0R4J5K4	161	K	40S ribosomal protein S4	100795220	ANDTIK(1)LDLEENK					_x000D_
Cellular Component	GO:0005737	6	cytoplasm	2.62219e-67	I1NA10	104	K	"Diaminopimelate epimerase, chloroplastic isoform A OS=Glycine soja OX=3848 GN=D0Y65_051775 PE=3 SV=1"	100784731	ISAEK(1)AVQLCDR					_x000D_
Cellular Component	GO:0005737	6	cytoplasm	2.62219e-67	P07135	36	K	"30S ribosomal protein S7, chloroplastic"	rps7-A	K(1)SLAYQIIYR					_x000D_
Cellular Component	GO:0005737	6	cytoplasm	2.62219e-67	P07135	97	K	"30S ribosomal protein S7, chloroplastic"	rps7-A	VGGSTHQVPVEIGSTQGK(1)ALAIR					_x000D_
Cellular Component	GO:0005737	6	cytoplasm	2.62219e-67	P07135	76	K	"30S ribosomal protein S7, chloroplastic"	rps7-A	GVTPDIAVK(1)AR					_x000D_
Cellular Component	GO:0005737	6	cytoplasm	2.62219e-67	P07135	129	K	"30S ribosomal protein S7, chloroplastic"	rps7-A	LSSELVDAAK(1)GSGDAIR					_x000D_
Cellular Component	GO:0005737	6	cytoplasm	2.62219e-67	P07135	13	K	"30S ribosomal protein S7, chloroplastic"	rps7-A	TAK(1)SDPIYR					_x000D_
Cellular Component	GO:0005737	6	cytoplasm	2.62219e-67	I1LQ58	172	K	Dolichyl-diphosphooligosaccharide--protein glycosyltransferase 48 kDa subunit	100806848	SDVIFGSK(1)K					_x000D_
Cellular Component	GO:0005737	6	cytoplasm	2.62219e-67	I1LQ58	267	K	Dolichyl-diphosphooligosaccharide--protein glycosyltransferase 48 kDa subunit	100806848	HEK(1)SGNEQFLNELSK					_x000D_
Cellular Component	GO:0005737	6	cytoplasm	2.62219e-67	F6KBT4	128	K	Allene oxide cyclase 4	AOC4	LYSGCLQK(1)R					_x000D_
Cellular Component	GO:0005737	6	cytoplasm	2.62219e-67	I1MSR7	16	K	Mitochondrial outer membrane protein porin 6 isoform A OS=Glycine soja OX=3848 GN=D0Y65_045057 PE=4 SV=1	100797369	AK(1)DLLYK					_x000D_
Cellular Component	GO:0005737	6	cytoplasm	2.62219e-67	A0A0R4J4C8	69	K	ATP synthase subunit beta	100797948	K(1)ELGGGGK					_x000D_
Cellular Component	GO:0005737	6	cytoplasm	2.62219e-67	A0A0R4J4C8	182	K	ATP synthase subunit beta	100797948	IINVIGEPIDAK(1)GEINTEHYLPIHR					_x000D_
Cellular Component	GO:0005737	6	cytoplasm	2.62219e-67	A0A0R4J4C8	455	K	ATP synthase subunit beta	100797948	GVQK(1)VLQNYK					_x000D_
Cellular Component	GO:0005737	6	cytoplasm	2.62219e-67	A0A0R4J4C8	288	K	ATP synthase subunit beta	100797948	LDDK(1)QSESK					_x000D_
Cellular Component	GO:0005737	6	cytoplasm	2.62219e-67	A0A0R4J4C8	293	K	ATP synthase subunit beta	100797948	QSESK(1)CALVYGQMNEPPGAR					_x000D_
Cellular Component	GO:0005737	6	cytoplasm	2.62219e-67	I1JQ35	397	K	SRP54 domain-containing protein	100782581	QEDAEELQK(1)K					_x000D_
Cellular Component	GO:0005737	6	cytoplasm	2.62219e-67	I1JQ35	530	K	SRP54 domain-containing protein	100782581	AEEK(1)APPGTAR					_x000D_
Cellular Component	GO:0005737	6	cytoplasm	2.62219e-67	I1JQ35	418	K	SRP54 domain-containing protein	100782581	TVAK(1)MGSVSR					_x000D_
Cellular Component	GO:0005737	6	cytoplasm	2.62219e-67	I1JQ35	101	K	SRP54 domain-containing protein	100782581	LK(0.001)GEEVLSK(0.999)ENIVEPMR					_x000D_
Cellular Component	GO:0005737	6	cytoplasm	2.62219e-67	I1JQ35	94	K	SRP54 domain-containing protein	100782581	LK(1)GEEVLSK					_x000D_
Cellular Component	GO:0005737	6	cytoplasm	2.62219e-67	I1JQ35	282	K	SRP54 domain-containing protein	100782581	TMMDELK(1)EVK					_x000D_
Cellular Component	GO:0005737	6	cytoplasm	2.62219e-67	I1JQ35	347	K	SRP54 domain-containing protein	100782581	PIK(1)LVGR					_x000D_
Cellular Component	GO:0005737	6	cytoplasm	2.62219e-67	Q2PMU1	46	K	"30S ribosomal protein S14, chloroplastic"	rps14	IHGK(1)LESLPR					_x000D_
Cellular Component	GO:0005737	6	cytoplasm	2.62219e-67	Q2PMU1	40	K	"30S ribosomal protein S14, chloroplastic"	rps14	VPSLSDK(1)WK					_x000D_
Cellular Component	GO:0005737	6	cytoplasm	2.62219e-67	Q2PMU1	19	K	"30S ribosomal protein S14, chloroplastic"	rps14	LEQK(1)YHLIR					_x000D_
Cellular Component	GO:0005737	6	cytoplasm	2.62219e-67	C6TAW2	70	K	40S ribosomal protein S24	100802918	THFGGGK(1)STGFGLIYDTVENAK					_x000D_
Cellular Component	GO:0005737	6	cytoplasm	2.62219e-67	C6T4J1	81	K	"10 kDa chaperonin, mitochondrial OS=Glycine soja OX=3848 GN=D0Y65_018619 PE=3 SV=1"	100527505	LDDK(1)EFHLFR					_x000D_
Cellular Component	GO:0005737	6	cytoplasm	2.62219e-67	I1LDP9	16	K	60S ribosomal protein L36	100785591	APKPPSTGLFVGLNK(1)GHVVTK					_x000D_
Cellular Component	GO:0005737	6	cytoplasm	2.62219e-67	I1N628	236	K	Mitochondrial outer membrane protein porin of 34 kDa OS=Glycine soja OX=3848 GN=D0Y65_050203 PE=4 SV=1	100170756	VNNLGK(1)ANALIQHEWRPR					_x000D_
Cellular Component	GO:0005737	6	cytoplasm	2.62219e-67	I1LJG5	138	K	Dolichyl-diphosphooligosaccharide--protein glycosyltransferase 48 kDa subunit	GLYMA_11G120300	SDVILGSK(1)K					_x000D_
Cellular Component	GO:0005737	6	cytoplasm	2.62219e-67	I1M3W1	191	K	Ribosomal_S7 domain-containing protein	GLYMA_13G300300	GSSNSYAIK(1)K					_x000D_
Cellular Component	GO:0005737	6	cytoplasm	2.62219e-67	Q2PMN9	69	K	"30S ribosomal protein S15, chloroplastic"	rps15	LLSYLSK(1)K					_x000D_
Cellular Component	GO:0005737	6	cytoplasm	2.62219e-67	Q2PMN9	77	K	"30S ribosomal protein S15, chloroplastic"	rps15	K(1)LINQFDIR					_x000D_
Cellular Component	GO:0005737	6	cytoplasm	2.62219e-67	Q2PMN9	45	K	"30S ribosomal protein S15, chloroplastic"	rps15	K(1)DYLSQR					_x000D_
Cellular Component	GO:0005737	6	cytoplasm	2.62219e-67	Q2PMN9	17	K	"30S ribosomal protein S15, chloroplastic"	rps15	EK(1)NPGSVEFQIFK					_x000D_
Cellular Component	GO:0005737	6	cytoplasm	2.62219e-67	Q2PMN9	14	K	"30S ribosomal protein S15, chloroplastic"	rps15	NSIIPVISQEK(1)K					_x000D_
Cellular Component	GO:0005737	6	cytoplasm	2.62219e-67	I1M8G8	166	K	"30S ribosomal protein S9, chloroplastic isoform A OS=Glycine soja OX=3848 GN=D0Y65_038001 PE=3 SV=1"	GLYMA_14G078100	ALLK(1)VSEDHR					_x000D_
Cellular Component	GO:0005737	6	cytoplasm	2.62219e-67	I1M8G8	103	K	"30S ribosomal protein S9, chloroplastic isoform A OS=Glycine soja OX=3848 GN=D0Y65_038001 PE=3 SV=1"	GLYMA_14G078100	VVLQEGTGK(1)FIINYR					_x000D_
Cellular Component	GO:0005737	6	cytoplasm	2.62219e-67	I1M984	110	K	AA_TRNA_LIGASE_II domain-containing protein	100788164	AQAIRPVGK(1)K					_x000D_
Cellular Component	GO:0005737	6	cytoplasm	2.62219e-67	A0A0R0H9R5	38	K	"30S ribosomal protein S18, chloroplastic OS=Glycine soja OX=3848 GN=rps18 PE=3 SV=1"	GLYMA_12G232200	FISEQGK(1)ILSR					_x000D_
Cellular Component	GO:0005737	6	cytoplasm	2.62219e-67	A0A0R0H9R5	60	K	"30S ribosomal protein S18, chloroplastic OS=Glycine soja OX=3848 GN=rps18 PE=3 SV=1"	GLYMA_12G232200	LITIAIK(1)QAR					_x000D_
Cellular Component	GO:0005737	6	cytoplasm	2.62219e-67	A0A0R0H9R5	50	K	"30S ribosomal protein S18, chloroplastic OS=Glycine soja OX=3848 GN=rps18 PE=3 SV=1"	GLYMA_12G232200	LTLK(1)QQR					_x000D_
Cellular Component	GO:0005737	6	cytoplasm	2.62219e-67	A0A0R0H9R5	24	K	"30S ribosomal protein S18, chloroplastic OS=Glycine soja OX=3848 GN=rps18 PE=3 SV=1"	GLYMA_12G232200	IDYK(1)NMGLISR					_x000D_
Cellular Component	GO:0005737	6	cytoplasm	2.62219e-67	A0A0R0H9R5	79	K	"30S ribosomal protein S18, chloroplastic OS=Glycine soja OX=3848 GN=rps18 PE=3 SV=1"	GLYMA_12G232200	QFEK(1)SESTAR					_x000D_
Cellular Component	GO:0005737	6	cytoplasm	2.62219e-67	I1K5K3	96	K	S5 DRBM domain-containing protein	100797105	IMPVQK(1)QTR					_x000D_
Cellular Component	GO:0005737	6	cytoplasm	2.62219e-67	C6SYF3	77	K	F-type H+-transporting ATPase subunit g OS=Vigna unguiculata OX=3917 GN=DEO72_LG2g5556 PE=4 SV=1	100306205	ELDYAK(1)NLWK					_x000D_
Cellular Component	GO:0005737	6	cytoplasm	2.62219e-67	I1MBI6	894	K	"Protein TIC110, chloroplastic isoform A OS=Glycine soja OX=3848 GN=D0Y65_039306 PE=4 SV=1"	100810630	GVVHELAK(1)SR					_x000D_
Cellular Component	GO:0005737	6	cytoplasm	2.62219e-67	I1KRI7	103	K	60S ribosomal protein L27	100817943	DAVTPDVLGTK(1)DK					_x000D_
Cellular Component	GO:0005737	6	cytoplasm	2.62219e-67	Q8LJW0	202	K	40S ribosomal protein S4	547645	HK(1)GSFETIHVQDSTGHEFATR					_x000D_
Cellular Component	GO:0005737	6	cytoplasm	2.62219e-67	C6T4R9	6	K	Ubiquitin-like domain-containing protein	100527579	MQIFVK(1)TLTGK					_x000D_
Cellular Component	GO:0005737	6	cytoplasm	2.62219e-67	C6T4R9	27	K	Ubiquitin-like domain-containing protein	100527579	TITLEVESSDTIDNVK(1)AK					_x000D_
Cellular Component	GO:0005737	6	cytoplasm	2.62219e-67	C6T4R9	33	K	Ubiquitin-like domain-containing protein	100527579	IQDK(1)EGIPPDQQR					_x000D_
Cellular Component	GO:0005737	6	cytoplasm	2.62219e-67	C6T4R9	11	K	Ubiquitin-like domain-containing protein	100527579	TLTGK(1)TITLEVESSDTIDNVK					_x000D_
Cellular Component	GO:0005737	6	cytoplasm	2.62219e-67	C6T4R9	63	K	Ubiquitin-like domain-containing protein	100527579	TLADYNIQK(1)ESTLHLVLR					_x000D_
Cellular Component	GO:0005737	6	cytoplasm	2.62219e-67	C6T4R9	48	K	Ubiquitin-like domain-containing protein	100527579	LIFAGK(1)QLEDGR					_x000D_
Cellular Component	GO:0005737	6	cytoplasm	2.62219e-67	C6T4R9	143	K	Ubiquitin-like domain-containing protein	100527579	HYCGK(1)CGLTYVYQK					_x000D_
Cellular Component	GO:0005737	6	cytoplasm	2.62219e-67	C6T4R9	99	K	Ubiquitin-like domain-containing protein	100527579	VK(1)LGILQFYK					_x000D_
Cellular Component	GO:0005737	6	cytoplasm	2.62219e-67	C6T4R9	113	K	Ubiquitin-like domain-containing protein	100527579	VDDSGK(1)VQR					_x000D_
Cellular Component	GO:0005737	6	cytoplasm	2.62219e-67	C6SYJ4	124	K	Ribosomal_L18e/L15P domain-containing protein	100802235	GVLPQNQPVVVK(1)AK					_x000D_
Cellular Component	GO:0005737	6	cytoplasm	2.62219e-67	C6SYJ4	87	K	Ribosomal_L18e/L15P domain-containing protein	100802235	LWSLVPQEVK(1)DK					_x000D_
Cellular Component	GO:0005737	6	cytoplasm	2.62219e-67	I1N0C3	138	K	Ribosomal_S10 domain-containing protein	GLYMA_18G079900	NTNAK(1)TMGPVPLPTK					_x000D_
Cellular Component	GO:0005737	6	cytoplasm	2.62219e-67	I1N0C3	148	K	Ribosomal_S10 domain-containing protein	GLYMA_18G079900	TMGPVPLPTK(1)K					_x000D_
Cellular Component	GO:0005737	6	cytoplasm	2.62219e-67	A0A0R4J4W3	268	K	AAA domain-containing protein	100802442	YLGDGPK(1)LVR					_x000D_
Cellular Component	GO:0005737	6	cytoplasm	2.62219e-67	C6SYC1	149	K	"ATP synthase subunit d, mitochondrial"	100306184	LSTMTADEYFEK(1)HPELR					_x000D_
Cellular Component	GO:0005737	6	cytoplasm	2.62219e-67	C6SYC1	116	K	"ATP synthase subunit d, mitochondrial"	100306184	EAEEK(1)SLK					_x000D_
Cellular Component	GO:0005737	6	cytoplasm	2.62219e-67	C6SYC1	80	K	"ATP synthase subunit d, mitochondrial"	100306184	LVDMYK(1)EHYESIEIPK					_x000D_
Cellular Component	GO:0005737	6	cytoplasm	2.62219e-67	C6SYC1	100	K	"ATP synthase subunit d, mitochondrial"	100306184	FVDTVTPQYK(1)PK					_x000D_
Cellular Component	GO:0005737	6	cytoplasm	2.62219e-67	C6SYC1	135	K	"ATP synthase subunit d, mitochondrial"	100306184	EIAEVQELK(1)K					_x000D_
Cellular Component	GO:0044433	9	cytoplasmic vesicle part	0.201339	I1MEF8	185	K	Clathrin light chain	100818117	LFLANQEK(1)FHK					_x000D_
Cellular Component	GO:0044433	9	cytoplasmic vesicle part	0.201339	C6TG81	179	K	Clathrin light chain	100813474	LFVANQEK(1)FHK					_x000D_
Cellular Component	GO:0044433	9	cytoplasmic vesicle part	0.201339	C6TG81	171	K	Clathrin light chain	100813474	EK(1)LFVANQEK					_x000D_
Cellular Component	GO:0044433	9	cytoplasmic vesicle part	0.201339	I1KVR7	428	K	Coatomer subunit beta	100814417	EIIETNPK(1)LR					_x000D_
Cellular Component	GO:0044433	9	cytoplasmic vesicle part	0.201339	I1KVR7	714	K	Coatomer subunit beta	100814417	DADDANK(1)LNR					_x000D_
Cellular Component	GO:0044433	9	cytoplasmic vesicle part	0.201339	K7LLW8	658	K	Protein transport protein Sec24-like isoform A OS=Glycine soja OX=3848 GN=D0Y65_028368 PE=4 SV=1	100797752	TNISAGEK(1)EAHK					_x000D_
Cellular Component	GO:0043228	3	non-membrane-bounded organelle	4.81493e-12	I1JS37	32	K	60S acidic ribosomal protein P1-3 OS=Glycine soja OX=3848 GN=D0Y65_008285 PE=3 SV=1	GLYMA_03G260900	ISTLLK(1)TAK					_x000D_
Cellular Component	GO:0043228	3	non-membrane-bounded organelle	4.81493e-12	I1KTK0	158	K	Ribosomal_L6e_N domain-containing protein	100811720	VDISDVNVDK(0.001)FDDK(0.999)YFAK					_x000D_
Cellular Component	GO:0043228	3	non-membrane-bounded organelle	4.81493e-12	I1KTK0	212	K	Ribosomal_L6e_N domain-containing protein	100811720	AIESVPELK(1)SYLGAR					_x000D_
Cellular Component	GO:0043228	3	non-membrane-bounded organelle	4.81493e-12	I1KTK0	162	K	Ribosomal_L6e_N domain-containing protein	100811720	YFAK(1)EAK					_x000D_
Cellular Component	GO:0043228	3	non-membrane-bounded organelle	4.81493e-12	C6T3R4	103	K	60S ribosomal protein L27	100527246	DAVTPDVLATK(1)DK					_x000D_
Cellular Component	GO:0043228	3	non-membrane-bounded organelle	4.81493e-12	C6T0H9	66	K	Large subunit ribosomal protein L23e OS=Vigna unguiculata OX=3917 GN=DEO72_LG6g2486 PE=3 SV=1	100811636	LPSACVGDMVMATVK(1)K					_x000D_
Cellular Component	GO:0043228	3	non-membrane-bounded organelle	4.81493e-12	C6T0H9	13	K	Large subunit ribosomal protein L23e OS=Vigna unguiculata OX=3917 GN=DEO72_LG6g2486 PE=3 SV=1	100811636	GGSAGNK(1)FR					_x000D_
Cellular Component	GO:0043228	3	non-membrane-bounded organelle	4.81493e-12	C6T0H9	43	K	Large subunit ribosomal protein L23e OS=Vigna unguiculata OX=3917 GN=DEO72_LG6g2486 PE=3 SV=1	100811636	NLYIISVK(1)GIK					_x000D_
Cellular Component	GO:0043228	3	non-membrane-bounded organelle	4.81493e-12	C6T0H9	113	K	Large subunit ribosomal protein L23e OS=Vigna unguiculata OX=3917 GN=DEO72_LG6g2486 PE=3 SV=1	100811636	GEMK(1)GSAITGPIGK					_x000D_
Cellular Component	GO:0043228	3	non-membrane-bounded organelle	4.81493e-12	I1MMI6	88	K	60S ribosomal protein L13	GLYMA_16G106300	K(1)LAPTIGISVDHR					_x000D_
Cellular Component	GO:0043228	3	non-membrane-bounded organelle	4.81493e-12	I1MMI6	64	K	60S ribosomal protein L13	GLYMA_16G106300	PTAGSLRPIVHGQTLK(1)YNMK					_x000D_
Cellular Component	GO:0043228	3	non-membrane-bounded organelle	4.81493e-12	C6TMB5	147	K	60S ribosomal protein L12 OS=Glycine soja OX=3848 GN=D0Y65_033650 PE=3 SV=1	100811654	EILGTCVSVGCTVDGK(1)DPK					_x000D_
Cellular Component	GO:0043228	3	non-membrane-bounded organelle	4.81493e-12	C6TMB5	124	K	60S ribosomal protein L12 OS=Glycine soja OX=3848 GN=D0Y65_033650 PE=3 SV=1	100811654	SMAK(1)DLSGSIK					_x000D_
Cellular Component	GO:0043228	3	non-membrane-bounded organelle	4.81493e-12	C6TMB5	87	K	60S ribosomal protein L12 OS=Glycine soja OX=3848 GN=D0Y65_033650 PE=3 SV=1	100811654	ALK(1)EPERDR					_x000D_
Cellular Component	GO:0043228	3	non-membrane-bounded organelle	4.81493e-12	C6TMB5	100	K	60S ribosomal protein L12 OS=Glycine soja OX=3848 GN=D0Y65_033650 PE=3 SV=1	100811654	NIK(1)HNGNISLDDVIEIAR					_x000D_
Cellular Component	GO:0043228	3	non-membrane-bounded organelle	4.81493e-12	C6TMB5	31	K	60S ribosomal protein L12 OS=Glycine soja OX=3848 GN=D0Y65_033650 PE=3 SV=1	100811654	VTGGEVGAASSLAPK(1)IGPLGLSPK					_x000D_
Cellular Component	GO:0043228	3	non-membrane-bounded organelle	4.81493e-12	I1N954	38	K	Ribosomal_S10 domain-containing protein	GLYMA_19G145000	NLEK(1)VCADLVR					_x000D_
Cellular Component	GO:0043228	3	non-membrane-bounded organelle	4.81493e-12	I1N954	11	K	Ribosomal_S10 domain-containing protein	GLYMA_19G145000	ATYAAMK(0.007)PTK(0.993)PGLEESQEQIHK					_x000D_
Cellular Component	GO:0043228	3	non-membrane-bounded organelle	4.81493e-12	I1N954	63	K	Ribosomal_S10 domain-containing protein	GLYMA_19G145000	MPTK(1)VLHITTR					_x000D_
Cellular Component	GO:0043228	3	non-membrane-bounded organelle	4.81493e-12	I1N954	23	K	Ribosomal_S10 domain-containing protein	GLYMA_19G145000	ATYAAMKPTKPGLEESQEQIHK(1)IR					_x000D_
Cellular Component	GO:0043228	3	non-membrane-bounded organelle	4.81493e-12	I1N954	31	K	Ribosomal_S10 domain-containing protein	GLYMA_19G145000	ITLSSK(1)HVK					_x000D_
Cellular Component	GO:0043228	3	non-membrane-bounded organelle	4.81493e-12	I1KQ69	82	K	40S ribosomal protein S15 OS=Glycine soja OX=3848 GN=D0Y65_019578 PE=3 SV=1	GLYMA_08G042300	EAPPGEK(1)PEPVR					_x000D_
Cellular Component	GO:0043228	3	non-membrane-bounded organelle	4.81493e-12	I1L8R1	259	K	Ribos_L4_asso_C domain-containing protein	100786828	FVVWTK(1)SAFEK					_x000D_
Cellular Component	GO:0043228	3	non-membrane-bounded organelle	4.81493e-12	I1L8R1	264	K	Ribos_L4_asso_C domain-containing protein	100786828	SAFEK(1)LDSIYGSFDKPSEK					_x000D_
Cellular Component	GO:0043228	3	non-membrane-bounded organelle	4.81493e-12	I1L8R1	288	K	Ribos_L4_asso_C domain-containing protein	100786828	PK(1)MVNSDLAR					_x000D_
Cellular Component	GO:0043228	3	non-membrane-bounded organelle	4.81493e-12	A0A0R0I4H2	123	K	"50S ribosomal protein L21, chloroplastic OS=Glycine soja OX=3848 GN=D0Y65_027750 PE=3 SV=1"	100527321	GANVNDK(1)IALHK					_x000D_
Cellular Component	GO:0043228	3	non-membrane-bounded organelle	4.81493e-12	A0A0R0I4H2	116	K	"50S ribosomal protein L21, chloroplastic OS=Glycine soja OX=3848 GN=D0Y65_027750 PE=3 SV=1"	100527321	LK(1)GANVNDK					_x000D_
Cellular Component	GO:0043228	3	non-membrane-bounded organelle	4.81493e-12	C6TJH2	127	K	60S ribosomal protein L9 OS=Glycine soja OX=3848 GN=D0Y65_014636 PE=4 SV=1	100810611	K(1)VDMLEGVSVVR					_x000D_
Cellular Component	GO:0043228	3	non-membrane-bounded organelle	4.81493e-12	C6THQ5	119	K	"50S ribosomal protein L28, chloroplastic OS=Glycine soja OX=3848 GN=D0Y65_025584 PE=3 SV=1"	100804320	TIEK(1)NGLDAVAK					_x000D_
Cellular Component	GO:0043228	3	non-membrane-bounded organelle	4.81493e-12	C6THQ5	127	K	"50S ribosomal protein L28, chloroplastic OS=Glycine soja OX=3848 GN=D0Y65_025584 PE=3 SV=1"	100804320	NGLDAVAK(1)K					_x000D_
Cellular Component	GO:0043228	3	non-membrane-bounded organelle	4.81493e-12	C6THQ5	85	K	"50S ribosomal protein L28, chloroplastic OS=Glycine soja OX=3848 GN=D0Y65_025584 PE=3 SV=1"	100804320	K(1)LQFVNLQYK					_x000D_
Cellular Component	GO:0043228	3	non-membrane-bounded organelle	4.81493e-12	C6THQ5	75	K	"50S ribosomal protein L28, chloroplastic OS=Glycine soja OX=3848 GN=D0Y65_025584 PE=3 SV=1"	100804320	ANK(1)VSFSNHK					_x000D_
Cellular Component	GO:0043228	3	non-membrane-bounded organelle	4.81493e-12	C6THQ5	94	K	"50S ribosomal protein L28, chloroplastic OS=Glycine soja OX=3848 GN=D0Y65_025584 PE=3 SV=1"	100804320	LQFVNLQYK(1)R					_x000D_
Cellular Component	GO:0043228	3	non-membrane-bounded organelle	4.81493e-12	C6THQ5	68	K	"50S ribosomal protein L28, chloroplastic OS=Glycine soja OX=3848 GN=D0Y65_025584 PE=3 SV=1"	100804320	VCPFTGK(1)K					_x000D_
Cellular Component	GO:0043228	3	non-membrane-bounded organelle	4.81493e-12	C6THQ5	82	K	"50S ribosomal protein L28, chloroplastic OS=Glycine soja OX=3848 GN=D0Y65_025584 PE=3 SV=1"	100804320	VSFSNHK(1)TK					_x000D_
Cellular Component	GO:0043228	3	non-membrane-bounded organelle	4.81493e-12	I1JM69	132	K	40S ribosomal protein S8	100794937	K(1)ETAEEGGDAAAAAEEAK					_x000D_
Cellular Component	GO:0043228	3	non-membrane-bounded organelle	4.81493e-12	I1LPI1	170	K	"50S ribosomal protein L12, chloroplastic OS=Glycine soja OX=3848 GN=D0Y65_033170 PE=3 SV=1"	100800454	EGISK(1)DEAEDAK					_x000D_
Cellular Component	GO:0043228	3	non-membrane-bounded organelle	4.81493e-12	I1LPI1	165	K	"50S ribosomal protein L12, chloroplastic OS=Glycine soja OX=3848 GN=D0Y65_033170 PE=3 SV=1"	100800454	FK(1)EGISK					_x000D_
Cellular Component	GO:0043228	3	non-membrane-bounded organelle	4.81493e-12	I1LPI1	154	K	"50S ribosomal protein L12, chloroplastic OS=Glycine soja OX=3848 GN=D0Y65_033170 PE=3 SV=1"	100800454	EAK(1)ELIEGLPK					_x000D_
Cellular Component	GO:0043228	3	non-membrane-bounded organelle	4.81493e-12	I1LPI1	162	K	"50S ribosomal protein L12, chloroplastic OS=Glycine soja OX=3848 GN=D0Y65_033170 PE=3 SV=1"	100800454	ELIEGLPK(1)K					_x000D_
Cellular Component	GO:0043228	3	non-membrane-bounded organelle	4.81493e-12	I1LPI1	186	K	"50S ribosomal protein L12, chloroplastic OS=Glycine soja OX=3848 GN=D0Y65_033170 PE=3 SV=1"	100800454	QLEEAGAK(1)VTIA					_x000D_
Cellular Component	GO:0043228	3	non-membrane-bounded organelle	4.81493e-12	I1LPI1	177	K	"50S ribosomal protein L12, chloroplastic OS=Glycine soja OX=3848 GN=D0Y65_033170 PE=3 SV=1"	100800454	EGISKDEAEDAK(1)K					_x000D_
Cellular Component	GO:0043228	3	non-membrane-bounded organelle	4.81493e-12	I1LPI1	178	K	"50S ribosomal protein L12, chloroplastic OS=Glycine soja OX=3848 GN=D0Y65_033170 PE=3 SV=1"	100800454	K(1)QLEEAGAK					_x000D_
Cellular Component	GO:0043228	3	non-membrane-bounded organelle	4.81493e-12	I1LPI1	66	K	"50S ribosomal protein L12, chloroplastic OS=Glycine soja OX=3848 GN=D0Y65_033170 PE=3 SV=1"	100800454	ITK(1)LGDEIAGLTLEEAK					_x000D_
Cellular Component	GO:0043228	3	non-membrane-bounded organelle	4.81493e-12	I1LPI1	140	K	"50S ribosomal protein L12, chloroplastic OS=Glycine soja OX=3848 GN=D0Y65_033170 PE=3 SV=1"	100800454	IAVIK(1)AVR					_x000D_
Cellular Component	GO:0043228	3	non-membrane-bounded organelle	4.81493e-12	I1MU00	20	K	Ribosomal_S17_N domain-containing protein	100784140	VFLSSK(1)K					_x000D_
Cellular Component	GO:0043228	3	non-membrane-bounded organelle	4.81493e-12	I1MM89	132	K	40S ribosomal protein S8	100527664	K(1)ETAEEGAAAVAVEEAK					_x000D_
Cellular Component	GO:0043228	3	non-membrane-bounded organelle	4.81493e-12	A0A0R0HPZ5	35	K	Histone H2B	100820177	LPK(1)EGGAGGEGK					_x000D_
Cellular Component	GO:0043228	3	non-membrane-bounded organelle	4.81493e-12	C6SVX5	74	K	Ribosomal_L16 domain-containing protein	100305619	IACNK(1)YMAK					_x000D_
Cellular Component	GO:0043228	3	non-membrane-bounded organelle	4.81493e-12	C6SVX5	39	K	Ribosomal_L16 domain-containing protein	100305619	IYDVGMK(1)K					_x000D_
Cellular Component	GO:0043228	3	non-membrane-bounded organelle	4.81493e-12	C6SVX5	198	K	Ribosomal_L16 domain-containing protein	100305619	IVPDGVNAK(1)LLGCHGPLANR					_x000D_
Cellular Component	GO:0043228	3	non-membrane-bounded organelle	4.81493e-12	C6SVX5	183	K	Ribosomal_L16 domain-containing protein	100305619	SDYLK(1)FK					_x000D_
Cellular Component	GO:0043228	3	non-membrane-bounded organelle	4.81493e-12	C6SVX5	78	K	Ribosomal_L16 domain-containing protein	100305619	YMAK(1)FAGK					_x000D_
Cellular Component	GO:0043228	3	non-membrane-bounded organelle	4.81493e-12	C6SVX5	121	K	Ribosomal_L16 domain-containing protein	100305619	GAFGK(1)PQGTCAR					_x000D_
Cellular Component	GO:0043228	3	non-membrane-bounded organelle	4.81493e-12	C6SVX5	101	K	Ribosomal_L16 domain-containing protein	100305619	INK(1)MLSCAGADR					_x000D_
Cellular Component	GO:0043228	3	non-membrane-bounded organelle	4.81493e-12	C6SVX5	82	K	Ribosomal_L16 domain-containing protein	100305619	FAGK(1)DAFHLR					_x000D_
Cellular Component	GO:0043228	3	non-membrane-bounded organelle	4.81493e-12	C6SZ81	30	K	60S ribosomal protein L32-1 OS=Glycine soja OX=3848 GN=D0Y65_035772 PE=4 SV=1	100306401	ISVK(1)PSWR					_x000D_
Cellular Component	GO:0043228	3	non-membrane-bounded organelle	4.81493e-12	C6TLV6	187	K	40S ribosomal protein S3a	100805519	K(1)FIPEMIGK					_x000D_
Cellular Component	GO:0043228	3	non-membrane-bounded organelle	4.81493e-12	I1LZ47	124	K	60S ribosomal protein L12 OS=Glycine soja OX=3848 GN=D0Y65_036652 PE=3 SV=1	100789561	SMAK(1)DLSGTIK					_x000D_
Cellular Component	GO:0043228	3	non-membrane-bounded organelle	4.81493e-12	C6TEP1	53	K	40S ribosomal protein S30	100306279	FVTAVVGFGK(1)K					_x000D_
Cellular Component	GO:0043228	3	non-membrane-bounded organelle	4.81493e-12	C6F117	32	K	Putative ribosomal protein S15	100814599	PSSK(1)VIIK					_x000D_
Cellular Component	GO:0043228	3	non-membrane-bounded organelle	4.81493e-12	C6F117	71	K	Putative ribosomal protein S15	100814599	LNK(1)CGVISPR					_x000D_
Cellular Component	GO:0043228	3	non-membrane-bounded organelle	4.81493e-12	C6F117	19	K	Putative ribosomal protein S15	100814599	SMYNAEK(1)R					_x000D_
Cellular Component	GO:0043228	3	non-membrane-bounded organelle	4.81493e-12	I1JW21	84	K	40S ribosomal protein S19-1 OS=Glycine soja OX=3848 GN=D0Y65_009598 PE=4 SV=1	GLYMA_04G132900	IYGGSK(1)R					_x000D_
Cellular Component	GO:0043228	3	non-membrane-bounded organelle	4.81493e-12	I1JW21	119	K	40S ribosomal protein S19-1 OS=Glycine soja OX=3848 GN=D0Y65_009598 PE=4 SV=1	GLYMA_04G132900	HILQQLQNMNIIELDTK(1)GGR					_x000D_
Cellular Component	GO:0043228	3	non-membrane-bounded organelle	4.81493e-12	I1JW21	8	K	40S ribosomal protein S19-1 OS=Glycine soja OX=3848 GN=D0Y65_009598 PE=4 SV=1	GLYMA_04G132900	TVK(1)DVSPHEFVK					_x000D_
Cellular Component	GO:0043228	3	non-membrane-bounded organelle	4.81493e-12	I1JWW7	67	K	Ribosomal_S4 domain-containing protein	100810569	NLLTLDEK(1)NPR					_x000D_
Cellular Component	GO:0043228	3	non-membrane-bounded organelle	4.81493e-12	I1JWW7	142	K	Ribosomal_S4 domain-containing protein	100810569	VDSQK(1)HIDFSLTSPLGGGRPGR					_x000D_
Cellular Component	GO:0043228	3	non-membrane-bounded organelle	4.81493e-12	I1JWW7	117	K	Ribosomal_S4 domain-containing protein	100810569	LQTLVFK(1)SGMAK					_x000D_
Cellular Component	GO:0043228	3	non-membrane-bounded organelle	4.81493e-12	C6T883	59	K	"30S ribosomal protein S1, chloroplastic isoform A OS=Glycine soja OX=3848 GN=D0Y65_044797 PE=4 SV=1"	100812847	K(1)LFEEAYER					_x000D_
Cellular Component	GO:0043228	3	non-membrane-bounded organelle	4.81493e-12	C6T883	233	K	"30S ribosomal protein S1, chloroplastic isoform A OS=Glycine soja OX=3848 GN=D0Y65_044797 PE=4 SV=1"	100812847	ELPLK(1)FVEVDEEQSR					_x000D_
Cellular Component	GO:0043228	3	non-membrane-bounded organelle	4.81493e-12	C6T883	189	K	"30S ribosomal protein S1, chloroplastic isoform A OS=Glycine soja OX=3848 GN=D0Y65_044797 PE=4 SV=1"	100812847	QLQAEDVTVK(1)GK					_x000D_
Cellular Component	GO:0043228	3	non-membrane-bounded organelle	4.81493e-12	C6T883	344	K	"30S ribosomal protein S1, chloroplastic isoform A OS=Glycine soja OX=3848 GN=D0Y65_044797 PE=4 SV=1"	100812847	NPK(1)LVFEK					_x000D_
Cellular Component	GO:0043228	3	non-membrane-bounded organelle	4.81493e-12	C6T883	330	K	"30S ribosomal protein S1, chloroplastic isoform A OS=Glycine soja OX=3848 GN=D0Y65_044797 PE=4 SV=1"	100812847	VSLSTK(1)K					_x000D_
Cellular Component	GO:0043228	3	non-membrane-bounded organelle	4.81493e-12	C6T883	331	K	"30S ribosomal protein S1, chloroplastic isoform A OS=Glycine soja OX=3848 GN=D0Y65_044797 PE=4 SV=1"	100812847	K(1)LEPTPGDMIR					_x000D_
Cellular Component	GO:0043228	3	non-membrane-bounded organelle	4.81493e-12	C6T883	135	K	"30S ribosomal protein S1, chloroplastic isoform A OS=Glycine soja OX=3848 GN=D0Y65_044797 PE=4 SV=1"	100812847	VK(1)HVEEAGLVPGFK					_x000D_
Cellular Component	GO:0043228	3	non-membrane-bounded organelle	4.81493e-12	A0A0R0GYV0	138	K	"30S ribosomal protein S17, chloroplastic OS=Glycine soja OX=3848 GN=D0Y65_032766 PE=3 SV=1"	100789205	VGDIVQLQK(1)TR					_x000D_
Cellular Component	GO:0043228	3	non-membrane-bounded organelle	4.81493e-12	C6SZ18	6	K	40S ribosomal protein S28 OS=Glycine soja OX=3848 GN=D0Y65_007747 PE=3 SV=1	100790570	MESQVK(1)HALVVK					_x000D_
Cellular Component	GO:0043228	3	non-membrane-bounded organelle	4.81493e-12	C6SZ18	12	K	40S ribosomal protein S28 OS=Glycine soja OX=3848 GN=D0Y65_007747 PE=3 SV=1	100790570	HALVVK(1)VMGR					_x000D_
Cellular Component	GO:0043228	3	non-membrane-bounded organelle	4.81493e-12	C6SZ18	29	K	40S ribosomal protein S28 OS=Glycine soja OX=3848 GN=D0Y65_007747 PE=3 SV=1	100790570	VK(1)FLDDQNR					_x000D_
Cellular Component	GO:0043228	3	non-membrane-bounded organelle	4.81493e-12	A0A0R0I6D2	12	K	40S ribosomal protein S29 OS=Glycine soja OX=3848 GN=D0Y65_028154 PE=3 SV=1	GLYMA_10G258500	GHSNVWNSHPK(1)NYGPGSR					_x000D_
Cellular Component	GO:0043228	3	non-membrane-bounded organelle	4.81493e-12	A0A0R0I6D2	48	K	40S ribosomal protein S29 OS=Glycine soja OX=3848 GN=D0Y65_028154 PE=3 SV=1	GLYMA_10G258500	SNAK(1)EIGFIK					_x000D_
Cellular Component	GO:0043228	3	non-membrane-bounded organelle	4.81493e-12	I1M7C7	30	K	Ribosomal_S10 domain-containing protein	GLYMA_14G044100	ITLSSK(1)NVK					_x000D_
Cellular Component	GO:0043228	3	non-membrane-bounded organelle	4.81493e-12	I1M7C7	62	K	Ribosomal_S10 domain-containing protein	GLYMA_14G044100	MPTK(1)VLNITTR					_x000D_
Cellular Component	GO:0043228	3	non-membrane-bounded organelle	4.81493e-12	Q2PMR3	25	K	"50S ribosomal protein L33, chloroplastic"	rpl33	SVNK(1)ESTGISR					_x000D_
Cellular Component	GO:0043228	3	non-membrane-bounded organelle	4.81493e-12	Q2PMQ2	96	K	"30S ribosomal protein S11, chloroplastic"	rps11	AEVMIK(1)GPGLGR					_x000D_
Cellular Component	GO:0043228	3	non-membrane-bounded organelle	4.81493e-12	C6SW56	22	K	60S ribosomal protein L35 OS=Glycine soja OX=3848 GN=D0Y65_028464 PE=3 SV=1	100305671	ADLLNQLK(1)DLK					_x000D_
Cellular Component	GO:0043228	3	non-membrane-bounded organelle	4.81493e-12	C6SW56	35	K	60S ribosomal protein L35 OS=Glycine soja OX=3848 GN=D0Y65_028464 PE=3 SV=1	100305671	VAK(1)VTGGAPNK					_x000D_
Cellular Component	GO:0043228	3	non-membrane-bounded organelle	4.81493e-12	C6SW56	77	K	60S ribosomal protein L35 OS=Glycine soja OX=3848 GN=D0Y65_028464 PE=3 SV=1	100305671	K(1)YLPLDLRPK					_x000D_
Cellular Component	GO:0043228	3	non-membrane-bounded organelle	4.81493e-12	C6SW56	43	K	60S ribosomal protein L35 OS=Glycine soja OX=3848 GN=D0Y65_028464 PE=3 SV=1	100305671	VTGGAPNK(1)LSK					_x000D_
Cellular Component	GO:0043228	3	non-membrane-bounded organelle	4.81493e-12	C6SW56	86	K	60S ribosomal protein L35 OS=Glycine soja OX=3848 GN=D0Y65_028464 PE=3 SV=1	100305671	YLPLDLRPK(1)K					_x000D_
Cellular Component	GO:0043228	3	non-membrane-bounded organelle	4.81493e-12	C6SW56	110	K	60S ribosomal protein L35 OS=Glycine soja OX=3848 GN=D0Y65_028464 PE=3 SV=1	100305671	K(1)ELYFPLR					_x000D_
Cellular Component	GO:0043228	3	non-membrane-bounded organelle	4.81493e-12	I1KSB8	30	K	60S ribosomal protein L32-1 OS=Glycine soja OX=3848 GN=D0Y65_012415 PE=4 SV=1	100787561	ISVK(1)TNWR					_x000D_
Cellular Component	GO:0043228	3	non-membrane-bounded organelle	4.81493e-12	P07134	108	K	"30S ribosomal protein S12, chloroplastic"	rps12-A	GTLDAVGVK(1)DR					_x000D_
Cellular Component	GO:0043228	3	non-membrane-bounded organelle	4.81493e-12	P07134	20	K	"30S ribosomal protein S12, chloroplastic"	rps12-A	NVTK(1)SPALR					_x000D_
Cellular Component	GO:0043228	3	non-membrane-bounded organelle	4.81493e-12	P07134	5	K	"30S ribosomal protein S12, chloroplastic"	rps12-A	PTMK(1)QLIR					_x000D_
Cellular Component	GO:0043228	3	non-membrane-bounded organelle	4.81493e-12	I1KLM1	2	K	40S ribosomal protein S6 OS=Glycine soja OX=3848 GN=D0Y65_018417 PE=3 SV=1	GLYMA_07G198600	K(1)QGVLTPGR					_x000D_
Cellular Component	GO:0043228	3	non-membrane-bounded organelle	4.81493e-12	I1NIR6	90	K	H15 domain-containing protein	100810590	LAPTK(1)SAPVK					_x000D_
Cellular Component	GO:0043228	3	non-membrane-bounded organelle	4.81493e-12	I1L4B6	59	K	40S ribosomal protein S7	100499757	K(1)AVVIHVPYR					_x000D_
Cellular Component	GO:0043228	3	non-membrane-bounded organelle	4.81493e-12	I1L4B6	152	K	40S ribosomal protein S7	100499757	IMK(1)VFLDPK					_x000D_
Cellular Component	GO:0043228	3	non-membrane-bounded organelle	4.81493e-12	I1L4B6	144	K	40S ribosomal protein S7	100499757	YK(1)IDGSK					_x000D_
Cellular Component	GO:0043228	3	non-membrane-bounded organelle	4.81493e-12	I1L4B6	91	K	40S ribosomal protein S7	100499757	FSGK(1)DVILIATR					_x000D_
Cellular Component	GO:0043228	3	non-membrane-bounded organelle	4.81493e-12	C6T463	10	K	60S acidic ribosomal protein P3 OS=Glycine soja OX=3848 GN=D0Y65_012586 PE=4 SV=1	100527385	K(1)SGAEWSAK					_x000D_
Cellular Component	GO:0043228	3	non-membrane-bounded organelle	4.81493e-12	I1MJL6	154	K	Ribosomal_L6e_N domain-containing protein	100784101	VDISGVNVDK(0.993)FDDK(0.007)YFAK					_x000D_
Cellular Component	GO:0043228	3	non-membrane-bounded organelle	4.81493e-12	I1MJL6	162	K	Ribosomal_L6e_N domain-containing protein	100784101	YFAK(1)EAK					_x000D_
Cellular Component	GO:0043228	3	non-membrane-bounded organelle	4.81493e-12	I1N7R4	109	K	"30S ribosomal protein S21, chloroplastic isoform A OS=Glycine soja OX=3848 GN=D0Y65_050937 PE=3 SV=1"	100780245	FFENK(1)QEEK					_x000D_
Cellular Component	GO:0043228	3	non-membrane-bounded organelle	4.81493e-12	I1N7R4	139	K	"30S ribosomal protein S21, chloroplastic isoform A OS=Glycine soja OX=3848 GN=D0Y65_050937 PE=3 SV=1"	100780245	FQPQNK(1)PDVAATK					_x000D_
Cellular Component	GO:0043228	3	non-membrane-bounded organelle	4.81493e-12	A0A0R0G342	90	K	KH type-2 domain-containing protein	100795045	FPENSVELYAEK(1)VNNR					_x000D_
Cellular Component	GO:0043228	3	non-membrane-bounded organelle	4.81493e-12	A0A0R0G342	75	K	KH type-2 domain-containing protein	100795045	ELTSVVQK(1)R					_x000D_
Cellular Component	GO:0043228	3	non-membrane-bounded organelle	4.81493e-12	A0A0R0G342	7	K	KH type-2 domain-containing protein	100795045	ATQMSK(1)K					_x000D_
Cellular Component	GO:0043228	3	non-membrane-bounded organelle	4.81493e-12	A0A0R0G342	214	K	KH type-2 domain-containing protein	100795045	TPLPDLVTIHTPK(1)EEEEYAR					_x000D_
Cellular Component	GO:0043228	3	non-membrane-bounded organelle	4.81493e-12	A0A0R0G342	108	K	KH type-2 domain-containing protein	100795045	YK(1)LLGGLAVR					_x000D_
Cellular Component	GO:0043228	3	non-membrane-bounded organelle	4.81493e-12	A0A0R0G342	78	K	KH type-2 domain-containing protein	100795045	FK(1)FPENSVELYAEK					_x000D_
Cellular Component	GO:0043228	3	non-membrane-bounded organelle	4.81493e-12	A0A0R0G342	62	K	KH type-2 domain-containing protein	100795045	TQAVLGEK(1)GR					_x000D_
Cellular Component	GO:0043228	3	non-membrane-bounded organelle	4.81493e-12	A0A0R0G342	153	K	KH type-2 domain-containing protein	100795045	FK(1)DGYMISSGQPVK					_x000D_
Cellular Component	GO:0043228	3	non-membrane-bounded organelle	4.81493e-12	I1MPT8	170	K	"50S ribosomal protein L6, chloroplastic OS=Glycine soja OX=3848 GN=D0Y65_044129 PE=3 SV=1"	100801236	VK(1)VEENTR					_x000D_
Cellular Component	GO:0043228	3	non-membrane-bounded organelle	4.81493e-12	I1MPT8	209	K	"50S ribosomal protein L6, chloroplastic OS=Glycine soja OX=3848 GN=D0Y65_044129 PE=3 SV=1"	100801236	GVK(1)YADEIVR					_x000D_
Cellular Component	GO:0043228	3	non-membrane-bounded organelle	4.81493e-12	C6SX86	123	K	Ribosomal_L18e/L15P domain-containing protein	100305936	GVLPQNQPLVVK(1)AK					_x000D_
Cellular Component	GO:0043228	3	non-membrane-bounded organelle	4.81493e-12	C6SX86	111	K	Ribosomal_L18e/L15P domain-containing protein	100305936	VLGK(1)GVLPQNQPLVVK					_x000D_
Cellular Component	GO:0043228	3	non-membrane-bounded organelle	4.81493e-12	C6T0E8	157	K	60S ribosomal protein L18a	100500108	FPLVFQK(1)VRPPTR					_x000D_
Cellular Component	GO:0043228	3	non-membrane-bounded organelle	4.81493e-12	C6T0E8	150	K	60S ribosomal protein L18a	100500108	IK(1)FPLVFQK					_x000D_
Cellular Component	GO:0043228	3	non-membrane-bounded organelle	4.81493e-12	I1NH37	359	K	60S ribosomal protein L3 OS=Glycine soja OX=3848 GN=D0Y65_054353 PE=3 SV=1	GLYMA_20G168100	VALEEIK(1)LK					_x000D_
Cellular Component	GO:0043228	3	non-membrane-bounded organelle	4.81493e-12	I1NH37	251	K	60S ribosomal protein L3 OS=Glycine soja OX=3848 GN=D0Y65_054353 PE=3 SV=1	GLYMA_20G168100	K(1)VACIGAWHPAR					_x000D_
Cellular Component	GO:0043228	3	non-membrane-bounded organelle	4.81493e-12	I1NH37	120	K	60S ribosomal protein L3 OS=Glycine soja OX=3848 GN=D0Y65_054353 PE=3 SV=1	GLYMA_20G168100	FYK(1)NWCK					_x000D_
Cellular Component	GO:0043228	3	non-membrane-bounded organelle	4.81493e-12	I1NH37	39	K	60S ribosomal protein L3 OS=Glycine soja OX=3848 GN=D0Y65_054353 PE=3 SV=1	GLYMA_20G168100	DDPSK(1)APK					_x000D_
Cellular Component	GO:0043228	3	non-membrane-bounded organelle	4.81493e-12	I1NH37	225	K	60S ribosomal protein L3 OS=Glycine soja OX=3848 GN=D0Y65_054353 PE=3 SV=1	GLYMA_20G168100	DEMIDIIGVTK(1)GK					_x000D_
Cellular Component	GO:0043228	3	non-membrane-bounded organelle	4.81493e-12	I1NH37	368	K	60S ribosomal protein L3 OS=Glycine soja OX=3848 GN=D0Y65_054353 PE=3 SV=1	GLYMA_20G168100	FIDTSSK(1)FGHGR					_x000D_
Cellular Component	GO:0043228	3	non-membrane-bounded organelle	4.81493e-12	I1NH37	307	K	60S ribosomal protein L3 OS=Glycine soja OX=3848 GN=D0Y65_054353 PE=3 SV=1	GLYMA_20G168100	TEK(1)DITPIGGFPHYGVVK					_x000D_
Cellular Component	GO:0043228	3	non-membrane-bounded organelle	4.81493e-12	I1NH37	115	K	60S ribosomal protein L3 OS=Glycine soja OX=3848 GN=D0Y65_054353 PE=3 SV=1	GLYMA_20G168100	TLNTVWAQHLSEELK(1)R					_x000D_
Cellular Component	GO:0043228	3	non-membrane-bounded organelle	4.81493e-12	I1NH37	361	K	60S ribosomal protein L3 OS=Glycine soja OX=3848 GN=D0Y65_054353 PE=3 SV=1	GLYMA_20G168100	LK(1)FIDTSSK					_x000D_
Cellular Component	GO:0043228	3	non-membrane-bounded organelle	4.81493e-12	I1NH37	135	K	60S ribosomal protein L3 OS=Glycine soja OX=3848 GN=D0Y65_054353 PE=3 SV=1	GLYMA_20G168100	YSK(1)QYETEEGKK					_x000D_
Cellular Component	GO:0043228	3	non-membrane-bounded organelle	4.81493e-12	I1NH37	336	K	60S ribosomal protein L3 OS=Glycine soja OX=3848 GN=D0Y65_054353 PE=3 SV=1	GLYMA_20G168100	GCCVGPK(1)K					_x000D_
Cellular Component	GO:0043228	3	non-membrane-bounded organelle	4.81493e-12	I1NH37	143	K	60S ribosomal protein L3 OS=Glycine soja OX=3848 GN=D0Y65_054353 PE=3 SV=1	GLYMA_20G168100	QYETEEGK(1)K					_x000D_
Cellular Component	GO:0043228	3	non-membrane-bounded organelle	4.81493e-12	I1NH37	144	K	60S ribosomal protein L3 OS=Glycine soja OX=3848 GN=D0Y65_054353 PE=3 SV=1	GLYMA_20G168100	K(1)NIEAQLEK					_x000D_
Cellular Component	GO:0043228	3	non-membrane-bounded organelle	4.81493e-12	I1NH37	380	K	60S ribosomal protein L3 OS=Glycine soja OX=3848 GN=D0Y65_054353 PE=3 SV=1	GLYMA_20G168100	FQTTQEK(1)QK					_x000D_
Cellular Component	GO:0043228	3	non-membrane-bounded organelle	4.81493e-12	I1NH37	290	K	60S ribosomal protein L3 OS=Glycine soja OX=3848 GN=D0Y65_054353 PE=3 SV=1	GLYMA_20G168100	LGK(1)AGDESHSALTEFDR					_x000D_
Cellular Component	GO:0043228	3	non-membrane-bounded organelle	4.81493e-12	C6SYX1	13	K	Histone H2A	100306322	GLITGK(1)TSASAK					_x000D_
Cellular Component	GO:0043228	3	non-membrane-bounded organelle	4.81493e-12	C6T064	139	K	40S ribosomal protein S12	100500093	DFGEEHEAYNVVLQHVK(1)AN					_x000D_
Cellular Component	GO:0043228	3	non-membrane-bounded organelle	4.81493e-12	K7MBK8	30	K	"30S ribosomal protein S21, chloroplastic OS=Glycine soja OX=3848 GN=D0Y65_011680 PE=4 SV=1"	GLYMA_15G157200	AGVLQECK(1)R					_x000D_
Cellular Component	GO:0043228	3	non-membrane-bounded organelle	4.81493e-12	K7LG20	90	K	"50S ribosomal protein L5, chloroplastic OS=Glycine soja OX=3848 GN=D0Y65_025262 PE=3 SV=1"	100800193	HQVPK(1)IEK					_x000D_
Cellular Component	GO:0043228	3	non-membrane-bounded organelle	4.81493e-12	K7LG20	93	K	"50S ribosomal protein L5, chloroplastic OS=Glycine soja OX=3848 GN=D0Y65_025262 PE=3 SV=1"	100800193	IEK(1)IVVNCGIGDAAQNAK					_x000D_
Cellular Component	GO:0043228	3	non-membrane-bounded organelle	4.81493e-12	K7LG20	85	K	"50S ribosomal protein L5, chloroplastic OS=Glycine soja OX=3848 GN=D0Y65_025262 PE=3 SV=1"	100800193	IIPLLMEEFSYTNK(1)HQVPK					_x000D_
Cellular Component	GO:0043228	3	non-membrane-bounded organelle	4.81493e-12	K7LG20	65	K	"50S ribosomal protein L5, chloroplastic OS=Glycine soja OX=3848 GN=D0Y65_025262 PE=3 SV=1"	100800193	LK(1)TAYTEK					_x000D_
Cellular Component	GO:0043228	3	non-membrane-bounded organelle	4.81493e-12	I1MG31	99	K	Ubiquitin-like domain-containing protein	GLYMA_15G129800	VK(1)LALLQFYK					_x000D_
Cellular Component	GO:0043228	3	non-membrane-bounded organelle	4.81493e-12	I1MCQ9	83	K	"30S ribosomal protein S17, chloroplastic OS=Glycine soja OX=3848 GN=D0Y65_039682 PE=3 SV=1"	100782488	K(1)YQAHDPDNQFNVGDIVQLQK					_x000D_
Cellular Component	GO:0043228	3	non-membrane-bounded organelle	4.81493e-12	I1MCQ9	51	K	"30S ribosomal protein S17, chloroplastic OS=Glycine soja OX=3848 GN=D0Y65_039682 PE=3 SV=1"	100782488	TMQGK(1)VVCSTNDK					_x000D_
Cellular Component	GO:0043228	3	non-membrane-bounded organelle	4.81493e-12	C6T3K3	193	K	60S ribosomal protein L13a-1 OS=Glycine soja OX=3848 GN=D0Y65_022610 PE=3 SV=1	100527190	K(1)LGSQIEILAPVK					_x000D_
Cellular Component	GO:0043228	3	non-membrane-bounded organelle	4.81493e-12	Q6SPR2	52	K	Ribosomal protein L37	RPL37	YNWSVK(1)AIR					_x000D_
Cellular Component	GO:0043228	3	non-membrane-bounded organelle	4.81493e-12	Q6SPR2	46	K	Ribosomal protein L37	RPL37	K(1)YNWSVK					_x000D_
Cellular Component	GO:0043228	3	non-membrane-bounded organelle	4.81493e-12	Q6SPR2	31	K	Ribosomal protein L37	RPL37	SFHLQK(1)SR					_x000D_
Cellular Component	GO:0043228	3	non-membrane-bounded organelle	4.81493e-12	I1MEB4	88	K	KOW domain-containing protein	100775705	EK(1)VNGSTVNVGIHPSK					_x000D_
Cellular Component	GO:0043228	3	non-membrane-bounded organelle	4.81493e-12	I1MEB4	16	K	KOW domain-containing protein	100775705	K(1)AHFTAPSSVR					_x000D_
Cellular Component	GO:0043228	3	non-membrane-bounded organelle	4.81493e-12	I1MEB4	76	K	KOW domain-containing protein	100775705	K(1)WVIHIER					_x000D_
Cellular Component	GO:0043228	3	non-membrane-bounded organelle	4.81493e-12	I1MEB4	51	K	KOW domain-containing protein	100775705	K(1)EDEVQVVR					_x000D_
Cellular Component	GO:0043228	3	non-membrane-bounded organelle	4.81493e-12	I1MEB4	107	K	KOW domain-containing protein	100775705	VVVTK(1)LK					_x000D_
Cellular Component	GO:0043228	3	non-membrane-bounded organelle	4.81493e-12	C6SW35	62	K	60S ribosomal protein L31 OS=Cajanus cajan OX=3821 GN=KK1_036850 PE=4 SV=1	100499742	LNK(1)AVWSQGIR					_x000D_
Cellular Component	GO:0043228	3	non-membrane-bounded organelle	4.81493e-12	Q2PMP8	124	K	"50S ribosomal protein L16, chloroplastic"	rpl16	AISIASSK(1)MPIR					_x000D_
Cellular Component	GO:0043228	3	non-membrane-bounded organelle	4.81493e-12	Q2PMP8	18	K	"50S ribosomal protein L16, chloroplastic"	rpl16	MK(1)GISYR					_x000D_
Cellular Component	GO:0043228	3	non-membrane-bounded organelle	4.81493e-12	Q2PMP7	147	K	"30S ribosomal protein S3, chloroplastic"	rps3	K(1)AIELTEQAGTK					_x000D_
Cellular Component	GO:0043228	3	non-membrane-bounded organelle	4.81493e-12	Q2PMP7	4	K	"30S ribosomal protein S3, chloroplastic"	rps3	GQK(1)INPLGFR					_x000D_
Cellular Component	GO:0043228	3	non-membrane-bounded organelle	4.81493e-12	Q2PMP7	49	K	"30S ribosomal protein S3, chloroplastic"	rps3	NYIQK(1)NIR					_x000D_
Cellular Component	GO:0043228	3	non-membrane-bounded organelle	4.81493e-12	Q2PMP7	101	K	"30S ribosomal protein S3, chloroplastic"	rps3	IEELQTNMQK(1)K					_x000D_
Cellular Component	GO:0043228	3	non-membrane-bounded organelle	4.81493e-12	Q2PMP7	171	K	"30S ribosomal protein S3, chloroplastic"	rps3	IDGK(1)EIAR					_x000D_
Cellular Component	GO:0043228	3	non-membrane-bounded organelle	4.81493e-12	Q2PMP7	44	K	"30S ribosomal protein S3, chloroplastic"	rps3	DCIK(1)NYIQK					_x000D_
Cellular Component	GO:0043228	3	non-membrane-bounded organelle	4.81493e-12	I1M3C3	240	K	Ribosomal_L18_c domain-containing protein	100786189	GIEADGIEALYK(1)K					_x000D_
Cellular Component	GO:0043228	3	non-membrane-bounded organelle	4.81493e-12	I1M3C3	227	K	Ribosomal_L18_c domain-containing protein	100786189	YQSHFSEYIK(1)R					_x000D_
Cellular Component	GO:0043228	3	non-membrane-bounded organelle	4.81493e-12	I1M3C3	48	K	Ribosomal_L18_c domain-containing protein	100786189	YNTPK(1)YR					_x000D_
Cellular Component	GO:0043228	3	non-membrane-bounded organelle	4.81493e-12	I1M3C3	163	K	Ribosomal_L18_c domain-containing protein	100786189	VFGALK(1)GALDGGLDIPHSDKR					_x000D_
Cellular Component	GO:0043228	3	non-membrane-bounded organelle	4.81493e-12	I1M3C3	177	K	Ribosomal_L18_c domain-containing protein	100786189	GALDGGLDIPHSDK(1)R					_x000D_
Cellular Component	GO:0043228	3	non-membrane-bounded organelle	4.81493e-12	I1M3C3	43	K	Ribosomal_L18_c domain-containing protein	100786189	NK(1)YNTPK					_x000D_
Cellular Component	GO:0043228	3	non-membrane-bounded organelle	4.81493e-12	I1M3C3	187	K	Ribosomal_L18_c domain-containing protein	100786189	K(1)ELDAEVHR					_x000D_
Cellular Component	GO:0043228	3	non-membrane-bounded organelle	4.81493e-12	I1M3C3	5	K	Ribosomal_L18_c domain-containing protein	100786189	VYVK(1)AQK					_x000D_
Cellular Component	GO:0043228	3	non-membrane-bounded organelle	4.81493e-12	I1JJ27	134	K	60S ribosomal protein L18a	GLYMA_02G284900	TATIPAK(1)LCK					_x000D_
Cellular Component	GO:0043228	3	non-membrane-bounded organelle	4.81493e-12	I1LGB7	130	K	S5 DRBM domain-containing protein	100820352	CSK(1)EVATAIR					_x000D_
Cellular Component	GO:0043228	3	non-membrane-bounded organelle	4.81493e-12	I1LGB7	50	K	S5 DRBM domain-containing protein	100820352	WVPVTK(1)LGR					_x000D_
Cellular Component	GO:0043228	3	non-membrane-bounded organelle	4.81493e-12	I1LGB7	99	K	S5 DRBM domain-containing protein	100820352	ITPVQK(1)QTR					_x000D_
Cellular Component	GO:0043228	3	non-membrane-bounded organelle	4.81493e-12	I1LGB7	172	K	S5 DRBM domain-containing protein	100820352	VTGK(1)CGSVTVR					_x000D_
Cellular Component	GO:0043228	3	non-membrane-bounded organelle	4.81493e-12	I1LGB7	93	K	S5 DRBM domain-containing protein	100820352	DEVMK(1)ITPVQK					_x000D_
Cellular Component	GO:0043228	3	non-membrane-bounded organelle	4.81493e-12	I1LGB7	88	K	S5 DRBM domain-containing protein	100820352	EHQIIDTLVGPTLK(1)DEVMK					_x000D_
Cellular Component	GO:0043228	3	non-membrane-bounded organelle	4.81493e-12	I1LGB7	216	K	S5 DRBM domain-containing protein	100820352	GSTK(1)TLGNFVK					_x000D_
Cellular Component	GO:0043228	3	non-membrane-bounded organelle	4.81493e-12	I1LGB7	264	K	S5 DRBM domain-containing protein	100820352	PTGK(1)TLILEEER					_x000D_
Cellular Component	GO:0043228	3	non-membrane-bounded organelle	4.81493e-12	I1LGB7	260	K	S5 DRBM domain-containing protein	100820352	SPFQEYTDLLAK(1)PTGK					_x000D_
Cellular Component	GO:0043228	3	non-membrane-bounded organelle	4.81493e-12	I1MN72	60	K	Ribosomal_L2_C domain-containing protein	100802137	GAPLAK(1)VAFR					_x000D_
Cellular Component	GO:0043228	3	non-membrane-bounded organelle	4.81493e-12	I1MN72	177	K	Ribosomal_L2_C domain-containing protein	100802137	TEK(1)PLLK					_x000D_
Cellular Component	GO:0043228	3	non-membrane-bounded organelle	4.81493e-12	I1MN72	256	K	Ribosomal_L2_C domain-containing protein	100802137	GQAAATAAK(1)ADK					_x000D_
Cellular Component	GO:0043228	3	non-membrane-bounded organelle	4.81493e-12	I1MN72	198	K	Ribosomal_L2_C domain-containing protein	100802137	NCWPK(1)VR					_x000D_
Cellular Component	GO:0043228	3	non-membrane-bounded organelle	4.81493e-12	I1MN72	10	K	Ribosomal_L2_C domain-containing protein	100802137	K(1)GAGSVFK					_x000D_
Cellular Component	GO:0043228	3	non-membrane-bounded organelle	4.81493e-12	I1MN72	188	K	Ribosomal_L2_C domain-containing protein	100802137	AGNAYHK(1)FR					_x000D_
Cellular Component	GO:0043228	3	non-membrane-bounded organelle	4.81493e-12	I1KA54	153	K	"30S ribosomal protein S13, chloroplastic OS=Glycine soja OX=3848 GN=D0Y65_014357 PE=3 SV=1"	GLYMA_06G109300	K(1)VAIAGK					_x000D_
Cellular Component	GO:0043228	3	non-membrane-bounded organelle	4.81493e-12	I1KA54	121	K	"30S ribosomal protein S13, chloroplastic OS=Glycine soja OX=3848 GN=D0Y65_014357 PE=3 SV=1"	GLYMA_06G109300	LK(1)DIQCYR					_x000D_
Cellular Component	GO:0043228	3	non-membrane-bounded organelle	4.81493e-12	I1KVL0	33	K	40S ribosomal protein S12	100305687	K(1)SLAYGGLAR					_x000D_
Cellular Component	GO:0043228	3	non-membrane-bounded organelle	4.81493e-12	I1KGU0	36	K	40S ribosomal protein S12	100786733	K(1)SLAYGGLSR					_x000D_
Cellular Component	GO:0043228	3	non-membrane-bounded organelle	4.81493e-12	Q2PMM3	161	K	"50S ribosomal protein L2-B, chloroplastic"	rpl2-B	AAGAVAK(1)LIAK					_x000D_
Cellular Component	GO:0043228	3	non-membrane-bounded organelle	4.81493e-12	Q2PMM3	201	K	"50S ribosomal protein L2-B, chloroplastic"	rpl2-B	NCSATVGQVGNVGVNQK(1)NLGR					_x000D_
Cellular Component	GO:0043228	3	non-membrane-bounded organelle	4.81493e-12	Q2PMM3	173	K	"50S ribosomal protein L2-B, chloroplastic"	rpl2-B	SATLK(1)LPSGEVR					_x000D_
Cellular Component	GO:0043228	3	non-membrane-bounded organelle	4.81493e-12	Q2PMM3	165	K	"50S ribosomal protein L2-B, chloroplastic"	rpl2-B	LIAK(1)EGK					_x000D_
Cellular Component	GO:0043228	3	non-membrane-bounded organelle	4.81493e-12	Q2PMM3	70	K	"50S ribosomal protein L2-B, chloroplastic"	rpl2-B	RNEK(1)NIYGR					_x000D_
Cellular Component	GO:0043228	3	non-membrane-bounded organelle	4.81493e-12	Q2PMM3	23	K	"50S ribosomal protein L2-B, chloroplastic"	rpl2-B	NGAVDSQVK(1)SNPR					_x000D_
Cellular Component	GO:0043228	3	non-membrane-bounded organelle	4.81493e-12	Q2PMM3	184	K	"50S ribosomal protein L2-B, chloroplastic"	rpl2-B	LISK(1)NCSATVGQVGNVGVNQK					_x000D_
Cellular Component	GO:0043228	3	non-membrane-bounded organelle	4.81493e-12	I1JYG3	127	K	60S ribosomal protein L9 isoform A OS=Glycine soja OX=3848 GN=D0Y65_010536 PE=4 SV=1	GLYMA_04G226900	K(1)VDMLDGVSVVR					_x000D_
Cellular Component	GO:0043228	3	non-membrane-bounded organelle	4.81493e-12	Q2PMS5	35	K	"30S ribosomal protein S16, chloroplastic"	rps16	K(1)VGFYDPIK					_x000D_
Cellular Component	GO:0043228	3	non-membrane-bounded organelle	4.81493e-12	I1L9G9	44	K	40S ribosomal protein S17-4 OS=Glycine soja OX=3848 GN=glysoja_047550 PE=3 SV=1	100785402	VLEEVAIIPSK(1)R					_x000D_
Cellular Component	GO:0043228	3	non-membrane-bounded organelle	4.81493e-12	C6T0A2	158	K	KOW domain-containing protein	100306643	VLDNGK(1)K					_x000D_
Cellular Component	GO:0043228	3	non-membrane-bounded organelle	4.81493e-12	C6T0A2	87	K	KOW domain-containing protein	100306643	GK(1)VGEITK					_x000D_
Cellular Component	GO:0043228	3	non-membrane-bounded organelle	4.81493e-12	C6T0A2	93	K	KOW domain-containing protein	100306643	VGEITK(1)IFK					_x000D_
Cellular Component	GO:0043228	3	non-membrane-bounded organelle	4.81493e-12	C6T0A2	72	K	KOW domain-containing protein	100306643	MHVK(1)LGDTVQVISGR					_x000D_
Cellular Component	GO:0043228	3	non-membrane-bounded organelle	4.81493e-12	C6T0A2	96	K	KOW domain-containing protein	100306643	IFK(1)HNSTVIVK					_x000D_
Cellular Component	GO:0043228	3	non-membrane-bounded organelle	4.81493e-12	I1K0H2	27	K	Ribosomal_S13_N domain-containing protein	100790163	TPPSWLK(1)ISSQDVEENICK					_x000D_
Cellular Component	GO:0043228	3	non-membrane-bounded organelle	4.81493e-12	I1K0H2	93	K	Ribosomal_S13_N domain-containing protein	100790163	AHGLAPEIPEDLYHLIK(1)K					_x000D_
Cellular Component	GO:0043228	3	non-membrane-bounded organelle	4.81493e-12	I1K0H2	70	K	Ribosomal_S13_N domain-containing protein	100790163	DSHGIAQVNSVTGSK(1)ILR					_x000D_
Cellular Component	GO:0043228	3	non-membrane-bounded organelle	4.81493e-12	I1K0H2	76	K	Ribosomal_S13_N domain-containing protein	100790163	ILK(1)AHGLAPEIPEDLYHLIK					_x000D_
Cellular Component	GO:0043228	3	non-membrane-bounded organelle	4.81493e-12	I1K0H2	19	K	Ribosomal_S13_N domain-containing protein	100790163	GISSSALPYK(1)R					_x000D_
Cellular Component	GO:0043228	3	non-membrane-bounded organelle	4.81493e-12	I1K0H2	9	K	Ribosomal_S13_N domain-containing protein	100790163	GK(1)GISSSALPYK					_x000D_
Cellular Component	GO:0043228	3	non-membrane-bounded organelle	4.81493e-12	K7MA66	169	K	40S ribosomal protein S6	100800507	TFTTK(1)NGK					_x000D_
Cellular Component	GO:0043228	3	non-membrane-bounded organelle	4.81493e-12	I1MV28	157	K	Ribosomal protein L15	GLYMA_17G143200	INWLCNPVHK(1)HR					_x000D_
Cellular Component	GO:0043228	3	non-membrane-bounded organelle	4.81493e-12	I1KLL8	280	K	S5 DRBM domain-containing protein	GLYMA_07G198500	ATVVAVQK(1)MK					_x000D_
Cellular Component	GO:0043228	3	non-membrane-bounded organelle	4.81493e-12	I1K2S3	6	K	60S ribosomal protein L44 OS=Glycine soja OX=3848 GN=D0Y65_019887 PE=3 SV=1	100795041	VNVPK(1)TK					_x000D_
Cellular Component	GO:0043228	3	non-membrane-bounded organelle	4.81493e-12	I1K2S3	40	K	60S ribosomal protein L44 OS=Glycine soja OX=3848 GN=D0Y65_019887 PE=3 SV=1	100795041	DSIAAQGK(1)R					_x000D_
Cellular Component	GO:0043228	3	non-membrane-bounded organelle	4.81493e-12	I1K2S3	97	K	60S ribosomal protein L44 OS=Glycine soja OX=3848 GN=D0Y65_019887 PE=3 SV=1	100795041	HFEIGGDK(1)K					_x000D_
Cellular Component	GO:0043228	3	non-membrane-bounded organelle	4.81493e-12	I1K2S3	24	K	60S ribosomal protein L44 OS=Glycine soja OX=3848 GN=D0Y65_019887 PE=3 SV=1	100795041	HTLHK(1)VTQYK					_x000D_
Cellular Component	GO:0043228	3	non-membrane-bounded organelle	4.81493e-12	A0A0R0KK01	7	K	Histone H2A	100807862	GGK(1)GLVAGK					_x000D_
Cellular Component	GO:0043228	3	non-membrane-bounded organelle	4.81493e-12	A0A0R0KK01	13	K	Histone H2A	100807862	GLVAGK(1)TTAANK					_x000D_
Cellular Component	GO:0043228	3	non-membrane-bounded organelle	4.81493e-12	I1M8A1	40	K	50S ribosomal protein L31	100782305	K(1)EIHPQFYEESK					_x000D_
Cellular Component	GO:0043228	3	non-membrane-bounded organelle	4.81493e-12	I1M8A1	97	K	50S ribosomal protein L31	100782305	SASMVSDDQVEK(1)FR					_x000D_
Cellular Component	GO:0043228	3	non-membrane-bounded organelle	4.81493e-12	I1LK73	118	K	Ribosomal_L23eN domain-containing protein	100779362	K(1)VNTLIRPDGTK					_x000D_
Cellular Component	GO:0043228	3	non-membrane-bounded organelle	4.81493e-12	I1LK73	83	K	Ribosomal_L23eN domain-containing protein	100779362	YPLTTESAMK(1)K					_x000D_
Cellular Component	GO:0043228	3	non-membrane-bounded organelle	4.81493e-12	I1LK73	129	K	Ribosomal_L23eN domain-containing protein	100779362	VNTLIRPDGTK(1)K					_x000D_
Cellular Component	GO:0043228	3	non-membrane-bounded organelle	4.81493e-12	I1LK73	17	K	Ribosomal_L23eN domain-containing protein	100779362	AQALK(1)TAK					_x000D_
Cellular Component	GO:0043228	3	non-membrane-bounded organelle	4.81493e-12	I1LK73	12	K	Ribosomal_L23eN domain-containing protein	100779362	NDPK(1)AQALK					_x000D_
Cellular Component	GO:0043228	3	non-membrane-bounded organelle	4.81493e-12	I1LK73	23	K	Ribosomal_L23eN domain-containing protein	100779362	AVK(1)SGATFK					_x000D_
Cellular Component	GO:0043228	3	non-membrane-bounded organelle	4.81493e-12	I1LK73	117	K	Ribosomal_L23eN domain-containing protein	100779362	MYDIQAK(1)K					_x000D_
Cellular Component	GO:0043228	3	non-membrane-bounded organelle	4.81493e-12	I1LK73	65	K	Ribosomal_L23eN domain-containing protein	100779362	NK(1)LDHYQILK					_x000D_
Cellular Component	GO:0043228	3	non-membrane-bounded organelle	4.81493e-12	I1LK73	110	K	Ribosomal_L23eN domain-containing protein	100779362	K(1)MYDIQAK					_x000D_
Cellular Component	GO:0043228	3	non-membrane-bounded organelle	4.81493e-12	I1LK73	54	K	Ribosomal_L23eN domain-containing protein	100779362	DRNPK(1)YPR					_x000D_
Cellular Component	GO:0043228	3	non-membrane-bounded organelle	4.81493e-12	I1N1Y6	132	K	40S ribosomal protein S8	GLYMA_18G157300	K(1)DSTEEGEAAAEETKK					_x000D_
Cellular Component	GO:0043228	3	non-membrane-bounded organelle	4.81493e-12	I1N1Y6	37	K	40S ribosomal protein S8	GLYMA_18G157300	QAANTK(1)LSSNK					_x000D_
Cellular Component	GO:0043228	3	non-membrane-bounded organelle	4.81493e-12	I1N8R8	473	K	DNA gyrase subunit B	100807172	AALAAK(1)R					_x000D_
Cellular Component	GO:0043228	3	non-membrane-bounded organelle	4.81493e-12	I1L7U5	92	K	Gamma-tubulin complex component	100819794	PLEK(1)K(1)EK(1)GSVYR					_x000D_
Cellular Component	GO:0043228	3	non-membrane-bounded organelle	4.81493e-12	I1L7U5	90	K	Gamma-tubulin complex component	100819794	PLEK(1)K(1)EK(1)GSVYR					_x000D_
Cellular Component	GO:0043228	3	non-membrane-bounded organelle	4.81493e-12	I1L7U5	89	K	Gamma-tubulin complex component	100819794	PLEK(1)K(1)EK(1)GSVYR					_x000D_
Cellular Component	GO:0043228	3	non-membrane-bounded organelle	4.81493e-12	C6SVL1	21	K	Ribosomal protein	100305550	EAISGIMTDSK(1)EK					_x000D_
Cellular Component	GO:0043228	3	non-membrane-bounded organelle	4.81493e-12	I1L571	173	K	60S ribosomal protein L13	100305489	VTDDMK(1)AFK					_x000D_
Cellular Component	GO:0043228	3	non-membrane-bounded organelle	4.81493e-12	I1L571	88	K	60S ribosomal protein L13	100305489	K(1)LAPTIGIAVDHR					_x000D_
Cellular Component	GO:0043228	3	non-membrane-bounded organelle	4.81493e-12	I1L571	64	K	60S ribosomal protein L13	100305489	PTAGPLRPIVHGQTLK(1)YNMK					_x000D_
Cellular Component	GO:0043228	3	non-membrane-bounded organelle	4.81493e-12	I1L571	122	K	60S ribosomal protein L13	100305489	AK(1)LVVFPR					_x000D_
Cellular Component	GO:0043228	3	non-membrane-bounded organelle	4.81493e-12	I1L571	44	K	60S ribosomal protein L13	100305489	AVK(1)IFPR					_x000D_
Cellular Component	GO:0043228	3	non-membrane-bounded organelle	4.81493e-12	I1L571	15	K	60S ribosomal protein L13	100305489	K(1)HWQNYVK					_x000D_
Cellular Component	GO:0043228	3	non-membrane-bounded organelle	4.81493e-12	I1JBL1	60	K	60S ribosomal protein L22-2 OS=Glycine soja OX=3848 GN=D0Y65_002706 PE=4 SV=1	GLYMA_02G017800	SK(1)ITVTSDSNFSK					_x000D_
Cellular Component	GO:0043228	3	non-membrane-bounded organelle	4.81493e-12	I1JBL1	98	K	60S ribosomal protein L22-2 OS=Glycine soja OX=3848 GN=D0Y65_002706 PE=4 SV=1	GLYMA_02G017800	VIASNK(1)ER					_x000D_
Cellular Component	GO:0043228	3	non-membrane-bounded organelle	4.81493e-12	I1JBL1	71	K	60S ribosomal protein L22-2 OS=Glycine soja OX=3848 GN=D0Y65_002706 PE=4 SV=1	GLYMA_02G017800	ITVTSDSNFSK(1)R					_x000D_
Cellular Component	GO:0043228	3	non-membrane-bounded organelle	4.81493e-12	I1JBL1	75	K	60S ribosomal protein L22-2 OS=Glycine soja OX=3848 GN=D0Y65_002706 PE=4 SV=1	GLYMA_02G017800	YLK(1)YLTK					_x000D_
Cellular Component	GO:0043228	3	non-membrane-bounded organelle	4.81493e-12	I1JBL1	44	K	60S ribosomal protein L22-2 OS=Glycine soja OX=3848 GN=D0Y65_002706 PE=4 SV=1	GLYMA_02G017800	VGGK(1)AGALGDSITVTR					_x000D_
Cellular Component	GO:0043228	3	non-membrane-bounded organelle	4.81493e-12	C6SV66	123	K	Histone H3	100783845	VTIMPK(1)DIQLAR					_x000D_
Cellular Component	GO:0043228	3	non-membrane-bounded organelle	4.81493e-12	C6SV66	28	K	Histone H3	100783845	K(1)SAPTTGGVK					_x000D_
Cellular Component	GO:0043228	3	non-membrane-bounded organelle	4.81493e-12	C6SV66	57	K	Histone H3	100783845	YQK(1)STELLIR					_x000D_
Cellular Component	GO:0043228	3	non-membrane-bounded organelle	4.81493e-12	C6SV66	80	K	Histone H3	100783845	EIAQDFK(1)TDLR					_x000D_
Cellular Component	GO:0043228	3	non-membrane-bounded organelle	4.81493e-12	I1LZ03	124	K	Ribos_L4_asso_C domain-containing protein	100779764	INVNQK(1)R					_x000D_
Cellular Component	GO:0043228	3	non-membrane-bounded organelle	4.81493e-12	I1LZ03	259	K	Ribos_L4_asso_C domain-containing protein	100779764	FVIWTK(1)SAFEK					_x000D_
Cellular Component	GO:0043228	3	non-membrane-bounded organelle	4.81493e-12	I1LZ03	280	K	Ribos_L4_asso_C domain-containing protein	100779764	K(1)GYLLPR					_x000D_
Cellular Component	GO:0043228	3	non-membrane-bounded organelle	4.81493e-12	I1LZ03	368	K	Ribos_L4_asso_C domain-containing protein	100779764	TVSK(1)EEASAIK					_x000D_
Cellular Component	GO:0043228	3	non-membrane-bounded organelle	4.81493e-12	I1LZ03	167	K	Ribos_L4_asso_C domain-containing protein	100779764	IESVPELPLVVSDSAEGVEK(1)TK					_x000D_
Cellular Component	GO:0043228	3	non-membrane-bounded organelle	4.81493e-12	I1LZ03	288	K	Ribos_L4_asso_C domain-containing protein	100779764	SK(1)MVNSDLSR					_x000D_
Cellular Component	GO:0043228	3	non-membrane-bounded organelle	4.81493e-12	I1LZ03	176	K	Ribos_L4_asso_C domain-containing protein	100779764	VLK(1)QIGAFPDAEK					_x000D_
Cellular Component	GO:0043228	3	non-membrane-bounded organelle	4.81493e-12	I1LZ03	244	K	Ribos_L4_asso_C domain-containing protein	100779764	LNLLK(1)LAPGGHLGR					_x000D_
Cellular Component	GO:0043228	3	non-membrane-bounded organelle	4.81493e-12	I1LZ03	278	K	Ribos_L4_asso_C domain-containing protein	100779764	LDSIYGSFDK(0.008)PSEK(0.992)K					_x000D_
Cellular Component	GO:0043228	3	non-membrane-bounded organelle	4.81493e-12	I1LZ03	186	K	Ribos_L4_asso_C domain-containing protein	100779764	QIGAFPDAEK(1)AK					_x000D_
Cellular Component	GO:0043228	3	non-membrane-bounded organelle	4.81493e-12	I1LZ03	338	K	Ribos_L4_asso_C domain-containing protein	100779764	LNPYAK(1)TAK					_x000D_
Cellular Component	GO:0043228	3	non-membrane-bounded organelle	4.81493e-12	I1LZ03	264	K	Ribos_L4_asso_C domain-containing protein	100779764	SAFEK(1)LDSIYGSFDKPSEK					_x000D_
Cellular Component	GO:0043228	3	non-membrane-bounded organelle	4.81493e-12	I1LZ03	311	K	Ribos_L4_asso_C domain-containing protein	100779764	IINSDEVQSVVRPIK(1)K					_x000D_
Cellular Component	GO:0043228	3	non-membrane-bounded organelle	4.81493e-12	I1LZ03	110	K	Ribos_L4_asso_C domain-containing protein	100779764	MFAPTK(1)IWR					_x000D_
Cellular Component	GO:0043228	3	non-membrane-bounded organelle	4.81493e-12	I1MER5	98	K	"50S ribosomal protein L34, chloroplastic OS=Glycine soja OX=3848 GN=D0Y65_040304 PE=3 SV=1"	GLYMA_15G082000	AALCLTK(1)R					_x000D_
Cellular Component	GO:0043228	3	non-membrane-bounded organelle	4.81493e-12	K7L353	59	K	40S ribosomal protein S17-4 OS=Glycine soja OX=3848 GN=D0Y65_018624 PE=3 SV=1	GLYMA_07G219500	IAGFSTHLMK(1)R					_x000D_
Cellular Component	GO:0043228	3	non-membrane-bounded organelle	4.81493e-12	K7L353	63	K	40S ribosomal protein S17-4 OS=Glycine soja OX=3848 GN=D0Y65_018624 PE=3 SV=1	GLYMA_07G219500	IQK(1)GPVR					_x000D_
Cellular Component	GO:0043228	3	non-membrane-bounded organelle	4.81493e-12	K7L353	72	K	40S ribosomal protein S17-4 OS=Glycine soja OX=3848 GN=D0Y65_018624 PE=3 SV=1	GLYMA_07G219500	GISLK(1)LQEEER					_x000D_
Cellular Component	GO:0043228	3	non-membrane-bounded organelle	4.81493e-12	K7L353	49	K	40S ribosomal protein S17-4 OS=Glycine soja OX=3848 GN=D0Y65_018624 PE=3 SV=1	GLYMA_07G219500	NK(1)IAGFSTHLMK					_x000D_
Cellular Component	GO:0043228	3	non-membrane-bounded organelle	4.81493e-12	K7L353	44	K	40S ribosomal protein S17-4 OS=Glycine soja OX=3848 GN=D0Y65_018624 PE=3 SV=1	GLYMA_07G219500	LLEEVAIIPSK(1)R					_x000D_
Cellular Component	GO:0043228	3	non-membrane-bounded organelle	4.81493e-12	A0A0R0EPQ6	22	K	40S ribosomal protein S24	GLYMA_20G228100	K(1)QFIVDVLHPGR					_x000D_
Cellular Component	GO:0043228	3	non-membrane-bounded organelle	4.81493e-12	C6SYC0	233	K	Ribosomal_L18e/L15P domain-containing protein	100306183	WVKPSVAK(1)NLAR					_x000D_
Cellular Component	GO:0043228	3	non-membrane-bounded organelle	4.81493e-12	C6SYC0	244	K	Ribosomal_L18e/L15P domain-containing protein	100306183	ADEYFAK(1)K					_x000D_
Cellular Component	GO:0043228	3	non-membrane-bounded organelle	4.81493e-12	C6SYC0	225	K	Ribosomal_L18e/L15P domain-containing protein	100306183	K(1)WVKPSVAK					_x000D_
Cellular Component	GO:0043228	3	non-membrane-bounded organelle	4.81493e-12	C6SYC0	207	K	Ribosomal_L18e/L15P domain-containing protein	100306183	AFSTSAK(1)EK					_x000D_
Cellular Component	GO:0043228	3	non-membrane-bounded organelle	4.81493e-12	C6SYC0	169	K	Ribosomal_L18e/L15P domain-containing protein	100306183	AK(1)GVINPSGR					_x000D_
Cellular Component	GO:0043228	3	non-membrane-bounded organelle	4.81493e-12	C6SYC0	193	K	Ribosomal_L18e/L15P domain-containing protein	100306183	ILGEGELSK(1)K					_x000D_
Cellular Component	GO:0043228	3	non-membrane-bounded organelle	4.81493e-12	C6SYC0	184	K	Ribosomal_L18e/L15P domain-containing protein	100306183	LPLK(1)ILGEGELSK					_x000D_
Cellular Component	GO:0043228	3	non-membrane-bounded organelle	4.81493e-12	C6SVR2	109	K	60S ribosomal protein L31 OS=Glycine soja OX=3848 GN=D0Y65_017696 PE=4 SV=1	100810835	DELK(1)GLGTK					_x000D_
Cellular Component	GO:0043228	3	non-membrane-bounded organelle	4.81493e-12	C6SVR2	59	K	60S ribosomal protein L31 OS=Glycine soja OX=3848 GN=D0Y65_017696 PE=4 SV=1	100810835	VDVK(1)LNK					_x000D_
Cellular Component	GO:0043228	3	non-membrane-bounded organelle	4.81493e-12	C6SVR2	23	K	60S ribosomal protein L31 OS=Glycine soja OX=3848 GN=D0Y65_017696 PE=4 SV=1	100810835	EYTINLHK(1)R					_x000D_
Cellular Component	GO:0043228	3	non-membrane-bounded organelle	4.81493e-12	C6SVR2	62	K	60S ribosomal protein L31 OS=Glycine soja OX=3848 GN=D0Y65_017696 PE=4 SV=1	100810835	LNK(1)FVWSQGIR					_x000D_
Cellular Component	GO:0043228	3	non-membrane-bounded organelle	4.81493e-12	C6SVR2	47	K	60S ribosomal protein L31 OS=Glycine soja OX=3848 GN=D0Y65_017696 PE=4 SV=1	100810835	FAQK(1)AMGTNDVR					_x000D_
Cellular Component	GO:0043228	3	non-membrane-bounded organelle	4.81493e-12	I1LWR7	17	K	40S ribosomal protein S19-1 OS=Glycine soja OX=3848 GN=D0Y65_035832 PE=4 SV=1	GLYMA_13G057500	DVSPHDFVK(1)AYASHLK					_x000D_
Cellular Component	GO:0043228	3	non-membrane-bounded organelle	4.81493e-12	C6SWA8	3	K	60S ribosomal protein L38 OS=Glycine soja OX=3848 GN=D0Y65_012291 PE=3 SV=1	100795924	PK(1)QIHEIK					_x000D_
Cellular Component	GO:0043228	3	non-membrane-bounded organelle	4.81493e-12	C6SWA8	9	K	60S ribosomal protein L38 OS=Glycine soja OX=3848 GN=D0Y65_012291 PE=3 SV=1	100795924	QIHEIK(1)DFLLTAR					_x000D_
Cellular Component	GO:0043228	3	non-membrane-bounded organelle	4.81493e-12	I1J9E4	51	K	KOW domain-containing protein	100819391	K(1)DDEVQVVR					_x000D_
Cellular Component	GO:0043228	3	non-membrane-bounded organelle	4.81493e-12	I1M1E3	60	K	40S ribosomal protein S14 OS=Glycine soja OX=3848 GN=D0Y65_031406 PE=3 SV=1	100786325	ITGGMK(1)VK					_x000D_
Cellular Component	GO:0043228	3	non-membrane-bounded organelle	4.81493e-12	I1M1E3	85	K	40S ribosomal protein S14 OS=Glycine soja OX=3848 GN=D0Y65_031406 PE=3 SV=1	100786325	CK(1)ELGITALHIK					_x000D_
Cellular Component	GO:0043228	3	non-membrane-bounded organelle	4.81493e-12	I1M1E3	95	K	40S ribosomal protein S14 OS=Glycine soja OX=3848 GN=D0Y65_031406 PE=3 SV=1	100786325	ELGITALHIK(1)LR					_x000D_
Cellular Component	GO:0043228	3	non-membrane-bounded organelle	4.81493e-12	I1M1E3	10	K	40S ribosomal protein S14 OS=Glycine soja OX=3848 GN=D0Y65_031406 PE=3 SV=1	100786325	VREPK(1)EENVTLGPAVR					_x000D_
Cellular Component	GO:0043228	3	non-membrane-bounded organelle	4.81493e-12	I1M1E3	105	K	40S ribosomal protein S14 OS=Glycine soja OX=3848 GN=D0Y65_031406 PE=3 SV=1	100786325	TK(1)TPGPGAQSALR					_x000D_
Cellular Component	GO:0043228	3	non-membrane-bounded organelle	4.81493e-12	A0A0R0KMU0	103	K	"30S ribosomal protein S31, chloroplastic OS=Glycine soja OX=3848 GN=D0Y65_006271 PE=4 SV=1"	GLYMA_03G063200	DK(1)FEDNEVVK					_x000D_
Cellular Component	GO:0043228	3	non-membrane-bounded organelle	4.81493e-12	A0A0R0KMU0	101	K	"30S ribosomal protein S31, chloroplastic OS=Glycine soja OX=3848 GN=D0Y65_006271 PE=4 SV=1"	GLYMA_03G063200	K(0.922)DK(0.078)FEDNEVVK					_x000D_
Cellular Component	GO:0043228	3	non-membrane-bounded organelle	4.81493e-12	A0A0R0KMU0	100	K	"30S ribosomal protein S31, chloroplastic OS=Glycine soja OX=3848 GN=D0Y65_006271 PE=4 SV=1"	GLYMA_03G063200	PYAPPAPSK(1)K					_x000D_
Cellular Component	GO:0043228	3	non-membrane-bounded organelle	4.81493e-12	I1LBM9	63	K	H15 domain-containing protein	100785055	K(1)LVLVHLK					_x000D_
Cellular Component	GO:0043228	3	non-membrane-bounded organelle	4.81493e-12	I1LBM9	91	K	H15 domain-containing protein	100785055	LAPTK(1)PAPVK					_x000D_
Cellular Component	GO:0043228	3	non-membrane-bounded organelle	4.81493e-12	I1LBM9	86	K	H15 domain-containing protein	100785055	NSFK(1)LAPTK					_x000D_
Cellular Component	GO:0043228	3	non-membrane-bounded organelle	4.81493e-12	I1LBM9	96	K	H15 domain-containing protein	100785055	LAPTKPAPVK(1)AAAPK					_x000D_
Cellular Component	GO:0043228	3	non-membrane-bounded organelle	4.81493e-12	P0CG89	92	K	Histone H4	---	TVTAMDVVYALK(1)R					_x000D_
Cellular Component	GO:0043228	3	non-membrane-bounded organelle	4.81493e-12	P0CG89	32	K	Histone H4	---	DNIQGITK(1)PAIR					_x000D_
Cellular Component	GO:0043228	3	non-membrane-bounded organelle	4.81493e-12	P0CG89	80	K	Histone H4	---	K(1)TVTAMDVVYALK					_x000D_
Cellular Component	GO:0043228	3	non-membrane-bounded organelle	4.81493e-12	C6SYA5	150	K	60S ribosomal protein L18a	100306174	IK(1)FPLVYK					_x000D_
Cellular Component	GO:0043228	3	non-membrane-bounded organelle	4.81493e-12	C6SZ77	130	K	Histone H2A	100499998	SLINK(1)SSK					_x000D_
Cellular Component	GO:0043228	3	non-membrane-bounded organelle	4.81493e-12	C6SZ77	21	K	Histone H2A	100499998	TSAANK(0.176)DK(0.831)DK(0.993)K					_x000D_
Cellular Component	GO:0043228	3	non-membrane-bounded organelle	4.81493e-12	C6SZ77	111	K	Histone H2A	100499998	GDEELDTLIK(1)GTIAGGGVIPHIHK					_x000D_
Cellular Component	GO:0043228	3	non-membrane-bounded organelle	4.81493e-12	C6SZ77	13	K	Histone H2A	100499998	GLITGK(1)TSAANK					_x000D_
Cellular Component	GO:0043228	3	non-membrane-bounded organelle	4.81493e-12	C6SZ77	23	K	Histone H2A	100499998	TSAANK(0.176)DK(0.831)DK(0.993)K					_x000D_
Cellular Component	GO:0043228	3	non-membrane-bounded organelle	4.81493e-12	I1J9L7	67	K	"50S ribosomal protein L11, chloroplastic OS=Glycine soja OX=3848 GN=D0Y65_002103 PE=3 SV=1"	GLYMA_01G201000	K(1)VVGIIK					_x000D_
Cellular Component	GO:0043228	3	non-membrane-bounded organelle	4.81493e-12	I1J9L7	162	K	"50S ribosomal protein L11, chloroplastic OS=Glycine soja OX=3848 GN=D0Y65_002103 PE=3 SV=1"	GLYMA_01G201000	AEMVGK(1)VTIDQLR					_x000D_
Cellular Component	GO:0043228	3	non-membrane-bounded organelle	4.81493e-12	I1J9L7	156	K	"50S ribosomal protein L11, chloroplastic OS=Glycine soja OX=3848 GN=D0Y65_002103 PE=3 SV=1"	GLYMA_01G201000	DPK(1)AEMVGK					_x000D_
Cellular Component	GO:0043228	3	non-membrane-bounded organelle	4.81493e-12	I1J9L7	210	K	"50S ribosomal protein L11, chloroplastic OS=Glycine soja OX=3848 GN=D0Y65_002103 PE=3 SV=1"	GLYMA_01G201000	IIAGTAANMGIVVDPPVLEPK(1)QK					_x000D_
Cellular Component	GO:0043228	3	non-membrane-bounded organelle	4.81493e-12	I1J9L7	144	K	"50S ribosomal protein L11, chloroplastic OS=Glycine soja OX=3848 GN=D0Y65_002103 PE=3 SV=1"	GLYMA_01G201000	TPPASVLLLK(1)AAGVEK					_x000D_
Cellular Component	GO:0043228	3	non-membrane-bounded organelle	4.81493e-12	I1J9L7	80	K	"50S ribosomal protein L11, chloroplastic OS=Glycine soja OX=3848 GN=D0Y65_002103 PE=3 SV=1"	GLYMA_01G201000	LALEAGK(1)ATPAPPVGPALGSK					_x000D_
Cellular Component	GO:0043228	3	non-membrane-bounded organelle	4.81493e-12	I1J9L7	175	K	"50S ribosomal protein L11, chloroplastic OS=Glycine soja OX=3848 GN=D0Y65_002103 PE=3 SV=1"	GLYMA_01G201000	TIAAEK(1)LPDLNCSSIESAMR					_x000D_
Cellular Component	GO:0043228	3	non-membrane-bounded organelle	4.81493e-12	C6TLT3	41	K	40S ribosomal protein S3a	100808747	APSLFQVK(1)NIGK					_x000D_
Cellular Component	GO:0043228	3	non-membrane-bounded organelle	4.81493e-12	I1KXU2	36	K	60S ribosomal protein L34 OS=Glycine soja OX=3848 GN=D0Y65_022109 PE=4 SV=1	GLYMA_08G301300	LVYQTTK(1)K					_x000D_
Cellular Component	GO:0043228	3	non-membrane-bounded organelle	4.81493e-12	I1KXU2	101	K	60S ribosomal protein L34 OS=Glycine soja OX=3848 GN=D0Y65_022109 PE=4 SV=1	GLYMA_08G301300	AFLVEEQK(1)IVK					_x000D_
Cellular Component	GO:0043228	3	non-membrane-bounded organelle	4.81493e-12	I1KXU2	29	K	60S ribosomal protein L34 OS=Glycine soja OX=3848 GN=D0Y65_022109 PE=4 SV=1	GLYMA_08G301300	TPGGK(1)LVYQTTK					_x000D_
Cellular Component	GO:0043228	3	non-membrane-bounded organelle	4.81493e-12	C6SXV0	81	K	Ribosomal_L14e domain-containing protein	100499889	AMEDADVK(1)NK					_x000D_
Cellular Component	GO:0043228	3	non-membrane-bounded organelle	4.81493e-12	I1KQE3	114	K	40S ribosomal protein S16 OS=Glycine soja OX=3848 GN=D0Y65_019633 PE=3 SV=1	100816874	YVDEQSK(1)K					_x000D_
Cellular Component	GO:0043228	3	non-membrane-bounded organelle	4.81493e-12	I1L1X6	115	K	"50S ribosomal protein L18, chloroplastic OS=Glycine soja OX=3848 GN=D0Y65_023492 PE=3 SV=1"	GLYMA_09G077600	TVAEEFNYSAGPTLEVAK(1)R					_x000D_
Cellular Component	GO:0043228	3	non-membrane-bounded organelle	4.81493e-12	C6SXR4	19	K	40S ribosomal protein S26	100784958	GHVK(1)FIR					_x000D_
Cellular Component	GO:0043228	3	non-membrane-bounded organelle	4.81493e-12	A0A0R0C5S4	88	K	KH type-2 domain-containing protein	GLYMA_U009100	FLIEGK(1)SQK					_x000D_
Cellular Component	GO:0043228	3	non-membrane-bounded organelle	4.81493e-12	C6SVF1	22	K	Actin depolymerizing factor 1	ADF1	FLELK(1)AK					_x000D_
Cellular Component	GO:0043228	3	non-membrane-bounded organelle	4.81493e-12	I1LNY2	170	K	Ribosomal protein	100819124	ATVNLPK(1)GTGK					_x000D_
Cellular Component	GO:0043228	3	non-membrane-bounded organelle	4.81493e-12	I1LNY2	156	K	Ribosomal protein	100819124	LNIDPK(1)YNDQQLR					_x000D_
Cellular Component	GO:0043228	3	non-membrane-bounded organelle	4.81493e-12	I1LNY2	303	K	Ribosomal protein	100819124	SVEANK(1)PSGAK					_x000D_
Cellular Component	GO:0043228	3	non-membrane-bounded organelle	4.81493e-12	I1LNY2	226	K	Ribosomal protein	100819124	LIASPDMMPK(1)VASLGK					_x000D_
Cellular Component	GO:0043228	3	non-membrane-bounded organelle	4.81493e-12	I1LNY2	313	K	Ribosomal protein	100819124	GVYWK(1)SAHICSAMGPSIR					_x000D_
Cellular Component	GO:0043228	3	non-membrane-bounded organelle	4.81493e-12	I1LNY2	308	K	Ribosomal protein	100819124	SVEANKPSGAK(1)GVYWK					_x000D_
Cellular Component	GO:0043228	3	non-membrane-bounded organelle	4.81493e-12	I1LNY2	186	K	Ribosomal protein	100819124	VAVLTQGEK(1)FDEAK					_x000D_
Cellular Component	GO:0043228	3	non-membrane-bounded organelle	4.81493e-12	I1LNY2	232	K	Ribosomal protein	100819124	VASLGK(1)ILGPR					_x000D_
Cellular Component	GO:0043228	3	non-membrane-bounded organelle	4.81493e-12	I1LNY2	177	K	Ribosomal protein	100819124	PVK(1)VAVLTQGEK					_x000D_
Cellular Component	GO:0043228	3	non-membrane-bounded organelle	4.81493e-12	I1LNY2	270	K	Ribosomal protein	100819124	ADK(1)TGIVHLPFGK					_x000D_
Cellular Component	GO:0043228	3	non-membrane-bounded organelle	4.81493e-12	I1LNY2	140	K	Ribosomal protein	100819124	TK(1)FVETVEAHFR					_x000D_
Cellular Component	GO:0043228	3	non-membrane-bounded organelle	4.81493e-12	C6T0M0	13	K	Histone H2A	100500133	GLITGK(1)TSAANNK					_x000D_
Cellular Component	GO:0043228	3	non-membrane-bounded organelle	4.81493e-12	I1MQW2	25	K	40S ribosomal protein S15 isoform A OS=Glycine soja OX=3848 GN=D0Y65_019122 PE=3 SV=1	100777379	K(1)PMALIK					_x000D_
Cellular Component	GO:0043228	3	non-membrane-bounded organelle	4.81493e-12	I1MQW2	45	K	40S ribosomal protein S15 isoform A OS=Glycine soja OX=3848 GN=D0Y65_019122 PE=3 SV=1	100777379	EAPAGEK(1)PEPVR					_x000D_
Cellular Component	GO:0043228	3	non-membrane-bounded organelle	4.81493e-12	I1N5M5	157	K	"50S ribosomal protein L22, chloroplastic OS=Glycine soja OX=3848 GN=D0Y65_050022 PE=3 SV=1"	GLYMA_19G001100	AEVNEGK(1)TMK					_x000D_
Cellular Component	GO:0043228	3	non-membrane-bounded organelle	4.81493e-12	I1N5M5	150	K	"50S ribosomal protein L22, chloroplastic OS=Glycine soja OX=3848 GN=D0Y65_050022 PE=3 SV=1"	GLYMA_19G001100	GSLVISK(1)AEVNEGK					_x000D_
Cellular Component	GO:0043228	3	non-membrane-bounded organelle	4.81493e-12	I1LKZ0	182	K	RIBOSOMAL_L9 domain-containing protein	GLYMA_11G192500	ETGEYIAELK(1)LHPEVTAR					_x000D_
Cellular Component	GO:0043228	3	non-membrane-bounded organelle	4.81493e-12	I1LKZ0	64	K	RIBOSOMAL_L9 domain-containing protein	GLYMA_11G192500	EDVAYVGK(1)QGQLLDVK					_x000D_
Cellular Component	GO:0043228	3	non-membrane-bounded organelle	4.81493e-12	Q2PMT2	38	K	"30S ribosomal protein S2, chloroplastic"	rps2	MSPYISAK(1)R					_x000D_
Cellular Component	GO:0043228	3	non-membrane-bounded organelle	4.81493e-12	Q2PMT2	77	K	"30S ribosomal protein S2, chloroplastic"	rps2	QFLIVGTK(1)K					_x000D_
Cellular Component	GO:0043228	3	non-membrane-bounded organelle	4.81493e-12	Q2PMT2	142	K	"30S ribosomal protein S2, chloroplastic"	rps2	DAAILK(1)R					_x000D_
Cellular Component	GO:0043228	3	non-membrane-bounded organelle	4.81493e-12	Q2PMT2	135	K	"30S ribosomal protein S2, chloroplastic"	rps2	LNSFPK(1)R					_x000D_
Cellular Component	GO:0043228	3	non-membrane-bounded organelle	4.81493e-12	A0A0R4J5K4	161	K	40S ribosomal protein S4	100795220	ANDTIK(1)LDLEENK					_x000D_
Cellular Component	GO:0043228	3	non-membrane-bounded organelle	4.81493e-12	P07135	36	K	"30S ribosomal protein S7, chloroplastic"	rps7-A	K(1)SLAYQIIYR					_x000D_
Cellular Component	GO:0043228	3	non-membrane-bounded organelle	4.81493e-12	P07135	97	K	"30S ribosomal protein S7, chloroplastic"	rps7-A	VGGSTHQVPVEIGSTQGK(1)ALAIR					_x000D_
Cellular Component	GO:0043228	3	non-membrane-bounded organelle	4.81493e-12	P07135	76	K	"30S ribosomal protein S7, chloroplastic"	rps7-A	GVTPDIAVK(1)AR					_x000D_
Cellular Component	GO:0043228	3	non-membrane-bounded organelle	4.81493e-12	P07135	129	K	"30S ribosomal protein S7, chloroplastic"	rps7-A	LSSELVDAAK(1)GSGDAIR					_x000D_
Cellular Component	GO:0043228	3	non-membrane-bounded organelle	4.81493e-12	P07135	13	K	"30S ribosomal protein S7, chloroplastic"	rps7-A	TAK(1)SDPIYR					_x000D_
Cellular Component	GO:0043228	3	non-membrane-bounded organelle	4.81493e-12	I1MHM0	117	K	"50S ribosomal protein L18, chloroplastic OS=Glycine soja OX=3848 GN=D0Y65_041314 PE=3 SV=1"	100778569	TVADEFNYSAGPTVEVAK(1)R					_x000D_
Cellular Component	GO:0043228	3	non-membrane-bounded organelle	4.81493e-12	P19948	39	K	"50S ribosomal protein L20, chloroplastic"	rpl20	TITQQK(1)IK					_x000D_
Cellular Component	GO:0043228	3	non-membrane-bounded organelle	4.81493e-12	P19948	41	K	"50S ribosomal protein L20, chloroplastic"	rpl20	IK(1)ALVSAHR					_x000D_
Cellular Component	GO:0043228	3	non-membrane-bounded organelle	4.81493e-12	C6SYS4	140	K	Ribosomal_S10 domain-containing protein	100306286	TTNAK(1)TMGPVPLPTK					_x000D_
Cellular Component	GO:0043228	3	non-membrane-bounded organelle	4.81493e-12	C6SYS4	150	K	Ribosomal_S10 domain-containing protein	100306286	TMGPVPLPTK(1)K					_x000D_
Cellular Component	GO:0043228	3	non-membrane-bounded organelle	4.81493e-12	I1LGU3	138	K	"50S ribosomal protein L19, chloroplastic isoform B OS=Glycine soja OX=3848 GN=D0Y65_028893 PE=4 SV=1"	100305649	LEVPENK(1)R					_x000D_
Cellular Component	GO:0043228	3	non-membrane-bounded organelle	4.81493e-12	I1LGU3	115	K	"50S ribosomal protein L19, chloroplastic isoform B OS=Glycine soja OX=3848 GN=D0Y65_028893 PE=4 SV=1"	100305649	AIEASEK(1)QRPTPDIR					_x000D_
Cellular Component	GO:0043228	3	non-membrane-bounded organelle	4.81493e-12	I1M091	243	K	S5 DRBM domain-containing protein	GLYMA_13G177900	ADGDYGAAK(1)VMLR					_x000D_
Cellular Component	GO:0043228	3	non-membrane-bounded organelle	4.81493e-12	I1M091	152	K	S5 DRBM domain-containing protein	GLYMA_13G177900	ETGFGSGAK(1)K					_x000D_
Cellular Component	GO:0043228	3	non-membrane-bounded organelle	4.81493e-12	I1M091	191	K	S5 DRBM domain-containing protein	GLYMA_13G177900	AVVVVGDK(1)K					_x000D_
Cellular Component	GO:0043228	3	non-membrane-bounded organelle	4.81493e-12	I1M091	203	K	S5 DRBM domain-containing protein	GLYMA_13G177900	AK(1)EVIAAVQK					_x000D_
Cellular Component	GO:0043228	3	non-membrane-bounded organelle	4.81493e-12	I1M091	296	K	S5 DRBM domain-containing protein	GLYMA_13G177900	ATVAAVQK(1)MK					_x000D_
Cellular Component	GO:0043228	3	non-membrane-bounded organelle	4.81493e-12	I1M091	227	K	S5 DRBM domain-containing protein	GLYMA_13G177900	VPMTK(1)YSTFPHR					_x000D_
Cellular Component	GO:0043228	3	non-membrane-bounded organelle	4.81493e-12	I1M091	211	K	S5 DRBM domain-containing protein	GLYMA_13G177900	EVIAAVQK(1)SAVNAR					_x000D_
Cellular Component	GO:0043228	3	non-membrane-bounded organelle	4.81493e-12	A0A0R0J3D8	173	K	40S ribosomal protein SA	548014	YVDIGIPANNK(1)GK					_x000D_
Cellular Component	GO:0043228	3	non-membrane-bounded organelle	4.81493e-12	A0A0R0J3D8	142	K	40S ribosomal protein SA	548014	TDHQPIK(1)EAALGNIPTIAFCDTDSPMR					_x000D_
Cellular Component	GO:0043228	3	non-membrane-bounded organelle	4.81493e-12	A0A0R0J3D8	96	K	40S ribosomal protein SA	548014	AVLK(1)FAQYTGAHAIAGR					_x000D_
Cellular Component	GO:0043228	3	non-membrane-bounded organelle	4.81493e-12	I1L8A9	104	K	H15 domain-containing protein	100795994	LLLYHLK(1)K					_x000D_
Cellular Component	GO:0043228	3	non-membrane-bounded organelle	4.81493e-12	I1L8A9	87	K	H15 domain-containing protein	100795994	FIEEK(1)HK					_x000D_
Cellular Component	GO:0043228	3	non-membrane-bounded organelle	4.81493e-12	I1L8A9	72	K	H15 domain-containing protein	100795994	EK(1)TGSSQYAIAK					_x000D_
Cellular Component	GO:0043228	3	non-membrane-bounded organelle	4.81493e-12	I1L8A9	97	K	H15 domain-containing protein	100795994	K(1)LLLYHLK					_x000D_
Cellular Component	GO:0043228	3	non-membrane-bounded organelle	4.81493e-12	I1L8A9	111	K	H15 domain-containing protein	100795994	LVAAGK(1)LVK					_x000D_
Cellular Component	GO:0043228	3	non-membrane-bounded organelle	4.81493e-12	I1L8A9	105	K	H15 domain-containing protein	100795994	K(1)LVAAGK					_x000D_
Cellular Component	GO:0043228	3	non-membrane-bounded organelle	4.81493e-12	Q2PMU1	46	K	"30S ribosomal protein S14, chloroplastic"	rps14	IHGK(1)LESLPR					_x000D_
Cellular Component	GO:0043228	3	non-membrane-bounded organelle	4.81493e-12	Q2PMU1	40	K	"30S ribosomal protein S14, chloroplastic"	rps14	VPSLSDK(1)WK					_x000D_
Cellular Component	GO:0043228	3	non-membrane-bounded organelle	4.81493e-12	Q2PMU1	19	K	"30S ribosomal protein S14, chloroplastic"	rps14	LEQK(1)YHLIR					_x000D_
Cellular Component	GO:0043228	3	non-membrane-bounded organelle	4.81493e-12	I1NI77	81	K	Ribosomal_L14e domain-containing protein	100306120	AMEDADVK(1)TK					_x000D_
Cellular Component	GO:0043228	3	non-membrane-bounded organelle	4.81493e-12	C6TAW2	70	K	40S ribosomal protein S24	100802918	THFGGGK(1)STGFGLIYDTVENAK					_x000D_
Cellular Component	GO:0043228	3	non-membrane-bounded organelle	4.81493e-12	P07816	70	K	"30S ribosomal protein S19, chloroplastic"	rps19	MVGHK(1)LGEFSPTLNFR					_x000D_
Cellular Component	GO:0043228	3	non-membrane-bounded organelle	4.81493e-12	P07816	7	K	"30S ribosomal protein S19, chloroplastic"	rps19	K(1)NPFVANHLLR					_x000D_
Cellular Component	GO:0043228	3	non-membrane-bounded organelle	4.81493e-12	I1JSC6	109	K	"50S ribosomal protein L3, chloroplastic OS=Glycine soja OX=3848 GN=D0Y65_008343 PE=3 SV=1"	100802392	LTK(1)PEIGHLQK					_x000D_
Cellular Component	GO:0043228	3	non-membrane-bounded organelle	4.81493e-12	I1JSC6	254	K	"50S ribosomal protein L3, chloroplastic OS=Glycine soja OX=3848 GN=D0Y65_008343 PE=3 SV=1"	100802392	ITPAK(1)IVGK					_x000D_
Cellular Component	GO:0043228	3	non-membrane-bounded organelle	4.81493e-12	I1JSC6	106	K	"50S ribosomal protein L3, chloroplastic OS=Glycine soja OX=3848 GN=D0Y65_008343 PE=3 SV=1"	100802392	K(0.981)LTK(0.019)PEIGHLQK					_x000D_
Cellular Component	GO:0043228	3	non-membrane-bounded organelle	4.81493e-12	I1JSC6	117	K	"50S ribosomal protein L3, chloroplastic OS=Glycine soja OX=3848 GN=D0Y65_008343 PE=3 SV=1"	100802392	LTK(0.021)PEIGHLQK(0.979)VGAIPMR					_x000D_
Cellular Component	GO:0043228	3	non-membrane-bounded organelle	4.81493e-12	I1JSC6	171	K	"50S ribosomal protein L3, chloroplastic OS=Glycine soja OX=3848 GN=D0Y65_008343 PE=3 SV=1"	100802392	GFQGGIK(1)R					_x000D_
Cellular Component	GO:0043228	3	non-membrane-bounded organelle	4.81493e-12	I1JSC6	258	K	"50S ribosomal protein L3, chloroplastic OS=Glycine soja OX=3848 GN=D0Y65_008343 PE=3 SV=1"	100802392	IVGK(1)NIPK					_x000D_
Cellular Component	GO:0043228	3	non-membrane-bounded organelle	4.81493e-12	C6TMV8	6	K	Histone H2A	100784431	MDAGGK(1)IK					_x000D_
Cellular Component	GO:0043228	3	non-membrane-bounded organelle	4.81493e-12	C6TMV8	29	K	Histone H2A	100784431	SVK(1)AGLQFPVGR					_x000D_
Cellular Component	GO:0043228	3	non-membrane-bounded organelle	4.81493e-12	I1LDP9	16	K	60S ribosomal protein L36	100785591	APKPPSTGLFVGLNK(1)GHVVTK					_x000D_
Cellular Component	GO:0043228	3	non-membrane-bounded organelle	4.81493e-12	I1MID7	203	K	"50S ribosomal protein L13, chloroplastic OS=Glycine soja OX=3848 GN=D0Y65_041576 PE=3 SV=1"	GLYMA_15G209000	GMLPK(1)GR					_x000D_
Cellular Component	GO:0043228	3	non-membrane-bounded organelle	4.81493e-12	I1MID7	215	K	"50S ribosomal protein L13, chloroplastic OS=Glycine soja OX=3848 GN=D0Y65_041576 PE=3 SV=1"	GLYMA_15G209000	LFTHLK(1)VYK					_x000D_
Cellular Component	GO:0043228	3	non-membrane-bounded organelle	4.81493e-12	I1MID7	228	K	"50S ribosomal protein L13, chloroplastic OS=Glycine soja OX=3848 GN=D0Y65_041576 PE=3 SV=1"	GLYMA_15G209000	GPDHPHAAQK(1)PVELPIR					_x000D_
Cellular Component	GO:0043228	3	non-membrane-bounded organelle	4.81493e-12	I1MID7	96	K	"50S ribosomal protein L13, chloroplastic OS=Glycine soja OX=3848 GN=D0Y65_041576 PE=3 SV=1"	GLYMA_15G209000	SWYPK(1)AADHVNTEK					_x000D_
Cellular Component	GO:0043228	3	non-membrane-bounded organelle	4.81493e-12	I1M3W1	191	K	Ribosomal_S7 domain-containing protein	GLYMA_13G300300	GSSNSYAIK(1)K					_x000D_
Cellular Component	GO:0043228	3	non-membrane-bounded organelle	4.81493e-12	I1M8G8	166	K	"30S ribosomal protein S9, chloroplastic isoform A OS=Glycine soja OX=3848 GN=D0Y65_038001 PE=3 SV=1"	GLYMA_14G078100	ALLK(1)VSEDHR					_x000D_
Cellular Component	GO:0043228	3	non-membrane-bounded organelle	4.81493e-12	I1M8G8	103	K	"30S ribosomal protein S9, chloroplastic isoform A OS=Glycine soja OX=3848 GN=D0Y65_038001 PE=3 SV=1"	GLYMA_14G078100	VVLQEGTGK(1)FIINYR					_x000D_
Cellular Component	GO:0043228	3	non-membrane-bounded organelle	4.81493e-12	Q2PMN9	69	K	"30S ribosomal protein S15, chloroplastic"	rps15	LLSYLSK(1)K					_x000D_
Cellular Component	GO:0043228	3	non-membrane-bounded organelle	4.81493e-12	Q2PMN9	77	K	"30S ribosomal protein S15, chloroplastic"	rps15	K(1)LINQFDIR					_x000D_
Cellular Component	GO:0043228	3	non-membrane-bounded organelle	4.81493e-12	Q2PMN9	45	K	"30S ribosomal protein S15, chloroplastic"	rps15	K(1)DYLSQR					_x000D_
Cellular Component	GO:0043228	3	non-membrane-bounded organelle	4.81493e-12	Q2PMN9	17	K	"30S ribosomal protein S15, chloroplastic"	rps15	EK(1)NPGSVEFQIFK					_x000D_
Cellular Component	GO:0043228	3	non-membrane-bounded organelle	4.81493e-12	Q2PMN9	14	K	"30S ribosomal protein S15, chloroplastic"	rps15	NSIIPVISQEK(1)K					_x000D_
Cellular Component	GO:0043228	3	non-membrane-bounded organelle	4.81493e-12	I1LN92	170	K	60S ribosomal protein L17-1 isoform A OS=Glycine soja OX=3848 GN=D0Y65_037158 PE=3 SV=1	100800781	EAETQLATSK(1)K					_x000D_
Cellular Component	GO:0043228	3	non-membrane-bounded organelle	4.81493e-12	I1LN92	13	K	60S ribosomal protein L17-1 isoform A OS=Glycine soja OX=3848 GN=D0Y65_037158 PE=3 SV=1	100800781	EPDNPTK(1)SCK					_x000D_
Cellular Component	GO:0043228	3	non-membrane-bounded organelle	4.81493e-12	I1LN92	55	K	60S ribosomal protein L17-1 isoform A OS=Glycine soja OX=3848 GN=D0Y65_037158 PE=3 SV=1	100800781	YLEDVLAHK(1)QAIPFR					_x000D_
Cellular Component	GO:0043228	3	non-membrane-bounded organelle	4.81493e-12	C6T0A7	34	K	40S ribosomal protein S18 isoform B OS=Glycine soja OX=3848 GN=D0Y65_027798 PE=3 SV=1	100306646	IMFAMTSIK(1)GIGR					_x000D_
Cellular Component	GO:0043228	3	non-membrane-bounded organelle	4.81493e-12	C6T0A7	46	K	40S ribosomal protein S18 isoform B OS=Glycine soja OX=3848 GN=D0Y65_027798 PE=3 SV=1	100306646	FANIACK(1)K					_x000D_
Cellular Component	GO:0043228	3	non-membrane-bounded organelle	4.81493e-12	C6T0A7	106	K	40S ribosomal protein S18 isoform B OS=Glycine soja OX=3848 GN=D0Y65_027798 PE=3 SV=1	100306646	YSQVVSNALDMK(1)LR					_x000D_
Cellular Component	GO:0043228	3	non-membrane-bounded organelle	4.81493e-12	C6T0A7	144	K	40S ribosomal protein S18 isoform B OS=Glycine soja OX=3848 GN=D0Y65_027798 PE=3 SV=1	100306646	GK(1)TVGVSK					_x000D_
Cellular Component	GO:0043228	3	non-membrane-bounded organelle	4.81493e-12	C6T0A7	23	K	40S ribosomal protein S18 isoform B OS=Glycine soja OX=3848 GN=D0Y65_027798 PE=3 SV=1	100306646	VLNTNVDGK(1)QK					_x000D_
Cellular Component	GO:0043228	3	non-membrane-bounded organelle	4.81493e-12	C6T0A7	54	K	40S ribosomal protein S18 isoform B OS=Glycine soja OX=3848 GN=D0Y65_027798 PE=3 SV=1	100306646	KADVDMNK(1)R					_x000D_
Cellular Component	GO:0043228	3	non-membrane-bounded organelle	4.81493e-12	B2BF98	14	K	40S ribosomal protein S6	547746	FNIASPTTGCQK(1)K					_x000D_
Cellular Component	GO:0043228	3	non-membrane-bounded organelle	4.81493e-12	A0A0R0H9R5	38	K	"30S ribosomal protein S18, chloroplastic OS=Glycine soja OX=3848 GN=rps18 PE=3 SV=1"	GLYMA_12G232200	FISEQGK(1)ILSR					_x000D_
Cellular Component	GO:0043228	3	non-membrane-bounded organelle	4.81493e-12	A0A0R0H9R5	60	K	"30S ribosomal protein S18, chloroplastic OS=Glycine soja OX=3848 GN=rps18 PE=3 SV=1"	GLYMA_12G232200	LITIAIK(1)QAR					_x000D_
Cellular Component	GO:0043228	3	non-membrane-bounded organelle	4.81493e-12	A0A0R0H9R5	50	K	"30S ribosomal protein S18, chloroplastic OS=Glycine soja OX=3848 GN=rps18 PE=3 SV=1"	GLYMA_12G232200	LTLK(1)QQR					_x000D_
Cellular Component	GO:0043228	3	non-membrane-bounded organelle	4.81493e-12	A0A0R0H9R5	24	K	"30S ribosomal protein S18, chloroplastic OS=Glycine soja OX=3848 GN=rps18 PE=3 SV=1"	GLYMA_12G232200	IDYK(1)NMGLISR					_x000D_
Cellular Component	GO:0043228	3	non-membrane-bounded organelle	4.81493e-12	A0A0R0H9R5	79	K	"30S ribosomal protein S18, chloroplastic OS=Glycine soja OX=3848 GN=rps18 PE=3 SV=1"	GLYMA_12G232200	QFEK(1)SESTAR					_x000D_
Cellular Component	GO:0043228	3	non-membrane-bounded organelle	4.81493e-12	K7L6N1	180	K	Ribosomal_L6e_N domain-containing protein	100785356	GEGEFFEAEK(1)EEK					_x000D_
Cellular Component	GO:0043228	3	non-membrane-bounded organelle	4.81493e-12	K7L6N1	190	K	Ribosomal_L6e_N domain-containing protein	100785356	SVLPQQK(1)K					_x000D_
Cellular Component	GO:0043228	3	non-membrane-bounded organelle	4.81493e-12	K7L6N1	70	K	Ribosomal_L6e_N domain-containing protein	100785356	FYPADDVK(0.834)K(0.166)PLVNK					_x000D_
Cellular Component	GO:0043228	3	non-membrane-bounded organelle	4.81493e-12	I1K5K3	96	K	S5 DRBM domain-containing protein	100797105	IMPVQK(1)QTR					_x000D_
Cellular Component	GO:0043228	3	non-membrane-bounded organelle	4.81493e-12	C6T1C4	33	K	Histone H2B	100500314	ISK(1)EGGSEK					_x000D_
Cellular Component	GO:0043228	3	non-membrane-bounded organelle	4.81493e-12	A0A0R4J5W9	16	K	60S ribosomal protein L36	100526979	HPSTGLFVGLNK(1)GHVVTK					_x000D_
Cellular Component	GO:0043228	3	non-membrane-bounded organelle	4.81493e-12	A0A0R4J5W9	23	K	60S ribosomal protein L36	100526979	K(1)ELPPRPSDR					_x000D_
Cellular Component	GO:0043228	3	non-membrane-bounded organelle	4.81493e-12	A0A0R4J5W9	58	K	60S ribosomal protein L36	100526979	EVAGFAPYEK(1)R					_x000D_
Cellular Component	GO:0043228	3	non-membrane-bounded organelle	4.81493e-12	A0A0R4J5W9	65	K	60S ribosomal protein L36	100526979	ITELLK(1)VGK					_x000D_
Cellular Component	GO:0043228	3	non-membrane-bounded organelle	4.81493e-12	C6SVS9	211	K	Ribosomal protein	100499715	STMGK(1)CYR					_x000D_
Cellular Component	GO:0043228	3	non-membrane-bounded organelle	4.81493e-12	I1KRI7	103	K	60S ribosomal protein L27	100817943	DAVTPDVLGTK(1)DK					_x000D_
Cellular Component	GO:0043228	3	non-membrane-bounded organelle	4.81493e-12	I1LQT0	25	K	Histone H2B	GLYMA_12G065100	STVGDK(1)APAEK					_x000D_
Cellular Component	GO:0043228	3	non-membrane-bounded organelle	4.81493e-12	I1LQT0	63	K	Histone H2B	GLYMA_12G065100	SVETYK(1)IYIFK					_x000D_
Cellular Component	GO:0043228	3	non-membrane-bounded organelle	4.81493e-12	I1LQT0	71	K	Histone H2B	GLYMA_12G065100	VLK(1)QVHPDIGISSK					_x000D_
Cellular Component	GO:0043228	3	non-membrane-bounded organelle	4.81493e-12	I1LQT0	57	K	Histone H2B	GLYMA_12G065100	K(1)SVETYK					_x000D_
Cellular Component	GO:0043228	3	non-membrane-bounded organelle	4.81493e-12	I1LQT0	40	K	Histone H2B	GLYMA_12G065100	LPK(1)EGGAGGEGGK					_x000D_
Cellular Component	GO:0043228	3	non-membrane-bounded organelle	4.81493e-12	I1LQT0	141	K	Histone H2B	GLYMA_12G065100	HAVSEGTK(1)AVTK					_x000D_
Cellular Component	GO:0043228	3	non-membrane-bounded organelle	4.81493e-12	I1LQT0	68	K	Histone H2B	GLYMA_12G065100	IYIFK(1)VLK					_x000D_
Cellular Component	GO:0043228	3	non-membrane-bounded organelle	4.81493e-12	I1LQT0	111	K	Histone H2B	GLYMA_12G065100	K(1)PTITSR					_x000D_
Cellular Component	GO:0043228	3	non-membrane-bounded organelle	4.81493e-12	I1LQT0	133	K	Histone H2B	GLYMA_12G065100	LVLPGELAK(1)HAVSEGTK					_x000D_
Cellular Component	GO:0043228	3	non-membrane-bounded organelle	4.81493e-12	I1LQT0	110	K	Histone H2B	GLYMA_12G065100	YNK(0.991)K(0.009)PTITSR					_x000D_
Cellular Component	GO:0043228	3	non-membrane-bounded organelle	4.81493e-12	Q8LJW0	202	K	40S ribosomal protein S4	547645	HK(1)GSFETIHVQDSTGHEFATR					_x000D_
Cellular Component	GO:0043228	3	non-membrane-bounded organelle	4.81493e-12	C6SZS1	50	K	60S ribosomal protein L21-1 OS=Glycine soja OX=3848 GN=D0Y65_052086 PE=4 SV=1	100500046	VNGAVHK(1)GMPHK					_x000D_
Cellular Component	GO:0043228	3	non-membrane-bounded organelle	4.81493e-12	C6SZS1	116	K	60S ribosomal protein L21-1 OS=Glycine soja OX=3848 GN=D0Y65_052086 PE=4 SV=1	100500046	NDQLK(1)AEAK					_x000D_
Cellular Component	GO:0043228	3	non-membrane-bounded organelle	4.81493e-12	C6SZS1	111	K	60S ribosomal protein L21-1 OS=Glycine soja OX=3848 GN=D0Y65_052086 PE=4 SV=1	100500046	IK(1)NDQLK					_x000D_
Cellular Component	GO:0043228	3	non-membrane-bounded organelle	4.81493e-12	C6SZS1	78	K	60S ribosomal protein L21-1 OS=Glycine soja OX=3848 GN=D0Y65_052086 PE=4 SV=1	100500046	AVGVEVNK(1)QVGNR					_x000D_
Cellular Component	GO:0043228	3	non-membrane-bounded organelle	4.81493e-12	C6SZS1	55	K	60S ribosomal protein L21-1 OS=Glycine soja OX=3848 GN=D0Y65_052086 PE=4 SV=1	100500046	GMPHK(1)FYHGR					_x000D_
Cellular Component	GO:0043228	3	non-membrane-bounded organelle	4.81493e-12	A0A0R0KNL8	118	K	Histone H2A	GLYMA_03G241800	GK(1)GEIGSASQEF					_x000D_
Cellular Component	GO:0043228	3	non-membrane-bounded organelle	4.81493e-12	A0A0R0KNL8	26	K	Histone H2A	GLYMA_03G241800	SQK(1)AGLQFPVGR					_x000D_
Cellular Component	GO:0043228	3	non-membrane-bounded organelle	4.81493e-12	A0A0R0KNL8	9	K	Histone H2A	GLYMA_03G241800	SSTGGSTK(1)GGR					_x000D_
Cellular Component	GO:0043228	3	non-membrane-bounded organelle	4.81493e-12	I1L467	348	K	H15 domain-containing protein	GLYMA_09G177500	K(1)LEHFQSK					_x000D_
Cellular Component	GO:0043228	3	non-membrane-bounded organelle	4.81493e-12	I1L467	100	K	H15 domain-containing protein	GLYMA_09G177500	K(1)SYALPR					_x000D_
Cellular Component	GO:0043228	3	non-membrane-bounded organelle	4.81493e-12	I1L467	355	K	H15 domain-containing protein	GLYMA_09G177500	KLEHFQSK(1)VK					_x000D_
Cellular Component	GO:0043228	3	non-membrane-bounded organelle	4.81493e-12	I1L467	223	K	H15 domain-containing protein	GLYMA_09G177500	ATTTDVSASAGPK(1)R					_x000D_
Cellular Component	GO:0043228	3	non-membrane-bounded organelle	4.81493e-12	C6T4R9	6	K	Ubiquitin-like domain-containing protein	100527579	MQIFVK(1)TLTGK					_x000D_
Cellular Component	GO:0043228	3	non-membrane-bounded organelle	4.81493e-12	C6T4R9	27	K	Ubiquitin-like domain-containing protein	100527579	TITLEVESSDTIDNVK(1)AK					_x000D_
Cellular Component	GO:0043228	3	non-membrane-bounded organelle	4.81493e-12	C6T4R9	33	K	Ubiquitin-like domain-containing protein	100527579	IQDK(1)EGIPPDQQR					_x000D_
Cellular Component	GO:0043228	3	non-membrane-bounded organelle	4.81493e-12	C6T4R9	11	K	Ubiquitin-like domain-containing protein	100527579	TLTGK(1)TITLEVESSDTIDNVK					_x000D_
Cellular Component	GO:0043228	3	non-membrane-bounded organelle	4.81493e-12	C6T4R9	63	K	Ubiquitin-like domain-containing protein	100527579	TLADYNIQK(1)ESTLHLVLR					_x000D_
Cellular Component	GO:0043228	3	non-membrane-bounded organelle	4.81493e-12	C6T4R9	48	K	Ubiquitin-like domain-containing protein	100527579	LIFAGK(1)QLEDGR					_x000D_
Cellular Component	GO:0043228	3	non-membrane-bounded organelle	4.81493e-12	C6T4R9	143	K	Ubiquitin-like domain-containing protein	100527579	HYCGK(1)CGLTYVYQK					_x000D_
Cellular Component	GO:0043228	3	non-membrane-bounded organelle	4.81493e-12	C6T4R9	99	K	Ubiquitin-like domain-containing protein	100527579	VK(1)LGILQFYK					_x000D_
Cellular Component	GO:0043228	3	non-membrane-bounded organelle	4.81493e-12	C6T4R9	113	K	Ubiquitin-like domain-containing protein	100527579	VDDSGK(1)VQR					_x000D_
Cellular Component	GO:0043228	3	non-membrane-bounded organelle	4.81493e-12	C6SYJ4	124	K	Ribosomal_L18e/L15P domain-containing protein	100802235	GVLPQNQPVVVK(1)AK					_x000D_
Cellular Component	GO:0043228	3	non-membrane-bounded organelle	4.81493e-12	C6SYJ4	87	K	Ribosomal_L18e/L15P domain-containing protein	100802235	LWSLVPQEVK(1)DK					_x000D_
Cellular Component	GO:0043228	3	non-membrane-bounded organelle	4.81493e-12	I1NB91	128	K	Ribosomal protein L19	100527501	VK(1)GNVFK					_x000D_
Cellular Component	GO:0043228	3	non-membrane-bounded organelle	4.81493e-12	I1NB91	92	K	Ribosomal protein L19	100527501	LPTK(1)ILWMR					_x000D_
Cellular Component	GO:0043228	3	non-membrane-bounded organelle	4.81493e-12	I1NB91	162	K	Ribosomal protein L19	100527501	TLSDQFEAK(1)R					_x000D_
Cellular Component	GO:0043228	3	non-membrane-bounded organelle	4.81493e-12	I1NB91	46	K	Ribosomal protein L19	100527501	LVK(1)DGFIIR					_x000D_
Cellular Component	GO:0043228	3	non-membrane-bounded organelle	4.81493e-12	I1NB91	144	K	Ribosomal protein L19	100527501	VLMESIHK(1)SK					_x000D_
Cellular Component	GO:0043228	3	non-membrane-bounded organelle	4.81493e-12	I1NB91	16	K	Ribosomal protein L19	100527501	LAASVLK(1)CGR					_x000D_
Cellular Component	GO:0043228	3	non-membrane-bounded organelle	4.81493e-12	I1NB91	153	K	Ribosomal protein L19	100527501	EK(1)TLSDQFEAK					_x000D_
Cellular Component	GO:0043228	3	non-membrane-bounded organelle	4.81493e-12	I1N0C3	138	K	Ribosomal_S10 domain-containing protein	GLYMA_18G079900	NTNAK(1)TMGPVPLPTK					_x000D_
Cellular Component	GO:0043228	3	non-membrane-bounded organelle	4.81493e-12	I1N0C3	148	K	Ribosomal_S10 domain-containing protein	GLYMA_18G079900	TMGPVPLPTK(1)K					_x000D_
Cellular Component	GO:0031301	6	integral component of organelle membrane	0.266878	I1L6Q5	153	K	Peroxisomal membrane protein 11C isoform D OS=Glycine soja OX=3848 GN=D0Y65_025348 PE=4 SV=1	100499755	LSASMK(1)K					_x000D_
Cellular Component	GO:0031301	6	integral component of organelle membrane	0.266878	B6ZK00	116	K	Peroxisomal biogenesis factor 11 family protein	100301880	TGIYQNK(1)ER					_x000D_
Cellular Component	GO:0031301	6	integral component of organelle membrane	0.266878	B6ZK00	164	K	Peroxisomal biogenesis factor 11 family protein	100301880	NK(1)YDNEQYR					_x000D_
Cellular Component	GO:0031301	6	integral component of organelle membrane	0.266878	B6ZK00	51	K	Peroxisomal biogenesis factor 11 family protein	100301880	FLSNGEPGTAQNVDK(1)TTSLAR					_x000D_
Cellular Component	GO:0009538	11	photosystem I reaction center	0.00109858	A0A0R4J389	128	K	"Photosystem I reaction center subunit III, chloroplastic OS=Glycine soja OX=3848 GN=D0Y65_011061 PE=4 SV=1"	100807732	RFDNYAK(1)QGLLCGGDGLPHLIVSGDQR					_x000D_
Cellular Component	GO:0009538	11	photosystem I reaction center	0.00109858	A0A0R4J389	182	K	"Photosystem I reaction center subunit III, chloroplastic OS=Glycine soja OX=3848 GN=D0Y65_011061 PE=4 SV=1"	100807732	SYLIAIRDEK(0.963)K(0.037)PTMK					_x000D_
Cellular Component	GO:0009538	11	photosystem I reaction center	0.00109858	A0A0R4J389	100	K	"Photosystem I reaction center subunit III, chloroplastic OS=Glycine soja OX=3848 GN=D0Y65_011061 PE=4 SV=1"	100807732	LESSLK(1)LYEAGSAPALAIK					_x000D_
Cellular Component	GO:0009538	11	photosystem I reaction center	0.00109858	A0A0R4J389	113	K	"Photosystem I reaction center subunit III, chloroplastic OS=Glycine soja OX=3848 GN=D0Y65_011061 PE=4 SV=1"	100807732	LYEAGSAPALAIK(1)ASVEK					_x000D_
Cellular Component	GO:0009538	11	photosystem I reaction center	0.00109858	I1NGD3	72	K	Photosystem I subunit PsaD OS=Glycine max OX=3847 GN=psaD PE=1 SV=1	100800992	K(1)EQCLALGTR					_x000D_
Cellular Component	GO:0009538	11	photosystem I reaction center	0.00109858	I1NGD3	139	K	Photosystem I subunit PsaD OS=Glycine max OX=3847 GN=psaD PE=1 SV=1	100800992	NVSPIEVK(1)FTGK					_x000D_
Cellular Component	GO:0009538	11	photosystem I reaction center	0.00109858	I1NGD3	114	K	Photosystem I subunit PsaD OS=Glycine max OX=3847 GN=psaD PE=1 SV=1	100800992	DGVYPEK(1)VNAGR					_x000D_
Cellular Component	GO:0009538	11	photosystem I reaction center	0.00109858	I1NGD3	68	K	Photosystem I subunit PsaD OS=Glycine max OX=3847 GN=psaD PE=1 SV=1	100800992	EGPNLLK(1)LAR					_x000D_
Cellular Component	GO:0009538	11	photosystem I reaction center	0.00109858	I1NGD3	31	K	Photosystem I subunit PsaD OS=Glycine max OX=3847 GN=psaD PE=1 SV=1	100800992	K(1)AQVEEFYVITWDSPK					_x000D_
Cellular Component	GO:0009538	11	photosystem I reaction center	0.00109858	I1NGD3	143	K	Photosystem I subunit PsaD OS=Glycine max OX=3847 GN=psaD PE=1 SV=1	100800992	FTGK(1)QPYDL					_x000D_
Cellular Component	GO:0009538	11	photosystem I reaction center	0.00109858	I1NGD3	107	K	Photosystem I subunit PsaD OS=Glycine max OX=3847 GN=psaD PE=1 SV=1	100800992	VFPNGEVQYLHPK(1)DGVYPEK					_x000D_
Cellular Component	GO:0009538	11	photosystem I reaction center	0.00109858	C6SX75	98	K	"Photosystem I reaction center subunit VI, chloroplastic OS=Glycine soja OX=3848 GN=D0Y65_016630 PE=4 SV=1"	100499832	FFETFAAPFTK(1)R					_x000D_
Cellular Component	GO:0009538	11	photosystem I reaction center	0.00109858	C6T3Q7	171	K	PsaL domain-containing protein	100527240	K(1)EPDQLQTADGWAK					_x000D_
Cellular Component	GO:0009538	11	photosystem I reaction center	0.00109858	A0A0R0GYG1	132	K	"Photosystem I reaction center subunit VI, chloroplastic isoform A OS=Glycine soja OX=3848 GN=D0Y65_032767 PE=4 SV=1"	GLYMA_13G357300	GPQLPPK(1)PGPR					_x000D_
Cellular Component	GO:0009538	11	photosystem I reaction center	0.00109858	A0A0R0GYG1	125	K	"Photosystem I reaction center subunit VI, chloroplastic isoform A OS=Glycine soja OX=3848 GN=D0Y65_032767 PE=4 SV=1"	GLYMA_13G357300	K(1)GPQLPPK					_x000D_
Cellular Component	GO:0005622	4	intracellular	7.81185e-49	K7LZZ5	58	K	Cytochrome b-c1 complex subunit 9 OS=Glycine soja OX=3848 GN=D0Y65_030793 PE=4 SV=1	100792906	IWEHNNVGK(1)R					_x000D_
Cellular Component	GO:0005622	4	intracellular	7.81185e-49	I1JS37	32	K	60S acidic ribosomal protein P1-3 OS=Glycine soja OX=3848 GN=D0Y65_008285 PE=3 SV=1	GLYMA_03G260900	ISTLLK(1)TAK					_x000D_
Cellular Component	GO:0005622	4	intracellular	7.81185e-49	C6T3R4	103	K	60S ribosomal protein L27	100527246	DAVTPDVLATK(1)DK					_x000D_
Cellular Component	GO:0005622	4	intracellular	7.81185e-49	C6TGA6	109	K	60S acidic ribosomal protein P0	100777482	YK(1)VGAPAR					_x000D_
Cellular Component	GO:0005622	4	intracellular	7.81185e-49	C6TGA6	269	K	60S acidic ribosomal protein P0	100777482	VK(0.995)EYLK(0.005)DPSK					_x000D_
Cellular Component	GO:0005622	4	intracellular	7.81185e-49	C6TGA6	273	K	60S acidic ribosomal protein P0	100777482	EYLK(1)DPSK					_x000D_
Cellular Component	GO:0005622	4	intracellular	7.81185e-49	C6TGA6	107	K	60S acidic ribosomal protein P0	100777482	EVSEEVAK(1)YK					_x000D_
Cellular Component	GO:0005622	4	intracellular	7.81185e-49	I1L8R1	259	K	Ribos_L4_asso_C domain-containing protein	100786828	FVVWTK(1)SAFEK					_x000D_
Cellular Component	GO:0005622	4	intracellular	7.81185e-49	I1L8R1	264	K	Ribos_L4_asso_C domain-containing protein	100786828	SAFEK(1)LDSIYGSFDKPSEK					_x000D_
Cellular Component	GO:0005622	4	intracellular	7.81185e-49	I1L8R1	288	K	Ribos_L4_asso_C domain-containing protein	100786828	PK(1)MVNSDLAR					_x000D_
Cellular Component	GO:0005622	4	intracellular	7.81185e-49	I1MTZ0	242	K	Homeobox protein knotted-1-like 3 isoform D OS=Glycine soja OX=3848 GN=D0Y65_045449 PE=3 SV=1	100781997	HELK(1)QGYK					_x000D_
Cellular Component	GO:0005622	4	intracellular	7.81185e-49	C6SWI3	81	K	"Photosystem II 10 kDa polypeptide, chloroplastic OS=Glycine soja OX=3848 GN=D0Y65_042023 PE=4 SV=1"	100305752	GVYQFVDK(1)YGANVDGYSPIYDTK					_x000D_
Cellular Component	GO:0005622	4	intracellular	7.81185e-49	C6SWI3	46	K	"Photosystem II 10 kDa polypeptide, chloroplastic OS=Glycine soja OX=3848 GN=D0Y65_042023 PE=4 SV=1"	100305752	IK(1)TDKPYGINGGMALR					_x000D_
Cellular Component	GO:0005622	4	intracellular	7.81185e-49	C6SWI3	49	K	"Photosystem II 10 kDa polypeptide, chloroplastic OS=Glycine soja OX=3848 GN=D0Y65_042023 PE=4 SV=1"	100305752	TDK(1)PYGINGGMALR					_x000D_
Cellular Component	GO:0005622	4	intracellular	7.81185e-49	C6SWI3	73	K	"Photosystem II 10 kDa polypeptide, chloroplastic OS=Glycine soja OX=3848 GN=D0Y65_042023 PE=4 SV=1"	100305752	GK(1)GVYQFVDK					_x000D_
Cellular Component	GO:0005622	4	intracellular	7.81185e-49	I1LPC3	701	K	"Isoleucine--tRNA ligase, cytoplasmic OS=Glycine soja OX=3848 GN=D0Y65_033121 PE=3 SV=1"	100791830	FLVQNAK(1)R					_x000D_
Cellular Component	GO:0005622	4	intracellular	7.81185e-49	I1LPC3	871	K	"Isoleucine--tRNA ligase, cytoplasmic OS=Glycine soja OX=3848 GN=D0Y65_033121 PE=3 SV=1"	100791830	HNK(0.002)PLK(0.998)TPLR					_x000D_
Cellular Component	GO:0005622	4	intracellular	7.81185e-49	I1LPC3	1148	K	"Isoleucine--tRNA ligase, cytoplasmic OS=Glycine soja OX=3848 GN=D0Y65_033121 PE=3 SV=1"	100791830	SEFQDGNGK(1)K					_x000D_
Cellular Component	GO:0005622	4	intracellular	7.81185e-49	Q2PMT8	7	K	Photosystem II D2 protein	psbD	TIALGK(1)FTK					_x000D_
Cellular Component	GO:0005622	4	intracellular	7.81185e-49	I1MM89	132	K	40S ribosomal protein S8	100527664	K(1)ETAEEGAAAVAVEEAK					_x000D_
Cellular Component	GO:0005622	4	intracellular	7.81185e-49	I1LL25	159	K	"RuBisCO large subunit-binding protein subunit alpha, chloroplastic isoform A OS=Glycine soja OX=3848 GN=D0Y65_030247 PE=3 SV=1"	100806471	LGLLSVTSGANPVSLK(1)R					_x000D_
Cellular Component	GO:0005622	4	intracellular	7.81185e-49	I1LL25	542	K	"RuBisCO large subunit-binding protein subunit alpha, chloroplastic isoform A OS=Glycine soja OX=3848 GN=D0Y65_030247 PE=3 SV=1"	100806471	YENLVEAGVIDPAK(1)VTR					_x000D_
Cellular Component	GO:0005622	4	intracellular	7.81185e-49	I1LL25	181	K	"RuBisCO large subunit-binding protein subunit alpha, chloroplastic isoform A OS=Glycine soja OX=3848 GN=D0Y65_030247 PE=3 SV=1"	100806471	PVK(1)GGDDIK					_x000D_
Cellular Component	GO:0005622	4	intracellular	7.81185e-49	I1LL25	90	K	"RuBisCO large subunit-binding protein subunit alpha, chloroplastic isoform A OS=Glycine soja OX=3848 GN=D0Y65_030247 PE=3 SV=1"	100806471	NVVLDEFGSPK(1)VVNDGVTIAR					_x000D_
Cellular Component	GO:0005622	4	intracellular	7.81185e-49	I1LL25	369	K	"RuBisCO large subunit-binding protein subunit alpha, chloroplastic isoform A OS=Glycine soja OX=3848 GN=D0Y65_030247 PE=3 SV=1"	100806471	ITISK(1)DSTTIIADAATK					_x000D_
Cellular Component	GO:0005622	4	intracellular	7.81185e-49	I1LL25	381	K	"RuBisCO large subunit-binding protein subunit alpha, chloroplastic isoform A OS=Glycine soja OX=3848 GN=D0Y65_030247 PE=3 SV=1"	100806471	DSTTIIADAATK(1)DELQAR					_x000D_
Cellular Component	GO:0005622	4	intracellular	7.81185e-49	I1LL25	122	K	"RuBisCO large subunit-binding protein subunit alpha, chloroplastic isoform A OS=Glycine soja OX=3848 GN=D0Y65_030247 PE=3 SV=1"	100806471	EVASK(1)TNDSAGDGTTTASVLAR					_x000D_
Cellular Component	GO:0005622	4	intracellular	7.81185e-49	I1LL25	268	K	"RuBisCO large subunit-binding protein subunit alpha, chloroplastic isoform A OS=Glycine soja OX=3848 GN=D0Y65_030247 PE=3 SV=1"	100806471	VLITDQK(1)ISAIK					_x000D_
Cellular Component	GO:0005622	4	intracellular	7.81185e-49	I1LL25	406	K	"RuBisCO large subunit-binding protein subunit alpha, chloroplastic isoform A OS=Glycine soja OX=3848 GN=D0Y65_030247 PE=3 SV=1"	100806471	KELSQTDSVYDTEK(1)LAER					_x000D_
Cellular Component	GO:0005622	4	intracellular	7.81185e-49	I1LL25	319	K	"RuBisCO large subunit-binding protein subunit alpha, chloroplastic isoform A OS=Glycine soja OX=3848 GN=D0Y65_030247 PE=3 SV=1"	100806471	GILNVAAIK(1)APGFGER					_x000D_
Cellular Component	GO:0005622	4	intracellular	7.81185e-49	I1LL25	474	K	"RuBisCO large subunit-binding protein subunit alpha, chloroplastic isoform A OS=Glycine soja OX=3848 GN=D0Y65_030247 PE=3 SV=1"	100806471	DK(1)LDDADER					_x000D_
Cellular Component	GO:0005622	4	intracellular	7.81185e-49	I1LL25	514	K	"RuBisCO large subunit-binding protein subunit alpha, chloroplastic isoform A OS=Glycine soja OX=3848 GN=D0Y65_030247 PE=3 SV=1"	100806471	IK(1)SGEWEVGYNAMVDR					_x000D_
Cellular Component	GO:0005622	4	intracellular	7.81185e-49	I1LL25	175	K	"RuBisCO large subunit-binding protein subunit alpha, chloroplastic isoform A OS=Glycine soja OX=3848 GN=D0Y65_030247 PE=3 SV=1"	100806471	TVQGLVEELEK(1)K					_x000D_
Cellular Component	GO:0005622	4	intracellular	7.81185e-49	C6SVX5	74	K	Ribosomal_L16 domain-containing protein	100305619	IACNK(1)YMAK					_x000D_
Cellular Component	GO:0005622	4	intracellular	7.81185e-49	C6SVX5	39	K	Ribosomal_L16 domain-containing protein	100305619	IYDVGMK(1)K					_x000D_
Cellular Component	GO:0005622	4	intracellular	7.81185e-49	C6SVX5	198	K	Ribosomal_L16 domain-containing protein	100305619	IVPDGVNAK(1)LLGCHGPLANR					_x000D_
Cellular Component	GO:0005622	4	intracellular	7.81185e-49	C6SVX5	183	K	Ribosomal_L16 domain-containing protein	100305619	SDYLK(1)FK					_x000D_
Cellular Component	GO:0005622	4	intracellular	7.81185e-49	C6SVX5	78	K	Ribosomal_L16 domain-containing protein	100305619	YMAK(1)FAGK					_x000D_
Cellular Component	GO:0005622	4	intracellular	7.81185e-49	C6SVX5	121	K	Ribosomal_L16 domain-containing protein	100305619	GAFGK(1)PQGTCAR					_x000D_
Cellular Component	GO:0005622	4	intracellular	7.81185e-49	C6SVX5	101	K	Ribosomal_L16 domain-containing protein	100305619	INK(1)MLSCAGADR					_x000D_
Cellular Component	GO:0005622	4	intracellular	7.81185e-49	C6SVX5	82	K	Ribosomal_L16 domain-containing protein	100305619	FAGK(1)DAFHLR					_x000D_
Cellular Component	GO:0005622	4	intracellular	7.81185e-49	C6SZ81	30	K	60S ribosomal protein L32-1 OS=Glycine soja OX=3848 GN=D0Y65_035772 PE=4 SV=1	100306401	ISVK(1)PSWR					_x000D_
Cellular Component	GO:0005622	4	intracellular	7.81185e-49	C6TC92	158	K	"Oxygen-evolving enhancer protein 1, chloroplastic OS=Glycine soja OX=3848 GN=D0Y65_029128 PE=4 SV=1"	100798485	NAPPEFQNTK(1)LMTR					_x000D_
Cellular Component	GO:0005622	4	intracellular	7.81185e-49	C6TC92	123	K	"Oxygen-evolving enhancer protein 1, chloroplastic OS=Glycine soja OX=3848 GN=D0Y65_029128 PE=4 SV=1"	100798485	GTGTANQCPTIEGGVDSFAFK(1)PGK					_x000D_
Cellular Component	GO:0005622	4	intracellular	7.81185e-49	C6TC92	142	K	"Oxygen-evolving enhancer protein 1, chloroplastic OS=Glycine soja OX=3848 GN=D0Y65_029128 PE=4 SV=1"	100798485	LCLEPTSFTVK(1)AEGVAK					_x000D_
Cellular Component	GO:0005622	4	intracellular	7.81185e-49	C6TC92	102	K	"Oxygen-evolving enhancer protein 1, chloroplastic OS=Glycine soja OX=3848 GN=D0Y65_029128 PE=4 SV=1"	100798485	TYLEVK(1)GTGTANQCPTIEGGVDSFAFKPGK					_x000D_
Cellular Component	GO:0005622	4	intracellular	7.81185e-49	C6TC92	148	K	"Oxygen-evolving enhancer protein 1, chloroplastic OS=Glycine soja OX=3848 GN=D0Y65_029128 PE=4 SV=1"	100798485	AEGVAK(1)NAPPEFQNTK					_x000D_
Cellular Component	GO:0005622	4	intracellular	7.81185e-49	C6TC92	126	K	"Oxygen-evolving enhancer protein 1, chloroplastic OS=Glycine soja OX=3848 GN=D0Y65_029128 PE=4 SV=1"	100798485	PGK(1)YNAQK					_x000D_
Cellular Component	GO:0005622	4	intracellular	7.81185e-49	C6TLV6	187	K	40S ribosomal protein S3a	100805519	K(1)FIPEMIGK					_x000D_
Cellular Component	GO:0005622	4	intracellular	7.81185e-49	I1MDY5	148	K	Amidohydro-rel domain-containing protein	100797867	GSLTAGFEAYEK(1)K					_x000D_
Cellular Component	GO:0005622	4	intracellular	7.81185e-49	I1MDY5	449	K	Amidohydro-rel domain-containing protein	100797867	SHHSK(1)LDTNVYEGR					_x000D_
Cellular Component	GO:0005622	4	intracellular	7.81185e-49	I1LZ47	124	K	60S ribosomal protein L12 OS=Glycine soja OX=3848 GN=D0Y65_036652 PE=3 SV=1	100789561	SMAK(1)DLSGTIK					_x000D_
Cellular Component	GO:0005622	4	intracellular	7.81185e-49	A0A0R0LHX3	870	K	"Elongation factor Ts, mitochondrial"	100797166	K(1)ALAETGGDLEK					_x000D_
Cellular Component	GO:0005622	4	intracellular	7.81185e-49	A0A0R0LHX3	121	K	"Elongation factor Ts, mitochondrial"	100797166	SDANPDPAK(1)GR					_x000D_
Cellular Component	GO:0005622	4	intracellular	7.81185e-49	A0A0R0GYG1	132	K	"Photosystem I reaction center subunit VI, chloroplastic isoform A OS=Glycine soja OX=3848 GN=D0Y65_032767 PE=4 SV=1"	GLYMA_13G357300	GPQLPPK(1)PGPR					_x000D_
Cellular Component	GO:0005622	4	intracellular	7.81185e-49	A0A0R0GYG1	125	K	"Photosystem I reaction center subunit VI, chloroplastic isoform A OS=Glycine soja OX=3848 GN=D0Y65_032767 PE=4 SV=1"	GLYMA_13G357300	K(1)GPQLPPK					_x000D_
Cellular Component	GO:0005622	4	intracellular	7.81185e-49	C6TEP1	53	K	40S ribosomal protein S30	100306279	FVTAVVGFGK(1)K					_x000D_
Cellular Component	GO:0005622	4	intracellular	7.81185e-49	I1KXW9	231	K	PsbP domain-containing protein	100802315	DGK(1)LYICK					_x000D_
Cellular Component	GO:0005622	4	intracellular	7.81185e-49	I1KXW9	228	K	PsbP domain-containing protein	100802315	HQLIAATVK(1)DGK					_x000D_
Cellular Component	GO:0005622	4	intracellular	7.81185e-49	I1KXW9	219	K	PsbP domain-containing protein	100802315	TADGDEGGK(1)HQLIAATVK					_x000D_
Cellular Component	GO:0005622	4	intracellular	7.81185e-49	I1KXW9	89	K	PsbP domain-containing protein	100802315	PK(1)TNTDFLPYNGDGFK					_x000D_
Cellular Component	GO:0005622	4	intracellular	7.81185e-49	I1MQ76	112	K	ZnF_CDGSH domain-containing protein	100783951	ATGDNVGPLLLK(1)K					_x000D_
Cellular Component	GO:0005622	4	intracellular	7.81185e-49	I1MQ76	97	K	ZnF_CDGSH domain-containing protein	100783951	SGTFPLCDGSHVK(1)HNK					_x000D_
Cellular Component	GO:0005622	4	intracellular	7.81185e-49	I1MQ76	100	K	ZnF_CDGSH domain-containing protein	100783951	HNK(1)ATGDNVGPLLLK					_x000D_
Cellular Component	GO:0005622	4	intracellular	7.81185e-49	I1JWW7	67	K	Ribosomal_S4 domain-containing protein	100810569	NLLTLDEK(1)NPR					_x000D_
Cellular Component	GO:0005622	4	intracellular	7.81185e-49	I1JWW7	142	K	Ribosomal_S4 domain-containing protein	100810569	VDSQK(1)HIDFSLTSPLGGGRPGR					_x000D_
Cellular Component	GO:0005622	4	intracellular	7.81185e-49	I1JWW7	117	K	Ribosomal_S4 domain-containing protein	100810569	LQTLVFK(1)SGMAK					_x000D_
Cellular Component	GO:0005622	4	intracellular	7.81185e-49	I1JUK7	159	K	AA_kinase domain-containing protein	100780093	VNK(1)TLVSLINK					_x000D_
Cellular Component	GO:0005622	4	intracellular	7.81185e-49	C6T883	59	K	"30S ribosomal protein S1, chloroplastic isoform A OS=Glycine soja OX=3848 GN=D0Y65_044797 PE=4 SV=1"	100812847	K(1)LFEEAYER					_x000D_
Cellular Component	GO:0005622	4	intracellular	7.81185e-49	C6T883	233	K	"30S ribosomal protein S1, chloroplastic isoform A OS=Glycine soja OX=3848 GN=D0Y65_044797 PE=4 SV=1"	100812847	ELPLK(1)FVEVDEEQSR					_x000D_
Cellular Component	GO:0005622	4	intracellular	7.81185e-49	C6T883	189	K	"30S ribosomal protein S1, chloroplastic isoform A OS=Glycine soja OX=3848 GN=D0Y65_044797 PE=4 SV=1"	100812847	QLQAEDVTVK(1)GK					_x000D_
Cellular Component	GO:0005622	4	intracellular	7.81185e-49	C6T883	344	K	"30S ribosomal protein S1, chloroplastic isoform A OS=Glycine soja OX=3848 GN=D0Y65_044797 PE=4 SV=1"	100812847	NPK(1)LVFEK					_x000D_
Cellular Component	GO:0005622	4	intracellular	7.81185e-49	C6T883	330	K	"30S ribosomal protein S1, chloroplastic isoform A OS=Glycine soja OX=3848 GN=D0Y65_044797 PE=4 SV=1"	100812847	VSLSTK(1)K					_x000D_
Cellular Component	GO:0005622	4	intracellular	7.81185e-49	C6T883	331	K	"30S ribosomal protein S1, chloroplastic isoform A OS=Glycine soja OX=3848 GN=D0Y65_044797 PE=4 SV=1"	100812847	K(1)LEPTPGDMIR					_x000D_
Cellular Component	GO:0005622	4	intracellular	7.81185e-49	C6T883	135	K	"30S ribosomal protein S1, chloroplastic isoform A OS=Glycine soja OX=3848 GN=D0Y65_044797 PE=4 SV=1"	100812847	VK(1)HVEEAGLVPGFK					_x000D_
Cellular Component	GO:0005622	4	intracellular	7.81185e-49	M1FP70	53	K	ATPase subunit 4	atp4	SLGK(1)TFK					_x000D_
Cellular Component	GO:0005622	4	intracellular	7.81185e-49	M1FP70	151	K	ATPase subunit 4	atp4	LQDDLGTK(1)FHLLVR					_x000D_
Cellular Component	GO:0005622	4	intracellular	7.81185e-49	Q2PMT9	457	K	Photosystem II CP43 reaction center protein	psbC	AAAAGFEK(1)GIDR					_x000D_
Cellular Component	GO:0005622	4	intracellular	7.81185e-49	Q2PMT9	339	K	Photosystem II CP43 reaction center protein	psbC	LGANVGSAQGPTGLGK(1)YLMR					_x000D_
Cellular Component	GO:0005622	4	intracellular	7.81185e-49	Q2PMT9	382	K	Photosystem II CP43 reaction center protein	psbC	K(1)DIQPWQER					_x000D_
Cellular Component	GO:0005622	4	intracellular	7.81185e-49	Q2PMT9	381	K	Photosystem II CP43 reaction center protein	psbC	LK(0.908)K(0.092)DIQPWQER					_x000D_
Cellular Component	GO:0005622	4	intracellular	7.81185e-49	A0A0R0GYV0	138	K	"30S ribosomal protein S17, chloroplastic OS=Glycine soja OX=3848 GN=D0Y65_032766 PE=3 SV=1"	100789205	VGDIVQLQK(1)TR					_x000D_
Cellular Component	GO:0005622	4	intracellular	7.81185e-49	C6SZ18	6	K	40S ribosomal protein S28 OS=Glycine soja OX=3848 GN=D0Y65_007747 PE=3 SV=1	100790570	MESQVK(1)HALVVK					_x000D_
Cellular Component	GO:0005622	4	intracellular	7.81185e-49	C6SZ18	12	K	40S ribosomal protein S28 OS=Glycine soja OX=3848 GN=D0Y65_007747 PE=3 SV=1	100790570	HALVVK(1)VMGR					_x000D_
Cellular Component	GO:0005622	4	intracellular	7.81185e-49	C6SZ18	29	K	40S ribosomal protein S28 OS=Glycine soja OX=3848 GN=D0Y65_007747 PE=3 SV=1	100790570	VK(1)FLDDQNR					_x000D_
Cellular Component	GO:0005622	4	intracellular	7.81185e-49	I1M7C7	30	K	Ribosomal_S10 domain-containing protein	GLYMA_14G044100	ITLSSK(1)NVK					_x000D_
Cellular Component	GO:0005622	4	intracellular	7.81185e-49	I1M7C7	62	K	Ribosomal_S10 domain-containing protein	GLYMA_14G044100	MPTK(1)VLNITTR					_x000D_
Cellular Component	GO:0005622	4	intracellular	7.81185e-49	Q2PMR3	25	K	"50S ribosomal protein L33, chloroplastic"	rpl33	SVNK(1)ESTGISR					_x000D_
Cellular Component	GO:0005622	4	intracellular	7.81185e-49	I1KSB8	30	K	60S ribosomal protein L32-1 OS=Glycine soja OX=3848 GN=D0Y65_012415 PE=4 SV=1	100787561	ISVK(1)TNWR					_x000D_
Cellular Component	GO:0005622	4	intracellular	7.81185e-49	K7MYU5	348	K	Eukaryotic translation initiation factor 3 subunit A	100782598	THGASHLELEHEK(1)ER					_x000D_
Cellular Component	GO:0005622	4	intracellular	7.81185e-49	A0A0R4J305	25	K	AAA domain-containing protein	100788475	LLQHK(1)ELESR					_x000D_
Cellular Component	GO:0005622	4	intracellular	7.81185e-49	A0A0R4J305	374	K	AAA domain-containing protein	100788475	DYVIHEDFMK(1)AVR					_x000D_
Cellular Component	GO:0005622	4	intracellular	7.81185e-49	I1MXX5	203	K	Proteasome subunit alpha type	100797380	ESLQGEK(1)LR					_x000D_
Cellular Component	GO:0005622	4	intracellular	7.81185e-49	I1NIR6	90	K	H15 domain-containing protein	100810590	LAPTK(1)SAPVK					_x000D_
Cellular Component	GO:0005622	4	intracellular	7.81185e-49	I1MRI6	379	K	"Isoleucine--tRNA ligase, chloroplastic/mitochondrial isoform E OS=Glycine soja OX=3848 GN=D0Y65_044688 PE=3 SV=1"	100783252	SLPEPDPSSGGNK(1)K					_x000D_
Cellular Component	GO:0005622	4	intracellular	7.81185e-49	Q2PMQ4	6	K	Cytochrome b6-f complex subunit 4	petD	K(1)PDLNDPVLR					_x000D_
Cellular Component	GO:0005622	4	intracellular	7.81185e-49	Q2PMQ4	5	K	Cytochrome b6-f complex subunit 4	petD	GVTK(0.978)K(0.022)PDLNDPVLR					_x000D_
Cellular Component	GO:0005622	4	intracellular	7.81185e-49	C6T463	10	K	60S acidic ribosomal protein P3 OS=Glycine soja OX=3848 GN=D0Y65_012586 PE=4 SV=1	100527385	K(1)SGAEWSAK					_x000D_
Cellular Component	GO:0005622	4	intracellular	7.81185e-49	I1JMJ8	74	K	"10 kDa chaperonin 1, chloroplastic isoform C OS=Glycine soja OX=3848 GN=D0Y65_006735 PE=4 SV=1"	100306026	TVGGVLLPK(1)SAVK					_x000D_
Cellular Component	GO:0005622	4	intracellular	7.81185e-49	I1JMJ8	65	K	"10 kDa chaperonin 1, chloroplastic isoform C OS=Glycine soja OX=3848 GN=D0Y65_006735 PE=4 SV=1"	100306026	LEELSDK(1)TVGGVLLPK					_x000D_
Cellular Component	GO:0005622	4	intracellular	7.81185e-49	I1JMJ8	47	K	"10 kDa chaperonin 1, chloroplastic isoform C OS=Glycine soja OX=3848 GN=D0Y65_006735 PE=4 SV=1"	100306026	WEPTK(1)VVPQADR					_x000D_
Cellular Component	GO:0005622	4	intracellular	7.81185e-49	C6T2Y2	39	K	"Putative NADH dehydrogenase [ubiquinone] 1 alpha subcomplex subunit 5, mitochondrial OS=Glycine soja OX=3848 GN=D0Y65_024012 PE=4 SV=1"	100526984	EVLIGLYSK(1)TLK					_x000D_
Cellular Component	GO:0005622	4	intracellular	7.81185e-49	C6T2Y2	62	K	"Putative NADH dehydrogenase [ubiquinone] 1 alpha subcomplex subunit 5, mitochondrial OS=Glycine soja OX=3848 GN=D0Y65_024012 PE=4 SV=1"	100526984	AVESFTK(1)HR					_x000D_
Cellular Component	GO:0005622	4	intracellular	7.81185e-49	A0A0R0IU60	476	K	"RuBisCO large subunit-binding protein subunit beta, chloroplastic OS=Glycine soja OX=3848 GN=D0Y65_020853 PE=3 SV=1"	100777674	VDAIK(1)DSLDNDEEK					_x000D_
Cellular Component	GO:0005622	4	intracellular	7.81185e-49	A0A0R0IU60	179	K	"RuBisCO large subunit-binding protein subunit beta, chloroplastic OS=Glycine soja OX=3848 GN=D0Y65_020853 PE=3 SV=1"	100777674	ALVSELK(1)QMSK					_x000D_
Cellular Component	GO:0005622	4	intracellular	7.81185e-49	A0A0R0IU60	471	K	"RuBisCO large subunit-binding protein subunit beta, chloroplastic OS=Glycine soja OX=3848 GN=D0Y65_020853 PE=3 SV=1"	100777674	LASK(1)VDAIK					_x000D_
Cellular Component	GO:0005622	4	intracellular	7.81185e-49	A0A0R0IU60	485	K	"RuBisCO large subunit-binding protein subunit beta, chloroplastic OS=Glycine soja OX=3848 GN=D0Y65_020853 PE=3 SV=1"	100777674	DSLDNDEEK(1)VGADIVK					_x000D_
Cellular Component	GO:0005622	4	intracellular	7.81185e-49	A0A0R0IU60	55	K	"RuBisCO large subunit-binding protein subunit beta, chloroplastic OS=Glycine soja OX=3848 GN=D0Y65_020853 PE=3 SV=1"	100777674	ELHFNK(1)DGTAIK					_x000D_
Cellular Component	GO:0005622	4	intracellular	7.81185e-49	I1MJL6	154	K	Ribosomal_L6e_N domain-containing protein	100784101	VDISGVNVDK(0.993)FDDK(0.007)YFAK					_x000D_
Cellular Component	GO:0005622	4	intracellular	7.81185e-49	I1MJL6	162	K	Ribosomal_L6e_N domain-containing protein	100784101	YFAK(1)EAK					_x000D_
Cellular Component	GO:0005622	4	intracellular	7.81185e-49	A0A0R0L3E1	436	K	Glycerol-3-phosphate dehydrogenase OS=Glycine max OX=3847 GN=100808564 PE=3 SV=1	100808564	VAAIAQNENLGK(1)R					_x000D_
Cellular Component	GO:0005622	4	intracellular	7.81185e-49	A0A0R0LJG5	1044	K	"Leucine--tRNA ligase, cytoplasmic isoform B OS=Glycine soja OX=3848 GN=D0Y65_002169 PE=3 SV=1"	100812453	ENLDLIK(1)R					_x000D_
Cellular Component	GO:0005622	4	intracellular	7.81185e-49	I1MJ28	470	K	"RuBisCO large subunit-binding protein subunit beta, chloroplastic OS=Glycine soja OX=3848 GN=D0Y65_041990 PE=3 SV=1"	100819369	LASK(1)VDTIK					_x000D_
Cellular Component	GO:0005622	4	intracellular	7.81185e-49	I1MJ28	178	K	"RuBisCO large subunit-binding protein subunit beta, chloroplastic OS=Glycine soja OX=3848 GN=D0Y65_041990 PE=3 SV=1"	100819369	ALVSELK(1)LMSK					_x000D_
Cellular Component	GO:0005622	4	intracellular	7.81185e-49	I1MJ28	484	K	"RuBisCO large subunit-binding protein subunit beta, chloroplastic OS=Glycine soja OX=3848 GN=D0Y65_041990 PE=3 SV=1"	100819369	DSLDNDEEK(1)VGADIVK					_x000D_
Cellular Component	GO:0005622	4	intracellular	7.81185e-49	I1MJ28	475	K	"RuBisCO large subunit-binding protein subunit beta, chloroplastic OS=Glycine soja OX=3848 GN=D0Y65_041990 PE=3 SV=1"	100819369	VDTIK(1)DSLDNDEEK					_x000D_
Cellular Component	GO:0005622	4	intracellular	7.81185e-49	I1MJ28	54	K	"RuBisCO large subunit-binding protein subunit beta, chloroplastic OS=Glycine soja OX=3848 GN=D0Y65_041990 PE=3 SV=1"	100819369	ELHFNK(1)DGTAIR					_x000D_
Cellular Component	GO:0005622	4	intracellular	7.81185e-49	I1MUZ7	35	K	L-lactate dehydrogenase	100803035	PITNAAPPSPTK(1)R					_x000D_
Cellular Component	GO:0005622	4	intracellular	7.81185e-49	I1MUZ7	286	K	L-lactate dehydrogenase	100803035	K(1)IHPVSVLAK					_x000D_
Cellular Component	GO:0005622	4	intracellular	7.81185e-49	C6SWP9	152	K	Oxygen-evolving enhancer protein 3 OS=Glycine max OX=3847 GN=GLYMA_07G112000 PE=4 SV=1	100499794	K(1)AWPYVQNDLR					_x000D_
Cellular Component	GO:0005622	4	intracellular	7.81185e-49	C6SWP9	181	K	Oxygen-evolving enhancer protein 3 OS=Glycine max OX=3847 GN=GLYMA_07G112000 PE=4 SV=1	100499794	FDLNTVIAAK(0.187)PK(0.813)DEK					_x000D_
Cellular Component	GO:0005622	4	intracellular	7.81185e-49	C6SWP9	90	K	Oxygen-evolving enhancer protein 3 OS=Glycine max OX=3847 GN=GLYMA_07G112000 PE=4 SV=1	100499794	PIK(1)VGPPPPPSGGLPGTLNSDEPR					_x000D_
Cellular Component	GO:0005622	4	intracellular	7.81185e-49	C6SWP9	206	K	Oxygen-evolving enhancer protein 3 OS=Glycine max OX=3847 GN=GLYMA_07G112000 PE=4 SV=1	100499794	LFQDISNLDHAAK(1)IK					_x000D_
Cellular Component	GO:0005622	4	intracellular	7.81185e-49	C6SWP9	208	K	Oxygen-evolving enhancer protein 3 OS=Glycine max OX=3847 GN=GLYMA_07G112000 PE=4 SV=1	100499794	IK(1)SSPEAEK					_x000D_
Cellular Component	GO:0005622	4	intracellular	7.81185e-49	C6SWP9	188	K	Oxygen-evolving enhancer protein 3 OS=Glycine max OX=3847 GN=GLYMA_07G112000 PE=4 SV=1	100499794	K(0.08)SLK(0.92)ELTGK					_x000D_
Cellular Component	GO:0005622	4	intracellular	7.81185e-49	C6SWP9	114	K	Oxygen-evolving enhancer protein 3 OS=Glycine max OX=3847 GN=GLYMA_07G112000 PE=4 SV=1	100499794	DLK(1)LPLK					_x000D_
Cellular Component	GO:0005622	4	intracellular	7.81185e-49	C6SWP9	193	K	Oxygen-evolving enhancer protein 3 OS=Glycine max OX=3847 GN=GLYMA_07G112000 PE=4 SV=1	100499794	ELTGK(1)LFQDISNLDHAAK					_x000D_
Cellular Component	GO:0005622	4	intracellular	7.81185e-49	C6SWP9	179	K	Oxygen-evolving enhancer protein 3 OS=Glycine max OX=3847 GN=GLYMA_07G112000 PE=4 SV=1	100499794	FDLNTVIAAK(1)PK					_x000D_
Cellular Component	GO:0005622	4	intracellular	7.81185e-49	C6SWP9	140	K	Oxygen-evolving enhancer protein 3 OS=Glycine max OX=3847 GN=GLYMA_07G112000 PE=4 SV=1	100499794	ESAK(1)EIVGVK					_x000D_
Cellular Component	GO:0005622	4	intracellular	7.81185e-49	I1MPT8	170	K	"50S ribosomal protein L6, chloroplastic OS=Glycine soja OX=3848 GN=D0Y65_044129 PE=3 SV=1"	100801236	VK(1)VEENTR					_x000D_
Cellular Component	GO:0005622	4	intracellular	7.81185e-49	I1MPT8	209	K	"50S ribosomal protein L6, chloroplastic OS=Glycine soja OX=3848 GN=D0Y65_044129 PE=3 SV=1"	100801236	GVK(1)YADEIVR					_x000D_
Cellular Component	GO:0005622	4	intracellular	7.81185e-49	C6T0E8	157	K	60S ribosomal protein L18a	100500108	FPLVFQK(1)VRPPTR					_x000D_
Cellular Component	GO:0005622	4	intracellular	7.81185e-49	C6T0E8	150	K	60S ribosomal protein L18a	100500108	IK(1)FPLVFQK					_x000D_
Cellular Component	GO:0005622	4	intracellular	7.81185e-49	I1NH37	359	K	60S ribosomal protein L3 OS=Glycine soja OX=3848 GN=D0Y65_054353 PE=3 SV=1	GLYMA_20G168100	VALEEIK(1)LK					_x000D_
Cellular Component	GO:0005622	4	intracellular	7.81185e-49	I1NH37	251	K	60S ribosomal protein L3 OS=Glycine soja OX=3848 GN=D0Y65_054353 PE=3 SV=1	GLYMA_20G168100	K(1)VACIGAWHPAR					_x000D_
Cellular Component	GO:0005622	4	intracellular	7.81185e-49	I1NH37	120	K	60S ribosomal protein L3 OS=Glycine soja OX=3848 GN=D0Y65_054353 PE=3 SV=1	GLYMA_20G168100	FYK(1)NWCK					_x000D_
Cellular Component	GO:0005622	4	intracellular	7.81185e-49	I1NH37	39	K	60S ribosomal protein L3 OS=Glycine soja OX=3848 GN=D0Y65_054353 PE=3 SV=1	GLYMA_20G168100	DDPSK(1)APK					_x000D_
Cellular Component	GO:0005622	4	intracellular	7.81185e-49	I1NH37	225	K	60S ribosomal protein L3 OS=Glycine soja OX=3848 GN=D0Y65_054353 PE=3 SV=1	GLYMA_20G168100	DEMIDIIGVTK(1)GK					_x000D_
Cellular Component	GO:0005622	4	intracellular	7.81185e-49	I1NH37	368	K	60S ribosomal protein L3 OS=Glycine soja OX=3848 GN=D0Y65_054353 PE=3 SV=1	GLYMA_20G168100	FIDTSSK(1)FGHGR					_x000D_
Cellular Component	GO:0005622	4	intracellular	7.81185e-49	I1NH37	307	K	60S ribosomal protein L3 OS=Glycine soja OX=3848 GN=D0Y65_054353 PE=3 SV=1	GLYMA_20G168100	TEK(1)DITPIGGFPHYGVVK					_x000D_
Cellular Component	GO:0005622	4	intracellular	7.81185e-49	I1NH37	115	K	60S ribosomal protein L3 OS=Glycine soja OX=3848 GN=D0Y65_054353 PE=3 SV=1	GLYMA_20G168100	TLNTVWAQHLSEELK(1)R					_x000D_
Cellular Component	GO:0005622	4	intracellular	7.81185e-49	I1NH37	361	K	60S ribosomal protein L3 OS=Glycine soja OX=3848 GN=D0Y65_054353 PE=3 SV=1	GLYMA_20G168100	LK(1)FIDTSSK					_x000D_
Cellular Component	GO:0005622	4	intracellular	7.81185e-49	I1NH37	135	K	60S ribosomal protein L3 OS=Glycine soja OX=3848 GN=D0Y65_054353 PE=3 SV=1	GLYMA_20G168100	YSK(1)QYETEEGKK					_x000D_
Cellular Component	GO:0005622	4	intracellular	7.81185e-49	I1NH37	336	K	60S ribosomal protein L3 OS=Glycine soja OX=3848 GN=D0Y65_054353 PE=3 SV=1	GLYMA_20G168100	GCCVGPK(1)K					_x000D_
Cellular Component	GO:0005622	4	intracellular	7.81185e-49	I1NH37	143	K	60S ribosomal protein L3 OS=Glycine soja OX=3848 GN=D0Y65_054353 PE=3 SV=1	GLYMA_20G168100	QYETEEGK(1)K					_x000D_
Cellular Component	GO:0005622	4	intracellular	7.81185e-49	I1NH37	144	K	60S ribosomal protein L3 OS=Glycine soja OX=3848 GN=D0Y65_054353 PE=3 SV=1	GLYMA_20G168100	K(1)NIEAQLEK					_x000D_
Cellular Component	GO:0005622	4	intracellular	7.81185e-49	I1NH37	380	K	60S ribosomal protein L3 OS=Glycine soja OX=3848 GN=D0Y65_054353 PE=3 SV=1	GLYMA_20G168100	FQTTQEK(1)QK					_x000D_
Cellular Component	GO:0005622	4	intracellular	7.81185e-49	I1NH37	290	K	60S ribosomal protein L3 OS=Glycine soja OX=3848 GN=D0Y65_054353 PE=3 SV=1	GLYMA_20G168100	LGK(1)AGDESHSALTEFDR					_x000D_
Cellular Component	GO:0005622	4	intracellular	7.81185e-49	C6TC72	231	K	Eukaryotic translation initiation factor 3 subunit F	100811797	VAPDNK(1)IGR					_x000D_
Cellular Component	GO:0005622	4	intracellular	7.81185e-49	Q2PMS8	25	K	"ATP synthase subunit alpha, chloroplastic"	atpA	IEQYNTEVK(1)IVNTGTVLQVGDGIAR					_x000D_
Cellular Component	GO:0005622	4	intracellular	7.81185e-49	Q2PMS8	11	K	"ATP synthase subunit alpha, chloroplastic"	atpA	ADEISK(1)IIR					_x000D_
Cellular Component	GO:0005622	4	intracellular	7.81185e-49	Q2PMS8	266	K	"ATP synthase subunit alpha, chloroplastic"	atpA	HTLIIYDDLSK(1)QAQAYR					_x000D_
Cellular Component	GO:0005622	4	intracellular	7.81185e-49	Q2PMS8	114	K	"ATP synthase subunit alpha, chloroplastic"	atpA	VINALAK(1)PIDGR					_x000D_
Cellular Component	GO:0005622	4	intracellular	7.81185e-49	Q2PMS8	377	K	"ATP synthase subunit alpha, chloroplastic"	atpA	AMK(1)QVAGK					_x000D_
Cellular Component	GO:0005622	4	intracellular	7.81185e-49	Q2PMS8	469	K	"ATP synthase subunit alpha, chloroplastic"	atpA	AYLNTNK(1)PQFK					_x000D_
Cellular Component	GO:0005622	4	intracellular	7.81185e-49	Q2PMS8	456	K	"ATP synthase subunit alpha, chloroplastic"	atpA	K(1)FLVELR					_x000D_
Cellular Component	GO:0005622	4	intracellular	7.81185e-49	Q2PMS8	473	K	"ATP synthase subunit alpha, chloroplastic"	atpA	AYLNTNKPQFK(1)EIISSTK					_x000D_
Cellular Component	GO:0005622	4	intracellular	7.81185e-49	I1JAG0	49	K	RRM domain-containing protein	100778595	SAITAAAAPK(1)K					_x000D_
Cellular Component	GO:0005622	4	intracellular	7.81185e-49	C6TFY7	81	K	10 kDa chaperonin OS=Glycine soja OX=3848 GN=D0Y65_051321 PE=3 SV=1	100800967	LDNK(1)EYHLFR					_x000D_
Cellular Component	GO:0005622	4	intracellular	7.81185e-49	C6TFY7	40	K	10 kDa chaperonin OS=Glycine soja OX=3848 GN=D0Y65_051321 PE=3 SV=1	100800967	LNSGK(1)VIAVGPGFHSK					_x000D_
Cellular Component	GO:0005622	4	intracellular	7.81185e-49	C6TFY7	16	K	10 kDa chaperonin OS=Glycine soja OX=3848 GN=D0Y65_051321 PE=3 SV=1	100800967	VLVEK(1)IVPPSK					_x000D_
Cellular Component	GO:0005622	4	intracellular	7.81185e-49	C6TFY7	54	K	10 kDa chaperonin OS=Glycine soja OX=3848 GN=D0Y65_051321 PE=3 SV=1	100800967	DGK(1)LIPVAVK					_x000D_
Cellular Component	GO:0005622	4	intracellular	7.81185e-49	I1KBP3	5	K	Small nuclear ribonucleoprotein E	100500256	ASTK(1)VQR					_x000D_
Cellular Component	GO:0005622	4	intracellular	7.81185e-49	I1JU82	126	K	"Chaperone protein ClpB4, mitochondrial OS=Glycine soja OX=3848 GN=D0Y65_008930 PE=3 SV=1"	100782242	ALLEQK(1)DGLAR					_x000D_
Cellular Component	GO:0005622	4	intracellular	7.81185e-49	I1MG31	99	K	Ubiquitin-like domain-containing protein	GLYMA_15G129800	VK(1)LALLQFYK					_x000D_
Cellular Component	GO:0005622	4	intracellular	7.81185e-49	K7KP67	24	K	Photosystem II reaction center protein H OS=Glycine soja OX=3848 GN=D0Y65_011763 PE=4 SV=1	GLYMA_05G092100	TVVGDLLK(1)PLNSEYGK					_x000D_
Cellular Component	GO:0005622	4	intracellular	7.81185e-49	I1NFS4	182	K	ATP synthase subunit beta	100789705	IINVIGEPIDDK(1)GEINTEHYLPIHR					_x000D_
Cellular Component	GO:0005622	4	intracellular	7.81185e-49	I1NFS4	284	K	ATP synthase subunit beta	100789705	EMIESGVIK(1)LGDK					_x000D_
Cellular Component	GO:0005622	4	intracellular	7.81185e-49	I1NFS4	293	K	ATP synthase subunit beta	100789705	QSESK(1)CALVYGQMNEPPGAR					_x000D_
Cellular Component	GO:0005622	4	intracellular	7.81185e-49	I1MCQ9	83	K	"30S ribosomal protein S17, chloroplastic OS=Glycine soja OX=3848 GN=D0Y65_039682 PE=3 SV=1"	100782488	K(1)YQAHDPDNQFNVGDIVQLQK					_x000D_
Cellular Component	GO:0005622	4	intracellular	7.81185e-49	I1MCQ9	51	K	"30S ribosomal protein S17, chloroplastic OS=Glycine soja OX=3848 GN=D0Y65_039682 PE=3 SV=1"	100782488	TMQGK(1)VVCSTNDK					_x000D_
Cellular Component	GO:0005622	4	intracellular	7.81185e-49	I1KAB7	201	K	Protein disulfide-isomerase	100788687	SDYDFGHTLNAK(1)LLPR					_x000D_
Cellular Component	GO:0005622	4	intracellular	7.81185e-49	I1KAB7	120	K	Protein disulfide-isomerase	100788687	NGGK(1)NVQEYK					_x000D_
Cellular Component	GO:0005622	4	intracellular	7.81185e-49	I1KAB7	337	K	Protein disulfide-isomerase	100788687	EEQVPLIIIQHNDGK(1)K					_x000D_
Cellular Component	GO:0005622	4	intracellular	7.81185e-49	I1KAB7	338	K	Protein disulfide-isomerase	100788687	K(0.994)FFK(0.006)PNLEADHIPTWLK					_x000D_
Cellular Component	GO:0005622	4	intracellular	7.81185e-49	I1KAB7	357	K	Protein disulfide-isomerase	100788687	AYK(1)DGHVAPFVK					_x000D_
Cellular Component	GO:0005622	4	intracellular	7.81185e-49	I1KAB7	462	K	Protein disulfide-isomerase	100788687	SASGK(1)LSQYDGGR					_x000D_
Cellular Component	GO:0005622	4	intracellular	7.81185e-49	I1KAB7	139	K	Protein disulfide-isomerase	100788687	EADGIVDYLK(1)K					_x000D_
Cellular Component	GO:0005622	4	intracellular	7.81185e-49	I1KJH7	168	K	ATP-synt_DE_N domain-containing protein	100799603	GLQEFTQK(1)LNSATTDLEK					_x000D_
Cellular Component	GO:0005622	4	intracellular	7.81185e-49	Q6SPR2	52	K	Ribosomal protein L37	RPL37	YNWSVK(1)AIR					_x000D_
Cellular Component	GO:0005622	4	intracellular	7.81185e-49	Q6SPR2	46	K	Ribosomal protein L37	RPL37	K(1)YNWSVK					_x000D_
Cellular Component	GO:0005622	4	intracellular	7.81185e-49	Q6SPR2	31	K	Ribosomal protein L37	RPL37	SFHLQK(1)SR					_x000D_
Cellular Component	GO:0005622	4	intracellular	7.81185e-49	I1MEB4	88	K	KOW domain-containing protein	100775705	EK(1)VNGSTVNVGIHPSK					_x000D_
Cellular Component	GO:0005622	4	intracellular	7.81185e-49	I1MEB4	16	K	KOW domain-containing protein	100775705	K(1)AHFTAPSSVR					_x000D_
Cellular Component	GO:0005622	4	intracellular	7.81185e-49	I1MEB4	76	K	KOW domain-containing protein	100775705	K(1)WVIHIER					_x000D_
Cellular Component	GO:0005622	4	intracellular	7.81185e-49	I1MEB4	51	K	KOW domain-containing protein	100775705	K(1)EDEVQVVR					_x000D_
Cellular Component	GO:0005622	4	intracellular	7.81185e-49	I1MEB4	107	K	KOW domain-containing protein	100775705	VVVTK(1)LK					_x000D_
Cellular Component	GO:0005622	4	intracellular	7.81185e-49	A0A0R0I0P7	158	K	"Methionine--tRNA ligase, chloroplastic/mitochondrial isoform B OS=Glycine soja OX=3848 GN=D0Y65_028444 PE=3 SV=1"	100814644	TTDSK(1)HEAIVK					_x000D_
Cellular Component	GO:0005622	4	intracellular	7.81185e-49	C6SW35	62	K	60S ribosomal protein L31 OS=Cajanus cajan OX=3821 GN=KK1_036850 PE=4 SV=1	100499742	LNK(1)AVWSQGIR					_x000D_
Cellular Component	GO:0005622	4	intracellular	7.81185e-49	K7LLW8	658	K	Protein transport protein Sec24-like isoform A OS=Glycine soja OX=3848 GN=D0Y65_028368 PE=4 SV=1	100797752	TNISAGEK(1)EAHK					_x000D_
Cellular Component	GO:0005622	4	intracellular	7.81185e-49	C6T308	136	K	"ATP synthase subunit b', chloroplastic OS=Glycine soja OX=3848 GN=D0Y65_008967 PE=3 SV=1"	100527009	QLEEK(1)ANAVMAAAR					_x000D_
Cellular Component	GO:0005622	4	intracellular	7.81185e-49	C6TBQ2	57	K	Cytochrome b-c1 complex subunit 9 OS=Glycine soja OX=3848 GN=D0Y65_007651 PE=4 SV=1	100780417	LWEANNVGK(1)R					_x000D_
Cellular Component	GO:0005622	4	intracellular	7.81185e-49	I1JJ27	134	K	60S ribosomal protein L18a	GLYMA_02G284900	TATIPAK(1)LCK					_x000D_
Cellular Component	GO:0005622	4	intracellular	7.81185e-49	I1JSR4	92	K	PsbP domain-containing protein	100785276	VYTDDENK(1)FK					_x000D_
Cellular Component	GO:0005622	4	intracellular	7.81185e-49	I1JSR4	233	K	PsbP domain-containing protein	100785276	YASK(1)VQK					_x000D_
Cellular Component	GO:0005622	4	intracellular	7.81185e-49	I1JSR4	236	K	PsbP domain-containing protein	100785276	VQK(1)VVASFR					_x000D_
Cellular Component	GO:0005622	4	intracellular	7.81185e-49	I1LGB7	130	K	S5 DRBM domain-containing protein	100820352	CSK(1)EVATAIR					_x000D_
Cellular Component	GO:0005622	4	intracellular	7.81185e-49	I1LGB7	50	K	S5 DRBM domain-containing protein	100820352	WVPVTK(1)LGR					_x000D_
Cellular Component	GO:0005622	4	intracellular	7.81185e-49	I1LGB7	99	K	S5 DRBM domain-containing protein	100820352	ITPVQK(1)QTR					_x000D_
Cellular Component	GO:0005622	4	intracellular	7.81185e-49	I1LGB7	172	K	S5 DRBM domain-containing protein	100820352	VTGK(1)CGSVTVR					_x000D_
Cellular Component	GO:0005622	4	intracellular	7.81185e-49	I1LGB7	93	K	S5 DRBM domain-containing protein	100820352	DEVMK(1)ITPVQK					_x000D_
Cellular Component	GO:0005622	4	intracellular	7.81185e-49	I1LGB7	88	K	S5 DRBM domain-containing protein	100820352	EHQIIDTLVGPTLK(1)DEVMK					_x000D_
Cellular Component	GO:0005622	4	intracellular	7.81185e-49	I1LGB7	216	K	S5 DRBM domain-containing protein	100820352	GSTK(1)TLGNFVK					_x000D_
Cellular Component	GO:0005622	4	intracellular	7.81185e-49	I1LGB7	264	K	S5 DRBM domain-containing protein	100820352	PTGK(1)TLILEEER					_x000D_
Cellular Component	GO:0005622	4	intracellular	7.81185e-49	I1LGB7	260	K	S5 DRBM domain-containing protein	100820352	SPFQEYTDLLAK(1)PTGK					_x000D_
Cellular Component	GO:0005622	4	intracellular	7.81185e-49	C6SZJ2	100	K	"ATP synthase subunit d, mitochondrial"	100500032	FVDTVTPQYK(1)TK					_x000D_
Cellular Component	GO:0005622	4	intracellular	7.81185e-49	C6SZJ2	14	K	"ATP synthase subunit d, mitochondrial"	100500032	VTDVAFK(1)VGR					_x000D_
Cellular Component	GO:0005622	4	intracellular	7.81185e-49	I1MN72	60	K	Ribosomal_L2_C domain-containing protein	100802137	GAPLAK(1)VAFR					_x000D_
Cellular Component	GO:0005622	4	intracellular	7.81185e-49	I1MN72	177	K	Ribosomal_L2_C domain-containing protein	100802137	TEK(1)PLLK					_x000D_
Cellular Component	GO:0005622	4	intracellular	7.81185e-49	I1MN72	256	K	Ribosomal_L2_C domain-containing protein	100802137	GQAAATAAK(1)ADK					_x000D_
Cellular Component	GO:0005622	4	intracellular	7.81185e-49	I1MN72	198	K	Ribosomal_L2_C domain-containing protein	100802137	NCWPK(1)VR					_x000D_
Cellular Component	GO:0005622	4	intracellular	7.81185e-49	I1MN72	10	K	Ribosomal_L2_C domain-containing protein	100802137	K(1)GAGSVFK					_x000D_
Cellular Component	GO:0005622	4	intracellular	7.81185e-49	I1MN72	188	K	Ribosomal_L2_C domain-containing protein	100802137	AGNAYHK(1)FR					_x000D_
Cellular Component	GO:0005622	4	intracellular	7.81185e-49	I1KVL0	33	K	40S ribosomal protein S12	100305687	K(1)SLAYGGLAR					_x000D_
Cellular Component	GO:0005622	4	intracellular	7.81185e-49	I1KGU0	36	K	40S ribosomal protein S12	100786733	K(1)SLAYGGLSR					_x000D_
Cellular Component	GO:0005622	4	intracellular	7.81185e-49	I1KXM1	243	K	Pyruvate dehydrogenase E1 component subunit alpha	100781250	AAK(1)SPAYYK					_x000D_
Cellular Component	GO:0005622	4	intracellular	7.81185e-49	I1KXM1	348	K	Pyruvate dehydrogenase E1 component subunit alpha	100781250	K(1)EVDEAIAK					_x000D_
Cellular Component	GO:0005622	4	intracellular	7.81185e-49	I1KXM1	337	K	Pyruvate dehydrogenase E1 component subunit alpha	100781250	LLLTHEIATEK(1)ELK					_x000D_
Cellular Component	GO:0005622	4	intracellular	7.81185e-49	I1KXM1	326	K	Pyruvate dehydrogenase E1 component subunit alpha	100781250	K(1)LLLTHEIATEK					_x000D_
Cellular Component	GO:0005622	4	intracellular	7.81185e-49	I1KXM1	275	K	Pyruvate dehydrogenase E1 component subunit alpha	100781250	FAK(1)EFALK					_x000D_
Cellular Component	GO:0005622	4	intracellular	7.81185e-49	I1KXM1	249	K	Pyruvate dehydrogenase E1 component subunit alpha	100781250	SPAYYK(1)R					_x000D_
Cellular Component	GO:0005622	4	intracellular	7.81185e-49	I1MVX7	516	K	"Zeaxanthin epoxidase, chloroplastic"	GLYMA_17G174500	LTDK(1)ANDQLR					_x000D_
Cellular Component	GO:0005622	4	intracellular	7.81185e-49	I1MVX7	328	K	"Zeaxanthin epoxidase, chloroplastic"	GLYMA_17G174500	EPPGGVDEPNGK(1)K					_x000D_
Cellular Component	GO:0005622	4	intracellular	7.81185e-49	C6TG81	179	K	Clathrin light chain	100813474	LFVANQEK(1)FHK					_x000D_
Cellular Component	GO:0005622	4	intracellular	7.81185e-49	C6TG81	171	K	Clathrin light chain	100813474	EK(1)LFVANQEK					_x000D_
Cellular Component	GO:0005622	4	intracellular	7.81185e-49	Q2PMT1	156	K	"ATP synthase subunit a, chloroplastic"	atpI	K(1)GLAYFNK					_x000D_
Cellular Component	GO:0005622	4	intracellular	7.81185e-49	Q2PMM3	161	K	"50S ribosomal protein L2-B, chloroplastic"	rpl2-B	AAGAVAK(1)LIAK					_x000D_
Cellular Component	GO:0005622	4	intracellular	7.81185e-49	Q2PMM3	201	K	"50S ribosomal protein L2-B, chloroplastic"	rpl2-B	NCSATVGQVGNVGVNQK(1)NLGR					_x000D_
Cellular Component	GO:0005622	4	intracellular	7.81185e-49	Q2PMM3	173	K	"50S ribosomal protein L2-B, chloroplastic"	rpl2-B	SATLK(1)LPSGEVR					_x000D_
Cellular Component	GO:0005622	4	intracellular	7.81185e-49	Q2PMM3	165	K	"50S ribosomal protein L2-B, chloroplastic"	rpl2-B	LIAK(1)EGK					_x000D_
Cellular Component	GO:0005622	4	intracellular	7.81185e-49	Q2PMM3	70	K	"50S ribosomal protein L2-B, chloroplastic"	rpl2-B	RNEK(1)NIYGR					_x000D_
Cellular Component	GO:0005622	4	intracellular	7.81185e-49	Q2PMM3	23	K	"50S ribosomal protein L2-B, chloroplastic"	rpl2-B	NGAVDSQVK(1)SNPR					_x000D_
Cellular Component	GO:0005622	4	intracellular	7.81185e-49	Q2PMM3	184	K	"50S ribosomal protein L2-B, chloroplastic"	rpl2-B	LISK(1)NCSATVGQVGNVGVNQK					_x000D_
Cellular Component	GO:0005622	4	intracellular	7.81185e-49	I1JJB5	187	K	Lipoyl-binding domain-containing protein	100799149	SADATHVAPSETISEK(1)AAPQPTQK					_x000D_
Cellular Component	GO:0005622	4	intracellular	7.81185e-49	I1JJB5	195	K	Lipoyl-binding domain-containing protein	100799149	AAPQPTQK(1)VSEEK					_x000D_
Cellular Component	GO:0005622	4	intracellular	7.81185e-49	I1L6W0	53	K	"2,3-bisphosphoglycerate-independent phosphoglycerate mutase isoform A OS=Glycine soja OX=3848 GN=D0Y65_025405 PE=4 SV=1"	100794734	AETPCMDSLK(1)K					_x000D_
Cellular Component	GO:0005622	4	intracellular	7.81185e-49	I1L6W0	418	K	"2,3-bisphosphoglycerate-independent phosphoglycerate mutase isoform A OS=Glycine soja OX=3848 GN=D0Y65_025405 PE=4 SV=1"	100794734	DAILSGK(1)FDQVR					_x000D_
Cellular Component	GO:0005622	4	intracellular	7.81185e-49	I1L6W0	245	K	"2,3-bisphosphoglycerate-independent phosphoglycerate mutase isoform A OS=Glycine soja OX=3848 GN=D0Y65_025405 PE=4 SV=1"	100794734	FTNALEAVK(1)K					_x000D_
Cellular Component	GO:0005622	4	intracellular	7.81185e-49	I1L6W0	491	K	"2,3-bisphosphoglycerate-independent phosphoglycerate mutase isoform A OS=Glycine soja OX=3848 GN=D0Y65_025405 PE=4 SV=1"	100794734	PLLGK(1)DGK					_x000D_
Cellular Component	GO:0005622	4	intracellular	7.81185e-49	I1L6W0	15	K	"2,3-bisphosphoglycerate-independent phosphoglycerate mutase isoform A OS=Glycine soja OX=3848 GN=D0Y65_025405 PE=4 SV=1"	100794734	LADHPK(1)LPK					_x000D_
Cellular Component	GO:0005622	4	intracellular	7.81185e-49	I1L6W0	483	K	"2,3-bisphosphoglycerate-independent phosphoglycerate mutase isoform A OS=Glycine soja OX=3848 GN=D0Y65_025405 PE=4 SV=1"	100794734	DK(1)SGKPLLGK					_x000D_
Cellular Component	GO:0005622	4	intracellular	7.81185e-49	I1L6W0	409	K	"2,3-bisphosphoglycerate-independent phosphoglycerate mutase isoform A OS=Glycine soja OX=3848 GN=D0Y65_025405 PE=4 SV=1"	100794734	ALQIAEK(1)AR					_x000D_
Cellular Component	GO:0005622	4	intracellular	7.81185e-49	I1L6W0	222	K	"2,3-bisphosphoglycerate-independent phosphoglycerate mutase isoform A OS=Glycine soja OX=3848 GN=D0Y65_025405 PE=4 SV=1"	100794734	YENDWNVVK(1)R					_x000D_
Cellular Component	GO:0005622	4	intracellular	7.81185e-49	C6T0A2	158	K	KOW domain-containing protein	100306643	VLDNGK(1)K					_x000D_
Cellular Component	GO:0005622	4	intracellular	7.81185e-49	C6T0A2	87	K	KOW domain-containing protein	100306643	GK(1)VGEITK					_x000D_
Cellular Component	GO:0005622	4	intracellular	7.81185e-49	C6T0A2	93	K	KOW domain-containing protein	100306643	VGEITK(1)IFK					_x000D_
Cellular Component	GO:0005622	4	intracellular	7.81185e-49	C6T0A2	72	K	KOW domain-containing protein	100306643	MHVK(1)LGDTVQVISGR					_x000D_
Cellular Component	GO:0005622	4	intracellular	7.81185e-49	C6T0A2	96	K	KOW domain-containing protein	100306643	IFK(1)HNSTVIVK					_x000D_
Cellular Component	GO:0005622	4	intracellular	7.81185e-49	I1MJM9	128	K	PsbP domain-containing protein	100789413	GTNGTDSEFYNPK(1)K					_x000D_
Cellular Component	GO:0005622	4	intracellular	7.81185e-49	I1MJM9	92	K	PsbP domain-containing protein	100789413	K(1)DSAEYVYDVPAGWK					_x000D_
Cellular Component	GO:0005622	4	intracellular	7.81185e-49	I1MJM9	106	K	PsbP domain-containing protein	100789413	DSAEYVYDVPAGWK(1)ER					_x000D_
Cellular Component	GO:0005622	4	intracellular	7.81185e-49	I1MJM9	115	K	PsbP domain-containing protein	100789413	VEK(1)GTNGTDSEFYNPK					_x000D_
Cellular Component	GO:0005622	4	intracellular	7.81185e-49	K7MA66	169	K	40S ribosomal protein S6	100800507	TFTTK(1)NGK					_x000D_
Cellular Component	GO:0005622	4	intracellular	7.81185e-49	I1MV28	157	K	Ribosomal protein L15	GLYMA_17G143200	INWLCNPVHK(1)HR					_x000D_
Cellular Component	GO:0005622	4	intracellular	7.81185e-49	C6SXM9	57	K	"ATP synthase subunit epsilon, mitochondrial OS=Glycine soja OX=3848 GN=D0Y65_016482 PE=4 SV=1"	100306025	WVDAK(0.984)PEK(0.016)PTIR					_x000D_
Cellular Component	GO:0005622	4	intracellular	7.81185e-49	A0A0R0KK01	7	K	Histone H2A	100807862	GGK(1)GLVAGK					_x000D_
Cellular Component	GO:0005622	4	intracellular	7.81185e-49	A0A0R0KK01	13	K	Histone H2A	100807862	GLVAGK(1)TTAANK					_x000D_
Cellular Component	GO:0005622	4	intracellular	7.81185e-49	I1M8A1	40	K	50S ribosomal protein L31	100782305	K(1)EIHPQFYEESK					_x000D_
Cellular Component	GO:0005622	4	intracellular	7.81185e-49	I1M8A1	97	K	50S ribosomal protein L31	100782305	SASMVSDDQVEK(1)FR					_x000D_
Cellular Component	GO:0005622	4	intracellular	7.81185e-49	I1L7R5	302	K	Protein disufide isomerase-like protein	Gm	LEEEVVK(1)LK					_x000D_
Cellular Component	GO:0005622	4	intracellular	7.81185e-49	I1L7R5	330	K	Protein disufide isomerase-like protein	Gm	GSDYAK(1)NEIQR					_x000D_
Cellular Component	GO:0005622	4	intracellular	7.81185e-49	I1L7R5	232	K	Protein disufide isomerase-like protein	Gm	GNK(1)AGEDYGGGR					_x000D_
Cellular Component	GO:0005622	4	intracellular	7.81185e-49	I1N1Y6	132	K	40S ribosomal protein S8	GLYMA_18G157300	K(1)DSTEEGEAAAEETKK					_x000D_
Cellular Component	GO:0005622	4	intracellular	7.81185e-49	I1N1Y6	37	K	40S ribosomal protein S8	GLYMA_18G157300	QAANTK(1)LSSNK					_x000D_
Cellular Component	GO:0005622	4	intracellular	7.81185e-49	A0A0R0ESZ8	318	K	Elongation factor 1-alpha	100785429	GFVASNSK(1)DDPAK					_x000D_
Cellular Component	GO:0005622	4	intracellular	7.81185e-49	A0A0R0ESZ8	5	K	Elongation factor 1-alpha	100785429	EK(1)THINIVVIGHVDSGK					_x000D_
Cellular Component	GO:0005622	4	intracellular	7.81185e-49	I1N8R8	473	K	DNA gyrase subunit B	100807172	AALAAK(1)R					_x000D_
Cellular Component	GO:0005622	4	intracellular	7.81185e-49	Q2PMU3	327	K	Photosystem I P700 chlorophyll a apoprotein A1	psaA	DILEAHK(1)GPFTGQGHK					_x000D_
Cellular Component	GO:0005622	4	intracellular	7.81185e-49	Q2PMU3	564	K	Photosystem I P700 chlorophyll a apoprotein A1	psaA	LIPDK(1)ANLGFR					_x000D_
Cellular Component	GO:0005622	4	intracellular	7.81185e-49	Q2PMU3	11	K	Photosystem I P700 chlorophyll a apoprotein A1	psaA	SPEPEVK(1)ILVDRDPIK					_x000D_
Cellular Component	GO:0005622	4	intracellular	7.81185e-49	Q2PMU3	28	K	Photosystem I P700 chlorophyll a apoprotein A1	psaA	TSFEEWAK(1)PGHFSR					_x000D_
Cellular Component	GO:0005622	4	intracellular	7.81185e-49	Q2PMU3	707	K	Photosystem I P700 chlorophyll a apoprotein A1	psaA	LK(1)VAPATQPR					_x000D_
Cellular Component	GO:0005622	4	intracellular	7.81185e-49	Q2PMU3	320	K	Photosystem I P700 chlorophyll a apoprotein A1	psaA	TNWGIGHSIK(1)DILEAHK					_x000D_
Cellular Component	GO:0005622	4	intracellular	7.81185e-49	Q2PMU3	20	K	Photosystem I P700 chlorophyll a apoprotein A1	psaA	ILVDRDPIK(1)TSFEEWAK					_x000D_
Cellular Component	GO:0005622	4	intracellular	7.81185e-49	C6SVL1	21	K	Ribosomal protein	100305550	EAISGIMTDSK(1)EK					_x000D_
Cellular Component	GO:0005622	4	intracellular	7.81185e-49	A0A0R4J4A7	152	K	Glycine cleavage system H protein	100785811	VKPSDPSELDSLMGPK(1)EYTK					_x000D_
Cellular Component	GO:0005622	4	intracellular	7.81185e-49	A0A0R4J4A7	116	K	Glycine cleavage system H protein	100785811	K(1)LTETPGLVNSSPYEDGWMIK					_x000D_
Cellular Component	GO:0005622	4	intracellular	7.81185e-49	A0A0R4J4A7	136	K	Glycine cleavage system H protein	100785811	LTETPGLVNSSPYEDGWMIK(1)VK					_x000D_
Cellular Component	GO:0005622	4	intracellular	7.81185e-49	A0A0R4J4A7	156	K	Glycine cleavage system H protein	100785811	EYTK(1)FCEEEDASH					_x000D_
Cellular Component	GO:0005622	4	intracellular	7.81185e-49	A0A0R4J4A7	138	K	Glycine cleavage system H protein	100785811	VK(1)PSDPSELDSLMGPK					_x000D_
Cellular Component	GO:0005622	4	intracellular	7.81185e-49	A0A368UIF4	69	K	Protein disulfide isomerase-like protein OS=Glycine max OX=3847 GN=Gm pdis-1b PE=2 SV=1	GLYMA_02G014000	LAPEYEK(1)LGSSFK					_x000D_
Cellular Component	GO:0005622	4	intracellular	7.81185e-49	A0A368UIF4	324	K	Protein disulfide isomerase-like protein OS=Glycine max OX=3847 GN=Gm pdis-1b PE=2 SV=1	GLYMA_02G014000	NYLEK(1)GSDYAK					_x000D_
Cellular Component	GO:0005622	4	intracellular	7.81185e-49	A0A368UIF4	289	K	Protein disulfide isomerase-like protein OS=Glycine max OX=3847 GN=Gm pdis-1b PE=2 SV=1	GLYMA_02G014000	EFVAASDEEK(1)K					_x000D_
Cellular Component	GO:0005622	4	intracellular	7.81185e-49	A0A368UIF4	330	K	Protein disulfide isomerase-like protein OS=Glycine max OX=3847 GN=Gm pdis-1b PE=2 SV=1	GLYMA_02G014000	GSDYAK(1)NEIQR					_x000D_
Cellular Component	GO:0005622	4	intracellular	7.81185e-49	A0A368UIF4	342	K	Protein disulfide isomerase-like protein OS=Glycine max OX=3847 GN=Gm pdis-1b PE=2 SV=1	GLYMA_02G014000	ILDK(1)SISPAK					_x000D_
Cellular Component	GO:0005622	4	intracellular	7.81185e-49	A0A368UIF4	210	K	Protein disulfide isomerase-like protein OS=Glycine max OX=3847 GN=Gm pdis-1b PE=2 SV=1	GLYMA_02G014000	YK(1)DLAEK					_x000D_
Cellular Component	GO:0005622	4	intracellular	7.81185e-49	A0A368UIF4	355	K	Protein disulfide isomerase-like protein OS=Glycine max OX=3847 GN=Gm pdis-1b PE=2 SV=1	GLYMA_02G014000	ADELTLK(1)K					_x000D_
Cellular Component	GO:0005622	4	intracellular	7.81185e-49	I1JBL1	60	K	60S ribosomal protein L22-2 OS=Glycine soja OX=3848 GN=D0Y65_002706 PE=4 SV=1	GLYMA_02G017800	SK(1)ITVTSDSNFSK					_x000D_
Cellular Component	GO:0005622	4	intracellular	7.81185e-49	I1JBL1	98	K	60S ribosomal protein L22-2 OS=Glycine soja OX=3848 GN=D0Y65_002706 PE=4 SV=1	GLYMA_02G017800	VIASNK(1)ER					_x000D_
Cellular Component	GO:0005622	4	intracellular	7.81185e-49	I1JBL1	71	K	60S ribosomal protein L22-2 OS=Glycine soja OX=3848 GN=D0Y65_002706 PE=4 SV=1	GLYMA_02G017800	ITVTSDSNFSK(1)R					_x000D_
Cellular Component	GO:0005622	4	intracellular	7.81185e-49	I1JBL1	75	K	60S ribosomal protein L22-2 OS=Glycine soja OX=3848 GN=D0Y65_002706 PE=4 SV=1	GLYMA_02G017800	YLK(1)YLTK					_x000D_
Cellular Component	GO:0005622	4	intracellular	7.81185e-49	I1JBL1	44	K	60S ribosomal protein L22-2 OS=Glycine soja OX=3848 GN=D0Y65_002706 PE=4 SV=1	GLYMA_02G017800	VGGK(1)AGALGDSITVTR					_x000D_
Cellular Component	GO:0005622	4	intracellular	7.81185e-49	C6TAH8	194	K	Mitochondrial outer membrane protein porin 2 isoform A OS=Glycine soja OX=3848 GN=D0Y65_002031 PE=4 SV=1	100818855	ASYLHHLDLLK(1)K					_x000D_
Cellular Component	GO:0005622	4	intracellular	7.81185e-49	C6TAH8	97	K	Mitochondrial outer membrane protein porin 2 isoform A OS=Glycine soja OX=3848 GN=D0Y65_002031 PE=4 SV=1	100818855	TIASFK(1)LPDYNSGK					_x000D_
Cellular Component	GO:0005622	4	intracellular	7.81185e-49	C6TAH8	264	K	Mitochondrial outer membrane protein porin 2 isoform A OS=Glycine soja OX=3848 GN=D0Y65_002031 PE=4 SV=1	100818855	ALDK(1)NPR					_x000D_
Cellular Component	GO:0005622	4	intracellular	7.81185e-49	C6TAH8	236	K	Mitochondrial outer membrane protein porin 2 isoform A OS=Glycine soja OX=3848 GN=D0Y65_002031 PE=4 SV=1	100818855	LNNHGK(1)LGALLQHEIIPK					_x000D_
Cellular Component	GO:0005622	4	intracellular	7.81185e-49	I1L7P7	12	K	Cytochrome c oxidase subunit 5C	100500524	IAHATLK(1)GPSVVK					_x000D_
Cellular Component	GO:0005622	4	intracellular	7.81185e-49	I1K4T5	86	K	Small nuclear ribonucleoprotein Sm D3	100305856	NAPMFK(1)R					_x000D_
Cellular Component	GO:0005622	4	intracellular	7.81185e-49	I1MER5	98	K	"50S ribosomal protein L34, chloroplastic OS=Glycine soja OX=3848 GN=D0Y65_040304 PE=3 SV=1"	GLYMA_15G082000	AALCLTK(1)R					_x000D_
Cellular Component	GO:0005622	4	intracellular	7.81185e-49	K7L353	59	K	40S ribosomal protein S17-4 OS=Glycine soja OX=3848 GN=D0Y65_018624 PE=3 SV=1	GLYMA_07G219500	IAGFSTHLMK(1)R					_x000D_
Cellular Component	GO:0005622	4	intracellular	7.81185e-49	K7L353	63	K	40S ribosomal protein S17-4 OS=Glycine soja OX=3848 GN=D0Y65_018624 PE=3 SV=1	GLYMA_07G219500	IQK(1)GPVR					_x000D_
Cellular Component	GO:0005622	4	intracellular	7.81185e-49	K7L353	72	K	40S ribosomal protein S17-4 OS=Glycine soja OX=3848 GN=D0Y65_018624 PE=3 SV=1	GLYMA_07G219500	GISLK(1)LQEEER					_x000D_
Cellular Component	GO:0005622	4	intracellular	7.81185e-49	K7L353	49	K	40S ribosomal protein S17-4 OS=Glycine soja OX=3848 GN=D0Y65_018624 PE=3 SV=1	GLYMA_07G219500	NK(1)IAGFSTHLMK					_x000D_
Cellular Component	GO:0005622	4	intracellular	7.81185e-49	K7L353	44	K	40S ribosomal protein S17-4 OS=Glycine soja OX=3848 GN=D0Y65_018624 PE=3 SV=1	GLYMA_07G219500	LLEEVAIIPSK(1)R					_x000D_
Cellular Component	GO:0005622	4	intracellular	7.81185e-49	I1M229	413	K	Eukaryotic translation initiation factor 3 subunit D OS=Glycine max OX=3847 GN=100802805 PE=3 SV=1	100802805	GAVLATELK(1)NNANK					_x000D_
Cellular Component	GO:0005622	4	intracellular	7.81185e-49	I1LJ94	80	K	V-type proton ATPase subunit a	100783125	FFK(1)EQMLK					_x000D_
Cellular Component	GO:0005622	4	intracellular	7.81185e-49	C6SVR2	109	K	60S ribosomal protein L31 OS=Glycine soja OX=3848 GN=D0Y65_017696 PE=4 SV=1	100810835	DELK(1)GLGTK					_x000D_
Cellular Component	GO:0005622	4	intracellular	7.81185e-49	C6SVR2	59	K	60S ribosomal protein L31 OS=Glycine soja OX=3848 GN=D0Y65_017696 PE=4 SV=1	100810835	VDVK(1)LNK					_x000D_
Cellular Component	GO:0005622	4	intracellular	7.81185e-49	C6SVR2	23	K	60S ribosomal protein L31 OS=Glycine soja OX=3848 GN=D0Y65_017696 PE=4 SV=1	100810835	EYTINLHK(1)R					_x000D_
Cellular Component	GO:0005622	4	intracellular	7.81185e-49	C6SVR2	62	K	60S ribosomal protein L31 OS=Glycine soja OX=3848 GN=D0Y65_017696 PE=4 SV=1	100810835	LNK(1)FVWSQGIR					_x000D_
Cellular Component	GO:0005622	4	intracellular	7.81185e-49	C6SVR2	47	K	60S ribosomal protein L31 OS=Glycine soja OX=3848 GN=D0Y65_017696 PE=4 SV=1	100810835	FAQK(1)AMGTNDVR					_x000D_
Cellular Component	GO:0005622	4	intracellular	7.81185e-49	I1KB88	158	K	GATA-N domain-containing protein	100783000	YVHVACLEK(1)ANAGNFFTR					_x000D_
Cellular Component	GO:0005622	4	intracellular	7.81185e-49	I1J9E4	51	K	KOW domain-containing protein	100819391	K(1)DDEVQVVR					_x000D_
Cellular Component	GO:0005622	4	intracellular	7.81185e-49	A0A0R0JMM2	59	K	EF1_GNE domain-containing protein	100777627	WYK(1)HIDALLR					_x000D_
Cellular Component	GO:0005622	4	intracellular	7.81185e-49	A0A0R0JMM2	16	K	EF1_GNE domain-containing protein	100777627	K(1)LDEYLLPR					_x000D_
Cellular Component	GO:0005622	4	intracellular	7.81185e-49	I1NBI4	384	K	AA_TRNA_LIGASE_II domain-containing protein	100782067	IEIGPK(1)DLANK					_x000D_
Cellular Component	GO:0005622	4	intracellular	7.81185e-49	I1NBI4	28	K	AA_TRNA_LIGASE_II domain-containing protein	100782067	K(1)ETGLGLTHR					_x000D_
Cellular Component	GO:0005622	4	intracellular	7.81185e-49	I1NBI4	389	K	AA_TRNA_LIGASE_II domain-containing protein	100782067	DLANK(1)QVR					_x000D_
Cellular Component	GO:0005622	4	intracellular	7.81185e-49	I1LBM9	63	K	H15 domain-containing protein	100785055	K(1)LVLVHLK					_x000D_
Cellular Component	GO:0005622	4	intracellular	7.81185e-49	I1LBM9	91	K	H15 domain-containing protein	100785055	LAPTK(1)PAPVK					_x000D_
Cellular Component	GO:0005622	4	intracellular	7.81185e-49	I1LBM9	86	K	H15 domain-containing protein	100785055	NSFK(1)LAPTK					_x000D_
Cellular Component	GO:0005622	4	intracellular	7.81185e-49	I1LBM9	96	K	H15 domain-containing protein	100785055	LAPTKPAPVK(1)AAAPK					_x000D_
Cellular Component	GO:0005622	4	intracellular	7.81185e-49	I1LXN6	319	K	"Tryptophan--tRNA ligase, cytoplasmic OS=Glycine soja OX=3848 GN=D0Y65_035461 PE=3 SV=1"	100798713	HAFSGGQDSIEK(1)HR					_x000D_
Cellular Component	GO:0005622	4	intracellular	7.81185e-49	I1LIV8	119	K	Ribosomal_L7Ae domain-containing protein	100792324	AQAEAEGK(1)TVEAK					_x000D_
Cellular Component	GO:0005622	4	intracellular	7.81185e-49	I1LIV8	205	K	Ribosomal_L7Ae domain-containing protein	100792324	NEDK(1)LEFSR					_x000D_
Cellular Component	GO:0005622	4	intracellular	7.81185e-49	I1LIV8	124	K	Ribosomal_L7Ae domain-containing protein	100792324	TVEAK(0.969)K(0.031)PIVVK					_x000D_
Cellular Component	GO:0005622	4	intracellular	7.81185e-49	I1LIV8	28	K	Ribosomal_L7Ae domain-containing protein	100792324	VTNPLFEK(1)RPK					_x000D_
Cellular Component	GO:0005622	4	intracellular	7.81185e-49	I1LIV8	83	K	Ribosomal_L7Ae domain-containing protein	100792324	TLDK(1)NLATSLFK					_x000D_
Cellular Component	GO:0005622	4	intracellular	7.81185e-49	I1LIV8	95	K	Ribosomal_L7Ae domain-containing protein	100792324	LLLK(1)YRPEDK					_x000D_
Cellular Component	GO:0005622	4	intracellular	7.81185e-49	I1LIV8	15	K	Ribosomal_L7Ae domain-containing protein	100792324	APALAAK(1)K					_x000D_
Cellular Component	GO:0005622	4	intracellular	7.81185e-49	I1NDM7	99	K	SET domain-containing protein	100801721	NEVVLQVPK(1)R					_x000D_
Cellular Component	GO:0005622	4	intracellular	7.81185e-49	I1NDM7	423	K	SET domain-containing protein	100801721	EAK(1)LDSR					_x000D_
Cellular Component	GO:0005622	4	intracellular	7.81185e-49	I1LUB3	133	K	Cytochrome b6-f complex iron-sulfur subunit	GLYMA_12G199400	TLAQGLK(1)GDPTYLVVEK					_x000D_
Cellular Component	GO:0005622	4	intracellular	7.81185e-49	I1LUB3	143	K	Cytochrome b6-f complex iron-sulfur subunit	GLYMA_12G199400	GDPTYLVVEK(1)DR					_x000D_
Cellular Component	GO:0005622	4	intracellular	7.81185e-49	Q01915	384	K	"ATP synthase subunit alpha, mitochondrial"	ATPA	VGSAAQLK(1)AMK					_x000D_
Cellular Component	GO:0005622	4	intracellular	7.81185e-49	Q01915	189	K	"ATP synthase subunit alpha, mitochondrial"	ATPA	TAIAIDTILNQK(1)QMNSR					_x000D_
Cellular Component	GO:0005622	4	intracellular	7.81185e-49	Q01915	142	K	"ATP synthase subunit alpha, mitochondrial"	ATPA	K(1)SVHEPMQTGLK					_x000D_
Cellular Component	GO:0005622	4	intracellular	7.81185e-49	Q01915	134	K	"ATP synthase subunit alpha, mitochondrial"	ATPA	VEVK(1)APGIIER					_x000D_
Cellular Component	GO:0005622	4	intracellular	7.81185e-49	Q01915	497	K	"ATP synthase subunit alpha, mitochondrial"	ATPA	KIELEK(1)FLK					_x000D_
Cellular Component	GO:0005622	4	intracellular	7.81185e-49	Q01915	153	K	"ATP synthase subunit alpha, mitochondrial"	ATPA	SVHEPMQTGLK(1)AVDSLVPIGR					_x000D_
Cellular Component	GO:0005622	4	intracellular	7.81185e-49	Q01915	103	K	"ATP synthase subunit alpha, mitochondrial"	ATPA	TGSIVDVPAGK(1)AMLGR					_x000D_
Cellular Component	GO:0005622	4	intracellular	7.81185e-49	Q01915	177	K	"ATP synthase subunit alpha, mitochondrial"	ATPA	QTGK(1)TAIAIDTILNQK					_x000D_
Cellular Component	GO:0005622	4	intracellular	7.81185e-49	Q01915	432	K	"ATP synthase subunit alpha, mitochondrial"	ATPA	LTEVLK(1)QPQYAPLPIEK					_x000D_
Cellular Component	GO:0005622	4	intracellular	7.81185e-49	C6SZ77	130	K	Histone H2A	100499998	SLINK(1)SSK					_x000D_
Cellular Component	GO:0005622	4	intracellular	7.81185e-49	C6SZ77	21	K	Histone H2A	100499998	TSAANK(0.176)DK(0.831)DK(0.993)K					_x000D_
Cellular Component	GO:0005622	4	intracellular	7.81185e-49	C6SZ77	111	K	Histone H2A	100499998	GDEELDTLIK(1)GTIAGGGVIPHIHK					_x000D_
Cellular Component	GO:0005622	4	intracellular	7.81185e-49	C6SZ77	13	K	Histone H2A	100499998	GLITGK(1)TSAANK					_x000D_
Cellular Component	GO:0005622	4	intracellular	7.81185e-49	C6SZ77	23	K	Histone H2A	100499998	TSAANK(0.176)DK(0.831)DK(0.993)K					_x000D_
Cellular Component	GO:0005622	4	intracellular	7.81185e-49	I1J9L7	67	K	"50S ribosomal protein L11, chloroplastic OS=Glycine soja OX=3848 GN=D0Y65_002103 PE=3 SV=1"	GLYMA_01G201000	K(1)VVGIIK					_x000D_
Cellular Component	GO:0005622	4	intracellular	7.81185e-49	I1J9L7	162	K	"50S ribosomal protein L11, chloroplastic OS=Glycine soja OX=3848 GN=D0Y65_002103 PE=3 SV=1"	GLYMA_01G201000	AEMVGK(1)VTIDQLR					_x000D_
Cellular Component	GO:0005622	4	intracellular	7.81185e-49	I1J9L7	156	K	"50S ribosomal protein L11, chloroplastic OS=Glycine soja OX=3848 GN=D0Y65_002103 PE=3 SV=1"	GLYMA_01G201000	DPK(1)AEMVGK					_x000D_
Cellular Component	GO:0005622	4	intracellular	7.81185e-49	I1J9L7	210	K	"50S ribosomal protein L11, chloroplastic OS=Glycine soja OX=3848 GN=D0Y65_002103 PE=3 SV=1"	GLYMA_01G201000	IIAGTAANMGIVVDPPVLEPK(1)QK					_x000D_
Cellular Component	GO:0005622	4	intracellular	7.81185e-49	I1J9L7	144	K	"50S ribosomal protein L11, chloroplastic OS=Glycine soja OX=3848 GN=D0Y65_002103 PE=3 SV=1"	GLYMA_01G201000	TPPASVLLLK(1)AAGVEK					_x000D_
Cellular Component	GO:0005622	4	intracellular	7.81185e-49	I1J9L7	80	K	"50S ribosomal protein L11, chloroplastic OS=Glycine soja OX=3848 GN=D0Y65_002103 PE=3 SV=1"	GLYMA_01G201000	LALEAGK(1)ATPAPPVGPALGSK					_x000D_
Cellular Component	GO:0005622	4	intracellular	7.81185e-49	I1J9L7	175	K	"50S ribosomal protein L11, chloroplastic OS=Glycine soja OX=3848 GN=D0Y65_002103 PE=3 SV=1"	GLYMA_01G201000	TIAAEK(1)LPDLNCSSIESAMR					_x000D_
Cellular Component	GO:0005622	4	intracellular	7.81185e-49	I1KXU2	36	K	60S ribosomal protein L34 OS=Glycine soja OX=3848 GN=D0Y65_022109 PE=4 SV=1	GLYMA_08G301300	LVYQTTK(1)K					_x000D_
Cellular Component	GO:0005622	4	intracellular	7.81185e-49	I1KXU2	101	K	60S ribosomal protein L34 OS=Glycine soja OX=3848 GN=D0Y65_022109 PE=4 SV=1	GLYMA_08G301300	AFLVEEQK(1)IVK					_x000D_
Cellular Component	GO:0005622	4	intracellular	7.81185e-49	I1KXU2	29	K	60S ribosomal protein L34 OS=Glycine soja OX=3848 GN=D0Y65_022109 PE=4 SV=1	GLYMA_08G301300	TPGGK(1)LVYQTTK					_x000D_
Cellular Component	GO:0005622	4	intracellular	7.81185e-49	C6TLT3	41	K	40S ribosomal protein S3a	100808747	APSLFQVK(1)NIGK					_x000D_
Cellular Component	GO:0005622	4	intracellular	7.81185e-49	I1MKC6	356	K	Pyruvate dehydrogenase E1 component subunit alpha	100811207	DPITALK(1)K					_x000D_
Cellular Component	GO:0005622	4	intracellular	7.81185e-49	I1MKC6	136	K	Pyruvate dehydrogenase E1 component subunit alpha	100811207	K(1)EDSVVSTYR					_x000D_
Cellular Component	GO:0005622	4	intracellular	7.81185e-49	I1MKC6	279	K	Pyruvate dehydrogenase E1 component subunit alpha	100811207	ATSDPQIWK(1)K					_x000D_
Cellular Component	GO:0005622	4	intracellular	7.81185e-49	I1M4K9	541	K	Protein disulfide-isomerase	100804924	LQKPTSTSESDSK(1)GSSDAK					_x000D_
Cellular Component	GO:0005622	4	intracellular	7.81185e-49	I1L1X6	115	K	"50S ribosomal protein L18, chloroplastic OS=Glycine soja OX=3848 GN=D0Y65_023492 PE=3 SV=1"	GLYMA_09G077600	TVAEEFNYSAGPTLEVAK(1)R					_x000D_
Cellular Component	GO:0005622	4	intracellular	7.81185e-49	I1ND31	223	K	Semialdhyde_dh domain-containing protein	100801527	NIIIDAK(1)SGVSGAGR					_x000D_
Cellular Component	GO:0005622	4	intracellular	7.81185e-49	I1KJI9	53	K	Protein mago nashi-like 2 isoform A OS=Glycine soja OX=3848 GN=D0Y65_017576 PE=4 SV=1	GLYMA_07G115700	K(1)EVYLTPAVLR					_x000D_
Cellular Component	GO:0005622	4	intracellular	7.81185e-49	I1N783	167	K	Proteasome subunit alpha type	GLYMA_19G072100	YFGAAIGK(1)GR					_x000D_
Cellular Component	GO:0005622	4	intracellular	7.81185e-49	C6SVF1	22	K	Actin depolymerizing factor 1	ADF1	FLELK(1)AK					_x000D_
Cellular Component	GO:0005622	4	intracellular	7.81185e-49	I1N5M5	157	K	"50S ribosomal protein L22, chloroplastic OS=Glycine soja OX=3848 GN=D0Y65_050022 PE=3 SV=1"	GLYMA_19G001100	AEVNEGK(1)TMK					_x000D_
Cellular Component	GO:0005622	4	intracellular	7.81185e-49	I1N5M5	150	K	"50S ribosomal protein L22, chloroplastic OS=Glycine soja OX=3848 GN=D0Y65_050022 PE=3 SV=1"	GLYMA_19G001100	GSLVISK(1)AEVNEGK					_x000D_
Cellular Component	GO:0005622	4	intracellular	7.81185e-49	I1LKZ0	182	K	RIBOSOMAL_L9 domain-containing protein	GLYMA_11G192500	ETGEYIAELK(1)LHPEVTAR					_x000D_
Cellular Component	GO:0005622	4	intracellular	7.81185e-49	I1LKZ0	64	K	RIBOSOMAL_L9 domain-containing protein	GLYMA_11G192500	EDVAYVGK(1)QGQLLDVK					_x000D_
Cellular Component	GO:0005622	4	intracellular	7.81185e-49	I1MNK0	128	K	"Oxygen-evolving enhancer protein 1, chloroplastic OS=Glycine soja OX=3848 GN=D0Y65_043701 PE=4 SV=1"	100792252	PGK(1)YNAK					_x000D_
Cellular Component	GO:0005622	4	intracellular	7.81185e-49	I1MNK0	104	K	"Oxygen-evolving enhancer protein 1, chloroplastic OS=Glycine soja OX=3848 GN=D0Y65_043701 PE=4 SV=1"	100792252	TYLEVK(1)GTGTANQCPTIDGGLDSFAFKPGK					_x000D_
Cellular Component	GO:0005622	4	intracellular	7.81185e-49	I1MNK0	125	K	"Oxygen-evolving enhancer protein 1, chloroplastic OS=Glycine soja OX=3848 GN=D0Y65_043701 PE=4 SV=1"	100792252	GTGTANQCPTIDGGLDSFAFK(1)PGK					_x000D_
Cellular Component	GO:0005622	4	intracellular	7.81185e-49	I1MNK0	144	K	"Oxygen-evolving enhancer protein 1, chloroplastic OS=Glycine soja OX=3848 GN=D0Y65_043701 PE=4 SV=1"	100792252	LCLEPTSFTVK(1)AEGVAK					_x000D_
Cellular Component	GO:0005622	4	intracellular	7.81185e-49	I1MNK0	160	K	"Oxygen-evolving enhancer protein 1, chloroplastic OS=Glycine soja OX=3848 GN=D0Y65_043701 PE=4 SV=1"	100792252	NAPLEFQNTK(1)LMTR					_x000D_
Cellular Component	GO:0005622	4	intracellular	7.81185e-49	I1MNK0	133	K	"Oxygen-evolving enhancer protein 1, chloroplastic OS=Glycine soja OX=3848 GN=D0Y65_043701 PE=4 SV=1"	100792252	K(1)LCLEPTSFTVK					_x000D_
Cellular Component	GO:0005622	4	intracellular	7.81185e-49	I1MNK0	150	K	"Oxygen-evolving enhancer protein 1, chloroplastic OS=Glycine soja OX=3848 GN=D0Y65_043701 PE=4 SV=1"	100792252	AEGVAK(1)NAPLEFQNTK					_x000D_
Cellular Component	GO:0005622	4	intracellular	7.81185e-49	I1K0K6	572	K	"Elongation factor G-2, chloroplastic"	fusA2	ESISK(1)TAEVK					_x000D_
Cellular Component	GO:0005622	4	intracellular	7.81185e-49	I1K0K6	613	K	"Elongation factor G-2, chloroplastic"	fusA2	SEIK(1)GGAVPK					_x000D_
Cellular Component	GO:0005622	4	intracellular	7.81185e-49	I1K0K6	582	K	"Elongation factor G-2, chloroplastic"	fusA2	K(1)QSGGQGQFADITVR					_x000D_
Cellular Component	GO:0005622	4	intracellular	7.81185e-49	I1K0K6	418	K	"Elongation factor G-2, chloroplastic"	fusA2	VYAGK(1)LSAGSYVLNANK					_x000D_
Cellular Component	GO:0005622	4	intracellular	7.81185e-49	I1K0K6	720	K	"Elongation factor G-2, chloroplastic"	fusA2	GQINSFGDK(1)PGGLK					_x000D_
Cellular Component	GO:0005622	4	intracellular	7.81185e-49	I1K0K6	506	K	"Elongation factor G-2, chloroplastic"	fusA2	ADVDK(1)MATGLIK					_x000D_
Cellular Component	GO:0005622	4	intracellular	7.81185e-49	I1K0K6	219	K	"Elongation factor G-2, chloroplastic"	fusA2	ICFVNK(1)MDR					_x000D_
Cellular Component	GO:0005622	4	intracellular	7.81185e-49	I1K0K6	619	K	"Elongation factor G-2, chloroplastic"	fusA2	GGAVPK(1)EYIPGVMK					_x000D_
Cellular Component	GO:0005622	4	intracellular	7.81185e-49	I1K0K6	499	K	"Elongation factor G-2, chloroplastic"	fusA2	VAIEPK(1)TK					_x000D_
Cellular Component	GO:0005622	4	intracellular	7.81185e-49	I1K0K6	106	K	"Elongation factor G-2, chloroplastic"	fusA2	NIGIMAHIDAGK(1)TTTTER					_x000D_
Cellular Component	GO:0005622	4	intracellular	7.81185e-49	I1N7G4	156	K	CYTOSOL_AP domain-containing protein	100808230	IASGLGFK(1)R					_x000D_
Cellular Component	GO:0005622	4	intracellular	7.81185e-49	I1N7G4	310	K	CYTOSOL_AP domain-containing protein	100808230	ILDAEQCK(1)ELK					_x000D_
Cellular Component	GO:0005622	4	intracellular	7.81185e-49	I1N7G4	207	K	CYTOSOL_AP domain-containing protein	100808230	SAQAGHVAVALASPDALSTESK(1)PK					_x000D_
Cellular Component	GO:0005622	4	intracellular	7.81185e-49	I1N7G4	500	K	CYTOSOL_AP domain-containing protein	100808230	EVFDASEASGEK(1)LWR					_x000D_
Cellular Component	GO:0005622	4	intracellular	7.81185e-49	I1MHM0	117	K	"50S ribosomal protein L18, chloroplastic OS=Glycine soja OX=3848 GN=D0Y65_041314 PE=3 SV=1"	100778569	TVADEFNYSAGPTVEVAK(1)R					_x000D_
Cellular Component	GO:0005622	4	intracellular	7.81185e-49	I1LW56	266	K	M20_dimer domain-containing protein	100817383	ESQFDVVK(1)AGK					_x000D_
Cellular Component	GO:0005622	4	intracellular	7.81185e-49	I1LW56	157	K	M20_dimer domain-containing protein	100817383	NLK(1)SQSFTPHR					_x000D_
Cellular Component	GO:0005622	4	intracellular	7.81185e-49	P25698	427	K	Elongation factor 1-alpha	TEFS1	QTVAVGVIK(1)NVEK					_x000D_
Cellular Component	GO:0005622	4	intracellular	7.81185e-49	P25698	318	K	Elongation factor 1-alpha	TEFS1	GYVASNSK(1)DDPAK					_x000D_
Cellular Component	GO:0005622	4	intracellular	7.81185e-49	I1NAI7	204	K	Enolase isoform A OS=Glycine soja OX=3848 GN=D0Y65_051937 PE=3 SV=1	GLYMA_19G190900	K(1)YGQDAINVGDEGGFAPNIQENK					_x000D_
Cellular Component	GO:0005622	4	intracellular	7.81185e-49	I1NAI7	132	K	Enolase isoform A OS=Glycine soja OX=3848 GN=D0Y65_051937 PE=3 SV=1	GLYMA_19G190900	AGASVLK(1)IPLYK					_x000D_
Cellular Component	GO:0005622	4	intracellular	7.81185e-49	I1NAI7	146	K	Enolase isoform A OS=Glycine soja OX=3848 GN=D0Y65_051937 PE=3 SV=1	GLYMA_19G190900	HIANIAGNK(1)K					_x000D_
Cellular Component	GO:0005622	4	intracellular	7.81185e-49	I1NAI7	284	K	Enolase isoform A OS=Glycine soja OX=3848 GN=D0Y65_051937 PE=3 SV=1	GLYMA_19G190900	ISGDALK(1)DLYK					_x000D_
Cellular Component	GO:0005622	4	intracellular	7.81185e-49	I1NAI7	65	K	Enolase isoform A OS=Glycine soja OX=3848 GN=D0Y65_051937 PE=3 SV=1	GLYMA_19G190900	GVSK(1)AVDNVNTVIGPALIGK					_x000D_
Cellular Component	GO:0005622	4	intracellular	7.81185e-49	I1NAI7	268	K	Enolase isoform A OS=Glycine soja OX=3848 GN=D0Y65_051937 PE=3 SV=1	GLYMA_19G190900	TYDLNFK(1)EDNNDGSQR					_x000D_
Cellular Component	GO:0005622	4	intracellular	7.81185e-49	I1LBD0	11	K	AA_TRNA_LIGASE_II domain-containing protein	100806082	EEK(1)GHNPELIR					_x000D_
Cellular Component	GO:0005622	4	intracellular	7.81185e-49	I1LBD0	157	K	AA_TRNA_LIGASE_II domain-containing protein	100806082	K(1)GADVAGGR					_x000D_
Cellular Component	GO:0005622	4	intracellular	7.81185e-49	P19948	39	K	"50S ribosomal protein L20, chloroplastic"	rpl20	TITQQK(1)IK					_x000D_
Cellular Component	GO:0005622	4	intracellular	7.81185e-49	P19948	41	K	"50S ribosomal protein L20, chloroplastic"	rpl20	IK(1)ALVSAHR					_x000D_
Cellular Component	GO:0005622	4	intracellular	7.81185e-49	Q1W376	212	K	Phosphomannomutase	---	TYK(1)GGNDHEIYESER					_x000D_
Cellular Component	GO:0005622	4	intracellular	7.81185e-49	C6SYS4	140	K	Ribosomal_S10 domain-containing protein	100306286	TTNAK(1)TMGPVPLPTK					_x000D_
Cellular Component	GO:0005622	4	intracellular	7.81185e-49	C6SYS4	150	K	Ribosomal_S10 domain-containing protein	100306286	TMGPVPLPTK(1)K					_x000D_
Cellular Component	GO:0005622	4	intracellular	7.81185e-49	I1JXC1	269	K	Elongation factor Tu	100805960	RGDNEWVDK(1)IYK					_x000D_
Cellular Component	GO:0005622	4	intracellular	7.81185e-49	I1JXC1	81	K	Elongation factor Tu	100805960	K(1)PHVNIGTIGHVDHGK					_x000D_
Cellular Component	GO:0005622	4	intracellular	7.81185e-49	I1JXC1	365	K	Elongation factor Tu	100805960	GVQK(1)TDIQR					_x000D_
Cellular Component	GO:0005622	4	intracellular	7.81185e-49	I1JXC1	385	K	Elongation factor Tu	100805960	PGTITPHTK(1)FSAIVYVLK					_x000D_
Cellular Component	GO:0005622	4	intracellular	7.81185e-49	I1JXC1	117	K	Elongation factor Tu	100805960	K(1)YDEIDAAPEER					_x000D_
Cellular Component	GO:0005622	4	intracellular	7.81185e-49	I1JXC1	394	K	Elongation factor Tu	100805960	FSAIVYVLK(1)K					_x000D_
Cellular Component	GO:0005622	4	intracellular	7.81185e-49	I1JXC1	422	K	Elongation factor Tu	100805960	TTDVTGK(1)VTAITNDRDEESQMVMPGDR					_x000D_
Cellular Component	GO:0005622	4	intracellular	7.81185e-49	I1NGD3	72	K	Photosystem I subunit PsaD OS=Glycine max OX=3847 GN=psaD PE=1 SV=1	100800992	K(1)EQCLALGTR					_x000D_
Cellular Component	GO:0005622	4	intracellular	7.81185e-49	I1NGD3	139	K	Photosystem I subunit PsaD OS=Glycine max OX=3847 GN=psaD PE=1 SV=1	100800992	NVSPIEVK(1)FTGK					_x000D_
Cellular Component	GO:0005622	4	intracellular	7.81185e-49	I1NGD3	114	K	Photosystem I subunit PsaD OS=Glycine max OX=3847 GN=psaD PE=1 SV=1	100800992	DGVYPEK(1)VNAGR					_x000D_
Cellular Component	GO:0005622	4	intracellular	7.81185e-49	I1NGD3	68	K	Photosystem I subunit PsaD OS=Glycine max OX=3847 GN=psaD PE=1 SV=1	100800992	EGPNLLK(1)LAR					_x000D_
Cellular Component	GO:0005622	4	intracellular	7.81185e-49	I1NGD3	31	K	Photosystem I subunit PsaD OS=Glycine max OX=3847 GN=psaD PE=1 SV=1	100800992	K(1)AQVEEFYVITWDSPK					_x000D_
Cellular Component	GO:0005622	4	intracellular	7.81185e-49	I1NGD3	143	K	Photosystem I subunit PsaD OS=Glycine max OX=3847 GN=psaD PE=1 SV=1	100800992	FTGK(1)QPYDL					_x000D_
Cellular Component	GO:0005622	4	intracellular	7.81185e-49	I1NGD3	107	K	Photosystem I subunit PsaD OS=Glycine max OX=3847 GN=psaD PE=1 SV=1	100800992	VFPNGEVQYLHPK(1)DGVYPEK					_x000D_
Cellular Component	GO:0005622	4	intracellular	7.81185e-49	I1LGU3	138	K	"50S ribosomal protein L19, chloroplastic isoform B OS=Glycine soja OX=3848 GN=D0Y65_028893 PE=4 SV=1"	100305649	LEVPENK(1)R					_x000D_
Cellular Component	GO:0005622	4	intracellular	7.81185e-49	I1LGU3	115	K	"50S ribosomal protein L19, chloroplastic isoform B OS=Glycine soja OX=3848 GN=D0Y65_028893 PE=4 SV=1"	100305649	AIEASEK(1)QRPTPDIR					_x000D_
Cellular Component	GO:0005622	4	intracellular	7.81185e-49	I1M091	243	K	S5 DRBM domain-containing protein	GLYMA_13G177900	ADGDYGAAK(1)VMLR					_x000D_
Cellular Component	GO:0005622	4	intracellular	7.81185e-49	I1M091	152	K	S5 DRBM domain-containing protein	GLYMA_13G177900	ETGFGSGAK(1)K					_x000D_
Cellular Component	GO:0005622	4	intracellular	7.81185e-49	I1M091	191	K	S5 DRBM domain-containing protein	GLYMA_13G177900	AVVVVGDK(1)K					_x000D_
Cellular Component	GO:0005622	4	intracellular	7.81185e-49	I1M091	203	K	S5 DRBM domain-containing protein	GLYMA_13G177900	AK(1)EVIAAVQK					_x000D_
Cellular Component	GO:0005622	4	intracellular	7.81185e-49	I1M091	296	K	S5 DRBM domain-containing protein	GLYMA_13G177900	ATVAAVQK(1)MK					_x000D_
Cellular Component	GO:0005622	4	intracellular	7.81185e-49	I1M091	227	K	S5 DRBM domain-containing protein	GLYMA_13G177900	VPMTK(1)YSTFPHR					_x000D_
Cellular Component	GO:0005622	4	intracellular	7.81185e-49	I1M091	211	K	S5 DRBM domain-containing protein	GLYMA_13G177900	EVIAAVQK(1)SAVNAR					_x000D_
Cellular Component	GO:0005622	4	intracellular	7.81185e-49	I1MPJ4	386	K	AA_TRNA_LIGASE_II domain-containing protein	100788013	VK(1)LDDSDQR					_x000D_
Cellular Component	GO:0005622	4	intracellular	7.81185e-49	I1MPJ4	491	K	AA_TRNA_LIGASE_II domain-containing protein	100788013	AAISQGK(1)WAR					_x000D_
Cellular Component	GO:0005622	4	intracellular	7.81185e-49	A0A0R0J3D8	173	K	40S ribosomal protein SA	548014	YVDIGIPANNK(1)GK					_x000D_
Cellular Component	GO:0005622	4	intracellular	7.81185e-49	A0A0R0J3D8	142	K	40S ribosomal protein SA	548014	TDHQPIK(1)EAALGNIPTIAFCDTDSPMR					_x000D_
Cellular Component	GO:0005622	4	intracellular	7.81185e-49	A0A0R0J3D8	96	K	40S ribosomal protein SA	548014	AVLK(1)FAQYTGAHAIAGR					_x000D_
Cellular Component	GO:0005622	4	intracellular	7.81185e-49	I1MCE2	71	K	Signal recognition particle 54 kDa protein	100815799	NIVNLDDLAAGHNK(1)R					_x000D_
Cellular Component	GO:0005622	4	intracellular	7.81185e-49	I1JHJ8	824	K	"Protein TIC110, chloroplastic OS=Glycine soja OX=3848 GN=D0Y65_004847 PE=4 SV=1"	100810328	LNMK(1)QIR					_x000D_
Cellular Component	GO:0005622	4	intracellular	7.81185e-49	I1JHJ8	595	K	"Protein TIC110, chloroplastic OS=Glycine soja OX=3848 GN=D0Y65_004847 PE=4 SV=1"	100810328	K(1)IFINYIK					_x000D_
Cellular Component	GO:0005622	4	intracellular	7.81185e-49	I1JHJ8	553	K	"Protein TIC110, chloroplastic OS=Glycine soja OX=3848 GN=D0Y65_004847 PE=4 SV=1"	100810328	VVK(1)EAIASGVDGYDAEIQK					_x000D_
Cellular Component	GO:0005622	4	intracellular	7.81185e-49	I1JHJ8	801	K	"Protein TIC110, chloroplastic OS=Glycine soja OX=3848 GN=D0Y65_004847 PE=4 SV=1"	100810328	IIK(1)SITTTK					_x000D_
Cellular Component	GO:0005622	4	intracellular	7.81185e-49	I1JHJ8	441	K	"Protein TIC110, chloroplastic OS=Glycine soja OX=3848 GN=D0Y65_004847 PE=4 SV=1"	100810328	NIFGLGK(1)R					_x000D_
Cellular Component	GO:0005622	4	intracellular	7.81185e-49	I1JHJ8	726	K	"Protein TIC110, chloroplastic OS=Glycine soja OX=3848 GN=D0Y65_004847 PE=4 SV=1"	100810328	VPFGAQITTK(1)K					_x000D_
Cellular Component	GO:0005622	4	intracellular	7.81185e-49	I1JHJ8	881	K	"Protein TIC110, chloroplastic OS=Glycine soja OX=3848 GN=D0Y65_004847 PE=4 SV=1"	100810328	IPSDLNINK(1)EK					_x000D_
Cellular Component	GO:0005622	4	intracellular	7.81185e-49	I1JHJ8	308	K	"Protein TIC110, chloroplastic OS=Glycine soja OX=3848 GN=D0Y65_004847 PE=4 SV=1"	100810328	K(1)EQQLCR					_x000D_
Cellular Component	GO:0005622	4	intracellular	7.81185e-49	I1JHJ8	302	K	"Protein TIC110, chloroplastic OS=Glycine soja OX=3848 GN=D0Y65_004847 PE=4 SV=1"	100810328	DIDAEK(1)LVALR					_x000D_
Cellular Component	GO:0005622	4	intracellular	7.81185e-49	I1JHJ8	602	K	"Protein TIC110, chloroplastic OS=Glycine soja OX=3848 GN=D0Y65_004847 PE=4 SV=1"	100810328	IFINYIK(1)R					_x000D_
Cellular Component	GO:0005622	4	intracellular	7.81185e-49	I1JHJ8	893	K	"Protein TIC110, chloroplastic OS=Glycine soja OX=3848 GN=D0Y65_004847 PE=4 SV=1"	100810328	GVVHELAK(1)GR					_x000D_
Cellular Component	GO:0005622	4	intracellular	7.81185e-49	I1JHJ8	678	K	"Protein TIC110, chloroplastic OS=Glycine soja OX=3848 GN=D0Y65_004847 PE=4 SV=1"	100810328	ELTEK(0.997)LGK(0.003)PGQTEITLK					_x000D_
Cellular Component	GO:0005622	4	intracellular	7.81185e-49	I1JHJ8	798	K	"Protein TIC110, chloroplastic OS=Glycine soja OX=3848 GN=D0Y65_004847 PE=4 SV=1"	100810328	QVGLPQEYAQK(1)IIK					_x000D_
Cellular Component	GO:0005622	4	intracellular	7.81185e-49	I1JHJ8	157	K	"Protein TIC110, chloroplastic OS=Glycine soja OX=3848 GN=D0Y65_004847 PE=4 SV=1"	100810328	EEIEAIASK(1)YGVSK					_x000D_
Cellular Component	GO:0005622	4	intracellular	7.81185e-49	I1JHJ8	290	K	"Protein TIC110, chloroplastic OS=Glycine soja OX=3848 GN=D0Y65_004847 PE=4 SV=1"	100810328	LFASK(1)LK					_x000D_
Cellular Component	GO:0005622	4	intracellular	7.81185e-49	I1NI77	81	K	Ribosomal_L14e domain-containing protein	100306120	AMEDADVK(1)TK					_x000D_
Cellular Component	GO:0005622	4	intracellular	7.81185e-49	P07816	70	K	"30S ribosomal protein S19, chloroplastic"	rps19	MVGHK(1)LGEFSPTLNFR					_x000D_
Cellular Component	GO:0005622	4	intracellular	7.81185e-49	P07816	7	K	"30S ribosomal protein S19, chloroplastic"	rps19	K(1)NPFVANHLLR					_x000D_
Cellular Component	GO:0005622	4	intracellular	7.81185e-49	K7M864	481	K	Tyrosine--tRNA ligase	100795726	VLLLSAGK(1)K					_x000D_
Cellular Component	GO:0005622	4	intracellular	7.81185e-49	K7M864	216	K	Tyrosine--tRNA ligase	100795726	VGSMMAK(1)ESVR					_x000D_
Cellular Component	GO:0005622	4	intracellular	7.81185e-49	K7M864	297	K	Tyrosine--tRNA ligase	100795726	SDGTK(1)FGK					_x000D_
Cellular Component	GO:0005622	4	intracellular	7.81185e-49	I1JSC6	109	K	"50S ribosomal protein L3, chloroplastic OS=Glycine soja OX=3848 GN=D0Y65_008343 PE=3 SV=1"	100802392	LTK(1)PEIGHLQK					_x000D_
Cellular Component	GO:0005622	4	intracellular	7.81185e-49	I1JSC6	254	K	"50S ribosomal protein L3, chloroplastic OS=Glycine soja OX=3848 GN=D0Y65_008343 PE=3 SV=1"	100802392	ITPAK(1)IVGK					_x000D_
Cellular Component	GO:0005622	4	intracellular	7.81185e-49	I1JSC6	106	K	"50S ribosomal protein L3, chloroplastic OS=Glycine soja OX=3848 GN=D0Y65_008343 PE=3 SV=1"	100802392	K(0.981)LTK(0.019)PEIGHLQK					_x000D_
Cellular Component	GO:0005622	4	intracellular	7.81185e-49	I1JSC6	117	K	"50S ribosomal protein L3, chloroplastic OS=Glycine soja OX=3848 GN=D0Y65_008343 PE=3 SV=1"	100802392	LTK(0.021)PEIGHLQK(0.979)VGAIPMR					_x000D_
Cellular Component	GO:0005622	4	intracellular	7.81185e-49	I1JSC6	171	K	"50S ribosomal protein L3, chloroplastic OS=Glycine soja OX=3848 GN=D0Y65_008343 PE=3 SV=1"	100802392	GFQGGIK(1)R					_x000D_
Cellular Component	GO:0005622	4	intracellular	7.81185e-49	I1JSC6	258	K	"50S ribosomal protein L3, chloroplastic OS=Glycine soja OX=3848 GN=D0Y65_008343 PE=3 SV=1"	100802392	IVGK(1)NIPK					_x000D_
Cellular Component	GO:0005622	4	intracellular	7.81185e-49	I1MZ47	207	K	MPN domain-containing protein	GLYMA_18G029800	LTALK(1)GLDAR					_x000D_
Cellular Component	GO:0005622	4	intracellular	7.81185e-49	I1MZ47	188	K	MPN domain-containing protein	GLYMA_18G029800	DVK(1)DTTISTLATEVSAK					_x000D_
Cellular Component	GO:0005622	4	intracellular	7.81185e-49	A0A0R0EEL8	159	K	Ubiquitin carboxyl-terminal hydrolase OS=Glycine max OX=3847 GN=100792356 PE=3 SV=1	100792356	ILQQLAASK(1)SDR					_x000D_
Cellular Component	GO:0005622	4	intracellular	7.81185e-49	A0A0R0EEL8	234	K	Ubiquitin carboxyl-terminal hydrolase OS=Glycine max OX=3847 GN=100792356 PE=3 SV=1	100792356	PLIEK(1)AK					_x000D_
Cellular Component	GO:0005622	4	intracellular	7.81185e-49	K7N0I2	149	K	M20_dimer domain-containing protein	100783172	LLK(1)SHNFRPLR					_x000D_
Cellular Component	GO:0005622	4	intracellular	7.81185e-49	I1LPL2	28	K	Ribosomal_L7Ae domain-containing protein	100775472	VSNPLFEK(1)RPK					_x000D_
Cellular Component	GO:0005622	4	intracellular	7.81185e-49	I1JPH8	165	K	"ATP phosphoribosyltransferase 2, chloroplastic isoform A OS=Glycine soja OX=3848 GN=D0Y65_007472 PE=4 SV=1"	GLYMA_03G176400	MPQWTEEK(1)PLR					_x000D_
Cellular Component	GO:0005622	4	intracellular	7.81185e-49	I1JPH8	335	K	"ATP phosphoribosyltransferase 2, chloroplastic isoform A OS=Glycine soja OX=3848 GN=D0Y65_007472 PE=4 SV=1"	GLYMA_03G176400	ALYK(1)SIQQLR					_x000D_
Cellular Component	GO:0005622	4	intracellular	7.81185e-49	I1JPH8	66	K	"ATP phosphoribosyltransferase 2, chloroplastic isoform A OS=Glycine soja OX=3848 GN=D0Y65_007472 PE=4 SV=1"	GLYMA_03G176400	NCQLSVK(1)QVNPR					_x000D_
Cellular Component	GO:0005622	4	intracellular	7.81185e-49	Q2PMQ9	308	K	Photosystem II CP47 reaction center protein	psbB	IPEK(1)LAFYDYIGNNPAK					_x000D_
Cellular Component	GO:0005622	4	intracellular	7.81185e-49	Q2PMQ9	304	K	Photosystem II CP47 reaction center protein	psbB	VGAGLAENQSLSEAWSK(1)IPEK					_x000D_
Cellular Component	GO:0005622	4	intracellular	7.81185e-49	Q2PMQ9	130	K	Photosystem II CP47 reaction center protein	psbB	TGK(1)PSLDLPK					_x000D_
Cellular Component	GO:0005622	4	intracellular	7.81185e-49	Q2PMQ9	349	K	Photosystem II CP47 reaction center protein	psbB	DK(1)EGHELFVR					_x000D_
Cellular Component	GO:0005622	4	intracellular	7.81185e-49	Q2PMQ9	438	K	Photosystem II CP47 reaction center protein	psbB	ATLK(1)SDGVFR					_x000D_
Cellular Component	GO:0005622	4	intracellular	7.81185e-49	Q2PMQ9	504	K	Photosystem II CP47 reaction center protein	psbB	LGDPTTK(1)K					_x000D_
Cellular Component	GO:0005622	4	intracellular	7.81185e-49	I1MID7	203	K	"50S ribosomal protein L13, chloroplastic OS=Glycine soja OX=3848 GN=D0Y65_041576 PE=3 SV=1"	GLYMA_15G209000	GMLPK(1)GR					_x000D_
Cellular Component	GO:0005622	4	intracellular	7.81185e-49	I1MID7	215	K	"50S ribosomal protein L13, chloroplastic OS=Glycine soja OX=3848 GN=D0Y65_041576 PE=3 SV=1"	GLYMA_15G209000	LFTHLK(1)VYK					_x000D_
Cellular Component	GO:0005622	4	intracellular	7.81185e-49	I1MID7	228	K	"50S ribosomal protein L13, chloroplastic OS=Glycine soja OX=3848 GN=D0Y65_041576 PE=3 SV=1"	GLYMA_15G209000	GPDHPHAAQK(1)PVELPIR					_x000D_
Cellular Component	GO:0005622	4	intracellular	7.81185e-49	I1MID7	96	K	"50S ribosomal protein L13, chloroplastic OS=Glycine soja OX=3848 GN=D0Y65_041576 PE=3 SV=1"	GLYMA_15G209000	SWYPK(1)AADHVNTEK					_x000D_
Cellular Component	GO:0005622	4	intracellular	7.81185e-49	I1K506	169	K	"Phosphoribosylformylglycinamidine cyclo-ligase, chloroplastic/mitochondrial OS=Glycine soja OX=3848 GN=D0Y65_012765 PE=3 SV=1"	100790263	VIK(1)GIVDGCK					_x000D_
Cellular Component	GO:0005622	4	intracellular	7.81185e-49	I1KC47	87	K	Proteasome subunit beta	100779240	ASMGGYISSQSVK(1)K					_x000D_
Cellular Component	GO:0005622	4	intracellular	7.81185e-49	I1KC47	126	K	Proteasome subunit beta	100779240	LHELANK(1)R					_x000D_
Cellular Component	GO:0005622	4	intracellular	7.81185e-49	I1M100	128	K	"ATP synthase gamma chain, chloroplastic isoform A OS=Glycine soja OX=3848 GN=D0Y65_031286 PE=3 SV=1"	100797290	K(1)VALVVITGDR					_x000D_
Cellular Component	GO:0005622	4	intracellular	7.81185e-49	I1M100	271	K	"ATP synthase gamma chain, chloroplastic isoform A OS=Glycine soja OX=3848 GN=D0Y65_031286 PE=3 SV=1"	100797290	LTTK(1)EGK					_x000D_
Cellular Component	GO:0005622	4	intracellular	7.81185e-49	I1M100	189	K	"ATP synthase gamma chain, chloroplastic isoform A OS=Glycine soja OX=3848 GN=D0Y65_031286 PE=3 SV=1"	100797290	RPYIPVDK(1)FLEGGTLPTAK					_x000D_
Cellular Component	GO:0005622	4	intracellular	7.81185e-49	I1M100	70	K	"ATP synthase gamma chain, chloroplastic isoform A OS=Glycine soja OX=3848 GN=D0Y65_031286 PE=3 SV=1"	100797290	NTQK(1)ITEAMK					_x000D_
Cellular Component	GO:0005622	4	intracellular	7.81185e-49	I1M100	346	K	"ATP synthase gamma chain, chloroplastic isoform A OS=Glycine soja OX=3848 GN=D0Y65_031286 PE=3 SV=1"	100797290	K(1)NLSIVYNR					_x000D_
Cellular Component	GO:0005622	4	intracellular	7.81185e-49	I1M100	345	K	"ATP synthase gamma chain, chloroplastic isoform A OS=Glycine soja OX=3848 GN=D0Y65_031286 PE=3 SV=1"	100797290	MSAMSNATDNAIELK(1)K					_x000D_
Cellular Component	GO:0005622	4	intracellular	7.81185e-49	I1M100	174	K	"ATP synthase gamma chain, chloroplastic isoform A OS=Glycine soja OX=3848 GN=D0Y65_031286 PE=3 SV=1"	100797290	K(1)GNSYFIR					_x000D_
Cellular Component	GO:0005622	4	intracellular	7.81185e-49	I1M100	66	K	"ATP synthase gamma chain, chloroplastic isoform A OS=Glycine soja OX=3848 GN=D0Y65_031286 PE=3 SV=1"	100797290	IESVK(1)NTQK					_x000D_
Cellular Component	GO:0005622	4	intracellular	7.81185e-49	I1M100	76	K	"ATP synthase gamma chain, chloroplastic isoform A OS=Glycine soja OX=3848 GN=D0Y65_031286 PE=3 SV=1"	100797290	ITEAMK(1)LVAAAK					_x000D_
Cellular Component	GO:0005622	4	intracellular	7.81185e-49	I1M100	82	K	"ATP synthase gamma chain, chloroplastic isoform A OS=Glycine soja OX=3848 GN=D0Y65_031286 PE=3 SV=1"	100797290	LVAAAK(1)VR					_x000D_
Cellular Component	GO:0005622	4	intracellular	7.81185e-49	I1M100	150	K	"ATP synthase gamma chain, chloroplastic isoform A OS=Glycine soja OX=3848 GN=D0Y65_031286 PE=3 SV=1"	100797290	GLCGGFNNAIIK(1)K					_x000D_
Cellular Component	GO:0005622	4	intracellular	7.81185e-49	I1JVN0	116	K	"Photosystem I reaction center subunit V, chloroplastic OS=Glycine soja OX=3848 GN=D0Y65_009399 PE=4 SV=1"	GLYMA_04G112800	AK(1)EYVSLLK					_x000D_
Cellular Component	GO:0005622	4	intracellular	7.81185e-49	I1JVN0	97	K	"Photosystem I reaction center subunit V, chloroplastic OS=Glycine soja OX=3848 GN=D0Y65_009399 PE=4 SV=1"	GLYMA_04G112800	ENVAK(1)QVPEQNGLTHFEAGDTR					_x000D_
Cellular Component	GO:0005622	4	intracellular	7.81185e-49	K7MCH3	84	K	"Photosystem I reaction center subunit psaK, chloroplastic OS=Glycine soja OX=3848 GN=glysoja_039213 PE=4 SV=1"	GLYMA_15G194300	ATAGLK(1)LEVR					_x000D_
Cellular Component	GO:0005622	4	intracellular	7.81185e-49	K7MCH3	78	K	"Photosystem I reaction center subunit psaK, chloroplastic OS=Glycine soja OX=3848 GN=glysoja_039213 PE=4 SV=1"	GLYMA_15G194300	K(1)ATAGLK					_x000D_
Cellular Component	GO:0005622	4	intracellular	7.81185e-49	C6SX75	98	K	"Photosystem I reaction center subunit VI, chloroplastic OS=Glycine soja OX=3848 GN=D0Y65_016630 PE=4 SV=1"	100499832	FFETFAAPFTK(1)R					_x000D_
Cellular Component	GO:0005622	4	intracellular	7.81185e-49	I1LN92	170	K	60S ribosomal protein L17-1 isoform A OS=Glycine soja OX=3848 GN=D0Y65_037158 PE=3 SV=1	100800781	EAETQLATSK(1)K					_x000D_
Cellular Component	GO:0005622	4	intracellular	7.81185e-49	I1LN92	13	K	60S ribosomal protein L17-1 isoform A OS=Glycine soja OX=3848 GN=D0Y65_037158 PE=3 SV=1	100800781	EPDNPTK(1)SCK					_x000D_
Cellular Component	GO:0005622	4	intracellular	7.81185e-49	I1LN92	55	K	60S ribosomal protein L17-1 isoform A OS=Glycine soja OX=3848 GN=D0Y65_037158 PE=3 SV=1	100800781	YLEDVLAHK(1)QAIPFR					_x000D_
Cellular Component	GO:0005622	4	intracellular	7.81185e-49	B2BF98	14	K	40S ribosomal protein S6	547746	FNIASPTTGCQK(1)K					_x000D_
Cellular Component	GO:0005622	4	intracellular	7.81185e-49	C6T0A7	34	K	40S ribosomal protein S18 isoform B OS=Glycine soja OX=3848 GN=D0Y65_027798 PE=3 SV=1	100306646	IMFAMTSIK(1)GIGR					_x000D_
Cellular Component	GO:0005622	4	intracellular	7.81185e-49	C6T0A7	46	K	40S ribosomal protein S18 isoform B OS=Glycine soja OX=3848 GN=D0Y65_027798 PE=3 SV=1	100306646	FANIACK(1)K					_x000D_
Cellular Component	GO:0005622	4	intracellular	7.81185e-49	C6T0A7	106	K	40S ribosomal protein S18 isoform B OS=Glycine soja OX=3848 GN=D0Y65_027798 PE=3 SV=1	100306646	YSQVVSNALDMK(1)LR					_x000D_
Cellular Component	GO:0005622	4	intracellular	7.81185e-49	C6T0A7	144	K	40S ribosomal protein S18 isoform B OS=Glycine soja OX=3848 GN=D0Y65_027798 PE=3 SV=1	100306646	GK(1)TVGVSK					_x000D_
Cellular Component	GO:0005622	4	intracellular	7.81185e-49	C6T0A7	23	K	40S ribosomal protein S18 isoform B OS=Glycine soja OX=3848 GN=D0Y65_027798 PE=3 SV=1	100306646	VLNTNVDGK(1)QK					_x000D_
Cellular Component	GO:0005622	4	intracellular	7.81185e-49	C6T0A7	54	K	40S ribosomal protein S18 isoform B OS=Glycine soja OX=3848 GN=D0Y65_027798 PE=3 SV=1	100306646	KADVDMNK(1)R					_x000D_
Cellular Component	GO:0005622	4	intracellular	7.81185e-49	I1ME40	274	K	"Soluble inorganic pyrophosphatase 6, chloroplastic OS=Glycine soja OX=3848 GN=D0Y65_040111 PE=4 SV=1"	GLYMA_15G061300	ETNESWNK(1)LIK					_x000D_
Cellular Component	GO:0005622	4	intracellular	7.81185e-49	I1ME40	239	K	"Soluble inorganic pyrophosphatase 6, chloroplastic OS=Glycine soja OX=3848 GN=D0Y65_040111 PE=4 SV=1"	GLYMA_15G061300	DYK(1)IPDGK					_x000D_
Cellular Component	GO:0005622	4	intracellular	7.81185e-49	I1ME40	248	K	"Soluble inorganic pyrophosphatase 6, chloroplastic OS=Glycine soja OX=3848 GN=D0Y65_040111 PE=4 SV=1"	GLYMA_15G061300	IPDGKPANK(1)FGLGNK					_x000D_
Cellular Component	GO:0005622	4	intracellular	7.81185e-49	I1ME40	263	K	"Soluble inorganic pyrophosphatase 6, chloroplastic OS=Glycine soja OX=3848 GN=D0Y65_040111 PE=4 SV=1"	GLYMA_15G061300	AADKDYALK(1)VIK					_x000D_
Cellular Component	GO:0005622	4	intracellular	7.81185e-49	I1ME40	266	K	"Soluble inorganic pyrophosphatase 6, chloroplastic OS=Glycine soja OX=3848 GN=D0Y65_040111 PE=4 SV=1"	GLYMA_15G061300	VIK(1)ETNESWNK					_x000D_
Cellular Component	GO:0005622	4	intracellular	7.81185e-49	I1ME40	119	K	"Soluble inorganic pyrophosphatase 6, chloroplastic OS=Glycine soja OX=3848 GN=D0Y65_040111 PE=4 SV=1"	GLYMA_15G061300	MEVATDESFTPIK(1)QDTK					_x000D_
Cellular Component	GO:0005622	4	intracellular	7.81185e-49	I1ME40	244	K	"Soluble inorganic pyrophosphatase 6, chloroplastic OS=Glycine soja OX=3848 GN=D0Y65_040111 PE=4 SV=1"	GLYMA_15G061300	IPDGK(1)PANK					_x000D_
Cellular Component	GO:0005622	4	intracellular	7.81185e-49	I1ME40	77	K	"Soluble inorganic pyrophosphatase 6, chloroplastic OS=Glycine soja OX=3848 GN=D0Y65_040111 PE=4 SV=1"	GLYMA_15G061300	K(1)VSPWHDIPLR					_x000D_
Cellular Component	GO:0005622	4	intracellular	7.81185e-49	I1ME40	106	K	"Soluble inorganic pyrophosphatase 6, chloroplastic OS=Glycine soja OX=3848 GN=D0Y65_040111 PE=4 SV=1"	GLYMA_15G061300	ESSAK(1)MEVATDESFTPIK					_x000D_
Cellular Component	GO:0005622	4	intracellular	7.81185e-49	I1ME40	73	K	"Soluble inorganic pyrophosphatase 6, chloroplastic OS=Glycine soja OX=3848 GN=D0Y65_040111 PE=4 SV=1"	GLYMA_15G061300	VFFVDK(1)SGK					_x000D_
Cellular Component	GO:0005622	4	intracellular	7.81185e-49	I1ME40	222	K	"Soluble inorganic pyrophosphatase 6, chloroplastic OS=Glycine soja OX=3848 GN=D0Y65_040111 PE=4 SV=1"	GLYMA_15G061300	APFVNDVDDVEK(1)HFPGTLTAIR					_x000D_
Cellular Component	GO:0005622	4	intracellular	7.81185e-49	K7MIR3	45	K	Enolase_C domain-containing protein	100787663	IPLYK(1)HIANLAGNK					_x000D_
Cellular Component	GO:0005622	4	intracellular	7.81185e-49	I1KJ84	362	K	DHO_dh domain-containing protein	100818990	K(1)HNFTSIEDFR					_x000D_
Cellular Component	GO:0005622	4	intracellular	7.81185e-49	I1LWB9	152	K	EF1_GNE domain-containing protein	GLYMA_13G073200	SSVLLDVKPWDDETDMK(1)K					_x000D_
Cellular Component	GO:0005622	4	intracellular	7.81185e-49	I1LWB9	38	K	EF1_GNE domain-containing protein	GLYMA_13G073200	DDIK(1)VYGAVLEKPGDSFPNAAK					_x000D_
Cellular Component	GO:0005622	4	intracellular	7.81185e-49	I1LWB9	34	K	EF1_GNE domain-containing protein	GLYMA_13G073200	VYVSGDQFTK(1)DDIK					_x000D_
Cellular Component	GO:0005622	4	intracellular	7.81185e-49	I1LWB9	46	K	EF1_GNE domain-containing protein	GLYMA_13G073200	VYGAVLEK(1)PGDSFPNAAK					_x000D_
Cellular Component	GO:0005622	4	intracellular	7.81185e-49	I1LWB9	135	K	EF1_GNE domain-containing protein	GLYMA_13G073200	ESGK(1)SSVLLDVKPWDDETDMK					_x000D_
Cellular Component	GO:0005622	4	intracellular	7.81185e-49	K7L6N1	180	K	Ribosomal_L6e_N domain-containing protein	100785356	GEGEFFEAEK(1)EEK					_x000D_
Cellular Component	GO:0005622	4	intracellular	7.81185e-49	K7L6N1	190	K	Ribosomal_L6e_N domain-containing protein	100785356	SVLPQQK(1)K					_x000D_
Cellular Component	GO:0005622	4	intracellular	7.81185e-49	K7L6N1	70	K	Ribosomal_L6e_N domain-containing protein	100785356	FYPADDVK(0.834)K(0.166)PLVNK					_x000D_
Cellular Component	GO:0005622	4	intracellular	7.81185e-49	C6T1C4	33	K	Histone H2B	100500314	ISK(1)EGGSEK					_x000D_
Cellular Component	GO:0005622	4	intracellular	7.81185e-49	A0A0R4J5W9	16	K	60S ribosomal protein L36	100526979	HPSTGLFVGLNK(1)GHVVTK					_x000D_
Cellular Component	GO:0005622	4	intracellular	7.81185e-49	A0A0R4J5W9	23	K	60S ribosomal protein L36	100526979	K(1)ELPPRPSDR					_x000D_
Cellular Component	GO:0005622	4	intracellular	7.81185e-49	A0A0R4J5W9	58	K	60S ribosomal protein L36	100526979	EVAGFAPYEK(1)R					_x000D_
Cellular Component	GO:0005622	4	intracellular	7.81185e-49	A0A0R4J5W9	65	K	60S ribosomal protein L36	100526979	ITELLK(1)VGK					_x000D_
Cellular Component	GO:0005622	4	intracellular	7.81185e-49	C6SVS9	211	K	Ribosomal protein	100499715	STMGK(1)CYR					_x000D_
Cellular Component	GO:0005622	4	intracellular	7.81185e-49	I1N1D5	9	K	Eukaryotic translation initiation factor 3 subunit G	100818725	AHQGEPAK(1)LR					_x000D_
Cellular Component	GO:0005622	4	intracellular	7.81185e-49	I1NJ46	243	K	Importin subunit alpha	100797267	GKPQPPFDQVK(1)PALPALAR					_x000D_
Cellular Component	GO:0005622	4	intracellular	7.81185e-49	I1NJ46	487	K	Importin subunit alpha	100797267	IENLQSHDNTEIYEK(1)AVK					_x000D_
Cellular Component	GO:0005622	4	intracellular	7.81185e-49	C6SZS1	50	K	60S ribosomal protein L21-1 OS=Glycine soja OX=3848 GN=D0Y65_052086 PE=4 SV=1	100500046	VNGAVHK(1)GMPHK					_x000D_
Cellular Component	GO:0005622	4	intracellular	7.81185e-49	C6SZS1	116	K	60S ribosomal protein L21-1 OS=Glycine soja OX=3848 GN=D0Y65_052086 PE=4 SV=1	100500046	NDQLK(1)AEAK					_x000D_
Cellular Component	GO:0005622	4	intracellular	7.81185e-49	C6SZS1	111	K	60S ribosomal protein L21-1 OS=Glycine soja OX=3848 GN=D0Y65_052086 PE=4 SV=1	100500046	IK(1)NDQLK					_x000D_
Cellular Component	GO:0005622	4	intracellular	7.81185e-49	C6SZS1	78	K	60S ribosomal protein L21-1 OS=Glycine soja OX=3848 GN=D0Y65_052086 PE=4 SV=1	100500046	AVGVEVNK(1)QVGNR					_x000D_
Cellular Component	GO:0005622	4	intracellular	7.81185e-49	C6SZS1	55	K	60S ribosomal protein L21-1 OS=Glycine soja OX=3848 GN=D0Y65_052086 PE=4 SV=1	100500046	GMPHK(1)FYHGR					_x000D_
Cellular Component	GO:0005622	4	intracellular	7.81185e-49	A0A0R0KNL8	118	K	Histone H2A	GLYMA_03G241800	GK(1)GEIGSASQEF					_x000D_
Cellular Component	GO:0005622	4	intracellular	7.81185e-49	A0A0R0KNL8	26	K	Histone H2A	GLYMA_03G241800	SQK(1)AGLQFPVGR					_x000D_
Cellular Component	GO:0005622	4	intracellular	7.81185e-49	A0A0R0KNL8	9	K	Histone H2A	GLYMA_03G241800	SSTGGSTK(1)GGR					_x000D_
Cellular Component	GO:0005622	4	intracellular	7.81185e-49	A0A0R0JKU3	136	K	"ATP synthase subunit b', chloroplastic OS=Glycine soja OX=3848 GN=D0Y65_008967 PE=3 SV=1"	100817028	QLEEK(1)ANAVMAASR					_x000D_
Cellular Component	GO:0005622	4	intracellular	7.81185e-49	I1JPW5	204	K	Enolase isoform A OS=Glycine soja OX=3848 GN=D0Y65_007606 PE=3 SV=1	100811084	K(1)YGQDAVNVGDEGGFAPNIQENK					_x000D_
Cellular Component	GO:0005622	4	intracellular	7.81185e-49	I1JPW5	284	K	Enolase isoform A OS=Glycine soja OX=3848 GN=D0Y65_007606 PE=3 SV=1	100811084	ISGDALK(1)DLYK					_x000D_
Cellular Component	GO:0005622	4	intracellular	7.81185e-49	I1JPW5	268	K	Enolase isoform A OS=Glycine soja OX=3848 GN=D0Y65_007606 PE=3 SV=1	100811084	TYDLNFK(1)EDNNDGSQK					_x000D_
Cellular Component	GO:0005622	4	intracellular	7.81185e-49	I1JPW5	277	K	Enolase isoform A OS=Glycine soja OX=3848 GN=D0Y65_007606 PE=3 SV=1	100811084	EDNNDGSQK(1)ISGDALK					_x000D_
Cellular Component	GO:0005622	4	intracellular	7.81185e-49	I1NB91	128	K	Ribosomal protein L19	100527501	VK(1)GNVFK					_x000D_
Cellular Component	GO:0005622	4	intracellular	7.81185e-49	I1NB91	92	K	Ribosomal protein L19	100527501	LPTK(1)ILWMR					_x000D_
Cellular Component	GO:0005622	4	intracellular	7.81185e-49	I1NB91	162	K	Ribosomal protein L19	100527501	TLSDQFEAK(1)R					_x000D_
Cellular Component	GO:0005622	4	intracellular	7.81185e-49	I1NB91	46	K	Ribosomal protein L19	100527501	LVK(1)DGFIIR					_x000D_
Cellular Component	GO:0005622	4	intracellular	7.81185e-49	I1NB91	144	K	Ribosomal protein L19	100527501	VLMESIHK(1)SK					_x000D_
Cellular Component	GO:0005622	4	intracellular	7.81185e-49	I1NB91	16	K	Ribosomal protein L19	100527501	LAASVLK(1)CGR					_x000D_
Cellular Component	GO:0005622	4	intracellular	7.81185e-49	I1NB91	153	K	Ribosomal protein L19	100527501	EK(1)TLSDQFEAK					_x000D_
Cellular Component	GO:0005622	4	intracellular	7.81185e-49	A0A0R4J389	128	K	"Photosystem I reaction center subunit III, chloroplastic OS=Glycine soja OX=3848 GN=D0Y65_011061 PE=4 SV=1"	100807732	RFDNYAK(1)QGLLCGGDGLPHLIVSGDQR					_x000D_
Cellular Component	GO:0005622	4	intracellular	7.81185e-49	A0A0R4J389	182	K	"Photosystem I reaction center subunit III, chloroplastic OS=Glycine soja OX=3848 GN=D0Y65_011061 PE=4 SV=1"	100807732	SYLIAIRDEK(0.963)K(0.037)PTMK					_x000D_
Cellular Component	GO:0005622	4	intracellular	7.81185e-49	A0A0R4J389	100	K	"Photosystem I reaction center subunit III, chloroplastic OS=Glycine soja OX=3848 GN=D0Y65_011061 PE=4 SV=1"	100807732	LESSLK(1)LYEAGSAPALAIK					_x000D_
Cellular Component	GO:0005622	4	intracellular	7.81185e-49	A0A0R4J389	113	K	"Photosystem I reaction center subunit III, chloroplastic OS=Glycine soja OX=3848 GN=D0Y65_011061 PE=4 SV=1"	100807732	LYEAGSAPALAIK(1)ASVEK					_x000D_
Cellular Component	GO:0005622	4	intracellular	7.81185e-49	B6ZK00	116	K	Peroxisomal biogenesis factor 11 family protein	100301880	TGIYQNK(1)ER					_x000D_
Cellular Component	GO:0005622	4	intracellular	7.81185e-49	B6ZK00	164	K	Peroxisomal biogenesis factor 11 family protein	100301880	NK(1)YDNEQYR					_x000D_
Cellular Component	GO:0005622	4	intracellular	7.81185e-49	B6ZK00	51	K	Peroxisomal biogenesis factor 11 family protein	100301880	FLSNGEPGTAQNVDK(1)TTSLAR					_x000D_
Cellular Component	GO:0005622	4	intracellular	7.81185e-49	I1JBV5	339	K	Pyruvate dehydrogenase E1 component subunit alpha	100816737	LVLSHDIAAEK(1)ELK					_x000D_
Cellular Component	GO:0005622	4	intracellular	7.81185e-49	I1KVB5	92	K	"Cytochrome c oxidase subunit 5b-2, mitochondrial OS=Glycine soja OX=3848 GN=D0Y65_021174 PE=4 SV=1"	100780886	NILEIDHPEGPFGTK(1)EAPAVVK					_x000D_
Cellular Component	GO:0005622	4	intracellular	7.81185e-49	I1KVB5	99	K	"Cytochrome c oxidase subunit 5b-2, mitochondrial OS=Glycine soja OX=3848 GN=D0Y65_021174 PE=4 SV=1"	100780886	EAPAVVK(1)SYYDK					_x000D_
Cellular Component	GO:0005622	4	intracellular	7.81185e-49	I1KVB5	54	K	"Cytochrome c oxidase subunit 5b-2, mitochondrial OS=Glycine soja OX=3848 GN=D0Y65_021174 PE=4 SV=1"	100780886	K(1)VEDVMPIATGHER					_x000D_
Cellular Component	GO:0005622	4	intracellular	7.81185e-49	I1M6P9	192	K	Lipoyl-binding domain-containing protein	100813488	GAPQPTQK(1)VSEEK					_x000D_
Cellular Component	GO:0005622	4	intracellular	7.81185e-49	I1M6P9	184	K	Lipoyl-binding domain-containing protein	100813488	SADATHVAPSETTSEK(1)GAPQPTQK					_x000D_
Cellular Component	GO:0005622	4	intracellular	7.81185e-49	I1KTK0	158	K	Ribosomal_L6e_N domain-containing protein	100811720	VDISDVNVDK(0.001)FDDK(0.999)YFAK					_x000D_
Cellular Component	GO:0005622	4	intracellular	7.81185e-49	I1KTK0	212	K	Ribosomal_L6e_N domain-containing protein	100811720	AIESVPELK(1)SYLGAR					_x000D_
Cellular Component	GO:0005622	4	intracellular	7.81185e-49	I1KTK0	162	K	Ribosomal_L6e_N domain-containing protein	100811720	YFAK(1)EAK					_x000D_
Cellular Component	GO:0005622	4	intracellular	7.81185e-49	A0A0R4J332	4	K	Pribosyltran domain-containing protein	GLYMA_04G045000	ASK(1)NSQQDTR					_x000D_
Cellular Component	GO:0005622	4	intracellular	7.81185e-49	C6T0H9	66	K	Large subunit ribosomal protein L23e OS=Vigna unguiculata OX=3917 GN=DEO72_LG6g2486 PE=3 SV=1	100811636	LPSACVGDMVMATVK(1)K					_x000D_
Cellular Component	GO:0005622	4	intracellular	7.81185e-49	C6T0H9	13	K	Large subunit ribosomal protein L23e OS=Vigna unguiculata OX=3917 GN=DEO72_LG6g2486 PE=3 SV=1	100811636	GGSAGNK(1)FR					_x000D_
Cellular Component	GO:0005622	4	intracellular	7.81185e-49	C6T0H9	43	K	Large subunit ribosomal protein L23e OS=Vigna unguiculata OX=3917 GN=DEO72_LG6g2486 PE=3 SV=1	100811636	NLYIISVK(1)GIK					_x000D_
Cellular Component	GO:0005622	4	intracellular	7.81185e-49	C6T0H9	113	K	Large subunit ribosomal protein L23e OS=Vigna unguiculata OX=3917 GN=DEO72_LG6g2486 PE=3 SV=1	100811636	GEMK(1)GSAITGPIGK					_x000D_
Cellular Component	GO:0005622	4	intracellular	7.81185e-49	I1K7A1	557	K	Dolichyl-diphosphooligosaccharide--protein glycosyltransferase subunit 1	100817203	VEELVTK(1)ER					_x000D_
Cellular Component	GO:0005622	4	intracellular	7.81185e-49	I1K5H2	814	K	26S proteasome non-ATPase regulatory subunit 1 homolog	100790425	SPK(1)FEFLSHAK					_x000D_
Cellular Component	GO:0005622	4	intracellular	7.81185e-49	I1K5H2	929	K	26S proteasome non-ATPase regulatory subunit 1 homolog	100790425	VVPAQEK(1)CIK					_x000D_
Cellular Component	GO:0005622	4	intracellular	7.81185e-49	I1K5H2	120	K	26S proteasome non-ATPase regulatory subunit 1 homolog	100790425	SK(1)AAESSDESIK					_x000D_
Cellular Component	GO:0005622	4	intracellular	7.81185e-49	I1K5H2	118	K	26S proteasome non-ATPase regulatory subunit 1 homolog	100790425	AIDEYASLK(1)SK					_x000D_
Cellular Component	GO:0005622	4	intracellular	7.81185e-49	I1K5H2	853	K	26S proteasome non-ATPase regulatory subunit 1 homolog	100790425	LPTAVLSTSAK(1)AK					_x000D_
Cellular Component	GO:0005622	4	intracellular	7.81185e-49	I1K5H2	735	K	26S proteasome non-ATPase regulatory subunit 1 homolog	100790425	IILDK(1)HEDTMSK					_x000D_
Cellular Component	GO:0005622	4	intracellular	7.81185e-49	I1N123	112	K	PsbP domain-containing protein	GLYMA_18G114900	LSIPSK(1)WNPSK					_x000D_
Cellular Component	GO:0005622	4	intracellular	7.81185e-49	I1N123	147	K	PsbP domain-containing protein	GLYMA_18G114900	YEDNFDSTSNVAVMVTATDK(1)K					_x000D_
Cellular Component	GO:0005622	4	intracellular	7.81185e-49	I1N123	231	K	PsbP domain-containing protein	GLYMA_18G114900	HQLITATVK(1)DGK					_x000D_
Cellular Component	GO:0005622	4	intracellular	7.81185e-49	I1N123	92	K	PsbP domain-containing protein	GLYMA_18G114900	PK(1)TNTDFLSYNGNGFK					_x000D_
Cellular Component	GO:0005622	4	intracellular	7.81185e-49	I1N123	234	K	PsbP domain-containing protein	GLYMA_18G114900	DGK(1)LYICK					_x000D_
Cellular Component	GO:0005622	4	intracellular	7.81185e-49	I1N123	239	K	PsbP domain-containing protein	GLYMA_18G114900	LYICK(1)AQAGDK					_x000D_
Cellular Component	GO:0005622	4	intracellular	7.81185e-49	I1N123	117	K	PsbP domain-containing protein	GLYMA_18G114900	WNPSK(1)EVEYPGQVLR					_x000D_
Cellular Component	GO:0005622	4	intracellular	7.81185e-49	I1N123	222	K	PsbP domain-containing protein	GLYMA_18G114900	TADGDEGGK(1)HQLITATVK					_x000D_
Cellular Component	GO:0005622	4	intracellular	7.81185e-49	C6T7N2	128	K	"Oxygen-evolving enhancer protein 1, chloroplastic OS=Glycine soja OX=3848 GN=D0Y65_003118 PE=4 SV=1"	100811386	K(1)FCLEPTSFTVK					_x000D_
Cellular Component	GO:0005622	4	intracellular	7.81185e-49	C6T7N2	145	K	"Oxygen-evolving enhancer protein 1, chloroplastic OS=Glycine soja OX=3848 GN=D0Y65_003118 PE=4 SV=1"	100811386	AEGVAK(1)NAPPEFQNTK					_x000D_
Cellular Component	GO:0005622	4	intracellular	7.81185e-49	C6T7N2	120	K	"Oxygen-evolving enhancer protein 1, chloroplastic OS=Glycine soja OX=3848 GN=D0Y65_003118 PE=4 SV=1"	100811386	GTGTANQCPTIDGGLESFAFK(1)QGK					_x000D_
Cellular Component	GO:0005622	4	intracellular	7.81185e-49	C6T7N2	309	K	"Oxygen-evolving enhancer protein 1, chloroplastic OS=Glycine soja OX=3848 GN=D0Y65_003118 PE=4 SV=1"	100811386	TKPETGEVIGVFQSLQPSDTDLGAK(1)APK					_x000D_
Cellular Component	GO:0005622	4	intracellular	7.81185e-49	C6T7N2	139	K	"Oxygen-evolving enhancer protein 1, chloroplastic OS=Glycine soja OX=3848 GN=D0Y65_003118 PE=4 SV=1"	100811386	FCLEPTSFTVK(1)AEGVAK					_x000D_
Cellular Component	GO:0005622	4	intracellular	7.81185e-49	C6T7N2	277	K	"Oxygen-evolving enhancer protein 1, chloroplastic OS=Glycine soja OX=3848 GN=D0Y65_003118 PE=4 SV=1"	100811386	GK(1)ITFSVTK					_x000D_
Cellular Component	GO:0005622	4	intracellular	7.81185e-49	I1MMI6	88	K	60S ribosomal protein L13	GLYMA_16G106300	K(1)LAPTIGISVDHR					_x000D_
Cellular Component	GO:0005622	4	intracellular	7.81185e-49	I1MMI6	64	K	60S ribosomal protein L13	GLYMA_16G106300	PTAGSLRPIVHGQTLK(1)YNMK					_x000D_
Cellular Component	GO:0005622	4	intracellular	7.81185e-49	C6TMB5	147	K	60S ribosomal protein L12 OS=Glycine soja OX=3848 GN=D0Y65_033650 PE=3 SV=1	100811654	EILGTCVSVGCTVDGK(1)DPK					_x000D_
Cellular Component	GO:0005622	4	intracellular	7.81185e-49	C6TMB5	124	K	60S ribosomal protein L12 OS=Glycine soja OX=3848 GN=D0Y65_033650 PE=3 SV=1	100811654	SMAK(1)DLSGSIK					_x000D_
Cellular Component	GO:0005622	4	intracellular	7.81185e-49	C6TMB5	87	K	60S ribosomal protein L12 OS=Glycine soja OX=3848 GN=D0Y65_033650 PE=3 SV=1	100811654	ALK(1)EPERDR					_x000D_
Cellular Component	GO:0005622	4	intracellular	7.81185e-49	C6TMB5	100	K	60S ribosomal protein L12 OS=Glycine soja OX=3848 GN=D0Y65_033650 PE=3 SV=1	100811654	NIK(1)HNGNISLDDVIEIAR					_x000D_
Cellular Component	GO:0005622	4	intracellular	7.81185e-49	C6TMB5	31	K	60S ribosomal protein L12 OS=Glycine soja OX=3848 GN=D0Y65_033650 PE=3 SV=1	100811654	VTGGEVGAASSLAPK(1)IGPLGLSPK					_x000D_
Cellular Component	GO:0005622	4	intracellular	7.81185e-49	I1N954	38	K	Ribosomal_S10 domain-containing protein	GLYMA_19G145000	NLEK(1)VCADLVR					_x000D_
Cellular Component	GO:0005622	4	intracellular	7.81185e-49	I1N954	11	K	Ribosomal_S10 domain-containing protein	GLYMA_19G145000	ATYAAMK(0.007)PTK(0.993)PGLEESQEQIHK					_x000D_
Cellular Component	GO:0005622	4	intracellular	7.81185e-49	I1N954	63	K	Ribosomal_S10 domain-containing protein	GLYMA_19G145000	MPTK(1)VLHITTR					_x000D_
Cellular Component	GO:0005622	4	intracellular	7.81185e-49	I1N954	23	K	Ribosomal_S10 domain-containing protein	GLYMA_19G145000	ATYAAMKPTKPGLEESQEQIHK(1)IR					_x000D_
Cellular Component	GO:0005622	4	intracellular	7.81185e-49	I1N954	31	K	Ribosomal_S10 domain-containing protein	GLYMA_19G145000	ITLSSK(1)HVK					_x000D_
Cellular Component	GO:0005622	4	intracellular	7.81185e-49	I1N528	83	K	PsbP domain-containing protein	100305918	K(1)GFLPVLDK					_x000D_
Cellular Component	GO:0005622	4	intracellular	7.81185e-49	I1N528	91	K	PsbP domain-containing protein	100305918	GFLPVLDK(1)K					_x000D_
Cellular Component	GO:0005622	4	intracellular	7.81185e-49	I1N528	168	K	PsbP domain-containing protein	100305918	IVEAK(1)EQDVEGK					_x000D_
Cellular Component	GO:0005622	4	intracellular	7.81185e-49	I1N528	153	K	PsbP domain-containing protein	100305918	K(1)VLAPPNQK					_x000D_
Cellular Component	GO:0005622	4	intracellular	7.81185e-49	I1M003	165	K	Protein farnesyltransferase subunit beta	GLYMA_13G168600	MK(1)QPNGGFR					_x000D_
Cellular Component	GO:0005622	4	intracellular	7.81185e-49	I1KQ69	82	K	40S ribosomal protein S15 OS=Glycine soja OX=3848 GN=D0Y65_019578 PE=3 SV=1	GLYMA_08G042300	EAPPGEK(1)PEPVR					_x000D_
Cellular Component	GO:0005622	4	intracellular	7.81185e-49	A0A0R0I4H2	123	K	"50S ribosomal protein L21, chloroplastic OS=Glycine soja OX=3848 GN=D0Y65_027750 PE=3 SV=1"	100527321	GANVNDK(1)IALHK					_x000D_
Cellular Component	GO:0005622	4	intracellular	7.81185e-49	A0A0R0I4H2	116	K	"50S ribosomal protein L21, chloroplastic OS=Glycine soja OX=3848 GN=D0Y65_027750 PE=3 SV=1"	100527321	LK(1)GANVNDK					_x000D_
Cellular Component	GO:0005622	4	intracellular	7.81185e-49	C6TJH2	127	K	60S ribosomal protein L9 OS=Glycine soja OX=3848 GN=D0Y65_014636 PE=4 SV=1	100810611	K(1)VDMLEGVSVVR					_x000D_
Cellular Component	GO:0005622	4	intracellular	7.81185e-49	C6THQ5	119	K	"50S ribosomal protein L28, chloroplastic OS=Glycine soja OX=3848 GN=D0Y65_025584 PE=3 SV=1"	100804320	TIEK(1)NGLDAVAK					_x000D_
Cellular Component	GO:0005622	4	intracellular	7.81185e-49	C6THQ5	127	K	"50S ribosomal protein L28, chloroplastic OS=Glycine soja OX=3848 GN=D0Y65_025584 PE=3 SV=1"	100804320	NGLDAVAK(1)K					_x000D_
Cellular Component	GO:0005622	4	intracellular	7.81185e-49	C6THQ5	85	K	"50S ribosomal protein L28, chloroplastic OS=Glycine soja OX=3848 GN=D0Y65_025584 PE=3 SV=1"	100804320	K(1)LQFVNLQYK					_x000D_
Cellular Component	GO:0005622	4	intracellular	7.81185e-49	C6THQ5	75	K	"50S ribosomal protein L28, chloroplastic OS=Glycine soja OX=3848 GN=D0Y65_025584 PE=3 SV=1"	100804320	ANK(1)VSFSNHK					_x000D_
Cellular Component	GO:0005622	4	intracellular	7.81185e-49	C6THQ5	94	K	"50S ribosomal protein L28, chloroplastic OS=Glycine soja OX=3848 GN=D0Y65_025584 PE=3 SV=1"	100804320	LQFVNLQYK(1)R					_x000D_
Cellular Component	GO:0005622	4	intracellular	7.81185e-49	C6THQ5	68	K	"50S ribosomal protein L28, chloroplastic OS=Glycine soja OX=3848 GN=D0Y65_025584 PE=3 SV=1"	100804320	VCPFTGK(1)K					_x000D_
Cellular Component	GO:0005622	4	intracellular	7.81185e-49	C6THQ5	82	K	"50S ribosomal protein L28, chloroplastic OS=Glycine soja OX=3848 GN=D0Y65_025584 PE=3 SV=1"	100804320	VSFSNHK(1)TK					_x000D_
Cellular Component	GO:0005622	4	intracellular	7.81185e-49	I1M7C1	64	K	S5A_REDUCTASE domain-containing protein	100780327	ERPVVLNYK(1)K					_x000D_
Cellular Component	GO:0005622	4	intracellular	7.81185e-49	Q2PMU2	545	K	Photosystem I P700 chlorophyll a apoprotein A2	psaB	GSK(1)LMPDK					_x000D_
Cellular Component	GO:0005622	4	intracellular	7.81185e-49	Q2PMU2	302	K	Photosystem I P700 chlorophyll a apoprotein A2	psaB	TNFGIGHSIK(1)DLLEAHTPPGGR					_x000D_
Cellular Component	GO:0005622	4	intracellular	7.81185e-49	Q2PMU2	551	K	Photosystem I P700 chlorophyll a apoprotein A2	psaB	K(1)DFGYSFPCDGPGR					_x000D_
Cellular Component	GO:0005622	4	intracellular	7.81185e-49	Q2PMU2	162	K	Photosystem I P700 chlorophyll a apoprotein A2	psaB	WK(1)PSVSWFK					_x000D_
Cellular Component	GO:0005622	4	intracellular	7.81185e-49	Q2PMU2	696	K	Photosystem I P700 chlorophyll a apoprotein A2	psaB	DK(1)PVALSIVQAR					_x000D_
Cellular Component	GO:0005622	4	intracellular	7.81185e-49	Q2PMU2	169	K	Photosystem I P700 chlorophyll a apoprotein A2	psaB	WKPSVSWFK(1)NAESR					_x000D_
Cellular Component	GO:0005622	4	intracellular	7.81185e-49	K7MJ66	7	K	NADH dehydrogenase [ubiquinone] 1 beta subcomplex subunit 3-B OS=Glycine soja OX=3848 GN=D0Y65_044457 PE=4 SV=1	100306452	GSGSGK(1)HTGEFFR					_x000D_
Cellular Component	GO:0005622	4	intracellular	7.81185e-49	I1JM69	132	K	40S ribosomal protein S8	100794937	K(1)ETAEEGGDAAAAAEEAK					_x000D_
Cellular Component	GO:0005622	4	intracellular	7.81185e-49	P34811	620	K	"Elongation factor G-1, chloroplastic"	fusA1	SEIK(1)GGAVPR					_x000D_
Cellular Component	GO:0005622	4	intracellular	7.81185e-49	P34811	425	K	"Elongation factor G-1, chloroplastic"	fusA1	VYAGK(1)LGAGSYVLNANK					_x000D_
Cellular Component	GO:0005622	4	intracellular	7.81185e-49	C5NTE7	57	K	Rsdv1 resistance like protein	Rsdv1-like	FDFTK(1)MLNQK					_x000D_
Cellular Component	GO:0005622	4	intracellular	7.81185e-49	A0A0R0F2Z4	117	K	"2,3-bisphosphoglycerate-independent phosphoglycerate mutase isoform A OS=Glycine soja OX=3848 GN=D0Y65_049246 PE=4 SV=1"	100820155	IFEGEGFK(1)YIK					_x000D_
Cellular Component	GO:0005622	4	intracellular	7.81185e-49	I1MU00	20	K	Ribosomal_S17_N domain-containing protein	100784140	VFLSSK(1)K					_x000D_
Cellular Component	GO:0005622	4	intracellular	7.81185e-49	I1LPI1	170	K	"50S ribosomal protein L12, chloroplastic OS=Glycine soja OX=3848 GN=D0Y65_033170 PE=3 SV=1"	100800454	EGISK(1)DEAEDAK					_x000D_
Cellular Component	GO:0005622	4	intracellular	7.81185e-49	I1LPI1	165	K	"50S ribosomal protein L12, chloroplastic OS=Glycine soja OX=3848 GN=D0Y65_033170 PE=3 SV=1"	100800454	FK(1)EGISK					_x000D_
Cellular Component	GO:0005622	4	intracellular	7.81185e-49	I1LPI1	154	K	"50S ribosomal protein L12, chloroplastic OS=Glycine soja OX=3848 GN=D0Y65_033170 PE=3 SV=1"	100800454	EAK(1)ELIEGLPK					_x000D_
Cellular Component	GO:0005622	4	intracellular	7.81185e-49	I1LPI1	162	K	"50S ribosomal protein L12, chloroplastic OS=Glycine soja OX=3848 GN=D0Y65_033170 PE=3 SV=1"	100800454	ELIEGLPK(1)K					_x000D_
Cellular Component	GO:0005622	4	intracellular	7.81185e-49	I1LPI1	186	K	"50S ribosomal protein L12, chloroplastic OS=Glycine soja OX=3848 GN=D0Y65_033170 PE=3 SV=1"	100800454	QLEEAGAK(1)VTIA					_x000D_
Cellular Component	GO:0005622	4	intracellular	7.81185e-49	I1LPI1	177	K	"50S ribosomal protein L12, chloroplastic OS=Glycine soja OX=3848 GN=D0Y65_033170 PE=3 SV=1"	100800454	EGISKDEAEDAK(1)K					_x000D_
Cellular Component	GO:0005622	4	intracellular	7.81185e-49	I1LPI1	178	K	"50S ribosomal protein L12, chloroplastic OS=Glycine soja OX=3848 GN=D0Y65_033170 PE=3 SV=1"	100800454	K(1)QLEEAGAK					_x000D_
Cellular Component	GO:0005622	4	intracellular	7.81185e-49	I1LPI1	66	K	"50S ribosomal protein L12, chloroplastic OS=Glycine soja OX=3848 GN=D0Y65_033170 PE=3 SV=1"	100800454	ITK(1)LGDEIAGLTLEEAK					_x000D_
Cellular Component	GO:0005622	4	intracellular	7.81185e-49	I1LPI1	140	K	"50S ribosomal protein L12, chloroplastic OS=Glycine soja OX=3848 GN=D0Y65_033170 PE=3 SV=1"	100800454	IAVIK(1)AVR					_x000D_
Cellular Component	GO:0005622	4	intracellular	7.81185e-49	A0A0R0HPZ5	35	K	Histone H2B	100820177	LPK(1)EGGAGGEGK					_x000D_
Cellular Component	GO:0005622	4	intracellular	7.81185e-49	I1ND95	51	K	"10 kDa chaperonin, mitochondrial OS=Glycine soja OX=3848 GN=D0Y65_052828 PE=3 SV=1"	GLYMA_20G017200	DK(1)AGNLIPVSVK					_x000D_
Cellular Component	GO:0005622	4	intracellular	7.81185e-49	I1L9B1	76	K	Lysine--tRNA ligase	GLYMA_10G069800	LK(1)YLAVQK					_x000D_
Cellular Component	GO:0005622	4	intracellular	7.81185e-49	I1L9B1	29	K	Lysine--tRNA ligase	GLYMA_10G069800	NK(1)QK(1)EEERK					_x000D_
Cellular Component	GO:0005622	4	intracellular	7.81185e-49	I1L9B1	31	K	Lysine--tRNA ligase	GLYMA_10G069800	NK(1)QK(1)EEERK					_x000D_
Cellular Component	GO:0005622	4	intracellular	7.81185e-49	I1L9B1	82	K	Lysine--tRNA ligase	GLYMA_10G069800	YLAVQK(1)AEGNNPYPHK					_x000D_
Cellular Component	GO:0005622	4	intracellular	7.81185e-49	I1L9B1	223	K	Lysine--tRNA ligase	GLYMA_10G069800	SAAAADNANLK(1)K					_x000D_
Cellular Component	GO:0005622	4	intracellular	7.81185e-49	A0A0R4J2N2	205	K	"Fumarate hydratase 1, mitochondrial OS=Glycine soja OX=3848 GN=D0Y65_002684 PE=3 SV=1"	100810850	TLHGTLNSK(1)SIEFK					_x000D_
Cellular Component	GO:0005622	4	intracellular	7.81185e-49	C6F117	32	K	Putative ribosomal protein S15	100814599	PSSK(1)VIIK					_x000D_
Cellular Component	GO:0005622	4	intracellular	7.81185e-49	C6F117	71	K	Putative ribosomal protein S15	100814599	LNK(1)CGVISPR					_x000D_
Cellular Component	GO:0005622	4	intracellular	7.81185e-49	C6F117	19	K	Putative ribosomal protein S15	100814599	SMYNAEK(1)R					_x000D_
Cellular Component	GO:0005622	4	intracellular	7.81185e-49	I1JW21	84	K	40S ribosomal protein S19-1 OS=Glycine soja OX=3848 GN=D0Y65_009598 PE=4 SV=1	GLYMA_04G132900	IYGGSK(1)R					_x000D_
[truncated: 58,005 more rows]
