# Supplementary material for: Proteomic analysis of protein lysine 2-hydroxyisobutyrylation (Khib) in soybean leaves
Source: BMC Plant Biol. 2023 Jan 12;23:23. doi: 10.1186/s12870-022-04033-6 (PMC9835227; doi:10.1186/s12870-022-04033-6)
Supplement: Supplementary file 1 — Additional file 1: Fig. S1. The bubble chart shows the GO enrichment analysesof Khib-modifiedproteins in soybean leaves. Fig. S2. Thebubble chart shows the enrichment of KEGG pathway of Khib-modifiedproteins in soybean leaves. Fig. S3. Representative pathway mapsof Khib-modified proteins. (A) Khib-modified proteins in central carbon metabolism, includingpentose phosphate pathway and oxidative phosphorylation. (B) Khib-modifiedproteins in carbon fixation in photosynthetic organisms. (C) Khib-modifiedproteins in fatty acid biosynthesis. The identified Khib-modifiedproteins are indicated in boxes with a red background. Fig. S4. The global PPI network ofidentified Khib-modified proteins in soybean leaves. Table S1. All identified Khib sites and proteins that overlap in three replicates in soybean leaves. Table S2. GO functional classification of Khib-modified proteins in soybean leaves. Table S3. Subcellular localization distribution of Khib-modified proteins in soybean leaves. Table S4. Secondary structure and surface accessibility distribution of Khib-modified peptides in soybean leaves. Table S5. GO enrichment analysis of Khib-modified proteins in soybean leaves. Table S6. KEGG pathway enrichment of Khib-modified proteins in soybean leaves. Table S7. Motif analysis of Khib-modified peptides in soybean leaves. Table S8. The PPI network of Khib-modified proteins in soybean leaves. [file 12870_2022_4033_MOESM1_ESM.zip › Table S6. KEGG pathway enrichment of Khib-modified proteins in soybean leaves.xlsx]

## Sheet: ident
Table S6. KEGG pathway enrichment of Khib-modified proteins in soybean leaves
KEGG pathway	Mapping	Background	All Mapping	All Background	Fold enrichment	Fisher's exact test p value	-log10(p value)	Related proteins
gmx00196 Photosynthesis - antenna proteins	19	58	799	15607	6.4	3.45857e-11	10.46	I1JCY2 A0A0R0FSY2 Q43437 I1J7A8 I1JWU0 C6T8S8 I1KR46 A0A0R4J5I3 I1M657 A0A0R0I8Z5 K7M9Q3 C6T868 I1LMQ5 C6TD73 A0A0R0ERF9 P09756 A0A0R0JQ91 K7KSZ3 C6TLM4
gmx00195 Photosynthesis	56	190	799	15607	5.76	1.5898e-36	35.8	Q2PMU3 I1NGD3 C6SVR0 K7K1W5 I1N123 C6T7N2 C6SXP5 Q2PMQ5 C6TKL8 Q2PMS8 I1N528 I1MFH3 C6T3Q7 I1JJ05 I1K0B2 C6SZM2 C6SWI3 Q2PMU2 K7LVE8 Q2PMT8 K7LWI3 K7KP67 I1JZ64 Q2PMQ9 C6TC92 A0A0R0J8D5 I1M100 P49161 I1LTF4 K7MCH3 I1JVN0 C6SX75 A0A0R0GYG1 I1LUB3 A0A0R4J4B4 C6T308 I1KXW9 I1L8H7 Q2PMT9 I1M3Y7 Q2PMV0 I1M3V1 I1JCG8 Q2PMT1 A0A0R4J5K2 C6T1J0 A0A0R0JKU3 P69195 I1JDS1 C6SX81 Q2PMQ4 I1MNK0 Q2PMN3 A0A0R4J3…
gmx00710 Carbon fixation in photosynthetic organisms	49	222	799	15607	4.31	9.3492e-23	22.03	A0A0R0G6T3 I1L7H7 I1K7A8 I1L540 A0A0R0K5X0 A0A0R4J3Q0 I1ML66 I1KTX8 I1JH86 I1JST2 I1N843 I1LCU6 K7N4G1 A0A0R0KA84 I1JC65 Q02909 I1LJ68 I1KQY1 I1MTU1 A0A0R4J2L9 I1JMI9 A0A0R0KPC8 I1LMN5 I1JSJ3 A0A0R0GFW6 A0A0R4J653 C6T7V6 A0A0R0EPH6 I1MZ53 Q6Q2Z8 I1LFG4 P27066 I1MB71 I1KC70 I1KL87 A0A368UH36 A0A0R4J2U8 I1MM09 I1KC67 A0A0R4J5J8 Q39832 A0A368UHG1 Q9SPB8 I1KHJ4 C6TK33 K7MPA8 I1K999 I1M6D5 I1LPX6
gmx00020 Citrate cycle (TCA cycle)	31	155	799	15607	3.91	4.81291e-11	10.32	I1M6P9 A0A0R4J2N2 I1MMY0 I1L7H7 A0A0R0EDH2 I1M442 O81413 I1KL87 I1J8H1 K7LNL2 I1KXM1 A0A0R0G869 K7MVB9 I1MJX0 I1L8G3 I1JJB5 I1LYN0 A0A0R4J5X9 I1MRV6 I1MJI9 I1LU53 Q06197 Q9SPB8 I1NFH5 I1LD66 I1KTQ4 I1LHR8 I1MTU1 A0A0R4J2L9 I1JBV5 I1JC44
gmx03010 Ribosome	147	743	799	15607	3.86	8.82849e-13	12.05	I1JS37 I1KTK0 C6T0H9 C6T3R4 I1MMI6 C6TMB5 I1N954 C6TGA6 I1KQ69 I1L8R1 A0A0R0I4H2 C6TJH2 C6THQ5 I1JM69 I1LPI1 I1MU00 I1MM89 C6SVX5 C6SZ81 C6TLV6 I1LZ47 C6TEP1 C6F117 I1JW21 I1JWW7 C6T883 A0A0R0GYV0 C6SZ18 A0A0R0I6D2 I1M7C7 Q2PMR3 Q2PMQ2 C6SW56 I1KSB8 P07134 I1KLM1 I1KGP0 I1L4B6 C6T463 I1MJL6 A0A0R0G342 I1MPT8 C6SX86 C6T0E8 I1NH37 C6T064 K7LG20 I1MG31 I1M5E1 I1MCQ9 C6T3K3 Q6SPR2 I1MEB4 C6SW35 Q2PMP…
gmx00630 Glyoxylate and dicarboxylate metabolism	44	240	799	15607	3.58	5.2852e-16	15.28	B0M1B1 C6ZJY7 A0A0R0JAG1 I1L7H7 A0A0R4J3Y9 A0A0R4J4A7 I1MB25 I1MFC4 O81413 K7LNL2 I1N8T0 I1M5N8 I1KHZ3 I1MRV6 I1MKN2 I1M923 I1JC65 I1MJ29 I1KTQ4 K7MRF5 I1MTU1 A0A0R4J2L9 I1N846 I1MR41 I1M442 O48561 I1KGN9 I1MXB1 B0M1A3 P27066 C6ZJZ0 I1KL87 I1J8H1 Q9FUK4 C6TK73 I1M005 I1KNF5 I1MJI9 I1LU53 Q39832 K7M3M7 Q9SPB8 Q84L66 A0A368UIE9
gmx00450 Selenocompound metabolism	9	52	799	15607	3.38	0.00116904	2.93	K7MEB2 Q71EW8 I1LXY1 A0A0R0KYK6 A0A368UHM9 A0A0R4J5Z8 I1LWX5 A0A0R0I0P7 I1JWK3
gmx00591 Linoleic acid metabolism	15	89	799	15607	3.29	4.19909e-05	4.38	K7LPI4 A0A0R0G554 A0A0R0IVM8 I1M599 I1JFT4 I1KUQ6 B3TDK9 P38417 K7L7J7 P24095 I1LJS6 I1KH67 I1KH70 I1LBB9 A0A0R0IYE6
gmx00261 Monobactam biosynthesis	4	25	799	15607	3.13	0.0365952	1.44	I1K5I3 Q42800 I1LWX5 I1KS56
gmx00190 Oxidative phosphorylation	59	387	799	15607	2.98	2.3142e-15	14.64	C6TIG2 K7LZZ5 I1L683 I1L0V0 I1K937 A0A0R4J4C8 I1JZT5 Q2PMS8 I1KVU0 I1MFH3 I1LJ94 I1MTP0 I1K0B2 C6SWW6 Q2PMM9 I1K6C1 P31174 C6SZE2 K7LWI3 I1NFS4 C6T4Q0 I1KJH7 C6SZG8 I1LHR8 Q2PMN8 I1M100 I1MJN7 I1ME40 Q01915 C6T308 C6TBQ2 I1JB64 I1M2J1 C6SYF3 C6SZJ2 I1M5V9 Q2PMV0 I1LYP8 K7L827 A0A0R0HSJ1 I1MWG2 Q2PMT1 I1KCP1 A0A0R0F8M9 A0A0R4J5X9 A0A0R0JKU3 C6T2A2 I1LF60 I1NB70 P69195 C6T1W7 I1KPT1 I1JML1 C6T2Y2 C…
gmx00260 Glycine, serine and threonine metabolism	30	214	799	15607	2.74	5.02271e-07	6.3	I1MHH0 C6ZJY7 A0A0R4J3Y9 K7KKI8 I1MR41 A0A0R4J4A7 I1MXB1 I1KGN9 I1MD26 I1MB25 B0M1A3 C6ZJZ0 O81413 I1KS56 C6TK73 I1M5N8 I1LEI9 I1MRV6 I1KNF5 I1N0T6 I1L6W0 A0A0R0F2Z4 I1M923 I1JC65 I1K5I3 K7MRF5 Q84L66 I1LI96 I1JZW5 K7LI86
gmx00300 Lysine biosynthesis	5	36	799	15607	2.71	0.0351352	1.45	I1K5I3 I1KQU2 Q42800 I1NA10 I1KS56
gmx00480 Glutathione metabolism	34	259	799	15607	2.56	4.30922e-07	6.37	C6SZX7 Q76LA6 A0A0R0ENV4 C6ZQJ7 I1JZ45 I1N104 I1KPH6 K7K9U4 I1L8Q0 I1K6J2 A0A0R0GEJ0 I1KK66 Q06197 Q9FQF3 I1KAB1 I1NJ59 A0A0B5E2H5 Q9FQ95 C6TAT2 I1L899 A0A0R0K737 Q9FQE2 I1MJ34 I1MX60 A0A0R0JKV5 I1KWM7 I1MNX4 A0A0R0IPA5 A0A0R0K6W2 I1K6J6 B0M196 I1N7G4 C6T188 C6TGU0
gmx00620 Pyruvate metabolism	41	316	799	15607	2.53	3.92381e-08	7.41	I1KMC2 I1MHH0 I1L7H7 A0A0R0EDH2 A0A0R0K5X0 O81413 A0A0R0IK92 I1LCU6 I1MRV6 K7N4G1 K7MDS4 I1MFH9 A0A0R4J669 I1LD66 I1L964 Q02909 I1JUU8 I1KNX5 K7K8T8 I1MTU1 A0A0R4J2L9 I1LZE1 I1JMI9 I1KCH8 A0A0R4J2N2 Q9ZS21 I1N846 Q6Q2Z8 I1L692 O23960 I1KL87 I1KXM1 A0A0R0G869 I1MJX0 I1MM09 K7MTE4 I1NFH5 Q9SPB8 I1KNE3 I1JBV5 I1MUZ7
gmx00970 Aminoacyl-tRNA biosynthesis	23	179	799	15607	2.51	4.38688e-05	4.36	I1LBD0 I1L9B1 I1NES7 A0A0R0FF83 I1MPJ4 I1KZJ9 I1LDV5 I1NIY6 A0A368UK73 I1LEV5 A0A0R0F9I6 K7KFU0 K7M864 I1KQ70 I1KPU2 I1LPC3 I1MRI6 I1KNG6 I1NBI4 A0A0R0FGB9 A0A0R0LJG5 I1LXN6 A0A0R0I0P7
gmx00010 Glycolysis / Gluconeogenesis	57	454	799	15607	2.45	2.96815e-10	9.53	I1KMC2 I1MHH0 A0A0R0G6T3 I1KAJ5 A0A0R0EDH2 A0A0R0KKR3 A0A0R4J3Q0 I1KTX8 O81413 I1JH86 I1J8T9 I1MRV6 A0A0R0KA84 I1MT35 K7MVZ6 A0A0R4J669 A0A0R0F2Z4 I1LD66 I1L964 I1LJ68 I1KNX5 I1KQY1 K7K8T8 A0A0R0GEU1 I1LZE1 I1KCH8 I1JSJ3 A0A0R0GFW6 C6T7V6 K7MIR3 I1LP46 A0A0R0EPH6 I1N846 I1N4B8 I1MB71 I1KC70 I1KXM1 A0A368UH36 A0A0R0G869 I1MJX0 A0A368UGQ5 I1KC67 I1J6Z7 A0A0R4J5J8 I1KQ93 I1JPW5 I1L6W0 A0A368UHG1 I1N…
gmx03050 Proteasome	20	162	799	15607	2.41	0.000233896	3.63	I1JJI4 I1K5H2 I1KTZ5 C6SY85 I1K964 I1MEX1 A0A0R4J305 A0A0R4J5N5 I1KEY6 I1N783 A0A0R4J3L5 I1MXX5 I1MH25 I1KXF3 I1MZ47 Q9M4T8 I1L530 I1KC47 A0A0R4J4W3 I1KRD4
gmx00030 Pentose phosphate pathway	23	189	799	15607	2.38	0.000102428	3.99	A0A0R4J653 I1KAY3 A0A0R0K737 A0A0R4J3Q0 I1LFG4 I1MB71 I1JH86 I1KPH6 A0A0R0J309 A0A0R4J2U8 A0A0R4J5J8 I1KWM7 I1KQ93 I1MT35 K7MVZ6 I1LJ68 I1KQY1 A0A0R0GEU1 I1M6D5 I1LDX0 A0A0R0KPC8 I1LPX6 I1JSJ3
gmx01210 2-Oxocarboxylic acid metabolism	20	170	799	15607	2.3	0.000443477	3.35	I1MMY0 I1M137 I1JUK7 I1M442 A0A0R0FQN0 I1J8H1 K7LNL2 I1ND31 I1MJI9 I1KVC1 I1LU53 Q06197 K7N0I2 I1KHJ4 I1JC65 I1KTQ4 I1K5I3 I1K999 A0A0R0H535 I1LW56
gmx00220 Arginine biosynthesis	13	115	799	15607	2.21	0.00592665	2.23	Q5F2M9 I1JUK7 K7N0I2 I1KHJ4 I1JC65 I1MFC4 A0A0R0FQN0 I1K999 Q9FUK4 I1LW56 I1K099 I1ND31 K7KHU1
gmx00053 Ascorbate and aldarate metabolism	17	154	799	15607	2.16	0.00231702	2.64	I1MHH0 Q76LA6 I1JZ45 I1MFP3 A0A0R0I177 K7K9U4 A0A0R0HR30 A0A0R0GEJ0 A0A0R0JKV5 I1NC94 I1KAB1 I1KNX5 B0M196 I1NJ59 A0A0B5E2H5 I1KCH8 C6TGU0
gmx00061 Fatty acid biosynthesis	14	133	799	15607	2.06	0.00819849	2.09	A0A0R0J464 K7MTE4 B8XJY3 K7MDS4 K7LS11 I1LE62 I1LLS4 K7LRX9 K7LMK6 Q9M508 I1L692 O23960 K7LSQ5 I1MZV4
gmx00670 One carbon pool by folate	8	78	799	15607	2	0.0456634	1.34	C6ZJY7 I1KNF5 A0A368UIA0 I1LFG6 A0A0R4J3Y9 I1MR41 I1MB25 C6ZJZ0
gmx00051 Fructose and mannose metabolism	21	213	799	15607	1.93	0.00309429	2.51	C6T7V6 A0A0R0G6T3 C6TGN8 Q1W376 A0A0R0EPH6 A0A0R4J3Q0 C6TKQ3 I1N344 I1MB71 I1JH86 A0A0R0F8Z5 A0A0R4J5J8 A0A0R0EJ71 A0A368UHG1 I1M561 C6TK33 I1LJ68 I1KQY1 I1M6D5 I1LPX6 I1JSJ3
gmx00860 Porphyrin and chlorophyll metabolism	17	201	799	15607	1.65	0.0292657	1.53	I1LRA0 C6TEP8 I1NES7 P43210 A0A0R4J365 P35055 I1K6T6 C6TEE8 I1N8L0 A0A0R4J3L3 K7M274 I1M6F0 I1JSD2 K7LSL2 A0A0R4J4S6 I1KDF1 I1MEQ1

## Sheet: ident Pathway2Protein
KEGG pathway	Fisher's exact test p value	Mapping	Fold enrichment	Protein accession	Position	Amino acid	Protein description	Gene name	Modified sequence					_x000D_
gmx00330 Arginine and proline metabolism - Glycine max (soybean)	0.987647	5	0.45	I1MHH0	483	K	Aldedh domain-containing protein	100811186	EAGSDSWK(1)QYMR					_x000D_
gmx00330 Arginine and proline metabolism - Glycine max (soybean)	0.987647	5	0.45	I1MHH0	94	K	Aldedh domain-containing protein	100811186	AK(1)LDPLGR					_x000D_
gmx00330 Arginine and proline metabolism - Glycine max (soybean)	0.987647	5	0.45	I1MHH0	438	K	Aldedh domain-containing protein	100811186	PGTIFK(1)WIGPR					_x000D_
gmx00330 Arginine and proline metabolism - Glycine max (soybean)	0.987647	5	0.45	I1KNX5	74	K	Aldehyde dehydrogenase	100800699	ANLLVK(1)DLR					_x000D_
gmx00330 Arginine and proline metabolism - Glycine max (soybean)	0.987647	5	0.45	I1KNX5	444	K	Aldehyde dehydrogenase	100800699	PLAAYLFTNNEQLK(1)K					_x000D_
gmx00330 Arginine and proline metabolism - Glycine max (soybean)	0.987647	5	0.45	I1KNX5	141	K	Aldehyde dehydrogenase	100800699	SSCSEALK(1)ELK					_x000D_
gmx00330 Arginine and proline metabolism - Glycine max (soybean)	0.987647	5	0.45	I1KNX5	86	K	Aldehyde dehydrogenase	100800699	SFDSGMTK(1)SYGWR					_x000D_
gmx00330 Arginine and proline metabolism - Glycine max (soybean)	0.987647	5	0.45	I1KNX5	372	K	Aldehyde dehydrogenase	100800699	VSDK(1)IVLGGQR					_x000D_
gmx00330 Arginine and proline metabolism - Glycine max (soybean)	0.987647	5	0.45	I1KNX5	68	K	Aldehyde dehydrogenase	100800699	QVFDGEK(1)ANLLVK					_x000D_
gmx00330 Arginine and proline metabolism - Glycine max (soybean)	0.987647	5	0.45	I1KNX5	133	K	Aldehyde dehydrogenase	100800699	LEAFITEISQAK(1)SSCSEALK					_x000D_
gmx00330 Arginine and proline metabolism - Glycine max (soybean)	0.987647	5	0.45	A0A0R0FQN0	112	K	Aspartate aminotransferase	547792	K(1)AENLMLER					_x000D_
gmx00330 Arginine and proline metabolism - Glycine max (soybean)	0.987647	5	0.45	A0A0R0FQN0	427	K	Aspartate aminotransferase	547792	NQSDNMTNK(1)WHVYMTK					_x000D_
gmx00330 Arginine and proline metabolism - Glycine max (soybean)	0.987647	5	0.45	A0A0R0FQN0	434	K	Aspartate aminotransferase	547792	WHVYMTK(1)DGR					_x000D_
gmx00330 Arginine and proline metabolism - Glycine max (soybean)	0.987647	5	0.45	A0A0R0FQN0	183	K	Aspartate aminotransferase	547792	YFPGAK(1)VLISAPTWGNHK					_x000D_
gmx00330 Arginine and proline metabolism - Glycine max (soybean)	0.987647	5	0.45	A0A0R0FQN0	394	K	Aspartate aminotransferase	547792	QQLYDSITSK(1)DK					_x000D_
gmx00330 Arginine and proline metabolism - Glycine max (soybean)	0.987647	5	0.45	I1K999	96	K	Aspartate aminotransferase	547509	TEEGK(1)PLVLNVVR					_x000D_
gmx00330 Arginine and proline metabolism - Glycine max (soybean)	0.987647	5	0.45	I1KCH8	535	K	Aldedh domain-containing protein	100811501	AVVSPVK(1)K					_x000D_
gmx00330 Arginine and proline metabolism - Glycine max (soybean)	0.987647	5	0.45	I1KCH8	516	K	Aldedh domain-containing protein	100811501	EK(1)GIYSLNNYLQVK					_x000D_
gmx00330 Arginine and proline metabolism - Glycine max (soybean)	0.987647	5	0.45	I1KCH8	403	K	Aldedh domain-containing protein	100811501	SGIESK(1)ATLECGGDQIGSK					_x000D_
gmx00330 Arginine and proline metabolism - Glycine max (soybean)	0.987647	5	0.45	I1KCH8	397	K	Aldedh domain-containing protein	100811501	YIK(1)SGIESK					_x000D_
gmx00330 Arginine and proline metabolism - Glycine max (soybean)	0.987647	5	0.45	I1KCH8	360	K	Aldedh domain-containing protein	100811501	TFVHEHIYDEFLEK(1)AK					_x000D_
gmx00330 Arginine and proline metabolism - Glycine max (soybean)	0.987647	5	0.45	I1KCH8	450	K	Aldedh domain-containing protein	100811501	FK(1)DIDEVIR					_x000D_
gmx00330 Arginine and proline metabolism - Glycine max (soybean)	0.987647	5	0.45	I1KCH8	75	K	Aldedh domain-containing protein	100811501	HLINGQFVDAASGK(1)TFPTYDPR					_x000D_
gmx00330 Arginine and proline metabolism - Glycine max (soybean)	0.987647	5	0.45	I1KCH8	108	K	Aldedh domain-containing protein	100811501	K(1)AFDEGPWPK					_x000D_
gmx00999 Biosynthesis of secondary metabolites - unclassified - Glycine max (soybean)	0.712338	2	0.81	C6SVC4	125	K	Caffeoyl-CoA O-methyltransferase OS=Glycine soja OX=3848 GN=D0Y65_046089 PE=4 SV=1	100305498	EYYELGLPIIQK(1)AGVAHK					_x000D_
gmx00999 Biosynthesis of secondary metabolites - unclassified - Glycine max (soybean)	0.712338	2	0.81	C6SVC4	15	K	Caffeoyl-CoA O-methyltransferase OS=Glycine soja OX=3848 GN=D0Y65_046089 PE=4 SV=1	100305498	NHLFGIK(1)DLGHK					_x000D_
gmx00999 Biosynthesis of secondary metabolites - unclassified - Glycine max (soybean)	0.712338	2	0.81	I1KM16	125	K	Caffeoyl-CoA O-methyltransferase OS=Glycine soja OX=3848 GN=D0Y65_018578 PE=4 SV=1	100779260	ENYELGLPVIK(1)K					_x000D_
gmx03015 mRNA surveillance pathway - Glycine max (soybean)	0.999301	8	0.41	A0A0R0J4Q6	183	K	DEAD-box ATP-dependent RNA helicase 56 isoform F OS=Glycine soja OX=3848 GN=D0Y65_021189 PE=4 SV=1	100799082	DK(1)DLGLK					_x000D_
gmx03015 mRNA surveillance pathway - Glycine max (soybean)	0.999301	8	0.41	I1JE12	205	K	Polyadenylate-binding protein	100813735	AK(1)FNNVFVK					_x000D_
gmx03015 mRNA surveillance pathway - Glycine max (soybean)	0.999301	8	0.41	I1JE12	271	K	Polyadenylate-binding protein	100813735	K(1)FDDKEWYVGK					_x000D_
gmx03015 mRNA surveillance pathway - Glycine max (soybean)	0.999301	8	0.41	I1JE12	112	K	Polyadenylate-binding protein	100813735	K(1)SGQGNIFIK					_x000D_
gmx03015 mRNA surveillance pathway - Glycine max (soybean)	0.999301	8	0.41	A0A0R4J5H0	98	K	"30S ribosomal protein 2, chloroplastic OS=Glycine soja OX=3848 GN=D0Y65_042197 PE=4 SV=1"	GLYMA_15G271200	IVQEHGAVEK(1)AEVMYDK					_x000D_
gmx03015 mRNA surveillance pathway - Glycine max (soybean)	0.999301	8	0.41	A0A0R4J5H0	200	K	"30S ribosomal protein 2, chloroplastic OS=Glycine soja OX=3848 GN=D0Y65_042197 PE=4 SV=1"	GLYMA_15G271200	VLSAK(1)VSR					_x000D_
gmx03015 mRNA surveillance pathway - Glycine max (soybean)	0.999301	8	0.41	A0A0R4J5H0	88	K	"30S ribosomal protein 2, chloroplastic OS=Glycine soja OX=3848 GN=D0Y65_042197 PE=4 SV=1"	GLYMA_15G271200	TVTNDELAK(1)IVQEHGAVEK					_x000D_
gmx03015 mRNA surveillance pathway - Glycine max (soybean)	0.999301	8	0.41	A0A0R4J5H0	179	K	"30S ribosomal protein 2, chloroplastic OS=Glycine soja OX=3848 GN=D0Y65_042197 PE=4 SV=1"	GLYMA_15G271200	VYVGNLAK(1)TVTTDTLK					_x000D_
gmx03015 mRNA surveillance pathway - Glycine max (soybean)	0.999301	8	0.41	A0A0R4J5H0	187	K	"30S ribosomal protein 2, chloroplastic OS=Glycine soja OX=3848 GN=D0Y65_042197 PE=4 SV=1"	GLYMA_15G271200	TVTTDTLK(1)NFFSEK					_x000D_
gmx03015 mRNA surveillance pathway - Glycine max (soybean)	0.999301	8	0.41	A0A0R4J5H0	105	K	"30S ribosomal protein 2, chloroplastic OS=Glycine soja OX=3848 GN=D0Y65_042197 PE=4 SV=1"	GLYMA_15G271200	AEVMYDK(1)YSGR					_x000D_
gmx03015 mRNA surveillance pathway - Glycine max (soybean)	0.999301	8	0.41	A0A0R4J5H0	193	K	"30S ribosomal protein 2, chloroplastic OS=Glycine soja OX=3848 GN=D0Y65_042197 PE=4 SV=1"	GLYMA_15G271200	NFFSEK(1)GK					_x000D_
gmx03015 mRNA surveillance pathway - Glycine max (soybean)	0.999301	8	0.41	I1KJI9	53	K	Protein mago nashi-like 2 isoform A OS=Glycine soja OX=3848 GN=D0Y65_017576 PE=4 SV=1	GLYMA_07G115700	K(1)EVYLTPAVLR					_x000D_
gmx03015 mRNA surveillance pathway - Glycine max (soybean)	0.999301	8	0.41	I1MXM6	212	K	Polyadenylate-binding protein	100811385	TK(1)FNNVYVK					_x000D_
gmx03015 mRNA surveillance pathway - Glycine max (soybean)	0.999301	8	0.41	I1MXM6	278	K	Polyadenylate-binding protein	100811385	K(1)FDDKEWYVGK					_x000D_
gmx03015 mRNA surveillance pathway - Glycine max (soybean)	0.999301	8	0.41	I1MXM6	132	K	Polyadenylate-binding protein	100811385	NLDK(1)AIDHK					_x000D_
gmx03015 mRNA surveillance pathway - Glycine max (soybean)	0.999301	8	0.41	I1MXM6	277	K	Polyadenylate-binding protein	100811385	AVEGLNGK(1)K					_x000D_
gmx03015 mRNA surveillance pathway - Glycine max (soybean)	0.999301	8	0.41	I1JAG0	49	K	RRM domain-containing protein	100778595	SAITAAAAPK(1)K					_x000D_
gmx03015 mRNA surveillance pathway - Glycine max (soybean)	0.999301	8	0.41	I1JDU8	524	K	Serine/threonine-protein phosphatase 2A 65 kDa regulatory subunit A beta isoform OS=Glycine soja OX=3848 GN=D0Y65_003467 PE=4 SV=1	100796862	VPNIK(1)FNVAK					_x000D_
gmx03015 mRNA surveillance pathway - Glycine max (soybean)	0.999301	8	0.41	I1JUD5	210	K	DEAD-box ATP-dependent RNA helicase 56 OS=Glycine soja OX=3848 GN=D0Y65_008985 PE=4 SV=1	100808957	K(1)DVQDIFK					_x000D_
gmx02010 ABC transporters - Glycine max (soybean)	0.998021	1	0.17	A0A0R0G184	277	K	ABC transporter C family member 10 OS=Glycine soja OX=3848 GN=glysoja_045164 PE=4 SV=1	GLYMA_16G172500	GVNLSGGQK(1)QR					_x000D_
gmx00052 Galactose metabolism - Glycine max (soybean)	0.923962	6	0.62	C6TKQ3	67	K	Aldo_ket_red domain-containing protein	100806500	EAFDSGLVK(1)R					_x000D_
gmx00052 Galactose metabolism - Glycine max (soybean)	0.923962	6	0.62	C6TKQ3	241	K	Aldo_ket_red domain-containing protein	100806500	K(1)TAAQISLR					_x000D_
gmx00052 Galactose metabolism - Glycine max (soybean)	0.923962	6	0.62	C6TKQ3	177	K	Aldo_ket_red domain-containing protein	100806500	IK(1)PAVNQIETHPYFQR					_x000D_
gmx00052 Galactose metabolism - Glycine max (soybean)	0.923962	6	0.62	C6TKQ3	48	K	Aldo_ket_red domain-containing protein	100806500	HFDCAADYK(1)NEAEVGDALK					_x000D_
gmx00052 Galactose metabolism - Glycine max (soybean)	0.923962	6	0.62	I1N4B8	227	K	Aldose 1-epimerase	GLYMA_18G257700	ITPVDNK(1)LIPTGK					_x000D_
gmx00052 Galactose metabolism - Glycine max (soybean)	0.923962	6	0.62	I1MBR7	240	K	UTP--glucose-1-phosphate uridylyltransferase	100790112	ILNHLIQNK(1)NEYCMEVTPK					_x000D_
gmx00052 Galactose metabolism - Glycine max (soybean)	0.923962	6	0.62	I1MBR7	7	K	UTP--glucose-1-phosphate uridylyltransferase	100790112	ATAAEK(1)LSALK					_x000D_
gmx00052 Galactose metabolism - Glycine max (soybean)	0.923962	6	0.62	I1MBR7	314	K	UTP--glucose-1-phosphate uridylyltransferase	100790112	LVEADALK(1)MEIIPNPK					_x000D_
gmx00052 Galactose metabolism - Glycine max (soybean)	0.923962	6	0.62	I1MBR7	322	K	UTP--glucose-1-phosphate uridylyltransferase	100790112	MEIIPNPK(1)EVDGIK					_x000D_
gmx00052 Galactose metabolism - Glycine max (soybean)	0.923962	6	0.62	I1MBR7	12	K	UTP--glucose-1-phosphate uridylyltransferase	100790112	LSALK(1)SAVAGLNEISENEK					_x000D_
gmx00052 Galactose metabolism - Glycine max (soybean)	0.923962	6	0.62	I1MBR7	402	K	UTP--glucose-1-phosphate uridylyltransferase	100790112	K(1)VSNFLGR					_x000D_
gmx00052 Galactose metabolism - Glycine max (soybean)	0.923962	6	0.62	I1MBR7	445	K	UTP--glucose-1-phosphate uridylyltransferase	100790112	VSIVSK(1)PGVK					_x000D_
gmx00052 Galactose metabolism - Glycine max (soybean)	0.923962	6	0.62	I1MBR7	345	K	UTP--glucose-1-phosphate uridylyltransferase	100790112	FFDK(1)AIGINVPR					_x000D_
gmx00052 Galactose metabolism - Glycine max (soybean)	0.923962	6	0.62	I1MBR7	401	K	UTP--glucose-1-phosphate uridylyltransferase	100790112	ENPENPSIELGPEFK(1)K					_x000D_
gmx00052 Galactose metabolism - Glycine max (soybean)	0.923962	6	0.62	I1MBR7	179	K	UTP--glucose-1-phosphate uridylyltransferase	100790112	LVVEDFLPLPSK(1)GHTDK					_x000D_
gmx00052 Galactose metabolism - Glycine max (soybean)	0.923962	6	0.62	I1KQ93	69	K	"Phosphoglucomutase, cytoplasmic OS=Glycine soja OX=3848 GN=D0Y65_019596 PE=3 SV=1"	100780166	YFSK(1)EAIQIITK					_x000D_
gmx00052 Galactose metabolism - Glycine max (soybean)	0.923962	6	0.62	I1KQ93	18	K	"Phosphoglucomutase, cytoplasmic OS=Glycine soja OX=3848 GN=D0Y65_019596 PE=3 SV=1"	100780166	VETTPFDGQK(1)PGTSGLR					_x000D_
gmx00052 Galactose metabolism - Glycine max (soybean)	0.923962	6	0.62	I1KQ93	357	K	"Phosphoglucomutase, cytoplasmic OS=Glycine soja OX=3848 GN=D0Y65_019596 PE=3 SV=1"	100780166	SMPTSAALDVVAK(1)HLNLK					_x000D_
gmx00052 Galactose metabolism - Glycine max (soybean)	0.923962	6	0.62	I1KQ93	275	K	"Phosphoglucomutase, cytoplasmic OS=Glycine soja OX=3848 GN=D0Y65_019596 PE=3 SV=1"	100780166	EDFGGGHPDPNLTYAK(1)ELVAR					_x000D_
gmx00052 Galactose metabolism - Glycine max (soybean)	0.923962	6	0.62	I1KQ93	543	K	"Phosphoglucomutase, cytoplasmic OS=Glycine soja OX=3848 GN=D0Y65_019596 PE=3 SV=1"	100780166	LYIEQYEK(1)DPSK					_x000D_
gmx00052 Galactose metabolism - Glycine max (soybean)	0.923962	6	0.62	I1KQ93	311	K	"Phosphoglucomutase, cytoplasmic OS=Glycine soja OX=3848 GN=D0Y65_019596 PE=3 SV=1"	100780166	NMVLGK(1)R					_x000D_
gmx00052 Galactose metabolism - Glycine max (soybean)	0.923962	6	0.62	I1KQ93	107	K	"Phosphoglucomutase, cytoplasmic OS=Glycine soja OX=3848 GN=D0Y65_019596 PE=3 SV=1"	100780166	EK(1)LGADGSR					_x000D_
gmx00052 Galactose metabolism - Glycine max (soybean)	0.923962	6	0.62	I1LDX0	387	K	"Phosphoglucomutase, chloroplastic isoform A OS=Glycine soja OX=3848 GN=D0Y65_027982 PE=4 SV=1"	100802730	EAIPYFK(1)NGVK					_x000D_
gmx00052 Galactose metabolism - Glycine max (soybean)	0.923962	6	0.62	I1LDX0	154	K	"Phosphoglucomutase, chloroplastic isoform A OS=Glycine soja OX=3848 GN=D0Y65_027982 PE=4 SV=1"	100802730	IAAGNGVGK(1)ILVGK					_x000D_
gmx00052 Galactose metabolism - Glycine max (soybean)	0.923962	6	0.62	I1LDX0	75	K	"Phosphoglucomutase, chloroplastic isoform A OS=Glycine soja OX=3848 GN=D0Y65_027982 PE=4 SV=1"	100802730	IK(1)SIPTKPIDGQK					_x000D_
gmx00052 Galactose metabolism - Glycine max (soybean)	0.923962	6	0.62	I1LDX0	86	K	"Phosphoglucomutase, chloroplastic isoform A OS=Glycine soja OX=3848 GN=D0Y65_027982 PE=4 SV=1"	100802730	SIPTKPIDGQK(1)TGTSGLR					_x000D_
gmx00052 Galactose metabolism - Glycine max (soybean)	0.923962	6	0.62	A0A0R0L0W8	383	K	UTP--glucose-1-phosphate uridylyltransferase	GLYMA_02G241100	K(1)VSNFLGR					_x000D_
gmx00052 Galactose metabolism - Glycine max (soybean)	0.923962	6	0.62	A0A0R0L0W8	7	K	UTP--glucose-1-phosphate uridylyltransferase	GLYMA_02G241100	TTATEK(1)LSALK					_x000D_
gmx00940 Phenylpropanoid biosynthesis - Glycine max (soybean)	0.999731	10	0.42	A0A0R0F8K4	271	K	Spermidine hydroxycinnamoyl transferase isoform A OS=Glycine soja OX=3848 GN=D0Y65_048159 PE=4 SV=1	GLYMA_18G113100	LTPEQVGK(1)LK					_x000D_
gmx00940 Phenylpropanoid biosynthesis - Glycine max (soybean)	0.999731	10	0.42	A0A0R0F8K4	222	K	Spermidine hydroxycinnamoyl transferase isoform A OS=Glycine soja OX=3848 GN=D0Y65_048159 PE=4 SV=1	GLYMA_18G113100	TVLK(1)FPHPLSPPR					_x000D_
gmx00940 Phenylpropanoid biosynthesis - Glycine max (soybean)	0.999731	10	0.42	C6SVC4	125	K	Caffeoyl-CoA O-methyltransferase OS=Glycine soja OX=3848 GN=D0Y65_046089 PE=4 SV=1	100305498	EYYELGLPIIQK(1)AGVAHK					_x000D_
gmx00940 Phenylpropanoid biosynthesis - Glycine max (soybean)	0.999731	10	0.42	C6SVC4	15	K	Caffeoyl-CoA O-methyltransferase OS=Glycine soja OX=3848 GN=D0Y65_046089 PE=4 SV=1	100305498	NHLFGIK(1)DLGHK					_x000D_
gmx00940 Phenylpropanoid biosynthesis - Glycine max (soybean)	0.999731	10	0.42	A0A0R0EAL6	339	K	PKS_ER domain-containing protein	100804892	LEK(1)NDVR					_x000D_
gmx00940 Phenylpropanoid biosynthesis - Glycine max (soybean)	0.999731	10	0.42	I1JY99	52	K	Peroxidase	100803637	STVQSAISK(1)ETR					_x000D_
gmx00940 Phenylpropanoid biosynthesis - Glycine max (soybean)	0.999731	10	0.42	A0A0R0INP8	237	K	Peroxidase	GLYMA_08G179600	QICPQTQPTK(1)R					_x000D_
gmx00940 Phenylpropanoid biosynthesis - Glycine max (soybean)	0.999731	10	0.42	I1KM16	125	K	Caffeoyl-CoA O-methyltransferase OS=Glycine soja OX=3848 GN=D0Y65_018578 PE=4 SV=1	100779260	ENYELGLPVIK(1)K					_x000D_
gmx00940 Phenylpropanoid biosynthesis - Glycine max (soybean)	0.999731	10	0.42	I1KEL7	53	K	Peroxidase	100803503	QAVAK(1)EAR					_x000D_
gmx00940 Phenylpropanoid biosynthesis - Glycine max (soybean)	0.999731	10	0.42	I1KJ35	290	K	Beta-glucosidase 44 OS=Glycine soja OX=3848 GN=D0Y65_017420 PE=3 SV=1	100814740	SK(1)ADNLAAQR					_x000D_
gmx00940 Phenylpropanoid biosynthesis - Glycine max (soybean)	0.999731	10	0.42	K7L0H3	274	K	Aldedh domain-containing protein	100783920	VQQGPQVDK(1)K					_x000D_
gmx00940 Phenylpropanoid biosynthesis - Glycine max (soybean)	0.999731	10	0.42	I1MBJ1	56	K	Peroxidase	100812415	SVLQSALAK(1)EPR					_x000D_
gmx00903 Limonene and pinene degradation - Glycine max (soybean)	0.525447	2	1.15	I1KNX5	74	K	Aldehyde dehydrogenase	100800699	ANLLVK(1)DLR					_x000D_
gmx00903 Limonene and pinene degradation - Glycine max (soybean)	0.525447	2	1.15	I1KNX5	444	K	Aldehyde dehydrogenase	100800699	PLAAYLFTNNEQLK(1)K					_x000D_
gmx00903 Limonene and pinene degradation - Glycine max (soybean)	0.525447	2	1.15	I1KNX5	141	K	Aldehyde dehydrogenase	100800699	SSCSEALK(1)ELK					_x000D_
gmx00903 Limonene and pinene degradation - Glycine max (soybean)	0.525447	2	1.15	I1KNX5	86	K	Aldehyde dehydrogenase	100800699	SFDSGMTK(1)SYGWR					_x000D_
gmx00903 Limonene and pinene degradation - Glycine max (soybean)	0.525447	2	1.15	I1KNX5	372	K	Aldehyde dehydrogenase	100800699	VSDK(1)IVLGGQR					_x000D_
gmx00903 Limonene and pinene degradation - Glycine max (soybean)	0.525447	2	1.15	I1KNX5	68	K	Aldehyde dehydrogenase	100800699	QVFDGEK(1)ANLLVK					_x000D_
gmx00903 Limonene and pinene degradation - Glycine max (soybean)	0.525447	2	1.15	I1KNX5	133	K	Aldehyde dehydrogenase	100800699	LEAFITEISQAK(1)SSCSEALK					_x000D_
gmx00903 Limonene and pinene degradation - Glycine max (soybean)	0.525447	2	1.15	I1KCH8	535	K	Aldedh domain-containing protein	100811501	AVVSPVK(1)K					_x000D_
gmx00903 Limonene and pinene degradation - Glycine max (soybean)	0.525447	2	1.15	I1KCH8	516	K	Aldedh domain-containing protein	100811501	EK(1)GIYSLNNYLQVK					_x000D_
gmx00903 Limonene and pinene degradation - Glycine max (soybean)	0.525447	2	1.15	I1KCH8	403	K	Aldedh domain-containing protein	100811501	SGIESK(1)ATLECGGDQIGSK					_x000D_
gmx00903 Limonene and pinene degradation - Glycine max (soybean)	0.525447	2	1.15	I1KCH8	397	K	Aldedh domain-containing protein	100811501	YIK(1)SGIESK					_x000D_
gmx00903 Limonene and pinene degradation - Glycine max (soybean)	0.525447	2	1.15	I1KCH8	360	K	Aldedh domain-containing protein	100811501	TFVHEHIYDEFLEK(1)AK					_x000D_
gmx00903 Limonene and pinene degradation - Glycine max (soybean)	0.525447	2	1.15	I1KCH8	450	K	Aldedh domain-containing protein	100811501	FK(1)DIDEVIR					_x000D_
gmx00903 Limonene and pinene degradation - Glycine max (soybean)	0.525447	2	1.15	I1KCH8	75	K	Aldedh domain-containing protein	100811501	HLINGQFVDAASGK(1)TFPTYDPR					_x000D_
gmx00903 Limonene and pinene degradation - Glycine max (soybean)	0.525447	2	1.15	I1KCH8	108	K	Aldedh domain-containing protein	100811501	K(1)AFDEGPWPK					_x000D_
gmx00561 Glycerolipid metabolism - Glycine max (soybean)	0.971537	9	0.59	I1MHH0	483	K	Aldedh domain-containing protein	100811186	EAGSDSWK(1)QYMR					_x000D_
gmx00561 Glycerolipid metabolism - Glycine max (soybean)	0.971537	9	0.59	I1MHH0	94	K	Aldedh domain-containing protein	100811186	AK(1)LDPLGR					_x000D_
gmx00561 Glycerolipid metabolism - Glycine max (soybean)	0.971537	9	0.59	I1MHH0	438	K	Aldedh domain-containing protein	100811186	PGTIFK(1)WIGPR					_x000D_
gmx00561 Glycerolipid metabolism - Glycine max (soybean)	0.971537	9	0.59	I1J6Z7	120	K	Aldo_ket_red domain-containing protein	100801791	MK(1)SGSVGFK					_x000D_
gmx00561 Glycerolipid metabolism - Glycine max (soybean)	0.971537	9	0.59	I1J6Z7	64	K	Aldo_ket_red domain-containing protein	100801791	K(1)LFDDGVVK					_x000D_
gmx00561 Glycerolipid metabolism - Glycine max (soybean)	0.971537	9	0.59	I1J6Z7	164	K	Aldo_ket_red domain-containing protein	100801791	K(1)LQDLMNIAR					_x000D_
gmx00561 Glycerolipid metabolism - Glycine max (soybean)	0.971537	9	0.59	I1J6Z7	151	K	Aldo_ket_red domain-containing protein	100801791	AMEALYDSGK(1)AR					_x000D_
gmx00561 Glycerolipid metabolism - Glycine max (soybean)	0.971537	9	0.59	I1J6Z7	284	K	Aldo_ket_red domain-containing protein	100801791	FSEIK(1)QDR					_x000D_
gmx00561 Glycerolipid metabolism - Glycine max (soybean)	0.971537	9	0.59	A0A0R0KIG7	421	K	Epimerase domain-containing protein (Fragment)	GLYMA_03G131100	VEAEEHYYNCK(1)NTK					_x000D_
gmx00561 Glycerolipid metabolism - Glycine max (soybean)	0.971537	9	0.59	A0A0R0KKR3	163	K	Aldo_ket_red domain-containing protein	100792657	AIGVSNFSSK(1)K					_x000D_
gmx00561 Glycerolipid metabolism - Glycine max (soybean)	0.971537	9	0.59	A0A0R0KKR3	63	K	Aldo_ket_red domain-containing protein	100792657	NQAEIGSALK(1)K					_x000D_
gmx00561 Glycerolipid metabolism - Glycine max (soybean)	0.971537	9	0.59	A0A0R0KKR3	72	K	Aldo_ket_red domain-containing protein	100792657	LFDDGVVK(1)R					_x000D_
gmx00561 Glycerolipid metabolism - Glycine max (soybean)	0.971537	9	0.59	A0A0R0KKR3	64	K	Aldo_ket_red domain-containing protein	100792657	K(1)LFDDGVVK					_x000D_
gmx00561 Glycerolipid metabolism - Glycine max (soybean)	0.971537	9	0.59	A0A0R0KKR3	234	K	Aldo_ket_red domain-containing protein	100792657	LGK(1)TPAQVALR					_x000D_
gmx00561 Glycerolipid metabolism - Glycine max (soybean)	0.971537	9	0.59	A0A0R0KKR3	151	K	Aldo_ket_red domain-containing protein	100792657	AMEALYDSDK(1)AR					_x000D_
gmx00561 Glycerolipid metabolism - Glycine max (soybean)	0.971537	9	0.59	A0A0R0KKR3	164	K	Aldo_ket_red domain-containing protein	100792657	K(1)LQDLLDIAR					_x000D_
gmx00561 Glycerolipid metabolism - Glycine max (soybean)	0.971537	9	0.59	A0A0R0KKR3	284	K	Aldo_ket_red domain-containing protein	100792657	ISEIK(1)QER					_x000D_
gmx00561 Glycerolipid metabolism - Glycine max (soybean)	0.971537	9	0.59	C6TKQ3	67	K	Aldo_ket_red domain-containing protein	100806500	EAFDSGLVK(1)R					_x000D_
gmx00561 Glycerolipid metabolism - Glycine max (soybean)	0.971537	9	0.59	C6TKQ3	241	K	Aldo_ket_red domain-containing protein	100806500	K(1)TAAQISLR					_x000D_
gmx00561 Glycerolipid metabolism - Glycine max (soybean)	0.971537	9	0.59	C6TKQ3	177	K	Aldo_ket_red domain-containing protein	100806500	IK(1)PAVNQIETHPYFQR					_x000D_
gmx00561 Glycerolipid metabolism - Glycine max (soybean)	0.971537	9	0.59	C6TKQ3	48	K	Aldo_ket_red domain-containing protein	100806500	HFDCAADYK(1)NEAEVGDALK					_x000D_
gmx00561 Glycerolipid metabolism - Glycine max (soybean)	0.971537	9	0.59	I1KNX5	74	K	Aldehyde dehydrogenase	100800699	ANLLVK(1)DLR					_x000D_
gmx00561 Glycerolipid metabolism - Glycine max (soybean)	0.971537	9	0.59	I1KNX5	444	K	Aldehyde dehydrogenase	100800699	PLAAYLFTNNEQLK(1)K					_x000D_
gmx00561 Glycerolipid metabolism - Glycine max (soybean)	0.971537	9	0.59	I1KNX5	141	K	Aldehyde dehydrogenase	100800699	SSCSEALK(1)ELK					_x000D_
gmx00561 Glycerolipid metabolism - Glycine max (soybean)	0.971537	9	0.59	I1KNX5	86	K	Aldehyde dehydrogenase	100800699	SFDSGMTK(1)SYGWR					_x000D_
gmx00561 Glycerolipid metabolism - Glycine max (soybean)	0.971537	9	0.59	I1KNX5	372	K	Aldehyde dehydrogenase	100800699	VSDK(1)IVLGGQR					_x000D_
gmx00561 Glycerolipid metabolism - Glycine max (soybean)	0.971537	9	0.59	I1KNX5	68	K	Aldehyde dehydrogenase	100800699	QVFDGEK(1)ANLLVK					_x000D_
gmx00561 Glycerolipid metabolism - Glycine max (soybean)	0.971537	9	0.59	I1KNX5	133	K	Aldehyde dehydrogenase	100800699	LEAFITEISQAK(1)SSCSEALK					_x000D_
gmx00561 Glycerolipid metabolism - Glycine max (soybean)	0.971537	9	0.59	I1KCH8	535	K	Aldedh domain-containing protein	100811501	AVVSPVK(1)K					_x000D_
gmx00561 Glycerolipid metabolism - Glycine max (soybean)	0.971537	9	0.59	I1KCH8	516	K	Aldedh domain-containing protein	100811501	EK(1)GIYSLNNYLQVK					_x000D_
gmx00561 Glycerolipid metabolism - Glycine max (soybean)	0.971537	9	0.59	I1KCH8	403	K	Aldedh domain-containing protein	100811501	SGIESK(1)ATLECGGDQIGSK					_x000D_
gmx00561 Glycerolipid metabolism - Glycine max (soybean)	0.971537	9	0.59	I1KCH8	397	K	Aldedh domain-containing protein	100811501	YIK(1)SGIESK					_x000D_
gmx00561 Glycerolipid metabolism - Glycine max (soybean)	0.971537	9	0.59	I1KCH8	360	K	Aldedh domain-containing protein	100811501	TFVHEHIYDEFLEK(1)AK					_x000D_
gmx00561 Glycerolipid metabolism - Glycine max (soybean)	0.971537	9	0.59	I1KCH8	450	K	Aldedh domain-containing protein	100811501	FK(1)DIDEVIR					_x000D_
gmx00561 Glycerolipid metabolism - Glycine max (soybean)	0.971537	9	0.59	I1KCH8	75	K	Aldedh domain-containing protein	100811501	HLINGQFVDAASGK(1)TFPTYDPR					_x000D_
gmx00561 Glycerolipid metabolism - Glycine max (soybean)	0.971537	9	0.59	I1KCH8	108	K	Aldedh domain-containing protein	100811501	K(1)AFDEGPWPK					_x000D_
gmx00561 Glycerolipid metabolism - Glycine max (soybean)	0.971537	9	0.59	I1KGY8	68	K	Glycerol kinase OS=Glycine soja OX=3848 GN=D0Y65_016721 PE=4 SV=1	GLYMA_07G028600	AVDK(1)ATADGFNVDK					_x000D_
gmx00561 Glycerolipid metabolism - Glycine max (soybean)	0.971537	9	0.59	I1M5N8	283	K	"D-glycerate 3-kinase, chloroplastic isoform C OS=Glycine soja OX=3848 GN=D0Y65_032809 PE=4 SV=1"	100820573	YDK(1)SAFNGR					_x000D_
gmx03050 Proteasome - Glycine max (soybean)	0.000233896	20	2.41	I1JJI4	67	K	Proteasome subunit beta	100808133	ATEGPIVADK(1)NCEK					_x000D_
gmx03050 Proteasome - Glycine max (soybean)	0.000233896	20	2.41	I1JJI4	181	K	Proteasome subunit beta	100808133	YK(1)ESLSR					_x000D_
gmx03050 Proteasome - Glycine max (soybean)	0.000233896	20	2.41	I1JJI4	122	K	Proteasome subunit beta	100808133	VVTALTLLK(1)K					_x000D_
gmx03050 Proteasome - Glycine max (soybean)	0.000233896	20	2.41	I1K5H2	814	K	26S proteasome non-ATPase regulatory subunit 1 homolog	100790425	SPK(1)FEFLSHAK					_x000D_
gmx03050 Proteasome - Glycine max (soybean)	0.000233896	20	2.41	I1K5H2	929	K	26S proteasome non-ATPase regulatory subunit 1 homolog	100790425	VVPAQEK(1)CIK					_x000D_
gmx03050 Proteasome - Glycine max (soybean)	0.000233896	20	2.41	I1K5H2	120	K	26S proteasome non-ATPase regulatory subunit 1 homolog	100790425	SK(1)AAESSDESIK					_x000D_
gmx03050 Proteasome - Glycine max (soybean)	0.000233896	20	2.41	I1K5H2	118	K	26S proteasome non-ATPase regulatory subunit 1 homolog	100790425	AIDEYASLK(1)SK					_x000D_
gmx03050 Proteasome - Glycine max (soybean)	0.000233896	20	2.41	I1K5H2	853	K	26S proteasome non-ATPase regulatory subunit 1 homolog	100790425	LPTAVLSTSAK(1)AK					_x000D_
gmx03050 Proteasome - Glycine max (soybean)	0.000233896	20	2.41	I1K5H2	735	K	26S proteasome non-ATPase regulatory subunit 1 homolog	100790425	IILDK(1)HEDTMSK					_x000D_
gmx03050 Proteasome - Glycine max (soybean)	0.000233896	20	2.41	I1KTZ5	50	K	Proteasome subunit alpha type	100799108	AANGVVIATEK(1)K					_x000D_
gmx03050 Proteasome - Glycine max (soybean)	0.000233896	20	2.41	I1KTZ5	217	K	Proteasome subunit alpha type	100799108	NIEIGIIGADK(1)K					_x000D_
gmx03050 Proteasome - Glycine max (soybean)	0.000233896	20	2.41	I1KTZ5	165	K	Proteasome subunit alpha type	100799108	ASAMGK(1)NVSNAK					_x000D_
gmx03050 Proteasome - Glycine max (soybean)	0.000233896	20	2.41	I1KTZ5	102	K	Proteasome subunit alpha type	100799108	LYK(1)EPIPVTQLVR					_x000D_
gmx03050 Proteasome - Glycine max (soybean)	0.000233896	20	2.41	I1KTZ5	171	K	Proteasome subunit alpha type	100799108	NVSNAK(1)TFLEK					_x000D_
gmx03050 Proteasome - Glycine max (soybean)	0.000233896	20	2.41	C6SY85	34	K	Proteasome subunit beta	100306158	SNEDK(1)IMLLDSHK					_x000D_
gmx03050 Proteasome - Glycine max (soybean)	0.000233896	20	2.41	I1K964	171	K	Proteasome subunit beta	GLYMA_06G078500	DEAEDLVK(1)K					_x000D_
gmx03050 Proteasome - Glycine max (soybean)	0.000233896	20	2.41	I1MEX1	172	K	MPN domain-containing protein	100787992	MLLNLHK(1)K					_x000D_
gmx03050 Proteasome - Glycine max (soybean)	0.000233896	20	2.41	A0A0R4J305	25	K	AAA domain-containing protein	100788475	LLQHK(1)ELESR					_x000D_
gmx03050 Proteasome - Glycine max (soybean)	0.000233896	20	2.41	A0A0R4J305	374	K	AAA domain-containing protein	100788475	DYVIHEDFMK(1)AVR					_x000D_
gmx03050 Proteasome - Glycine max (soybean)	0.000233896	20	2.41	A0A0R4J5N5	104	K	PCI domain-containing protein	GLYMA_17G127100	EAHLAK(1)SLFFIR					_x000D_
gmx03050 Proteasome - Glycine max (soybean)	0.000233896	20	2.41	A0A0R4J5N5	35	K	PCI domain-containing protein	GLYMA_17G127100	YK(1)EDVFTHVK					_x000D_
gmx03050 Proteasome - Glycine max (soybean)	0.000233896	20	2.41	A0A0R4J5N5	116	K	PCI domain-containing protein	GLYMA_17G127100	EK(1)ALEHLK					_x000D_
gmx03050 Proteasome - Glycine max (soybean)	0.000233896	20	2.41	A0A0R4J5N5	122	K	PCI domain-containing protein	GLYMA_17G127100	ALEHLK(1)VTETK					_x000D_
gmx03050 Proteasome - Glycine max (soybean)	0.000233896	20	2.41	A0A0R4J5N5	346	K	PCI domain-containing protein	GLYMA_17G127100	IDK(1)VAGVLETNRPDAK					_x000D_
gmx03050 Proteasome - Glycine max (soybean)	0.000233896	20	2.41	I1KEY6	106	K	26S proteasome non-ATPase regulatory subunit 2 homolog	100799779	TYYETMVESDLK(1)K					_x000D_
gmx03050 Proteasome - Glycine max (soybean)	0.000233896	20	2.41	I1KEY6	585	K	26S proteasome non-ATPase regulatory subunit 2 homolog	100799779	TFNEK(1)IR					_x000D_
gmx03050 Proteasome - Glycine max (soybean)	0.000233896	20	2.41	I1N783	167	K	Proteasome subunit alpha type	GLYMA_19G072100	YFGAAIGK(1)GR					_x000D_
gmx03050 Proteasome - Glycine max (soybean)	0.000233896	20	2.41	A0A0R4J3L5	59	K	Proteasome subunit alpha type	732640	VPDK(1)LLDNTSVTHLFPITK					_x000D_
gmx03050 Proteasome - Glycine max (soybean)	0.000233896	20	2.41	A0A0R4J3L5	33	K	Proteasome subunit alpha type	732640	AVK(1)AAGITSIGVR					_x000D_
gmx03050 Proteasome - Glycine max (soybean)	0.000233896	20	2.41	A0A0R4J3L5	181	K	Proteasome subunit alpha type	732640	DQEAINFLEK(1)K					_x000D_
gmx03050 Proteasome - Glycine max (soybean)	0.000233896	20	2.41	A0A0R4J3L5	45	K	Proteasome subunit alpha type	732640	GK(1)DSICVVTQK					_x000D_
gmx03050 Proteasome - Glycine max (soybean)	0.000233896	20	2.41	A0A0R4J3L5	222	K	Proteasome subunit alpha type	732640	K(1)DNPEFR					_x000D_
gmx03050 Proteasome - Glycine max (soybean)	0.000233896	20	2.41	I1MXX5	203	K	Proteasome subunit alpha type	100797380	ESLQGEK(1)LR					_x000D_
gmx03050 Proteasome - Glycine max (soybean)	0.000233896	20	2.41	I1MH25	156	K	PI31_Prot_N domain-containing protein	100811536	LDGSAK(1)ASSSSR					_x000D_
gmx03050 Proteasome - Glycine max (soybean)	0.000233896	20	2.41	I1KXF3	14	K	Proteasome subunit beta OS=Glycine max OX=3847 GN=100810291 PE=3 SV=1	100810291	DYSK(1)ISQLAEK					_x000D_
gmx03050 Proteasome - Glycine max (soybean)	0.000233896	20	2.41	I1MZ47	207	K	MPN domain-containing protein	GLYMA_18G029800	LTALK(1)GLDAR					_x000D_
gmx03050 Proteasome - Glycine max (soybean)	0.000233896	20	2.41	I1MZ47	188	K	MPN domain-containing protein	GLYMA_18G029800	DVK(1)DTTISTLATEVSAK					_x000D_
gmx03050 Proteasome - Glycine max (soybean)	0.000233896	20	2.41	Q9M4T8	43	K	Proteasome subunit alpha type-5	PAE1	TK(1)EGVVLAVEK					_x000D_
gmx03050 Proteasome - Glycine max (soybean)	0.000233896	20	2.41	Q9M4T8	41	K	Proteasome subunit alpha type-5	PAE1	LGSTAIGLK(1)TK					_x000D_
gmx03050 Proteasome - Glycine max (soybean)	0.000233896	20	2.41	I1L530	326	K	PCI domain-containing protein	100804455	VLGIQQIK(1)SLR					_x000D_
gmx03050 Proteasome - Glycine max (soybean)	0.000233896	20	2.41	I1KC47	87	K	Proteasome subunit beta	100779240	ASMGGYISSQSVK(1)K					_x000D_
gmx03050 Proteasome - Glycine max (soybean)	0.000233896	20	2.41	I1KC47	126	K	Proteasome subunit beta	100779240	LHELANK(1)R					_x000D_
gmx03050 Proteasome - Glycine max (soybean)	0.000233896	20	2.41	A0A0R4J4W3	268	K	AAA domain-containing protein	100802442	YLGDGPK(1)LVR					_x000D_
gmx03050 Proteasome - Glycine max (soybean)	0.000233896	20	2.41	I1KRD4	237	K	PCI domain-containing protein	100803720	NDSVFFQK(1)AK					_x000D_
gmx03050 Proteasome - Glycine max (soybean)	0.000233896	20	2.41	I1KRD4	201	K	PCI domain-containing protein	100803720	AYDYLSIK(1)DAK					_x000D_
gmx03050 Proteasome - Glycine max (soybean)	0.000233896	20	2.41	I1KRD4	16	K	PCI domain-containing protein	100803720	FK(1)ASFLR					_x000D_
gmx00310 Lysine degradation - Glycine max (soybean)	0.587723	7	0.97	I1JJB5	187	K	Lipoyl-binding domain-containing protein	100799149	SADATHVAPSETISEK(1)AAPQPTQK					_x000D_
gmx00310 Lysine degradation - Glycine max (soybean)	0.587723	7	0.97	I1JJB5	195	K	Lipoyl-binding domain-containing protein	100799149	AAPQPTQK(1)VSEEK					_x000D_
gmx00310 Lysine degradation - Glycine max (soybean)	0.587723	7	0.97	I1M6P9	192	K	Lipoyl-binding domain-containing protein	100813488	GAPQPTQK(1)VSEEK					_x000D_
gmx00310 Lysine degradation - Glycine max (soybean)	0.587723	7	0.97	I1M6P9	184	K	Lipoyl-binding domain-containing protein	100813488	SADATHVAPSETTSEK(1)GAPQPTQK					_x000D_
gmx00310 Lysine degradation - Glycine max (soybean)	0.587723	7	0.97	I1MHH0	483	K	Aldedh domain-containing protein	100811186	EAGSDSWK(1)QYMR					_x000D_
gmx00310 Lysine degradation - Glycine max (soybean)	0.587723	7	0.97	I1MHH0	94	K	Aldedh domain-containing protein	100811186	AK(1)LDPLGR					_x000D_
gmx00310 Lysine degradation - Glycine max (soybean)	0.587723	7	0.97	I1MHH0	438	K	Aldedh domain-containing protein	100811186	PGTIFK(1)WIGPR					_x000D_
gmx00310 Lysine degradation - Glycine max (soybean)	0.587723	7	0.97	I1MRV6	67	K	Leghemoglobin reductase isoform A OS=Glycine soja OX=3848 GN=D0Y65_044799 PE=4 SV=1	100788043	TTCIEK(1)R					_x000D_
gmx00310 Lysine degradation - Glycine max (soybean)	0.587723	7	0.97	I1MRV6	130	K	Leghemoglobin reductase isoform A OS=Glycine soja OX=3848 GN=D0Y65_044799 PE=4 SV=1	100788043	AVSNLTK(1)GIEGLFK					_x000D_
gmx00310 Lysine degradation - Glycine max (soybean)	0.587723	7	0.97	I1MRV6	208	K	Leghemoglobin reductase isoform A OS=Glycine soja OX=3848 GN=D0Y65_044799 PE=4 SV=1	100788043	VVSSTGALALTEIPK(1)R					_x000D_
gmx00310 Lysine degradation - Glycine max (soybean)	0.587723	7	0.97	I1MRV6	193	K	Leghemoglobin reductase isoform A OS=Glycine soja OX=3848 GN=D0Y65_044799 PE=4 SV=1	100788043	K(1)VVSSTGALALTEIPK					_x000D_
gmx00310 Lysine degradation - Glycine max (soybean)	0.587723	7	0.97	I1MRV6	121	K	Leghemoglobin reductase isoform A OS=Glycine soja OX=3848 GN=D0Y65_044799 PE=4 SV=1	100788043	FSSVEVDLPAMMAQK(1)DK					_x000D_
gmx00310 Lysine degradation - Glycine max (soybean)	0.587723	7	0.97	I1MRV6	402	K	Leghemoglobin reductase isoform A OS=Glycine soja OX=3848 GN=D0Y65_044799 PE=4 SV=1	100788043	TEEQVK(1)ELGVEYR					_x000D_
gmx00310 Lysine degradation - Glycine max (soybean)	0.587723	7	0.97	I1MRV6	106	K	Leghemoglobin reductase isoform A OS=Glycine soja OX=3848 GN=D0Y65_044799 PE=4 SV=1	100788043	HAFANHGVK(1)FSSVEVDLPAMMAQK					_x000D_
gmx00310 Lysine degradation - Glycine max (soybean)	0.587723	7	0.97	I1MRV6	487	K	Leghemoglobin reductase isoform A OS=Glycine soja OX=3848 GN=D0Y65_044799 PE=4 SV=1	100788043	VCHAHPTMSEAVK(1)EAAMATYDKPIHI					_x000D_
gmx00310 Lysine degradation - Glycine max (soybean)	0.587723	7	0.97	I1MRV6	318	K	Leghemoglobin reductase isoform A OS=Glycine soja OX=3848 GN=D0Y65_044799 PE=4 SV=1	100788043	TPFTAGLGLDK(1)IGVETDK					_x000D_
gmx00310 Lysine degradation - Glycine max (soybean)	0.587723	7	0.97	I1MRV6	380	K	Leghemoglobin reductase isoform A OS=Glycine soja OX=3848 GN=D0Y65_044799 PE=4 SV=1	100788043	VGHVDYDK(1)VPGVVYTMPEVASVGK					_x000D_
gmx00310 Lysine degradation - Glycine max (soybean)	0.587723	7	0.97	I1MRV6	422	K	Leghemoglobin reductase isoform A OS=Glycine soja OX=3848 GN=D0Y65_044799 PE=4 SV=1	100788043	AK(1)AIDNAEGLVK					_x000D_
gmx00310 Lysine degradation - Glycine max (soybean)	0.587723	7	0.97	I1MRV6	149	K	Leghemoglobin reductase isoform A OS=Glycine soja OX=3848 GN=D0Y65_044799 PE=4 SV=1	100788043	GYGK(1)FVSPSEVSVDTTEGGNTVVK					_x000D_
gmx00310 Lysine degradation - Glycine max (soybean)	0.587723	7	0.97	I1MRV6	84	K	Leghemoglobin reductase isoform A OS=Glycine soja OX=3848 GN=D0Y65_044799 PE=4 SV=1	100788043	GTLGGTCLNVGCIPSK(1)ALLHSSHMYHEAK					_x000D_
gmx00310 Lysine degradation - Glycine max (soybean)	0.587723	7	0.97	I1MRV6	182	K	Leghemoglobin reductase isoform A OS=Glycine soja OX=3848 GN=D0Y65_044799 PE=4 SV=1	100788043	HIIIATGSDVK(1)SLPGVTIDEK					_x000D_
gmx00310 Lysine degradation - Glycine max (soybean)	0.587723	7	0.97	I1MRV6	437	K	Leghemoglobin reductase isoform A OS=Glycine soja OX=3848 GN=D0Y65_044799 PE=4 SV=1	100788043	ILAEK(1)ETDK					_x000D_
gmx00310 Lysine degradation - Glycine max (soybean)	0.587723	7	0.97	I1MRV6	97	K	Leghemoglobin reductase isoform A OS=Glycine soja OX=3848 GN=D0Y65_044799 PE=4 SV=1	100788043	ALLHSSHMYHEAK(1)HAFANHGVK					_x000D_
gmx00310 Lysine degradation - Glycine max (soybean)	0.587723	7	0.97	I1MRV6	192	K	Leghemoglobin reductase isoform A OS=Glycine soja OX=3848 GN=D0Y65_044799 PE=4 SV=1	100788043	SLPGVTIDEK(1)K					_x000D_
gmx00310 Lysine degradation - Glycine max (soybean)	0.587723	7	0.97	I1MRV6	61	K	Leghemoglobin reductase isoform A OS=Glycine soja OX=3848 GN=D0Y65_044799 PE=4 SV=1	100788043	AAQLGLK(1)TTCIEK					_x000D_
gmx00310 Lysine degradation - Glycine max (soybean)	0.587723	7	0.97	I1MRV6	396	K	Leghemoglobin reductase isoform A OS=Glycine soja OX=3848 GN=D0Y65_044799 PE=4 SV=1	100788043	VPGVVYTMPEVASVGK(1)TEEQVK					_x000D_
gmx00310 Lysine degradation - Glycine max (soybean)	0.587723	7	0.97	I1MRV6	137	K	Leghemoglobin reductase isoform A OS=Glycine soja OX=3848 GN=D0Y65_044799 PE=4 SV=1	100788043	GIEGLFK(1)K					_x000D_
gmx00310 Lysine degradation - Glycine max (soybean)	0.587723	7	0.97	I1MRV6	145	K	Leghemoglobin reductase isoform A OS=Glycine soja OX=3848 GN=D0Y65_044799 PE=4 SV=1	100788043	VNYVK(1)GYGK					_x000D_
gmx00310 Lysine degradation - Glycine max (soybean)	0.587723	7	0.97	I1MRV6	169	K	Leghemoglobin reductase isoform A OS=Glycine soja OX=3848 GN=D0Y65_044799 PE=4 SV=1	100788043	FVSPSEVSVDTTEGGNTVVK(1)GK					_x000D_
gmx00310 Lysine degradation - Glycine max (soybean)	0.587723	7	0.97	I1MRV6	432	K	Leghemoglobin reductase isoform A OS=Glycine soja OX=3848 GN=D0Y65_044799 PE=4 SV=1	100788043	AIDNAEGLVK(1)ILAEK					_x000D_
gmx00310 Lysine degradation - Glycine max (soybean)	0.587723	7	0.97	I1MRV6	496	K	Leghemoglobin reductase isoform A OS=Glycine soja OX=3848 GN=D0Y65_044799 PE=4 SV=1	100788043	EAAMATYDK(1)PIHI					_x000D_
gmx00310 Lysine degradation - Glycine max (soybean)	0.587723	7	0.97	I1MRV6	372	K	Leghemoglobin reductase isoform A OS=Glycine soja OX=3848 GN=D0Y65_044799 PE=4 SV=1	100788043	AEEDGVACVEYIAGK(1)VGHVDYDK					_x000D_
gmx00310 Lysine degradation - Glycine max (soybean)	0.587723	7	0.97	I1MRV6	260	K	Leghemoglobin reductase isoform A OS=Glycine soja OX=3848 GN=D0Y65_044799 PE=4 SV=1	100788043	SLEK(1)QGLK					_x000D_
gmx00310 Lysine degradation - Glycine max (soybean)	0.587723	7	0.97	I1MRV6	171	K	Leghemoglobin reductase isoform A OS=Glycine soja OX=3848 GN=D0Y65_044799 PE=4 SV=1	100788043	GK(1)HIIIATGSDVK					_x000D_
gmx00310 Lysine degradation - Glycine max (soybean)	0.587723	7	0.97	I1MRV6	140	K	Leghemoglobin reductase isoform A OS=Glycine soja OX=3848 GN=D0Y65_044799 PE=4 SV=1	100788043	NK(1)VNYVK					_x000D_
gmx00310 Lysine degradation - Glycine max (soybean)	0.587723	7	0.97	I1MRV6	270	K	Leghemoglobin reductase isoform A OS=Glycine soja OX=3848 GN=D0Y65_044799 PE=4 SV=1	100788043	TK(1)VVGVDTSGDGVK					_x000D_
gmx00310 Lysine degradation - Glycine max (soybean)	0.587723	7	0.97	I1KNX5	74	K	Aldehyde dehydrogenase	100800699	ANLLVK(1)DLR					_x000D_
gmx00310 Lysine degradation - Glycine max (soybean)	0.587723	7	0.97	I1KNX5	444	K	Aldehyde dehydrogenase	100800699	PLAAYLFTNNEQLK(1)K					_x000D_
gmx00310 Lysine degradation - Glycine max (soybean)	0.587723	7	0.97	I1KNX5	141	K	Aldehyde dehydrogenase	100800699	SSCSEALK(1)ELK					_x000D_
gmx00310 Lysine degradation - Glycine max (soybean)	0.587723	7	0.97	I1KNX5	86	K	Aldehyde dehydrogenase	100800699	SFDSGMTK(1)SYGWR					_x000D_
gmx00310 Lysine degradation - Glycine max (soybean)	0.587723	7	0.97	I1KNX5	372	K	Aldehyde dehydrogenase	100800699	VSDK(1)IVLGGQR					_x000D_
gmx00310 Lysine degradation - Glycine max (soybean)	0.587723	7	0.97	I1KNX5	68	K	Aldehyde dehydrogenase	100800699	QVFDGEK(1)ANLLVK					_x000D_
gmx00310 Lysine degradation - Glycine max (soybean)	0.587723	7	0.97	I1KNX5	133	K	Aldehyde dehydrogenase	100800699	LEAFITEISQAK(1)SSCSEALK					_x000D_
gmx00310 Lysine degradation - Glycine max (soybean)	0.587723	7	0.97	O81413	260	K	Ferric leghemoglobin reductase-2	547523	SLEK(1)QGMK					_x000D_
gmx00310 Lysine degradation - Glycine max (soybean)	0.587723	7	0.97	O81413	193	K	Ferric leghemoglobin reductase-2	547523	K(1)VVSSTGALALTEIPK					_x000D_
gmx00310 Lysine degradation - Glycine max (soybean)	0.587723	7	0.97	I1KCH8	535	K	Aldedh domain-containing protein	100811501	AVVSPVK(1)K					_x000D_
gmx00310 Lysine degradation - Glycine max (soybean)	0.587723	7	0.97	I1KCH8	516	K	Aldedh domain-containing protein	100811501	EK(1)GIYSLNNYLQVK					_x000D_
gmx00310 Lysine degradation - Glycine max (soybean)	0.587723	7	0.97	I1KCH8	403	K	Aldedh domain-containing protein	100811501	SGIESK(1)ATLECGGDQIGSK					_x000D_
gmx00310 Lysine degradation - Glycine max (soybean)	0.587723	7	0.97	I1KCH8	397	K	Aldedh domain-containing protein	100811501	YIK(1)SGIESK					_x000D_
gmx00310 Lysine degradation - Glycine max (soybean)	0.587723	7	0.97	I1KCH8	360	K	Aldedh domain-containing protein	100811501	TFVHEHIYDEFLEK(1)AK					_x000D_
gmx00310 Lysine degradation - Glycine max (soybean)	0.587723	7	0.97	I1KCH8	450	K	Aldedh domain-containing protein	100811501	FK(1)DIDEVIR					_x000D_
gmx00310 Lysine degradation - Glycine max (soybean)	0.587723	7	0.97	I1KCH8	75	K	Aldedh domain-containing protein	100811501	HLINGQFVDAASGK(1)TFPTYDPR					_x000D_
gmx00310 Lysine degradation - Glycine max (soybean)	0.587723	7	0.97	I1KCH8	108	K	Aldedh domain-containing protein	100811501	K(1)AFDEGPWPK					_x000D_
gmx00400 Phenylalanine, tyrosine and tryptophan biosynthesis - Glycine max (soybean)	0.673067	7	0.89	A0A0R0LIH0	396	K	DHQ_synthase domain-containing protein	GLYMA_01G164300	SVMAVDK(1)K					_x000D_
gmx00400 Phenylalanine, tyrosine and tryptophan biosynthesis - Glycine max (soybean)	0.673067	7	0.89	A0A0R0FQN0	112	K	Aspartate aminotransferase	547792	K(1)AENLMLER					_x000D_
gmx00400 Phenylalanine, tyrosine and tryptophan biosynthesis - Glycine max (soybean)	0.673067	7	0.89	A0A0R0FQN0	427	K	Aspartate aminotransferase	547792	NQSDNMTNK(1)WHVYMTK					_x000D_
gmx00400 Phenylalanine, tyrosine and tryptophan biosynthesis - Glycine max (soybean)	0.673067	7	0.89	A0A0R0FQN0	434	K	Aspartate aminotransferase	547792	WHVYMTK(1)DGR					_x000D_
gmx00400 Phenylalanine, tyrosine and tryptophan biosynthesis - Glycine max (soybean)	0.673067	7	0.89	A0A0R0FQN0	183	K	Aspartate aminotransferase	547792	YFPGAK(1)VLISAPTWGNHK					_x000D_
gmx00400 Phenylalanine, tyrosine and tryptophan biosynthesis - Glycine max (soybean)	0.673067	7	0.89	A0A0R0FQN0	394	K	Aspartate aminotransferase	547792	QQLYDSITSK(1)DK					_x000D_
gmx00400 Phenylalanine, tyrosine and tryptophan biosynthesis - Glycine max (soybean)	0.673067	7	0.89	I1N0T6	289	K	Tryptophan synthase	100801288	EFHAVIGK(1)ETR					_x000D_
gmx00400 Phenylalanine, tyrosine and tryptophan biosynthesis - Glycine max (soybean)	0.673067	7	0.89	I1N0T6	178	K	Tryptophan synthase	100801288	INNAVAQALLAK(1)R					_x000D_
gmx00400 Phenylalanine, tyrosine and tryptophan biosynthesis - Glycine max (soybean)	0.673067	7	0.89	I1N0T6	460	K	Tryptophan synthase	100801288	GDK(1)DVQTAIK					_x000D_
gmx00400 Phenylalanine, tyrosine and tryptophan biosynthesis - Glycine max (soybean)	0.673067	7	0.89	I1J6L0	57	K	"Bifunctional 3-dehydroquinate dehydratase/shikimate dehydrogenase, chloroplastic isoform A OS=Glycine soja OX=3848 GN=D0Y65_000843 PE=3 SV=1"	100811217	LDSLK(1)TFDPYR					_x000D_
gmx00400 Phenylalanine, tyrosine and tryptophan biosynthesis - Glycine max (soybean)	0.673067	7	0.89	I1JIA7	136	K	IGPS domain-containing protein	100790882	DTEVSHLK(1)ER					_x000D_
gmx00400 Phenylalanine, tyrosine and tryptophan biosynthesis - Glycine max (soybean)	0.673067	7	0.89	I1K999	96	K	Aspartate aminotransferase	547509	TEEGK(1)PLVLNVVR					_x000D_
gmx00400 Phenylalanine, tyrosine and tryptophan biosynthesis - Glycine max (soybean)	0.673067	7	0.89	A0A0R0G3L8	402	K	Phospho-2-dehydro-3-deoxyheptonate aldolase	100789764	APSGLK(1)TR					_x000D_
gmx00400 Phenylalanine, tyrosine and tryptophan biosynthesis - Glycine max (soybean)	0.673067	7	0.89	A0A0R0G3L8	348	K	Phospho-2-dehydro-3-deoxyheptonate aldolase	100789764	LIDILNPK(0.96)NK(0.04)PGR					_x000D_
gmx00195 Photosynthesis - Glycine max (soybean)	1.5898e-36	56	5.76	Q2PMU3	327	K	Photosystem I P700 chlorophyll a apoprotein A1	psaA	DILEAHK(1)GPFTGQGHK					_x000D_
gmx00195 Photosynthesis - Glycine max (soybean)	1.5898e-36	56	5.76	Q2PMU3	564	K	Photosystem I P700 chlorophyll a apoprotein A1	psaA	LIPDK(1)ANLGFR					_x000D_
gmx00195 Photosynthesis - Glycine max (soybean)	1.5898e-36	56	5.76	Q2PMU3	11	K	Photosystem I P700 chlorophyll a apoprotein A1	psaA	SPEPEVK(1)ILVDRDPIK					_x000D_
gmx00195 Photosynthesis - Glycine max (soybean)	1.5898e-36	56	5.76	Q2PMU3	28	K	Photosystem I P700 chlorophyll a apoprotein A1	psaA	TSFEEWAK(1)PGHFSR					_x000D_
gmx00195 Photosynthesis - Glycine max (soybean)	1.5898e-36	56	5.76	Q2PMU3	707	K	Photosystem I P700 chlorophyll a apoprotein A1	psaA	LK(1)VAPATQPR					_x000D_
gmx00195 Photosynthesis - Glycine max (soybean)	1.5898e-36	56	5.76	Q2PMU3	320	K	Photosystem I P700 chlorophyll a apoprotein A1	psaA	TNWGIGHSIK(1)DILEAHK					_x000D_
gmx00195 Photosynthesis - Glycine max (soybean)	1.5898e-36	56	5.76	Q2PMU3	20	K	Photosystem I P700 chlorophyll a apoprotein A1	psaA	ILVDRDPIK(1)TSFEEWAK					_x000D_
gmx00195 Photosynthesis - Glycine max (soybean)	1.5898e-36	56	5.76	I1NGD3	72	K	Photosystem I subunit PsaD OS=Glycine max OX=3847 GN=psaD PE=1 SV=1	100800992	K(1)EQCLALGTR					_x000D_
gmx00195 Photosynthesis - Glycine max (soybean)	1.5898e-36	56	5.76	I1NGD3	139	K	Photosystem I subunit PsaD OS=Glycine max OX=3847 GN=psaD PE=1 SV=1	100800992	NVSPIEVK(1)FTGK					_x000D_
gmx00195 Photosynthesis - Glycine max (soybean)	1.5898e-36	56	5.76	I1NGD3	114	K	Photosystem I subunit PsaD OS=Glycine max OX=3847 GN=psaD PE=1 SV=1	100800992	DGVYPEK(1)VNAGR					_x000D_
gmx00195 Photosynthesis - Glycine max (soybean)	1.5898e-36	56	5.76	I1NGD3	68	K	Photosystem I subunit PsaD OS=Glycine max OX=3847 GN=psaD PE=1 SV=1	100800992	EGPNLLK(1)LAR					_x000D_
gmx00195 Photosynthesis - Glycine max (soybean)	1.5898e-36	56	5.76	I1NGD3	31	K	Photosystem I subunit PsaD OS=Glycine max OX=3847 GN=psaD PE=1 SV=1	100800992	K(1)AQVEEFYVITWDSPK					_x000D_
gmx00195 Photosynthesis - Glycine max (soybean)	1.5898e-36	56	5.76	I1NGD3	143	K	Photosystem I subunit PsaD OS=Glycine max OX=3847 GN=psaD PE=1 SV=1	100800992	FTGK(1)QPYDL					_x000D_
gmx00195 Photosynthesis - Glycine max (soybean)	1.5898e-36	56	5.76	I1NGD3	107	K	Photosystem I subunit PsaD OS=Glycine max OX=3847 GN=psaD PE=1 SV=1	100800992	VFPNGEVQYLHPK(1)DGVYPEK					_x000D_
gmx00195 Photosynthesis - Glycine max (soybean)	1.5898e-36	56	5.76	C6SVR0	163	K	Plastocyanin	100499708	GTYSFYCSPHQGAGMVGK(1)VTVN					_x000D_
gmx00195 Photosynthesis - Glycine max (soybean)	1.5898e-36	56	5.76	C6SVR0	98	K	Plastocyanin	100499708	IVFK(1)NNAGFPHNVVFDEDEIPSGVDAGK					_x000D_
gmx00195 Photosynthesis - Glycine max (soybean)	1.5898e-36	56	5.76	K7K1W5	149	K	"Photosynthetic NDH subunit of lumenal location 2, chloroplastic OS=Glycine soja OX=3848 GN=D0Y65_000505 PE=4 SV=1"	100807480	IK(1)QTAEGLHSIR					_x000D_
gmx00195 Photosynthesis - Glycine max (soybean)	1.5898e-36	56	5.76	I1N123	112	K	PsbP domain-containing protein	GLYMA_18G114900	LSIPSK(1)WNPSK					_x000D_
gmx00195 Photosynthesis - Glycine max (soybean)	1.5898e-36	56	5.76	I1N123	147	K	PsbP domain-containing protein	GLYMA_18G114900	YEDNFDSTSNVAVMVTATDK(1)K					_x000D_
gmx00195 Photosynthesis - Glycine max (soybean)	1.5898e-36	56	5.76	I1N123	231	K	PsbP domain-containing protein	GLYMA_18G114900	HQLITATVK(1)DGK					_x000D_
gmx00195 Photosynthesis - Glycine max (soybean)	1.5898e-36	56	5.76	I1N123	92	K	PsbP domain-containing protein	GLYMA_18G114900	PK(1)TNTDFLSYNGNGFK					_x000D_
gmx00195 Photosynthesis - Glycine max (soybean)	1.5898e-36	56	5.76	I1N123	234	K	PsbP domain-containing protein	GLYMA_18G114900	DGK(1)LYICK					_x000D_
gmx00195 Photosynthesis - Glycine max (soybean)	1.5898e-36	56	5.76	I1N123	239	K	PsbP domain-containing protein	GLYMA_18G114900	LYICK(1)AQAGDK					_x000D_
gmx00195 Photosynthesis - Glycine max (soybean)	1.5898e-36	56	5.76	I1N123	117	K	PsbP domain-containing protein	GLYMA_18G114900	WNPSK(1)EVEYPGQVLR					_x000D_
gmx00195 Photosynthesis - Glycine max (soybean)	1.5898e-36	56	5.76	I1N123	222	K	PsbP domain-containing protein	GLYMA_18G114900	TADGDEGGK(1)HQLITATVK					_x000D_
gmx00195 Photosynthesis - Glycine max (soybean)	1.5898e-36	56	5.76	C6T7N2	128	K	"Oxygen-evolving enhancer protein 1, chloroplastic OS=Glycine soja OX=3848 GN=D0Y65_003118 PE=4 SV=1"	100811386	K(1)FCLEPTSFTVK					_x000D_
gmx00195 Photosynthesis - Glycine max (soybean)	1.5898e-36	56	5.76	C6T7N2	145	K	"Oxygen-evolving enhancer protein 1, chloroplastic OS=Glycine soja OX=3848 GN=D0Y65_003118 PE=4 SV=1"	100811386	AEGVAK(1)NAPPEFQNTK					_x000D_
gmx00195 Photosynthesis - Glycine max (soybean)	1.5898e-36	56	5.76	C6T7N2	120	K	"Oxygen-evolving enhancer protein 1, chloroplastic OS=Glycine soja OX=3848 GN=D0Y65_003118 PE=4 SV=1"	100811386	GTGTANQCPTIDGGLESFAFK(1)QGK					_x000D_
gmx00195 Photosynthesis - Glycine max (soybean)	1.5898e-36	56	5.76	C6T7N2	309	K	"Oxygen-evolving enhancer protein 1, chloroplastic OS=Glycine soja OX=3848 GN=D0Y65_003118 PE=4 SV=1"	100811386	TKPETGEVIGVFQSLQPSDTDLGAK(1)APK					_x000D_
gmx00195 Photosynthesis - Glycine max (soybean)	1.5898e-36	56	5.76	C6T7N2	139	K	"Oxygen-evolving enhancer protein 1, chloroplastic OS=Glycine soja OX=3848 GN=D0Y65_003118 PE=4 SV=1"	100811386	FCLEPTSFTVK(1)AEGVAK					_x000D_
gmx00195 Photosynthesis - Glycine max (soybean)	1.5898e-36	56	5.76	C6T7N2	277	K	"Oxygen-evolving enhancer protein 1, chloroplastic OS=Glycine soja OX=3848 GN=D0Y65_003118 PE=4 SV=1"	100811386	GK(1)ITFSVTK					_x000D_
gmx00195 Photosynthesis - Glycine max (soybean)	1.5898e-36	56	5.76	C6SXP5	95	K	"Photosystem I reaction center subunit N, chloroplastic isoform A OS=Glycine soja OX=3848 GN=D0Y65_014750 PE=4 SV=1"	100306036	ANK(1)ELNDK					_x000D_
gmx00195 Photosynthesis - Glycine max (soybean)	1.5898e-36	56	5.76	C6SXP5	138	K	"Photosystem I reaction center subunit N, chloroplastic isoform A OS=Glycine soja OX=3848 GN=D0Y65_014750 PE=4 SV=1"	100306036	K(1)VPFLSDDLELECEGKDK					_x000D_
gmx00195 Photosynthesis - Glycine max (soybean)	1.5898e-36	56	5.76	C6SXP5	122	K	"Photosystem I reaction center subunit N, chloroplastic isoform A OS=Glycine soja OX=3848 GN=D0Y65_014750 PE=4 SV=1"	100306036	AYTVEFGSCK(1)FPENFTGCQDLAK					_x000D_
gmx00195 Photosynthesis - Glycine max (soybean)	1.5898e-36	56	5.76	C6SXP5	157	K	"Photosystem I reaction center subunit N, chloroplastic isoform A OS=Glycine soja OX=3848 GN=D0Y65_014750 PE=4 SV=1"	100306036	YK(1)CGSNVFWK					_x000D_
gmx00195 Photosynthesis - Glycine max (soybean)	1.5898e-36	56	5.76	C6SXP5	135	K	"Photosystem I reaction center subunit N, chloroplastic isoform A OS=Glycine soja OX=3848 GN=D0Y65_014750 PE=4 SV=1"	100306036	FPENFTGCQDLAK(1)QK					_x000D_
gmx00195 Photosynthesis - Glycine max (soybean)	1.5898e-36	56	5.76	C6SXP5	153	K	"Photosystem I reaction center subunit N, chloroplastic isoform A OS=Glycine soja OX=3848 GN=D0Y65_014750 PE=4 SV=1"	100306036	VPFLSDDLELECEGK(1)DK					_x000D_
gmx00195 Photosynthesis - Glycine max (soybean)	1.5898e-36	56	5.76	Q2PMQ5	3	K	Cytochrome b6	petB	SK(1)VYDWFEER					_x000D_
gmx00195 Photosynthesis - Glycine max (soybean)	1.5898e-36	56	5.76	Q2PMQ5	111	K	Cytochrome b6	petB	VYLTGGFK(1)K					_x000D_
gmx00195 Photosynthesis - Glycine max (soybean)	1.5898e-36	56	5.76	C6TKL8	123	K	"Oxygen-evolving enhancer protein 1, chloroplastic OS=Glycine soja OX=3848 GN=D0Y65_001902 PE=4 SV=1"	100820458	GTGTANQCPTIEGGVDSFAFK(1)AGK					_x000D_
gmx00195 Photosynthesis - Glycine max (soybean)	1.5898e-36	56	5.76	C6TKL8	131	K	"Oxygen-evolving enhancer protein 1, chloroplastic OS=Glycine soja OX=3848 GN=D0Y65_001902 PE=4 SV=1"	100820458	AQK(1)LCLEPTSFTVK					_x000D_
gmx00195 Photosynthesis - Glycine max (soybean)	1.5898e-36	56	5.76	C6TKL8	312	K	"Oxygen-evolving enhancer protein 1, chloroplastic OS=Glycine soja OX=3848 GN=D0Y65_001902 PE=4 SV=1"	100820458	SKPETGEVIGVFESVQPSDTDLGAK(1)APK					_x000D_
gmx00195 Photosynthesis - Glycine max (soybean)	1.5898e-36	56	5.76	C6TKL8	142	K	"Oxygen-evolving enhancer protein 1, chloroplastic OS=Glycine soja OX=3848 GN=D0Y65_001902 PE=4 SV=1"	100820458	LCLEPTSFTVK(1)AEGVAK					_x000D_
gmx00195 Photosynthesis - Glycine max (soybean)	1.5898e-36	56	5.76	C6TKL8	289	K	"Oxygen-evolving enhancer protein 1, chloroplastic OS=Glycine soja OX=3848 GN=D0Y65_001902 PE=4 SV=1"	100820458	SK(1)PETGEVIGVFESVQPSDTDLGAK					_x000D_
gmx00195 Photosynthesis - Glycine max (soybean)	1.5898e-36	56	5.76	C6TKL8	148	K	"Oxygen-evolving enhancer protein 1, chloroplastic OS=Glycine soja OX=3848 GN=D0Y65_001902 PE=4 SV=1"	100820458	AEGVAK(1)NAPLEFQNTK					_x000D_
gmx00195 Photosynthesis - Glycine max (soybean)	1.5898e-36	56	5.76	Q2PMS8	25	K	"ATP synthase subunit alpha, chloroplastic"	atpA	IEQYNTEVK(1)IVNTGTVLQVGDGIAR					_x000D_
gmx00195 Photosynthesis - Glycine max (soybean)	1.5898e-36	56	5.76	Q2PMS8	11	K	"ATP synthase subunit alpha, chloroplastic"	atpA	ADEISK(1)IIR					_x000D_
gmx00195 Photosynthesis - Glycine max (soybean)	1.5898e-36	56	5.76	Q2PMS8	266	K	"ATP synthase subunit alpha, chloroplastic"	atpA	HTLIIYDDLSK(1)QAQAYR					_x000D_
gmx00195 Photosynthesis - Glycine max (soybean)	1.5898e-36	56	5.76	Q2PMS8	114	K	"ATP synthase subunit alpha, chloroplastic"	atpA	VINALAK(1)PIDGR					_x000D_
gmx00195 Photosynthesis - Glycine max (soybean)	1.5898e-36	56	5.76	Q2PMS8	377	K	"ATP synthase subunit alpha, chloroplastic"	atpA	AMK(1)QVAGK					_x000D_
gmx00195 Photosynthesis - Glycine max (soybean)	1.5898e-36	56	5.76	Q2PMS8	469	K	"ATP synthase subunit alpha, chloroplastic"	atpA	AYLNTNK(1)PQFK					_x000D_
gmx00195 Photosynthesis - Glycine max (soybean)	1.5898e-36	56	5.76	Q2PMS8	456	K	"ATP synthase subunit alpha, chloroplastic"	atpA	K(1)FLVELR					_x000D_
gmx00195 Photosynthesis - Glycine max (soybean)	1.5898e-36	56	5.76	Q2PMS8	473	K	"ATP synthase subunit alpha, chloroplastic"	atpA	AYLNTNKPQFK(1)EIISSTK					_x000D_
gmx00195 Photosynthesis - Glycine max (soybean)	1.5898e-36	56	5.76	I1N528	83	K	PsbP domain-containing protein	100305918	K(1)GFLPVLDK					_x000D_
gmx00195 Photosynthesis - Glycine max (soybean)	1.5898e-36	56	5.76	I1N528	91	K	PsbP domain-containing protein	100305918	GFLPVLDK(1)K					_x000D_
gmx00195 Photosynthesis - Glycine max (soybean)	1.5898e-36	56	5.76	I1N528	168	K	PsbP domain-containing protein	100305918	IVEAK(1)EQDVEGK					_x000D_
gmx00195 Photosynthesis - Glycine max (soybean)	1.5898e-36	56	5.76	I1N528	153	K	PsbP domain-containing protein	100305918	K(1)VLAPPNQK					_x000D_
gmx00195 Photosynthesis - Glycine max (soybean)	1.5898e-36	56	5.76	I1MFH3	128	K	"ATP synthase gamma chain, chloroplastic OS=Glycine soja OX=3848 GN=D0Y65_040550 PE=3 SV=1"	GLYMA_15G107900	K(1)VALVVVTGDR					_x000D_
gmx00195 Photosynthesis - Glycine max (soybean)	1.5898e-36	56	5.76	I1MFH3	70	K	"ATP synthase gamma chain, chloroplastic OS=Glycine soja OX=3848 GN=D0Y65_040550 PE=3 SV=1"	GLYMA_15G107900	NTQK(1)ITEAMK					_x000D_
gmx00195 Photosynthesis - Glycine max (soybean)	1.5898e-36	56	5.76	I1MFH3	66	K	"ATP synthase gamma chain, chloroplastic OS=Glycine soja OX=3848 GN=D0Y65_040550 PE=3 SV=1"	GLYMA_15G107900	IDSVK(1)NTQK					_x000D_
gmx00195 Photosynthesis - Glycine max (soybean)	1.5898e-36	56	5.76	C6T3Q7	171	K	PsaL domain-containing protein	100527240	K(1)EPDQLQTADGWAK					_x000D_
gmx00195 Photosynthesis - Glycine max (soybean)	1.5898e-36	56	5.76	I1JJ05	215	K	PsbP domain-containing protein	100813388	TADGDEGGK(1)HHIIR					_x000D_
gmx00195 Photosynthesis - Glycine max (soybean)	1.5898e-36	56	5.76	I1JJ05	232	K	PsbP domain-containing protein	100813388	LFICK(1)AQAGDK					_x000D_
gmx00195 Photosynthesis - Glycine max (soybean)	1.5898e-36	56	5.76	I1JJ05	141	K	PsbP domain-containing protein	100813388	K(1)SITDYGSPEEFLSK					_x000D_
gmx00195 Photosynthesis - Glycine max (soybean)	1.5898e-36	56	5.76	I1JJ05	227	K	PsbP domain-containing protein	100813388	DGK(1)LFICK					_x000D_
gmx00195 Photosynthesis - Glycine max (soybean)	1.5898e-36	56	5.76	I1JJ05	140	K	PsbP domain-containing protein	100813388	YEDNFDSTTNVVVTITPTDK(1)K					_x000D_
gmx00195 Photosynthesis - Glycine max (soybean)	1.5898e-36	56	5.76	I1JJ05	110	K	PsbP domain-containing protein	100813388	WNPSK(1)EVEYTGQVVR					_x000D_
gmx00195 Photosynthesis - Glycine max (soybean)	1.5898e-36	56	5.76	I1K0B2	189	K	"ATP synthase delta chain, chloroplastic OS=Glycine soja OX=3848 GN=D0Y65_011302 PE=3 SV=1"	100815063	LESQHLAQIAK(1)QVQK					_x000D_
gmx00195 Photosynthesis - Glycine max (soybean)	1.5898e-36	56	5.76	I1K0B2	198	K	"ATP synthase delta chain, chloroplastic OS=Glycine soja OX=3848 GN=D0Y65_011302 PE=3 SV=1"	100815063	LTGTK(1)NVR					_x000D_
gmx00195 Photosynthesis - Glycine max (soybean)	1.5898e-36	56	5.76	I1K0B2	222	K	"ATP synthase delta chain, chloroplastic OS=Glycine soja OX=3848 GN=D0Y65_011302 PE=3 SV=1"	100815063	YSGSK(1)LIDMSVR					_x000D_
gmx00195 Photosynthesis - Glycine max (soybean)	1.5898e-36	56	5.76	C6SZM2	178	K	Photosystem II reaction center Psb28 protein	100306491	YSNANGLQFIK(1)K					_x000D_
gmx00195 Photosynthesis - Glycine max (soybean)	1.5898e-36	56	5.76	C6SWI3	81	K	"Photosystem II 10 kDa polypeptide, chloroplastic OS=Glycine soja OX=3848 GN=D0Y65_042023 PE=4 SV=1"	100305752	GVYQFVDK(1)YGANVDGYSPIYDTK					_x000D_
gmx00195 Photosynthesis - Glycine max (soybean)	1.5898e-36	56	5.76	C6SWI3	46	K	"Photosystem II 10 kDa polypeptide, chloroplastic OS=Glycine soja OX=3848 GN=D0Y65_042023 PE=4 SV=1"	100305752	IK(1)TDKPYGINGGMALR					_x000D_
gmx00195 Photosynthesis - Glycine max (soybean)	1.5898e-36	56	5.76	C6SWI3	49	K	"Photosystem II 10 kDa polypeptide, chloroplastic OS=Glycine soja OX=3848 GN=D0Y65_042023 PE=4 SV=1"	100305752	TDK(1)PYGINGGMALR					_x000D_
gmx00195 Photosynthesis - Glycine max (soybean)	1.5898e-36	56	5.76	C6SWI3	73	K	"Photosystem II 10 kDa polypeptide, chloroplastic OS=Glycine soja OX=3848 GN=D0Y65_042023 PE=4 SV=1"	100305752	GK(1)GVYQFVDK					_x000D_
gmx00195 Photosynthesis - Glycine max (soybean)	1.5898e-36	56	5.76	Q2PMU2	545	K	Photosystem I P700 chlorophyll a apoprotein A2	psaB	GSK(1)LMPDK					_x000D_
gmx00195 Photosynthesis - Glycine max (soybean)	1.5898e-36	56	5.76	Q2PMU2	302	K	Photosystem I P700 chlorophyll a apoprotein A2	psaB	TNFGIGHSIK(1)DLLEAHTPPGGR					_x000D_
gmx00195 Photosynthesis - Glycine max (soybean)	1.5898e-36	56	5.76	Q2PMU2	551	K	Photosystem I P700 chlorophyll a apoprotein A2	psaB	K(1)DFGYSFPCDGPGR					_x000D_
gmx00195 Photosynthesis - Glycine max (soybean)	1.5898e-36	56	5.76	Q2PMU2	162	K	Photosystem I P700 chlorophyll a apoprotein A2	psaB	WK(1)PSVSWFK					_x000D_
gmx00195 Photosynthesis - Glycine max (soybean)	1.5898e-36	56	5.76	Q2PMU2	696	K	Photosystem I P700 chlorophyll a apoprotein A2	psaB	DK(1)PVALSIVQAR					_x000D_
gmx00195 Photosynthesis - Glycine max (soybean)	1.5898e-36	56	5.76	Q2PMU2	169	K	Photosystem I P700 chlorophyll a apoprotein A2	psaB	WKPSVSWFK(1)NAESR					_x000D_
gmx00195 Photosynthesis - Glycine max (soybean)	1.5898e-36	56	5.76	K7LVE8	127	K	Ferredoxin	GLYMA_12G169400	AGSCSACAAK(1)VVSGK					_x000D_
gmx00195 Photosynthesis - Glycine max (soybean)	1.5898e-36	56	5.76	Q2PMT8	7	K	Photosystem II D2 protein	psbD	TIALGK(1)FTK					_x000D_
gmx00195 Photosynthesis - Glycine max (soybean)	1.5898e-36	56	5.76	K7LWI3	22	K	"ATP synthase subunit b, chloroplastic OS=Glycine cyrtoloba OX=45689 GN=atpF PE=3 SV=1"	GLYMA_12G231900	EGAIEQLEK(1)AQAR					_x000D_
gmx00195 Photosynthesis - Glycine max (soybean)	1.5898e-36	56	5.76	K7LWI3	122	K	"ATP synthase subunit b, chloroplastic OS=Glycine cyrtoloba OX=45689 GN=atpF PE=3 SV=1"	GLYMA_12G231900	TVSANIGMFGTMK(1)EK					_x000D_
gmx00195 Photosynthesis - Glycine max (soybean)	1.5898e-36	56	5.76	K7LWI3	29	K	"ATP synthase subunit b, chloroplastic OS=Glycine cyrtoloba OX=45689 GN=atpF PE=3 SV=1"	GLYMA_12G231900	K(1)VETEADR					_x000D_
gmx00195 Photosynthesis - Glycine max (soybean)	1.5898e-36	56	5.76	K7KP67	24	K	Photosystem II reaction center protein H OS=Glycine soja OX=3848 GN=D0Y65_011763 PE=4 SV=1	GLYMA_05G092100	TVVGDLLK(1)PLNSEYGK					_x000D_
gmx00195 Photosynthesis - Glycine max (soybean)	1.5898e-36	56	5.76	I1JZ64	181	K	"Photosystem II 22 kDa protein, chloroplastic OS=Glycine soja OX=3848 GN=D0Y65_010757 PE=4 SV=1"	100807355	FVDDEPTTGGVIPPGK(1)GFR					_x000D_
gmx00195 Photosynthesis - Glycine max (soybean)	1.5898e-36	56	5.76	I1JZ64	165	K	"Photosystem II 22 kDa protein, chloroplastic OS=Glycine soja OX=3848 GN=D0Y65_010757 PE=4 SV=1"	100807355	GK(1)FVDDEPTTGGVIPPGK					_x000D_
gmx00195 Photosynthesis - Glycine max (soybean)	1.5898e-36	56	5.76	Q2PMQ9	308	K	Photosystem II CP47 reaction center protein	psbB	IPEK(1)LAFYDYIGNNPAK					_x000D_
gmx00195 Photosynthesis - Glycine max (soybean)	1.5898e-36	56	5.76	Q2PMQ9	304	K	Photosystem II CP47 reaction center protein	psbB	VGAGLAENQSLSEAWSK(1)IPEK					_x000D_
gmx00195 Photosynthesis - Glycine max (soybean)	1.5898e-36	56	5.76	Q2PMQ9	130	K	Photosystem II CP47 reaction center protein	psbB	TGK(1)PSLDLPK					_x000D_
gmx00195 Photosynthesis - Glycine max (soybean)	1.5898e-36	56	5.76	Q2PMQ9	349	K	Photosystem II CP47 reaction center protein	psbB	DK(1)EGHELFVR					_x000D_
gmx00195 Photosynthesis - Glycine max (soybean)	1.5898e-36	56	5.76	Q2PMQ9	438	K	Photosystem II CP47 reaction center protein	psbB	ATLK(1)SDGVFR					_x000D_
gmx00195 Photosynthesis - Glycine max (soybean)	1.5898e-36	56	5.76	Q2PMQ9	504	K	Photosystem II CP47 reaction center protein	psbB	LGDPTTK(1)K					_x000D_
gmx00195 Photosynthesis - Glycine max (soybean)	1.5898e-36	56	5.76	C6TC92	158	K	"Oxygen-evolving enhancer protein 1, chloroplastic OS=Glycine soja OX=3848 GN=D0Y65_029128 PE=4 SV=1"	100798485	NAPPEFQNTK(1)LMTR					_x000D_
gmx00195 Photosynthesis - Glycine max (soybean)	1.5898e-36	56	5.76	C6TC92	123	K	"Oxygen-evolving enhancer protein 1, chloroplastic OS=Glycine soja OX=3848 GN=D0Y65_029128 PE=4 SV=1"	100798485	GTGTANQCPTIEGGVDSFAFK(1)PGK					_x000D_
gmx00195 Photosynthesis - Glycine max (soybean)	1.5898e-36	56	5.76	C6TC92	142	K	"Oxygen-evolving enhancer protein 1, chloroplastic OS=Glycine soja OX=3848 GN=D0Y65_029128 PE=4 SV=1"	100798485	LCLEPTSFTVK(1)AEGVAK					_x000D_
gmx00195 Photosynthesis - Glycine max (soybean)	1.5898e-36	56	5.76	C6TC92	102	K	"Oxygen-evolving enhancer protein 1, chloroplastic OS=Glycine soja OX=3848 GN=D0Y65_029128 PE=4 SV=1"	100798485	TYLEVK(1)GTGTANQCPTIEGGVDSFAFKPGK					_x000D_
gmx00195 Photosynthesis - Glycine max (soybean)	1.5898e-36	56	5.76	C6TC92	148	K	"Oxygen-evolving enhancer protein 1, chloroplastic OS=Glycine soja OX=3848 GN=D0Y65_029128 PE=4 SV=1"	100798485	AEGVAK(1)NAPPEFQNTK					_x000D_
gmx00195 Photosynthesis - Glycine max (soybean)	1.5898e-36	56	5.76	C6TC92	126	K	"Oxygen-evolving enhancer protein 1, chloroplastic OS=Glycine soja OX=3848 GN=D0Y65_029128 PE=4 SV=1"	100798485	PGK(1)YNAQK					_x000D_
gmx00195 Photosynthesis - Glycine max (soybean)	1.5898e-36	56	5.76	A0A0R0J8D5	92	K	"Oxygen-evolving enhancer protein 3-2, chloroplastic OS=Glycine soja OX=3848 GN=D0Y65_017533 PE=4 SV=1"	GLYMA_07G112000	SIK(1)VGPPPPPSGGLPGTLNSDEAR					_x000D_
gmx00195 Photosynthesis - Glycine max (soybean)	1.5898e-36	56	5.76	A0A0R0J8D5	120	K	"Oxygen-evolving enhancer protein 3-2, chloroplastic OS=Glycine soja OX=3848 GN=D0Y65_017533 PE=4 SV=1"	GLYMA_07G112000	DLQLPLK(1)DR					_x000D_
gmx00195 Photosynthesis - Glycine max (soybean)	1.5898e-36	56	5.76	A0A0R0J8D5	183	K	"Oxygen-evolving enhancer protein 3-2, chloroplastic OS=Glycine soja OX=3848 GN=D0Y65_017533 PE=4 SV=1"	GLYMA_07G112000	FDLNTVIAGK(0.006)PK(0.994)DEK					_x000D_
gmx00195 Photosynthesis - Glycine max (soybean)	1.5898e-36	56	5.76	I1M100	128	K	"ATP synthase gamma chain, chloroplastic isoform A OS=Glycine soja OX=3848 GN=D0Y65_031286 PE=3 SV=1"	100797290	K(1)VALVVITGDR					_x000D_
gmx00195 Photosynthesis - Glycine max (soybean)	1.5898e-36	56	5.76	I1M100	271	K	"ATP synthase gamma chain, chloroplastic isoform A OS=Glycine soja OX=3848 GN=D0Y65_031286 PE=3 SV=1"	100797290	LTTK(1)EGK					_x000D_
gmx00195 Photosynthesis - Glycine max (soybean)	1.5898e-36	56	5.76	I1M100	189	K	"ATP synthase gamma chain, chloroplastic isoform A OS=Glycine soja OX=3848 GN=D0Y65_031286 PE=3 SV=1"	100797290	RPYIPVDK(1)FLEGGTLPTAK					_x000D_
gmx00195 Photosynthesis - Glycine max (soybean)	1.5898e-36	56	5.76	I1M100	70	K	"ATP synthase gamma chain, chloroplastic isoform A OS=Glycine soja OX=3848 GN=D0Y65_031286 PE=3 SV=1"	100797290	NTQK(1)ITEAMK					_x000D_
gmx00195 Photosynthesis - Glycine max (soybean)	1.5898e-36	56	5.76	I1M100	346	K	"ATP synthase gamma chain, chloroplastic isoform A OS=Glycine soja OX=3848 GN=D0Y65_031286 PE=3 SV=1"	100797290	K(1)NLSIVYNR					_x000D_
gmx00195 Photosynthesis - Glycine max (soybean)	1.5898e-36	56	5.76	I1M100	345	K	"ATP synthase gamma chain, chloroplastic isoform A OS=Glycine soja OX=3848 GN=D0Y65_031286 PE=3 SV=1"	100797290	MSAMSNATDNAIELK(1)K					_x000D_
gmx00195 Photosynthesis - Glycine max (soybean)	1.5898e-36	56	5.76	I1M100	174	K	"ATP synthase gamma chain, chloroplastic isoform A OS=Glycine soja OX=3848 GN=D0Y65_031286 PE=3 SV=1"	100797290	K(1)GNSYFIR					_x000D_
gmx00195 Photosynthesis - Glycine max (soybean)	1.5898e-36	56	5.76	I1M100	66	K	"ATP synthase gamma chain, chloroplastic isoform A OS=Glycine soja OX=3848 GN=D0Y65_031286 PE=3 SV=1"	100797290	IESVK(1)NTQK					_x000D_
gmx00195 Photosynthesis - Glycine max (soybean)	1.5898e-36	56	5.76	I1M100	76	K	"ATP synthase gamma chain, chloroplastic isoform A OS=Glycine soja OX=3848 GN=D0Y65_031286 PE=3 SV=1"	100797290	ITEAMK(1)LVAAAK					_x000D_
gmx00195 Photosynthesis - Glycine max (soybean)	1.5898e-36	56	5.76	I1M100	82	K	"ATP synthase gamma chain, chloroplastic isoform A OS=Glycine soja OX=3848 GN=D0Y65_031286 PE=3 SV=1"	100797290	LVAAAK(1)VR					_x000D_
gmx00195 Photosynthesis - Glycine max (soybean)	1.5898e-36	56	5.76	I1M100	150	K	"ATP synthase gamma chain, chloroplastic isoform A OS=Glycine soja OX=3848 GN=D0Y65_031286 PE=3 SV=1"	100797290	GLCGGFNNAIIK(1)K					_x000D_
gmx00195 Photosynthesis - Glycine max (soybean)	1.5898e-36	56	5.76	P49161	131	K	Cytochrome f	petA	EK(1)IGNLSFQNYRPTK					_x000D_
gmx00195 Photosynthesis - Glycine max (soybean)	1.5898e-36	56	5.76	P49161	129	K	Cytochrome f	petA	ISPEIK(1)EK					_x000D_
gmx00195 Photosynthesis - Glycine max (soybean)	1.5898e-36	56	5.76	P49161	180	K	Cytochrome f	petA	RDVHFLK(1)YPIYVGGNR					_x000D_
gmx00195 Photosynthesis - Glycine max (soybean)	1.5898e-36	56	5.76	P49161	200	K	Cytochrome f	petA	GQIYLDGSK(1)SNNNVYNATAAGMVK					_x000D_
gmx00195 Photosynthesis - Glycine max (soybean)	1.5898e-36	56	5.76	P49161	215	K	Cytochrome f	petA	SNNNVYNATAAGMVK(1)K					_x000D_
gmx00195 Photosynthesis - Glycine max (soybean)	1.5898e-36	56	5.76	P49161	93	K	Cytochrome f	petA	IPYDMQVK(1)QVLANGK					_x000D_
gmx00195 Photosynthesis - Glycine max (soybean)	1.5898e-36	56	5.76	P49161	312	K	Cytochrome f	petA	K(0.016)QFEK(0.984)VQLSEMNF					_x000D_
gmx00195 Photosynthesis - Glycine max (soybean)	1.5898e-36	56	5.76	P49161	173	K	Cytochrome f	petA	EITFPILSPDPTTK(1)R					_x000D_
gmx00195 Photosynthesis - Glycine max (soybean)	1.5898e-36	56	5.76	P49161	145	K	Cytochrome f	petA	K(1)NILVVGPVPGQK					_x000D_
gmx00195 Photosynthesis - Glycine max (soybean)	1.5898e-36	56	5.76	P49161	144	K	Cytochrome f	petA	IGNLSFQNYRPTK(1)K					_x000D_
gmx00195 Photosynthesis - Glycine max (soybean)	1.5898e-36	56	5.76	P49161	157	K	Cytochrome f	petA	NILVVGPVPGQK(1)YK					_x000D_
gmx00195 Photosynthesis - Glycine max (soybean)	1.5898e-36	56	5.76	P49161	100	K	Cytochrome f	petA	QVLANGK(1)K					_x000D_
gmx00195 Photosynthesis - Glycine max (soybean)	1.5898e-36	56	5.76	I1LTF4	99	K	Ferredoxin	100808254	AGSCSVCAGK(1)VVSGK					_x000D_
gmx00195 Photosynthesis - Glycine max (soybean)	1.5898e-36	56	5.76	K7MCH3	84	K	"Photosystem I reaction center subunit psaK, chloroplastic OS=Glycine soja OX=3848 GN=glysoja_039213 PE=4 SV=1"	GLYMA_15G194300	ATAGLK(1)LEVR					_x000D_
gmx00195 Photosynthesis - Glycine max (soybean)	1.5898e-36	56	5.76	K7MCH3	78	K	"Photosystem I reaction center subunit psaK, chloroplastic OS=Glycine soja OX=3848 GN=glysoja_039213 PE=4 SV=1"	GLYMA_15G194300	K(1)ATAGLK					_x000D_
gmx00195 Photosynthesis - Glycine max (soybean)	1.5898e-36	56	5.76	I1JVN0	116	K	"Photosystem I reaction center subunit V, chloroplastic OS=Glycine soja OX=3848 GN=D0Y65_009399 PE=4 SV=1"	GLYMA_04G112800	AK(1)EYVSLLK					_x000D_
gmx00195 Photosynthesis - Glycine max (soybean)	1.5898e-36	56	5.76	I1JVN0	97	K	"Photosystem I reaction center subunit V, chloroplastic OS=Glycine soja OX=3848 GN=D0Y65_009399 PE=4 SV=1"	GLYMA_04G112800	ENVAK(1)QVPEQNGLTHFEAGDTR					_x000D_
gmx00195 Photosynthesis - Glycine max (soybean)	1.5898e-36	56	5.76	C6SX75	98	K	"Photosystem I reaction center subunit VI, chloroplastic OS=Glycine soja OX=3848 GN=D0Y65_016630 PE=4 SV=1"	100499832	FFETFAAPFTK(1)R					_x000D_
gmx00195 Photosynthesis - Glycine max (soybean)	1.5898e-36	56	5.76	A0A0R0GYG1	132	K	"Photosystem I reaction center subunit VI, chloroplastic isoform A OS=Glycine soja OX=3848 GN=D0Y65_032767 PE=4 SV=1"	GLYMA_13G357300	GPQLPPK(1)PGPR					_x000D_
gmx00195 Photosynthesis - Glycine max (soybean)	1.5898e-36	56	5.76	A0A0R0GYG1	125	K	"Photosystem I reaction center subunit VI, chloroplastic isoform A OS=Glycine soja OX=3848 GN=D0Y65_032767 PE=4 SV=1"	GLYMA_13G357300	K(1)GPQLPPK					_x000D_
gmx00195 Photosynthesis - Glycine max (soybean)	1.5898e-36	56	5.76	I1LUB3	133	K	Cytochrome b6-f complex iron-sulfur subunit	GLYMA_12G199400	TLAQGLK(1)GDPTYLVVEK					_x000D_
gmx00195 Photosynthesis - Glycine max (soybean)	1.5898e-36	56	5.76	I1LUB3	143	K	Cytochrome b6-f complex iron-sulfur subunit	GLYMA_12G199400	GDPTYLVVEK(1)DR					_x000D_
gmx00195 Photosynthesis - Glycine max (soybean)	1.5898e-36	56	5.76	A0A0R4J4B4	201	K	"Ferredoxin--NADP reductase, chloroplastic"	100802032	ITGPVGK(1)EMLMPK					_x000D_
gmx00195 Photosynthesis - Glycine max (soybean)	1.5898e-36	56	5.76	A0A0R4J4B4	83	K	"Ferredoxin--NADP reductase, chloroplastic"	100802032	FK(0.005)PK(0.995)NPYIGR					_x000D_
gmx00195 Photosynthesis - Glycine max (soybean)	1.5898e-36	56	5.76	A0A0R4J4B4	70	K	"Ferredoxin--NADP reductase, chloroplastic"	100802032	K(1)QEEGVIVNK					_x000D_
gmx00195 Photosynthesis - Glycine max (soybean)	1.5898e-36	56	5.76	A0A0R4J4B4	236	K	"Ferredoxin--NADP reductase, chloroplastic"	100802032	MFFEK(1)HDDYK					_x000D_
gmx00195 Photosynthesis - Glycine max (soybean)	1.5898e-36	56	5.76	A0A0R4J4B4	270	K	"Ferredoxin--NADP reductase, chloroplastic"	100802032	EK(1)APDNFR					_x000D_
gmx00195 Photosynthesis - Glycine max (soybean)	1.5898e-36	56	5.76	A0A0R4J4B4	79	K	"Ferredoxin--NADP reductase, chloroplastic"	100802032	KQEEGVIVNK(1)FKPK					_x000D_
gmx00195 Photosynthesis - Glycine max (soybean)	1.5898e-36	56	5.76	C6T308	136	K	"ATP synthase subunit b', chloroplastic OS=Glycine soja OX=3848 GN=D0Y65_008967 PE=3 SV=1"	100527009	QLEEK(1)ANAVMAAAR					_x000D_
gmx00195 Photosynthesis - Glycine max (soybean)	1.5898e-36	56	5.76	I1KXW9	231	K	PsbP domain-containing protein	100802315	DGK(1)LYICK					_x000D_
gmx00195 Photosynthesis - Glycine max (soybean)	1.5898e-36	56	5.76	I1KXW9	228	K	PsbP domain-containing protein	100802315	HQLIAATVK(1)DGK					_x000D_
gmx00195 Photosynthesis - Glycine max (soybean)	1.5898e-36	56	5.76	I1KXW9	219	K	PsbP domain-containing protein	100802315	TADGDEGGK(1)HQLIAATVK					_x000D_
gmx00195 Photosynthesis - Glycine max (soybean)	1.5898e-36	56	5.76	I1KXW9	89	K	PsbP domain-containing protein	100802315	PK(1)TNTDFLPYNGDGFK					_x000D_
gmx00195 Photosynthesis - Glycine max (soybean)	1.5898e-36	56	5.76	I1L8H7	178	K	Photosystem II reaction center Psb28 protein	100780777	YSNANGLQFVK(1)K					_x000D_
gmx00195 Photosynthesis - Glycine max (soybean)	1.5898e-36	56	5.76	Q2PMT9	457	K	Photosystem II CP43 reaction center protein	psbC	AAAAGFEK(1)GIDR					_x000D_
gmx00195 Photosynthesis - Glycine max (soybean)	1.5898e-36	56	5.76	Q2PMT9	339	K	Photosystem II CP43 reaction center protein	psbC	LGANVGSAQGPTGLGK(1)YLMR					_x000D_
gmx00195 Photosynthesis - Glycine max (soybean)	1.5898e-36	56	5.76	Q2PMT9	382	K	Photosystem II CP43 reaction center protein	psbC	K(1)DIQPWQER					_x000D_
gmx00195 Photosynthesis - Glycine max (soybean)	1.5898e-36	56	5.76	Q2PMT9	381	K	Photosystem II CP43 reaction center protein	psbC	LK(0.908)K(0.092)DIQPWQER					_x000D_
gmx00195 Photosynthesis - Glycine max (soybean)	1.5898e-36	56	5.76	I1M3Y7	119	K	Cytochrome b6-f complex iron-sulfur subunit	GLYMA_13G302900	DAVGNDVIAENWLK(1)AHGPGDR					_x000D_
gmx00195 Photosynthesis - Glycine max (soybean)	1.5898e-36	56	5.76	I1M3Y7	63	K	Cytochrome b6-f complex iron-sulfur subunit	GLYMA_13G302900	VPDMGK(1)R					_x000D_
gmx00195 Photosynthesis - Glycine max (soybean)	1.5898e-36	56	5.76	I1M3Y7	133	K	Cytochrome b6-f complex iron-sulfur subunit	GLYMA_13G302900	TLTQGLK(1)GDPTYLVVEK					_x000D_
gmx00195 Photosynthesis - Glycine max (soybean)	1.5898e-36	56	5.76	I1M3Y7	143	K	Cytochrome b6-f complex iron-sulfur subunit	GLYMA_13G302900	GDPTYLVVEK(1)DR					_x000D_
gmx00195 Photosynthesis - Glycine max (soybean)	1.5898e-36	56	5.76	Q2PMV0	359	K	"ATP synthase subunit beta, chloroplastic"	atpB	GLAAK(1)GIYPAVDPLDSTSTMLQPR					_x000D_
gmx00195 Photosynthesis - Glycine max (soybean)	1.5898e-36	56	5.76	Q2PMV0	50	K	"ATP synthase subunit beta, chloroplastic"	atpB	MPNIYNALIVK(1)GR					_x000D_
gmx00195 Photosynthesis - Glycine max (soybean)	1.5898e-36	56	5.76	Q2PMV0	217	K	"ATP synthase subunit beta, chloroplastic"	atpB	EGNDLYMEMK(1)ESGVINEQNIAESK					_x000D_
gmx00195 Photosynthesis - Glycine max (soybean)	1.5898e-36	56	5.76	Q2PMV0	497	K	"ATP synthase subunit beta, chloroplastic"	atpB	ATNLEMESNLK(1)K					_x000D_
gmx00195 Photosynthesis - Glycine max (soybean)	1.5898e-36	56	5.76	Q2PMV0	167	K	"ATP synthase subunit beta, chloroplastic"	atpB	RGGK(1)IGLFGGAGVGK					_x000D_
gmx00195 Photosynthesis - Glycine max (soybean)	1.5898e-36	56	5.76	Q2PMV0	17	K	"ATP synthase subunit beta, chloroplastic"	atpB	INPTTSGPEVSALEK(1)K					_x000D_
gmx00195 Photosynthesis - Glycine max (soybean)	1.5898e-36	56	5.76	Q2PMV0	231	K	"ATP synthase subunit beta, chloroplastic"	atpB	ESGVINEQNIAESK(1)VALVYGQMNEPPGAR					_x000D_
gmx00195 Photosynthesis - Glycine max (soybean)	1.5898e-36	56	5.76	Q2PMV0	392	K	"ATP synthase subunit beta, chloroplastic"	atpB	VK(1)QTLQR					_x000D_
gmx00195 Photosynthesis - Glycine max (soybean)	1.5898e-36	56	5.76	I1M3V1	163	K	"Photosystem II repair protein PSB27-H1, chloroplastic OS=Glycine soja OX=3848 GN=D0Y65_032193 PE=3 SV=1"	100787080	ILEEVDTAEK(1)ALLR					_x000D_
gmx00195 Photosynthesis - Glycine max (soybean)	1.5898e-36	56	5.76	I1M3V1	88	K	"Photosystem II repair protein PSB27-H1, chloroplastic OS=Glycine soja OX=3848 GN=D0Y65_032193 PE=3 SV=1"	100787080	TTIVMDK(1)NDPNVATAVAELR					_x000D_
gmx00195 Photosynthesis - Glycine max (soybean)	1.5898e-36	56	5.76	I1M3V1	115	K	"Photosystem II repair protein PSB27-H1, chloroplastic OS=Glycine soja OX=3848 GN=D0Y65_032193 PE=3 SV=1"	100787080	EK(1)ALLGR					_x000D_
gmx00195 Photosynthesis - Glycine max (soybean)	1.5898e-36	56	5.76	I1M3V1	110	K	"Photosystem II repair protein PSB27-H1, chloroplastic OS=Glycine soja OX=3848 GN=D0Y65_032193 PE=3 SV=1"	100787080	ETSNSWVAK(1)YR					_x000D_
gmx00195 Photosynthesis - Glycine max (soybean)	1.5898e-36	56	5.76	I1JCG8	353	K	"Ferredoxin--NADP reductase, chloroplastic"	100798467	K(1)AEQWNVEVY					_x000D_
gmx00195 Photosynthesis - Glycine max (soybean)	1.5898e-36	56	5.76	I1JCG8	292	K	"Ferredoxin--NADP reductase, chloroplastic"	100798467	GEK(1)MYIQTR					_x000D_
gmx00195 Photosynthesis - Glycine max (soybean)	1.5898e-36	56	5.76	I1JCG8	270	K	"Ferredoxin--NADP reductase, chloroplastic"	100798467	MQEK(1)SPENFR					_x000D_
gmx00195 Photosynthesis - Glycine max (soybean)	1.5898e-36	56	5.76	I1JCG8	133	K	"Ferredoxin--NADP reductase, chloroplastic"	100798467	EGQSIGVIPDGIDK(0.961)NGK(0.039)PHK					_x000D_
gmx00195 Photosynthesis - Glycine max (soybean)	1.5898e-36	56	5.76	Q2PMT1	156	K	"ATP synthase subunit a, chloroplastic"	atpI	K(1)GLAYFNK					_x000D_
gmx00195 Photosynthesis - Glycine max (soybean)	1.5898e-36	56	5.76	A0A0R4J5K2	353	K	"Ferredoxin--NADP reductase, chloroplastic"	100793840	K(1)SEQWNVEVY					_x000D_
gmx00195 Photosynthesis - Glycine max (soybean)	1.5898e-36	56	5.76	A0A0R4J5K2	83	K	"Ferredoxin--NADP reductase, chloroplastic"	100793840	FKPK(1)TPYVGR					_x000D_
gmx00195 Photosynthesis - Glycine max (soybean)	1.5898e-36	56	5.76	A0A0R4J5K2	292	K	"Ferredoxin--NADP reductase, chloroplastic"	100793840	EQTNENGEK(1)MYIQTR					_x000D_
gmx00195 Photosynthesis - Glycine max (soybean)	1.5898e-36	56	5.76	A0A0R4J5K2	133	K	"Ferredoxin--NADP reductase, chloroplastic"	100793840	EGQSIGVIPDGVDK(0.991)NGK(0.009)PHK					_x000D_
gmx00195 Photosynthesis - Glycine max (soybean)	1.5898e-36	56	5.76	A0A0R4J5K2	270	K	"Ferredoxin--NADP reductase, chloroplastic"	100793840	MQEK(1)YPDNFR					_x000D_
gmx00195 Photosynthesis - Glycine max (soybean)	1.5898e-36	56	5.76	C6T1J0	101	K	Ferredoxin	100500372	AGACSSCAGK(1)VVSGK					_x000D_
gmx00195 Photosynthesis - Glycine max (soybean)	1.5898e-36	56	5.76	A0A0R0JKU3	136	K	"ATP synthase subunit b', chloroplastic OS=Glycine soja OX=3848 GN=D0Y65_008967 PE=3 SV=1"	100817028	QLEEK(1)ANAVMAASR					_x000D_
gmx00195 Photosynthesis - Glycine max (soybean)	1.5898e-36	56	5.76	P69195	48	K	"ATP synthase subunit c, chloroplastic"	atpH	QPEAEGK(1)IR					_x000D_
gmx00195 Photosynthesis - Glycine max (soybean)	1.5898e-36	56	5.76	I1JDS1	181	K	PsbP domain-containing protein	100789641	IVEAK(1)ELDVEGK					_x000D_
gmx00195 Photosynthesis - Glycine max (soybean)	1.5898e-36	56	5.76	C6SX81	98	K	Ferredoxin	100305932	AGSCVSCVGK(1)IVK					_x000D_
gmx00195 Photosynthesis - Glycine max (soybean)	1.5898e-36	56	5.76	C6SX81	139	K	Ferredoxin	100305932	SDVVIETHK(1)DGEIE					_x000D_
gmx00195 Photosynthesis - Glycine max (soybean)	1.5898e-36	56	5.76	Q2PMQ4	6	K	Cytochrome b6-f complex subunit 4	petD	K(1)PDLNDPVLR					_x000D_
gmx00195 Photosynthesis - Glycine max (soybean)	1.5898e-36	56	5.76	Q2PMQ4	5	K	Cytochrome b6-f complex subunit 4	petD	GVTK(0.978)K(0.022)PDLNDPVLR					_x000D_
gmx00195 Photosynthesis - Glycine max (soybean)	1.5898e-36	56	5.76	I1MNK0	128	K	"Oxygen-evolving enhancer protein 1, chloroplastic OS=Glycine soja OX=3848 GN=D0Y65_043701 PE=4 SV=1"	100792252	PGK(1)YNAK					_x000D_
gmx00195 Photosynthesis - Glycine max (soybean)	1.5898e-36	56	5.76	I1MNK0	104	K	"Oxygen-evolving enhancer protein 1, chloroplastic OS=Glycine soja OX=3848 GN=D0Y65_043701 PE=4 SV=1"	100792252	TYLEVK(1)GTGTANQCPTIDGGLDSFAFKPGK					_x000D_
gmx00195 Photosynthesis - Glycine max (soybean)	1.5898e-36	56	5.76	I1MNK0	125	K	"Oxygen-evolving enhancer protein 1, chloroplastic OS=Glycine soja OX=3848 GN=D0Y65_043701 PE=4 SV=1"	100792252	GTGTANQCPTIDGGLDSFAFK(1)PGK					_x000D_
gmx00195 Photosynthesis - Glycine max (soybean)	1.5898e-36	56	5.76	I1MNK0	144	K	"Oxygen-evolving enhancer protein 1, chloroplastic OS=Glycine soja OX=3848 GN=D0Y65_043701 PE=4 SV=1"	100792252	LCLEPTSFTVK(1)AEGVAK					_x000D_
gmx00195 Photosynthesis - Glycine max (soybean)	1.5898e-36	56	5.76	I1MNK0	160	K	"Oxygen-evolving enhancer protein 1, chloroplastic OS=Glycine soja OX=3848 GN=D0Y65_043701 PE=4 SV=1"	100792252	NAPLEFQNTK(1)LMTR					_x000D_
gmx00195 Photosynthesis - Glycine max (soybean)	1.5898e-36	56	5.76	I1MNK0	133	K	"Oxygen-evolving enhancer protein 1, chloroplastic OS=Glycine soja OX=3848 GN=D0Y65_043701 PE=4 SV=1"	100792252	K(1)LCLEPTSFTVK					_x000D_
gmx00195 Photosynthesis - Glycine max (soybean)	1.5898e-36	56	5.76	I1MNK0	150	K	"Oxygen-evolving enhancer protein 1, chloroplastic OS=Glycine soja OX=3848 GN=D0Y65_043701 PE=4 SV=1"	100792252	AEGVAK(1)NAPLEFQNTK					_x000D_
gmx00195 Photosynthesis - Glycine max (soybean)	1.5898e-36	56	5.76	Q2PMN3	35	K	Photosystem I iron-sulfur center	psaC	ACPTDVLEMIPWDGCK(1)AK					_x000D_
gmx00195 Photosynthesis - Glycine max (soybean)	1.5898e-36	56	5.76	Q2PMN3	6	K	Photosystem I iron-sulfur center	psaC	SHSVK(1)IYDTCIGCTQCVR					_x000D_
gmx00195 Photosynthesis - Glycine max (soybean)	1.5898e-36	56	5.76	Q2PMN3	52	K	Photosystem I iron-sulfur center	psaC	TEDCVGCK(1)R					_x000D_
gmx00195 Photosynthesis - Glycine max (soybean)	1.5898e-36	56	5.76	Q2PMN3	37	K	Photosystem I iron-sulfur center	psaC	AK(1)QIASAPR					_x000D_
gmx00195 Photosynthesis - Glycine max (soybean)	1.5898e-36	56	5.76	A0A0R4J389	128	K	"Photosystem I reaction center subunit III, chloroplastic OS=Glycine soja OX=3848 GN=D0Y65_011061 PE=4 SV=1"	100807732	RFDNYAK(1)QGLLCGGDGLPHLIVSGDQR					_x000D_
gmx00195 Photosynthesis - Glycine max (soybean)	1.5898e-36	56	5.76	A0A0R4J389	182	K	"Photosystem I reaction center subunit III, chloroplastic OS=Glycine soja OX=3848 GN=D0Y65_011061 PE=4 SV=1"	100807732	SYLIAIRDEK(0.963)K(0.037)PTMK					_x000D_
gmx00195 Photosynthesis - Glycine max (soybean)	1.5898e-36	56	5.76	A0A0R4J389	100	K	"Photosystem I reaction center subunit III, chloroplastic OS=Glycine soja OX=3848 GN=D0Y65_011061 PE=4 SV=1"	100807732	LESSLK(1)LYEAGSAPALAIK					_x000D_
gmx00195 Photosynthesis - Glycine max (soybean)	1.5898e-36	56	5.76	A0A0R4J389	113	K	"Photosystem I reaction center subunit III, chloroplastic OS=Glycine soja OX=3848 GN=D0Y65_011061 PE=4 SV=1"	100807732	LYEAGSAPALAIK(1)ASVEK					_x000D_
gmx00195 Photosynthesis - Glycine max (soybean)	1.5898e-36	56	5.76	I1KA98	181	K	"Photosystem II 22 kDa protein, chloroplastic OS=Glycine soja OX=3848 GN=D0Y65_014394 PE=4 SV=1"	GLYMA_06G113200	FVDDEPTTGGVIPSGK(1)GFR					_x000D_
gmx00195 Photosynthesis - Glycine max (soybean)	1.5898e-36	56	5.76	I1KA98	165	K	"Photosystem II 22 kDa protein, chloroplastic OS=Glycine soja OX=3848 GN=D0Y65_014394 PE=4 SV=1"	GLYMA_06G113200	GK(1)FVDDEPTTGGVIPSGK					_x000D_
gmx00195 Photosynthesis - Glycine max (soybean)	1.5898e-36	56	5.76	C6SWP9	152	K	Oxygen-evolving enhancer protein 3 OS=Glycine max OX=3847 GN=GLYMA_07G112000 PE=4 SV=1	100499794	K(1)AWPYVQNDLR					_x000D_
gmx00195 Photosynthesis - Glycine max (soybean)	1.5898e-36	56	5.76	C6SWP9	181	K	Oxygen-evolving enhancer protein 3 OS=Glycine max OX=3847 GN=GLYMA_07G112000 PE=4 SV=1	100499794	FDLNTVIAAK(0.187)PK(0.813)DEK					_x000D_
gmx00195 Photosynthesis - Glycine max (soybean)	1.5898e-36	56	5.76	C6SWP9	90	K	Oxygen-evolving enhancer protein 3 OS=Glycine max OX=3847 GN=GLYMA_07G112000 PE=4 SV=1	100499794	PIK(1)VGPPPPPSGGLPGTLNSDEPR					_x000D_
gmx00195 Photosynthesis - Glycine max (soybean)	1.5898e-36	56	5.76	C6SWP9	206	K	Oxygen-evolving enhancer protein 3 OS=Glycine max OX=3847 GN=GLYMA_07G112000 PE=4 SV=1	100499794	LFQDISNLDHAAK(1)IK					_x000D_
gmx00195 Photosynthesis - Glycine max (soybean)	1.5898e-36	56	5.76	C6SWP9	208	K	Oxygen-evolving enhancer protein 3 OS=Glycine max OX=3847 GN=GLYMA_07G112000 PE=4 SV=1	100499794	IK(1)SSPEAEK					_x000D_
gmx00195 Photosynthesis - Glycine max (soybean)	1.5898e-36	56	5.76	C6SWP9	188	K	Oxygen-evolving enhancer protein 3 OS=Glycine max OX=3847 GN=GLYMA_07G112000 PE=4 SV=1	100499794	K(0.08)SLK(0.92)ELTGK					_x000D_
gmx00195 Photosynthesis - Glycine max (soybean)	1.5898e-36	56	5.76	C6SWP9	114	K	Oxygen-evolving enhancer protein 3 OS=Glycine max OX=3847 GN=GLYMA_07G112000 PE=4 SV=1	100499794	DLK(1)LPLK					_x000D_
gmx00195 Photosynthesis - Glycine max (soybean)	1.5898e-36	56	5.76	C6SWP9	193	K	Oxygen-evolving enhancer protein 3 OS=Glycine max OX=3847 GN=GLYMA_07G112000 PE=4 SV=1	100499794	ELTGK(1)LFQDISNLDHAAK					_x000D_
gmx00195 Photosynthesis - Glycine max (soybean)	1.5898e-36	56	5.76	C6SWP9	179	K	Oxygen-evolving enhancer protein 3 OS=Glycine max OX=3847 GN=GLYMA_07G112000 PE=4 SV=1	100499794	FDLNTVIAAK(1)PK					_x000D_
gmx00195 Photosynthesis - Glycine max (soybean)	1.5898e-36	56	5.76	C6SWP9	140	K	Oxygen-evolving enhancer protein 3 OS=Glycine max OX=3847 GN=GLYMA_07G112000 PE=4 SV=1	100499794	ESAK(1)EIVGVK					_x000D_
gmx00660 C5-Branched dibasic acid metabolism - Glycine max (soybean)	0.650655	1	0.98	I1KVC1	238	K	Aconitase_C domain-containing protein	100782688	K(1)TGMIPSR					_x000D_
gmx00660 C5-Branched dibasic acid metabolism - Glycine max (soybean)	0.650655	1	0.98	I1KVC1	213	K	Aconitase_C domain-containing protein	100782688	LINHTTGK(1)EYR					_x000D_
gmx04070 Phosphatidylinositol signaling system - Glycine max (soybean)	0.999975	2	0.16	I1MFP3	170	K	Inositol-1-monophosphatase	GLYMA_15G115500	DK(1)ETVDASTDR					_x000D_
gmx04070 Phosphatidylinositol signaling system - Glycine max (soybean)	0.999975	2	0.16	I1MFP3	181	K	Inositol-1-monophosphatase	GLYMA_15G115500	IK(1)SLLFK					_x000D_
gmx04070 Phosphatidylinositol signaling system - Glycine max (soybean)	0.999975	2	0.16	I1KRI3	134	K	SAL1 phosphatase OS=Glycine soja OX=3848 GN=D0Y65_019994 PE=4 SV=1	100817415	K(1)ESGQDTLK					_x000D_
gmx00562 Inositol phosphate metabolism - Glycine max (soybean)	0.95208	7	0.6	C6T7V6	165	K	"Triosephosphate isomerase, chloroplastic isoform A OS=Glycine soja OX=3848 GN=D0Y65_007561 PE=3 SV=1"	100799358	HVIGENDEFIGK(1)K					_x000D_
gmx00562 Inositol phosphate metabolism - Glycine max (soybean)	0.95208	7	0.6	C6T7V6	248	K	"Triosephosphate isomerase, chloroplastic isoform A OS=Glycine soja OX=3848 GN=D0Y65_007561 PE=3 SV=1"	100799358	K(1)NVSDEVASK					_x000D_
gmx00562 Inositol phosphate metabolism - Glycine max (soybean)	0.95208	7	0.6	C6T7V6	257	K	"Triosephosphate isomerase, chloroplastic isoform A OS=Glycine soja OX=3848 GN=D0Y65_007561 PE=3 SV=1"	100799358	NVSDEVASK(1)TR					_x000D_
gmx00562 Inositol phosphate metabolism - Glycine max (soybean)	0.95208	7	0.6	I1MFP3	170	K	Inositol-1-monophosphatase	GLYMA_15G115500	DK(1)ETVDASTDR					_x000D_
gmx00562 Inositol phosphate metabolism - Glycine max (soybean)	0.95208	7	0.6	I1MFP3	181	K	Inositol-1-monophosphatase	GLYMA_15G115500	IK(1)SLLFK					_x000D_
gmx00562 Inositol phosphate metabolism - Glycine max (soybean)	0.95208	7	0.6	A0A0R0G6T3	149	K	"Triosephosphate isomerase, cytosolic OS=Glycine soja OX=3848 GN=D0Y65_039891 PE=3 SV=1"	GLYMA_15G038100	EAGTTTAVVSEQTK(1)AIAAK					_x000D_
gmx00562 Inositol phosphate metabolism - Glycine max (soybean)	0.95208	7	0.6	I1KRI3	134	K	SAL1 phosphatase OS=Glycine soja OX=3848 GN=D0Y65_019994 PE=4 SV=1	100817415	K(1)ESGQDTLK					_x000D_
gmx00562 Inositol phosphate metabolism - Glycine max (soybean)	0.95208	7	0.6	A0A0R0EPH6	248	K	"Triosephosphate isomerase, chloroplastic isoform A OS=Glycine soja OX=3848 GN=D0Y65_051888 PE=3 SV=1"	100819824	K(1)NVPDEVASK					_x000D_
gmx00562 Inositol phosphate metabolism - Glycine max (soybean)	0.95208	7	0.6	A0A0R0EPH6	257	K	"Triosephosphate isomerase, chloroplastic isoform A OS=Glycine soja OX=3848 GN=D0Y65_051888 PE=3 SV=1"	100819824	NVPDEVASK(1)TR					_x000D_
gmx00562 Inositol phosphate metabolism - Glycine max (soybean)	0.95208	7	0.6	A0A368UHG1	149	K	Triosephosphate isomerase OS=Glycine max OX=3847 PE=2 SV=1	GLYMA_13G336200	EAGTTTAVVAEQTK(1)AIAAK					_x000D_
gmx00562 Inositol phosphate metabolism - Glycine max (soybean)	0.95208	7	0.6	C6TK33	243	K	"Triosephosphate isomerase, chloroplastic OS=Glycine soja OX=3848 GN=D0Y65_026138 PE=3 SV=1"	100798459	K(1)NVSAEVSSK					_x000D_
gmx00562 Inositol phosphate metabolism - Glycine max (soybean)	0.95208	7	0.6	C6TK33	252	K	"Triosephosphate isomerase, chloroplastic OS=Glycine soja OX=3848 GN=D0Y65_026138 PE=3 SV=1"	100798459	NVSAEVSSK(1)TR					_x000D_
gmx00562 Inositol phosphate metabolism - Glycine max (soybean)	0.95208	7	0.6	C6TK33	138	K	"Triosephosphate isomerase, chloroplastic OS=Glycine soja OX=3848 GN=D0Y65_026138 PE=3 SV=1"	100798459	DLGCK(1)WVILGHSER					_x000D_
gmx00562 Inositol phosphate metabolism - Glycine max (soybean)	0.95208	7	0.6	C6TK33	300	K	"Triosephosphate isomerase, chloroplastic OS=Glycine soja OX=3848 GN=D0Y65_026138 PE=3 SV=1"	100798459	GPEFATIINSVTSK(1)K					_x000D_
gmx04122 Sulfur relay system - Glycine max (soybean)	0.745251	1	0.75	A0A0R0GHQ9	239	K	Sulfurtransferase OS=Glycine max OX=3847 GN=100796802 PE=4 SV=1	100796802	VYK(1)GQTVGPLTFQTK					_x000D_
gmx04122 Sulfur relay system - Glycine max (soybean)	0.745251	1	0.75	A0A0R0GHQ9	264	K	Sulfurtransferase OS=Glycine max OX=3847 GN=100796802 PE=4 SV=1	100796802	FQPHLVWNIDQVK(1)K					_x000D_
gmx04122 Sulfur relay system - Glycine max (soybean)	0.745251	1	0.75	A0A0R0GHQ9	270	K	Sulfurtransferase OS=Glycine max OX=3847 GN=100796802 PE=4 SV=1	100796802	NIEDK(1)THQHIDAR					_x000D_
gmx00860 Porphyrin and chlorophyll metabolism - Glycine max (soybean)	0.0292657	17	1.65	I1LRA0	212	K	Rieske domain-containing protein	778121	AIGSPK(1)ACATR					_x000D_
gmx00860 Porphyrin and chlorophyll metabolism - Glycine max (soybean)	0.0292657	17	1.65	C6TEP8	94	K	"Porphobilinogen deaminase, chloroplastic OS=Glycine soja OX=3848 GN=D0Y65_002352 PE=3 SV=1"	100779132	TTGDK(1)ILTQPLADIGGK					_x000D_
gmx00860 Porphyrin and chlorophyll metabolism - Glycine max (soybean)	0.0292657	17	1.65	C6TEP8	343	K	"Porphobilinogen deaminase, chloroplastic OS=Glycine soja OX=3848 GN=D0Y65_002352 PE=3 SV=1"	100779132	DAGK(1)ELLSR					_x000D_
gmx00860 Porphyrin and chlorophyll metabolism - Glycine max (soybean)	0.0292657	17	1.65	I1NES7	677	K	"Glutamate--tRNA ligase, cytoplasmic OS=Glycine soja OX=3848 GN=D0Y65_053593 PE=3 SV=1"	100791298	K(1)ETLAYGDSNMR					_x000D_
gmx00860 Porphyrin and chlorophyll metabolism - Glycine max (soybean)	0.0292657	17	1.65	I1NES7	577	K	"Glutamate--tRNA ligase, cytoplasmic OS=Glycine soja OX=3848 GN=D0Y65_053593 PE=3 SV=1"	100791298	VTTYTK(1)R					_x000D_
gmx00860 Porphyrin and chlorophyll metabolism - Glycine max (soybean)	0.0292657	17	1.65	P43210	303	K	"Delta-aminolevulinic acid dehydratase, chloroplastic"	HEMB	K(1)TYQMNPANYR					_x000D_
gmx00860 Porphyrin and chlorophyll metabolism - Glycine max (soybean)	0.0292657	17	1.65	A0A0R4J365	296	K	Pyr_redox_2 domain-containing protein	100779933	AEDK(1)ILGGK					_x000D_
gmx00860 Porphyrin and chlorophyll metabolism - Glycine max (soybean)	0.0292657	17	1.65	A0A0R4J365	132	K	Pyr_redox_2 domain-containing protein	100779933	TLK(1)PHEYIGMVR					_x000D_
gmx00860 Porphyrin and chlorophyll metabolism - Glycine max (soybean)	0.0292657	17	1.65	A0A0R4J365	284	K	Pyr_redox_2 domain-containing protein	100779933	K(1)FQLATR					_x000D_
gmx00860 Porphyrin and chlorophyll metabolism - Glycine max (soybean)	0.0292657	17	1.65	A0A0R4J365	301	K	Pyr_redox_2 domain-containing protein	100779933	ILGGK(1)IIR					_x000D_
gmx00860 Porphyrin and chlorophyll metabolism - Glycine max (soybean)	0.0292657	17	1.65	P35055	306	K	"Oxygen-dependent coproporphyrinogen-III oxidase, chloroplastic"	CPX	K(1)DLPFNDHQK					_x000D_
gmx00860 Porphyrin and chlorophyll metabolism - Glycine max (soybean)	0.0292657	17	1.65	P35055	259	K	"Oxygen-dependent coproporphyrinogen-III oxidase, chloroplastic"	CPX	WCDDYFYIK(1)HR					_x000D_
gmx00860 Porphyrin and chlorophyll metabolism - Glycine max (soybean)	0.0292657	17	1.65	P35055	341	K	"Oxygen-dependent coproporphyrinogen-III oxidase, chloroplastic"	CPX	GTTFGLK(1)TGGR					_x000D_
gmx00860 Porphyrin and chlorophyll metabolism - Glycine max (soybean)	0.0292657	17	1.65	P35055	364	K	"Oxygen-dependent coproporphyrinogen-III oxidase, chloroplastic"	CPX	WEYDHK(1)PEEGSEEWK					_x000D_
gmx00860 Porphyrin and chlorophyll metabolism - Glycine max (soybean)	0.0292657	17	1.65	I1K6T6	113	K	Mg-por_mtran_C domain-containing protein	100817017	K(1)IYGDTDEVNR					_x000D_
gmx00860 Porphyrin and chlorophyll metabolism - Glycine max (soybean)	0.0292657	17	1.65	C6TEE8	135	K	Uroporphyrinogen decarboxylase	100800753	GK(1)GPVIFDPIHTAAQVDQVR					_x000D_
gmx00860 Porphyrin and chlorophyll metabolism - Glycine max (soybean)	0.0292657	17	1.65	I1N8L0	218	K	Rubrerythrin domain-containing protein	GLYMA_19G123800	K(1)YTFFKPK					_x000D_
gmx00860 Porphyrin and chlorophyll metabolism - Glycine max (soybean)	0.0292657	17	1.65	A0A0R4J3L3	344	K	NADPH-protochlorophyllide oxidoreductase	100804565	GFVSEDESGK(1)R					_x000D_
gmx00860 Porphyrin and chlorophyll metabolism - Glycine max (soybean)	0.0292657	17	1.65	A0A0R4J3L3	219	K	NADPH-protochlorophyllide oxidoreductase	100804565	SDYPSK(1)R					_x000D_
gmx00860 Porphyrin and chlorophyll metabolism - Glycine max (soybean)	0.0292657	17	1.65	K7M274	180	K	Uroporphyrinogen_deCOase domain-containing protein	100803496	EIVNLVK(1)K					_x000D_
gmx00860 Porphyrin and chlorophyll metabolism - Glycine max (soybean)	0.0292657	17	1.65	I1M6F0	198	K	"Red chlorophyll catabolite reductase, chloroplastic OS=Glycine soja OX=3848 GN=D0Y65_037356 PE=4 SV=1"	GLYMA_14G012500	TFYEDTQLDK(1)HR					_x000D_
gmx00860 Porphyrin and chlorophyll metabolism - Glycine max (soybean)	0.0292657	17	1.65	I1JSD2	85	K	"Glutamate-1-semialdehyde 2,1-aminomutase, chloroplastic isoform A OS=Glycine soja OX=3848 GN=D0Y65_008349 PE=3 SV=1"	100790574	SVGGQPIVIDSVK(1)GSR					_x000D_
gmx00860 Porphyrin and chlorophyll metabolism - Glycine max (soybean)	0.0292657	17	1.65	I1JSD2	57	K	"Glutamate-1-semialdehyde 2,1-aminomutase, chloroplastic isoform A OS=Glycine soja OX=3848 GN=D0Y65_008349 PE=3 SV=1"	100790574	SEEAFAAAK(1)ELMPGGVNSPVR					_x000D_
gmx00860 Porphyrin and chlorophyll metabolism - Glycine max (soybean)	0.0292657	17	1.65	I1JSD2	458	K	"Glutamate-1-semialdehyde 2,1-aminomutase, chloroplastic isoform A OS=Glycine soja OX=3848 GN=D0Y65_008349 PE=3 SV=1"	100790574	K(1)TIAAAEK					_x000D_
gmx00860 Porphyrin and chlorophyll metabolism - Glycine max (soybean)	0.0292657	17	1.65	I1JSD2	361	K	"Glutamate-1-semialdehyde 2,1-aminomutase, chloroplastic isoform A OS=Glycine soja OX=3848 GN=D0Y65_008349 PE=3 SV=1"	100790574	IK(1)EPGTYEYLDK					_x000D_
gmx00860 Porphyrin and chlorophyll metabolism - Glycine max (soybean)	0.0292657	17	1.65	I1JSD2	422	K	"Glutamate-1-semialdehyde 2,1-aminomutase, chloroplastic isoform A OS=Glycine soja OX=3848 GN=D0Y65_008349 PE=3 SV=1"	100790574	SDTDK(1)FAR					_x000D_
gmx00860 Porphyrin and chlorophyll metabolism - Glycine max (soybean)	0.0292657	17	1.65	I1JSD2	48	K	"Glutamate-1-semialdehyde 2,1-aminomutase, chloroplastic isoform A OS=Glycine soja OX=3848 GN=D0Y65_008349 PE=3 SV=1"	100790574	LTLTK(1)SEEAFAAAK					_x000D_
gmx00860 Porphyrin and chlorophyll metabolism - Glycine max (soybean)	0.0292657	17	1.65	K7LSL2	88	K	"Porphobilinogen deaminase, chloroplastic OS=Glycine soja OX=3848 GN=D0Y65_033127 PE=3 SV=1"	GLYMA_12G021100	TTGDK(1)ILSQPLADIGGK					_x000D_
gmx00860 Porphyrin and chlorophyll metabolism - Glycine max (soybean)	0.0292657	17	1.65	A0A0R4J4S6	384	K	NADPH-protochlorophyllide oxidoreductase	100785637	ASASFENQLSQEASDTEK(1)AR					_x000D_
gmx00860 Porphyrin and chlorophyll metabolism - Glycine max (soybean)	0.0292657	17	1.65	A0A0R4J4S6	123	K	NADPH-protochlorophyllide oxidoreductase	100785637	DYLK(1)AAR					_x000D_
gmx00860 Porphyrin and chlorophyll metabolism - Glycine max (soybean)	0.0292657	17	1.65	A0A0R4J4S6	334	K	NADPH-protochlorophyllide oxidoreductase	100785637	YITK(1)GYVSEDEAGKR					_x000D_
gmx00860 Porphyrin and chlorophyll metabolism - Glycine max (soybean)	0.0292657	17	1.65	A0A0R4J4S6	278	K	NADPH-protochlorophyllide oxidoreductase	100785637	DSK(1)VCNMLTMQEFHR					_x000D_
gmx00860 Porphyrin and chlorophyll metabolism - Glycine max (soybean)	0.0292657	17	1.65	A0A0R4J4S6	344	K	NADPH-protochlorophyllide oxidoreductase	100785637	GYVSEDEAGK(1)R					_x000D_
gmx00860 Porphyrin and chlorophyll metabolism - Glycine max (soybean)	0.0292657	17	1.65	A0A0R4J4S6	219	K	NADPH-protochlorophyllide oxidoreductase	100785637	SDYPSK(1)R					_x000D_
gmx00860 Porphyrin and chlorophyll metabolism - Glycine max (soybean)	0.0292657	17	1.65	A0A0R4J4S6	213	K	NADPH-protochlorophyllide oxidoreductase	100785637	LLLEDLEK(1)SDYPSK					_x000D_
gmx00860 Porphyrin and chlorophyll metabolism - Glycine max (soybean)	0.0292657	17	1.65	A0A0R4J4S6	111	K	NADPH-protochlorophyllide oxidoreductase	100785637	ALAETGK(1)WHVIMACR					_x000D_
gmx00860 Porphyrin and chlorophyll metabolism - Glycine max (soybean)	0.0292657	17	1.65	I1KDF1	220	K	"Heme oxygenase 1, chloroplastic OS=Glycine soja OX=3848 GN=D0Y65_015429 PE=4 SV=1"	GLYMA_06G221900	VAEK(1)LLNNK					_x000D_
gmx00860 Porphyrin and chlorophyll metabolism - Glycine max (soybean)	0.0292657	17	1.65	I1MEQ1	376	K	Mg-protoporphyrin IX chelatase	ChlI1b	ALAALK(1)ER					_x000D_
gmx03013 RNA transport - Glycine max (soybean)	0.890565	18	0.78	I1JE12	205	K	Polyadenylate-binding protein	100813735	AK(1)FNNVFVK					_x000D_
gmx03013 RNA transport - Glycine max (soybean)	0.890565	18	0.78	I1JE12	271	K	Polyadenylate-binding protein	100813735	K(1)FDDKEWYVGK					_x000D_
gmx03013 RNA transport - Glycine max (soybean)	0.890565	18	0.78	I1JE12	112	K	Polyadenylate-binding protein	100813735	K(1)SGQGNIFIK					_x000D_
gmx03013 RNA transport - Glycine max (soybean)	0.890565	18	0.78	I1JGR4	212	K	MI domain-containing protein	100789296	TVK(1)GILNK					_x000D_
gmx03013 RNA transport - Glycine max (soybean)	0.890565	18	0.78	I1JGR4	217	K	MI domain-containing protein	100789296	GILNK(1)LTPEK					_x000D_
gmx03013 RNA transport - Glycine max (soybean)	0.890565	18	0.78	I1JGR4	222	K	MI domain-containing protein	100789296	LTPEK(1)FDLLK					_x000D_
gmx03013 RNA transport - Glycine max (soybean)	0.890565	18	0.78	I1JUD5	210	K	DEAD-box ATP-dependent RNA helicase 56 OS=Glycine soja OX=3848 GN=D0Y65_008985 PE=4 SV=1	100808957	K(1)DVQDIFK					_x000D_
gmx03013 RNA transport - Glycine max (soybean)	0.890565	18	0.78	I1M229	413	K	Eukaryotic translation initiation factor 3 subunit D OS=Glycine max OX=3847 GN=100802805 PE=3 SV=1	100802805	GAVLATELK(1)NNANK					_x000D_
gmx03013 RNA transport - Glycine max (soybean)	0.890565	18	0.78	C6TC72	231	K	Eukaryotic translation initiation factor 3 subunit F	100811797	VAPDNK(1)IGR					_x000D_
gmx03013 RNA transport - Glycine max (soybean)	0.890565	18	0.78	I1KJI9	53	K	Protein mago nashi-like 2 isoform A OS=Glycine soja OX=3848 GN=D0Y65_017576 PE=4 SV=1	GLYMA_07G115700	K(1)EVYLTPAVLR					_x000D_
gmx03013 RNA transport - Glycine max (soybean)	0.890565	18	0.78	I1N1D5	9	K	Eukaryotic translation initiation factor 3 subunit G	100818725	AHQGEPAK(1)LR					_x000D_
gmx03013 RNA transport - Glycine max (soybean)	0.890565	18	0.78	I1JAG0	49	K	RRM domain-containing protein	100778595	SAITAAAAPK(1)K					_x000D_
gmx03013 RNA transport - Glycine max (soybean)	0.890565	18	0.78	K7MYU5	348	K	Eukaryotic translation initiation factor 3 subunit A	100782598	THGASHLELEHEK(1)ER					_x000D_
gmx03013 RNA transport - Glycine max (soybean)	0.890565	18	0.78	A0A0R0J4Q6	183	K	DEAD-box ATP-dependent RNA helicase 56 isoform F OS=Glycine soja OX=3848 GN=D0Y65_021189 PE=4 SV=1	100799082	DK(1)DLGLK					_x000D_
gmx03013 RNA transport - Glycine max (soybean)	0.890565	18	0.78	I1L5T3	213	K	WD_REPEATS_REGION domain-containing protein	100781100	SADGSHFLTGSLDK(1)SAR					_x000D_
gmx03013 RNA transport - Glycine max (soybean)	0.890565	18	0.78	I1MXM6	212	K	Polyadenylate-binding protein	100811385	TK(1)FNNVYVK					_x000D_
gmx03013 RNA transport - Glycine max (soybean)	0.890565	18	0.78	I1MXM6	278	K	Polyadenylate-binding protein	100811385	K(1)FDDKEWYVGK					_x000D_
gmx03013 RNA transport - Glycine max (soybean)	0.890565	18	0.78	I1MXM6	132	K	Polyadenylate-binding protein	100811385	NLDK(1)AIDHK					_x000D_
gmx03013 RNA transport - Glycine max (soybean)	0.890565	18	0.78	I1MXM6	277	K	Polyadenylate-binding protein	100811385	AVEGLNGK(1)K					_x000D_
gmx03013 RNA transport - Glycine max (soybean)	0.890565	18	0.78	I1L1K7	233	K	Eukaryotic initiation factor 4A-15 isoform A OS=Glycine soja OX=3848 GN=D0Y65_023369 PE=3 SV=1	100788218	K(1)FMNKPVR					_x000D_
gmx03013 RNA transport - Glycine max (soybean)	0.890565	18	0.78	I1L1K7	298	K	Eukaryotic initiation factor 4A-15 isoform A OS=Glycine soja OX=3848 GN=D0Y65_023369 PE=3 SV=1	100788218	VDWLTDK(1)MR					_x000D_
gmx03013 RNA transport - Glycine max (soybean)	0.890565	18	0.78	I1L1K7	62	K	Eukaryotic initiation factor 4A-15 isoform A OS=Glycine soja OX=3848 GN=D0Y65_023369 PE=3 SV=1	100788218	GIYAYGFEK(1)PSAIQQR					_x000D_
gmx03013 RNA transport - Glycine max (soybean)	0.890565	18	0.78	I1L1K7	126	K	Eukaryotic initiation factor 4A-15 isoform A OS=Glycine soja OX=3848 GN=D0Y65_023369 PE=3 SV=1	100788218	ELAQQIEK(1)VMR					_x000D_
gmx03013 RNA transport - Glycine max (soybean)	0.890565	18	0.78	I1MZ01	88	K	S1 motif domain-containing protein	GLYMA_18G024800	GYIDLSK(1)R					_x000D_
gmx03013 RNA transport - Glycine max (soybean)	0.890565	18	0.78	A0A0R4J5H0	98	K	"30S ribosomal protein 2, chloroplastic OS=Glycine soja OX=3848 GN=D0Y65_042197 PE=4 SV=1"	GLYMA_15G271200	IVQEHGAVEK(1)AEVMYDK					_x000D_
gmx03013 RNA transport - Glycine max (soybean)	0.890565	18	0.78	A0A0R4J5H0	200	K	"30S ribosomal protein 2, chloroplastic OS=Glycine soja OX=3848 GN=D0Y65_042197 PE=4 SV=1"	GLYMA_15G271200	VLSAK(1)VSR					_x000D_
gmx03013 RNA transport - Glycine max (soybean)	0.890565	18	0.78	A0A0R4J5H0	88	K	"30S ribosomal protein 2, chloroplastic OS=Glycine soja OX=3848 GN=D0Y65_042197 PE=4 SV=1"	GLYMA_15G271200	TVTNDELAK(1)IVQEHGAVEK					_x000D_
gmx03013 RNA transport - Glycine max (soybean)	0.890565	18	0.78	A0A0R4J5H0	179	K	"30S ribosomal protein 2, chloroplastic OS=Glycine soja OX=3848 GN=D0Y65_042197 PE=4 SV=1"	GLYMA_15G271200	VYVGNLAK(1)TVTTDTLK					_x000D_
gmx03013 RNA transport - Glycine max (soybean)	0.890565	18	0.78	A0A0R4J5H0	187	K	"30S ribosomal protein 2, chloroplastic OS=Glycine soja OX=3848 GN=D0Y65_042197 PE=4 SV=1"	GLYMA_15G271200	TVTTDTLK(1)NFFSEK					_x000D_
gmx03013 RNA transport - Glycine max (soybean)	0.890565	18	0.78	A0A0R4J5H0	105	K	"30S ribosomal protein 2, chloroplastic OS=Glycine soja OX=3848 GN=D0Y65_042197 PE=4 SV=1"	GLYMA_15G271200	AEVMYDK(1)YSGR					_x000D_
gmx03013 RNA transport - Glycine max (soybean)	0.890565	18	0.78	A0A0R4J5H0	193	K	"30S ribosomal protein 2, chloroplastic OS=Glycine soja OX=3848 GN=D0Y65_042197 PE=4 SV=1"	GLYMA_15G271200	NFFSEK(1)GK					_x000D_
gmx03013 RNA transport - Glycine max (soybean)	0.890565	18	0.78	P25698	427	K	Elongation factor 1-alpha	TEFS1	QTVAVGVIK(1)NVEK					_x000D_
gmx03013 RNA transport - Glycine max (soybean)	0.890565	18	0.78	P25698	318	K	Elongation factor 1-alpha	TEFS1	GYVASNSK(1)DDPAK					_x000D_
gmx03013 RNA transport - Glycine max (soybean)	0.890565	18	0.78	A0A0R0ESZ8	318	K	Elongation factor 1-alpha	100785429	GFVASNSK(1)DDPAK					_x000D_
gmx03013 RNA transport - Glycine max (soybean)	0.890565	18	0.78	A0A0R0ESZ8	5	K	Elongation factor 1-alpha	100785429	EK(1)THINIVVIGHVDSGK					_x000D_
gmx03013 RNA transport - Glycine max (soybean)	0.890565	18	0.78	I1KPN2	57	K	Importin N-terminal domain-containing protein	100818831	K(1)LAGLILK					_x000D_
gmx03013 RNA transport - Glycine max (soybean)	0.890565	18	0.78	I1KPN2	70	K	Importin N-terminal domain-containing protein	100818831	NALDAK(1)EQHR					_x000D_
gmx00020 Citrate cycle (TCA cycle) - Glycine max (soybean)	4.81291e-11	31	3.91	I1M6P9	192	K	Lipoyl-binding domain-containing protein	100813488	GAPQPTQK(1)VSEEK					_x000D_
gmx00020 Citrate cycle (TCA cycle) - Glycine max (soybean)	4.81291e-11	31	3.91	I1M6P9	184	K	Lipoyl-binding domain-containing protein	100813488	SADATHVAPSETTSEK(1)GAPQPTQK					_x000D_
gmx00020 Citrate cycle (TCA cycle) - Glycine max (soybean)	4.81291e-11	31	3.91	A0A0R4J2N2	205	K	"Fumarate hydratase 1, mitochondrial OS=Glycine soja OX=3848 GN=D0Y65_002684 PE=3 SV=1"	100810850	TLHGTLNSK(1)SIEFK					_x000D_
gmx00020 Citrate cycle (TCA cycle) - Glycine max (soybean)	4.81291e-11	31	3.91	I1MMY0	339	K	Iso_dh domain-containing protein	100777867	VILEGK(1)CR					_x000D_
gmx00020 Citrate cycle (TCA cycle) - Glycine max (soybean)	4.81291e-11	31	3.91	I1MMY0	218	K	Iso_dh domain-containing protein	100777867	EVATK(1)YPGIK					_x000D_
gmx00020 Citrate cycle (TCA cycle) - Glycine max (soybean)	4.81291e-11	31	3.91	I1L7H7	118	K	Malate dehydrogenase	100811402	NVIIWGNHSSTQYPDVNHATVGEK(1)PVR					_x000D_
gmx00020 Citrate cycle (TCA cycle) - Glycine max (soybean)	4.81291e-11	31	3.91	A0A0R0EDH2	358	K	Dihydrolipoamide acetyltransferase component of pyruvate dehydrogenase complex	GLYMA_20G189500	GDVLSAIK(1)SGK					_x000D_
gmx00020 Citrate cycle (TCA cycle) - Glycine max (soybean)	4.81291e-11	31	3.91	I1M442	545	K	Aconitate hydratase	100810088	K(1)AHELGLQVKPWVK					_x000D_
gmx00020 Citrate cycle (TCA cycle) - Glycine max (soybean)	4.81291e-11	31	3.91	I1M442	554	K	Aconitate hydratase	100810088	AHELGLQVK(1)PWVK					_x000D_
gmx00020 Citrate cycle (TCA cycle) - Glycine max (soybean)	4.81291e-11	31	3.91	O81413	260	K	Ferric leghemoglobin reductase-2	547523	SLEK(1)QGMK					_x000D_
gmx00020 Citrate cycle (TCA cycle) - Glycine max (soybean)	4.81291e-11	31	3.91	O81413	193	K	Ferric leghemoglobin reductase-2	547523	K(1)VVSSTGALALTEIPK					_x000D_
gmx00020 Citrate cycle (TCA cycle) - Glycine max (soybean)	4.81291e-11	31	3.91	I1KL87	39	K	Malate dehydrogenase	100799793	AK(1)GGAPGFK					_x000D_
gmx00020 Citrate cycle (TCA cycle) - Glycine max (soybean)	4.81291e-11	31	3.91	I1KL87	339	K	Malate dehydrogenase	100799793	ELAGSIQK(1)GVEFIR					_x000D_
gmx00020 Citrate cycle (TCA cycle) - Glycine max (soybean)	4.81291e-11	31	3.91	I1KL87	177	K	Malate dehydrogenase	100799793	K(1)AGTYDPK					_x000D_
gmx00020 Citrate cycle (TCA cycle) - Glycine max (soybean)	4.81291e-11	31	3.91	I1KL87	184	K	Malate dehydrogenase	100799793	AGTYDPK(1)R					_x000D_
gmx00020 Citrate cycle (TCA cycle) - Glycine max (soybean)	4.81291e-11	31	3.91	I1KL87	135	K	Malate dehydrogenase	100799793	DDLFK(1)INAGIVR					_x000D_
gmx00020 Citrate cycle (TCA cycle) - Glycine max (soybean)	4.81291e-11	31	3.91	I1J8H1	766	K	Aconitate hydratase	100499625	YK(1)SEGHDMIILAGAEYGSGSSR					_x000D_
gmx00020 Citrate cycle (TCA cycle) - Glycine max (soybean)	4.81291e-11	31	3.91	I1J8H1	416	K	Aconitate hydratase	100499625	ESQNK(1)VAEFTFQGTPAHLR					_x000D_
gmx00020 Citrate cycle (TCA cycle) - Glycine max (soybean)	4.81291e-11	31	3.91	I1J8H1	411	K	Aconitate hydratase	100499625	GFAVSK(1)ESQNK					_x000D_
gmx00020 Citrate cycle (TCA cycle) - Glycine max (soybean)	4.81291e-11	31	3.91	K7LNL2	766	K	Aconitate hydratase	100811955	YK(1)SEGHDMIILAGAEYGSGSSR					_x000D_
gmx00020 Citrate cycle (TCA cycle) - Glycine max (soybean)	4.81291e-11	31	3.91	K7LNL2	764	K	Aconitate hydratase	100811955	LSVFDAAEK(1)YK					_x000D_
gmx00020 Citrate cycle (TCA cycle) - Glycine max (soybean)	4.81291e-11	31	3.91	K7LNL2	900	K	Aconitate hydratase	100811955	NMVNAK(1)H					_x000D_
gmx00020 Citrate cycle (TCA cycle) - Glycine max (soybean)	4.81291e-11	31	3.91	K7LNL2	416	K	Aconitate hydratase	100811955	ESQNK(1)VAEFTFQGTPAHLR					_x000D_
gmx00020 Citrate cycle (TCA cycle) - Glycine max (soybean)	4.81291e-11	31	3.91	K7LNL2	485	K	Aconitate hydratase	100811955	TSLAPGSGVVTK(1)YLQR					_x000D_
gmx00020 Citrate cycle (TCA cycle) - Glycine max (soybean)	4.81291e-11	31	3.91	I1KXM1	243	K	Pyruvate dehydrogenase E1 component subunit alpha	100781250	AAK(1)SPAYYK					_x000D_
gmx00020 Citrate cycle (TCA cycle) - Glycine max (soybean)	4.81291e-11	31	3.91	I1KXM1	348	K	Pyruvate dehydrogenase E1 component subunit alpha	100781250	K(1)EVDEAIAK					_x000D_
gmx00020 Citrate cycle (TCA cycle) - Glycine max (soybean)	4.81291e-11	31	3.91	I1KXM1	337	K	Pyruvate dehydrogenase E1 component subunit alpha	100781250	LLLTHEIATEK(1)ELK					_x000D_
gmx00020 Citrate cycle (TCA cycle) - Glycine max (soybean)	4.81291e-11	31	3.91	I1KXM1	326	K	Pyruvate dehydrogenase E1 component subunit alpha	100781250	K(1)LLLTHEIATEK					_x000D_
gmx00020 Citrate cycle (TCA cycle) - Glycine max (soybean)	4.81291e-11	31	3.91	I1KXM1	275	K	Pyruvate dehydrogenase E1 component subunit alpha	100781250	FAK(1)EFALK					_x000D_
gmx00020 Citrate cycle (TCA cycle) - Glycine max (soybean)	4.81291e-11	31	3.91	I1KXM1	249	K	Pyruvate dehydrogenase E1 component subunit alpha	100781250	SPAYYK(1)R					_x000D_
gmx00020 Citrate cycle (TCA cycle) - Glycine max (soybean)	4.81291e-11	31	3.91	A0A0R0G869	63	K	Pyruvate dehydrogenase E1 component subunit beta	100777306	GLLEK(1)FGPER					_x000D_
gmx00020 Citrate cycle (TCA cycle) - Glycine max (soybean)	4.81291e-11	31	3.91	K7MVB9	1002	K	Transket_pyr domain-containing protein	100781680	APSAATATGFLK(1)VHQK					_x000D_
gmx00020 Citrate cycle (TCA cycle) - Glycine max (soybean)	4.81291e-11	31	3.91	K7MVB9	384	K	Transket_pyr domain-containing protein	100781680	AK(1)QYYSNDVDR					_x000D_
gmx00020 Citrate cycle (TCA cycle) - Glycine max (soybean)	4.81291e-11	31	3.91	K7MVB9	840	K	Transket_pyr domain-containing protein	100781680	K(1)PLIVMSPK					_x000D_
gmx00020 Citrate cycle (TCA cycle) - Glycine max (soybean)	4.81291e-11	31	3.91	K7MVB9	554	K	Transket_pyr domain-containing protein	100781680	K(1)VTSILNEEFLASK					_x000D_
gmx00020 Citrate cycle (TCA cycle) - Glycine max (soybean)	4.81291e-11	31	3.91	K7MVB9	518	K	Transket_pyr domain-containing protein	100781680	FGHNEIDEPSFTQPK(1)MYK					_x000D_
gmx00020 Citrate cycle (TCA cycle) - Glycine max (soybean)	4.81291e-11	31	3.91	K7MVB9	848	K	Transket_pyr domain-containing protein	100781680	KPLIVMSPK(1)NLLR					_x000D_
gmx00020 Citrate cycle (TCA cycle) - Glycine max (soybean)	4.81291e-11	31	3.91	K7MVB9	535	K	Transket_pyr domain-containing protein	100781680	SHPSTLEIYEK(1)K					_x000D_
gmx00020 Citrate cycle (TCA cycle) - Glycine max (soybean)	4.81291e-11	31	3.91	K7MVB9	874	K	Transket_pyr domain-containing protein	100781680	SNLSEFDDVQGHPGFDK(1)QGTR					_x000D_
gmx00020 Citrate cycle (TCA cycle) - Glycine max (soybean)	4.81291e-11	31	3.91	K7MVB9	975	K	Transket_pyr domain-containing protein	100781680	LISSMK(1)AVNR					_x000D_
gmx00020 Citrate cycle (TCA cycle) - Glycine max (soybean)	4.81291e-11	31	3.91	K7MVB9	599	K	Transket_pyr domain-containing protein	100781680	NTGVK(1)PEILK					_x000D_
gmx00020 Citrate cycle (TCA cycle) - Glycine max (soybean)	4.81291e-11	31	3.91	I1MJX0	448	K	Acetyltransferase component of pyruvate dehydrogenase complex	100778218	AK(0.996)ENSLK(0.004)PQEYEGGTFTVTNLGGPFGVK					_x000D_
gmx00020 Citrate cycle (TCA cycle) - Glycine max (soybean)	4.81291e-11	31	3.91	I1MJX0	269	K	Acetyltransferase component of pyruvate dehydrogenase complex	100778218	LAEEK(1)NVPLSSIK					_x000D_
gmx00020 Citrate cycle (TCA cycle) - Glycine max (soybean)	4.81291e-11	31	3.91	I1MJX0	299	K	Acetyltransferase component of pyruvate dehydrogenase complex	100778218	ADIDDYLASGAK(1)EVSASSK					_x000D_
gmx00020 Citrate cycle (TCA cycle) - Glycine max (soybean)	4.81291e-11	31	3.91	I1MJX0	277	K	Acetyltransferase component of pyruvate dehydrogenase complex	100778218	NVPLSSIK(1)GTGPEGLIVK					_x000D_
gmx00020 Citrate cycle (TCA cycle) - Glycine max (soybean)	4.81291e-11	31	3.91	I1L8G3	205	K	"Succinate--CoA ligase [ADP-forming] subunit beta, mitochondrial"	GLYMA_10G039000	VVDGLALK(1)VADR					_x000D_
gmx00020 Citrate cycle (TCA cycle) - Glycine max (soybean)	4.81291e-11	31	3.91	I1L8G3	345	K	"Succinate--CoA ligase [ADP-forming] subunit beta, mitochondrial"	GLYMA_10G039000	ILTADDK(1)VK					_x000D_
gmx00020 Citrate cycle (TCA cycle) - Glycine max (soybean)	4.81291e-11	31	3.91	I1L8G3	393	K	"Succinate--CoA ligase [ADP-forming] subunit beta, mitochondrial"	GLYMA_10G039000	LEGTNVDQGK(1)R					_x000D_
gmx00020 Citrate cycle (TCA cycle) - Glycine max (soybean)	4.81291e-11	31	3.91	I1L8G3	89	K	"Succinate--CoA ligase [ADP-forming] subunit beta, mitochondrial"	GLYMA_10G039000	GLGTFK(1)SGLK					_x000D_
gmx00020 Citrate cycle (TCA cycle) - Glycine max (soybean)	4.81291e-11	31	3.91	I1L8G3	41	K	"Succinate--CoA ligase [ADP-forming] subunit beta, mitochondrial"	GLYMA_10G039000	LNIHEYQGAELMSK(1)HGVNVPR					_x000D_
gmx00020 Citrate cycle (TCA cycle) - Glycine max (soybean)	4.81291e-11	31	3.91	I1L8G3	377	K	"Succinate--CoA ligase [ADP-forming] subunit beta, mitochondrial"	GLYMA_10G039000	EVALK(1)VPVVVR					_x000D_
gmx00020 Citrate cycle (TCA cycle) - Glycine max (soybean)	4.81291e-11	31	3.91	I1L8G3	211	K	"Succinate--CoA ligase [ADP-forming] subunit beta, mitochondrial"	GLYMA_10G039000	NK(1)SIEQVK					_x000D_
gmx00020 Citrate cycle (TCA cycle) - Glycine max (soybean)	4.81291e-11	31	3.91	I1JJB5	187	K	Lipoyl-binding domain-containing protein	100799149	SADATHVAPSETISEK(1)AAPQPTQK					_x000D_
gmx00020 Citrate cycle (TCA cycle) - Glycine max (soybean)	4.81291e-11	31	3.91	I1JJB5	195	K	Lipoyl-binding domain-containing protein	100799149	AAPQPTQK(1)VSEEK					_x000D_
gmx00020 Citrate cycle (TCA cycle) - Glycine max (soybean)	4.81291e-11	31	3.91	I1LYN0	393	K	"Succinate--CoA ligase [ADP-forming] subunit beta, mitochondrial"	100790952	LEGTNVDHGK(1)R					_x000D_
gmx00020 Citrate cycle (TCA cycle) - Glycine max (soybean)	4.81291e-11	31	3.91	A0A0R4J5X9	163	K	"Succinate dehydrogenase [ubiquinone] iron-sulfur subunit, mitochondrial"	100815377	SIEPWLK(1)R					_x000D_
gmx00020 Citrate cycle (TCA cycle) - Glycine max (soybean)	4.81291e-11	31	3.91	A0A0R4J5X9	232	K	"Succinate dehydrogenase [ubiquinone] iron-sulfur subunit, mitochondrial"	100815377	DEYTK(1)ER					_x000D_
gmx00020 Citrate cycle (TCA cycle) - Glycine max (soybean)	4.81291e-11	31	3.91	A0A0R4J5X9	47	K	"Succinate dehydrogenase [ubiquinone] iron-sulfur subunit, mitochondrial"	100815377	GTPTLK(1)TFQIYR					_x000D_
gmx00020 Citrate cycle (TCA cycle) - Glycine max (soybean)	4.81291e-11	31	3.91	I1MRV6	67	K	Leghemoglobin reductase isoform A OS=Glycine soja OX=3848 GN=D0Y65_044799 PE=4 SV=1	100788043	TTCIEK(1)R					_x000D_
gmx00020 Citrate cycle (TCA cycle) - Glycine max (soybean)	4.81291e-11	31	3.91	I1MRV6	130	K	Leghemoglobin reductase isoform A OS=Glycine soja OX=3848 GN=D0Y65_044799 PE=4 SV=1	100788043	AVSNLTK(1)GIEGLFK					_x000D_
gmx00020 Citrate cycle (TCA cycle) - Glycine max (soybean)	4.81291e-11	31	3.91	I1MRV6	208	K	Leghemoglobin reductase isoform A OS=Glycine soja OX=3848 GN=D0Y65_044799 PE=4 SV=1	100788043	VVSSTGALALTEIPK(1)R					_x000D_
gmx00020 Citrate cycle (TCA cycle) - Glycine max (soybean)	4.81291e-11	31	3.91	I1MRV6	193	K	Leghemoglobin reductase isoform A OS=Glycine soja OX=3848 GN=D0Y65_044799 PE=4 SV=1	100788043	K(1)VVSSTGALALTEIPK					_x000D_
gmx00020 Citrate cycle (TCA cycle) - Glycine max (soybean)	4.81291e-11	31	3.91	I1MRV6	121	K	Leghemoglobin reductase isoform A OS=Glycine soja OX=3848 GN=D0Y65_044799 PE=4 SV=1	100788043	FSSVEVDLPAMMAQK(1)DK					_x000D_
gmx00020 Citrate cycle (TCA cycle) - Glycine max (soybean)	4.81291e-11	31	3.91	I1MRV6	402	K	Leghemoglobin reductase isoform A OS=Glycine soja OX=3848 GN=D0Y65_044799 PE=4 SV=1	100788043	TEEQVK(1)ELGVEYR					_x000D_
gmx00020 Citrate cycle (TCA cycle) - Glycine max (soybean)	4.81291e-11	31	3.91	I1MRV6	106	K	Leghemoglobin reductase isoform A OS=Glycine soja OX=3848 GN=D0Y65_044799 PE=4 SV=1	100788043	HAFANHGVK(1)FSSVEVDLPAMMAQK					_x000D_
gmx00020 Citrate cycle (TCA cycle) - Glycine max (soybean)	4.81291e-11	31	3.91	I1MRV6	487	K	Leghemoglobin reductase isoform A OS=Glycine soja OX=3848 GN=D0Y65_044799 PE=4 SV=1	100788043	VCHAHPTMSEAVK(1)EAAMATYDKPIHI					_x000D_
gmx00020 Citrate cycle (TCA cycle) - Glycine max (soybean)	4.81291e-11	31	3.91	I1MRV6	318	K	Leghemoglobin reductase isoform A OS=Glycine soja OX=3848 GN=D0Y65_044799 PE=4 SV=1	100788043	TPFTAGLGLDK(1)IGVETDK					_x000D_
gmx00020 Citrate cycle (TCA cycle) - Glycine max (soybean)	4.81291e-11	31	3.91	I1MRV6	380	K	Leghemoglobin reductase isoform A OS=Glycine soja OX=3848 GN=D0Y65_044799 PE=4 SV=1	100788043	VGHVDYDK(1)VPGVVYTMPEVASVGK					_x000D_
gmx00020 Citrate cycle (TCA cycle) - Glycine max (soybean)	4.81291e-11	31	3.91	I1MRV6	422	K	Leghemoglobin reductase isoform A OS=Glycine soja OX=3848 GN=D0Y65_044799 PE=4 SV=1	100788043	AK(1)AIDNAEGLVK					_x000D_
gmx00020 Citrate cycle (TCA cycle) - Glycine max (soybean)	4.81291e-11	31	3.91	I1MRV6	149	K	Leghemoglobin reductase isoform A OS=Glycine soja OX=3848 GN=D0Y65_044799 PE=4 SV=1	100788043	GYGK(1)FVSPSEVSVDTTEGGNTVVK					_x000D_
gmx00020 Citrate cycle (TCA cycle) - Glycine max (soybean)	4.81291e-11	31	3.91	I1MRV6	84	K	Leghemoglobin reductase isoform A OS=Glycine soja OX=3848 GN=D0Y65_044799 PE=4 SV=1	100788043	GTLGGTCLNVGCIPSK(1)ALLHSSHMYHEAK					_x000D_
gmx00020 Citrate cycle (TCA cycle) - Glycine max (soybean)	4.81291e-11	31	3.91	I1MRV6	182	K	Leghemoglobin reductase isoform A OS=Glycine soja OX=3848 GN=D0Y65_044799 PE=4 SV=1	100788043	HIIIATGSDVK(1)SLPGVTIDEK					_x000D_
gmx00020 Citrate cycle (TCA cycle) - Glycine max (soybean)	4.81291e-11	31	3.91	I1MRV6	437	K	Leghemoglobin reductase isoform A OS=Glycine soja OX=3848 GN=D0Y65_044799 PE=4 SV=1	100788043	ILAEK(1)ETDK					_x000D_
gmx00020 Citrate cycle (TCA cycle) - Glycine max (soybean)	4.81291e-11	31	3.91	I1MRV6	97	K	Leghemoglobin reductase isoform A OS=Glycine soja OX=3848 GN=D0Y65_044799 PE=4 SV=1	100788043	ALLHSSHMYHEAK(1)HAFANHGVK					_x000D_
gmx00020 Citrate cycle (TCA cycle) - Glycine max (soybean)	4.81291e-11	31	3.91	I1MRV6	192	K	Leghemoglobin reductase isoform A OS=Glycine soja OX=3848 GN=D0Y65_044799 PE=4 SV=1	100788043	SLPGVTIDEK(1)K					_x000D_
gmx00020 Citrate cycle (TCA cycle) - Glycine max (soybean)	4.81291e-11	31	3.91	I1MRV6	61	K	Leghemoglobin reductase isoform A OS=Glycine soja OX=3848 GN=D0Y65_044799 PE=4 SV=1	100788043	AAQLGLK(1)TTCIEK					_x000D_
gmx00020 Citrate cycle (TCA cycle) - Glycine max (soybean)	4.81291e-11	31	3.91	I1MRV6	396	K	Leghemoglobin reductase isoform A OS=Glycine soja OX=3848 GN=D0Y65_044799 PE=4 SV=1	100788043	VPGVVYTMPEVASVGK(1)TEEQVK					_x000D_
gmx00020 Citrate cycle (TCA cycle) - Glycine max (soybean)	4.81291e-11	31	3.91	I1MRV6	137	K	Leghemoglobin reductase isoform A OS=Glycine soja OX=3848 GN=D0Y65_044799 PE=4 SV=1	100788043	GIEGLFK(1)K					_x000D_
gmx00020 Citrate cycle (TCA cycle) - Glycine max (soybean)	4.81291e-11	31	3.91	I1MRV6	145	K	Leghemoglobin reductase isoform A OS=Glycine soja OX=3848 GN=D0Y65_044799 PE=4 SV=1	100788043	VNYVK(1)GYGK					_x000D_
gmx00020 Citrate cycle (TCA cycle) - Glycine max (soybean)	4.81291e-11	31	3.91	I1MRV6	169	K	Leghemoglobin reductase isoform A OS=Glycine soja OX=3848 GN=D0Y65_044799 PE=4 SV=1	100788043	FVSPSEVSVDTTEGGNTVVK(1)GK					_x000D_
gmx00020 Citrate cycle (TCA cycle) - Glycine max (soybean)	4.81291e-11	31	3.91	I1MRV6	432	K	Leghemoglobin reductase isoform A OS=Glycine soja OX=3848 GN=D0Y65_044799 PE=4 SV=1	100788043	AIDNAEGLVK(1)ILAEK					_x000D_
gmx00020 Citrate cycle (TCA cycle) - Glycine max (soybean)	4.81291e-11	31	3.91	I1MRV6	496	K	Leghemoglobin reductase isoform A OS=Glycine soja OX=3848 GN=D0Y65_044799 PE=4 SV=1	100788043	EAAMATYDK(1)PIHI					_x000D_
gmx00020 Citrate cycle (TCA cycle) - Glycine max (soybean)	4.81291e-11	31	3.91	I1MRV6	372	K	Leghemoglobin reductase isoform A OS=Glycine soja OX=3848 GN=D0Y65_044799 PE=4 SV=1	100788043	AEEDGVACVEYIAGK(1)VGHVDYDK					_x000D_
gmx00020 Citrate cycle (TCA cycle) - Glycine max (soybean)	4.81291e-11	31	3.91	I1MRV6	260	K	Leghemoglobin reductase isoform A OS=Glycine soja OX=3848 GN=D0Y65_044799 PE=4 SV=1	100788043	SLEK(1)QGLK					_x000D_
gmx00020 Citrate cycle (TCA cycle) - Glycine max (soybean)	4.81291e-11	31	3.91	I1MRV6	171	K	Leghemoglobin reductase isoform A OS=Glycine soja OX=3848 GN=D0Y65_044799 PE=4 SV=1	100788043	GK(1)HIIIATGSDVK					_x000D_
gmx00020 Citrate cycle (TCA cycle) - Glycine max (soybean)	4.81291e-11	31	3.91	I1MRV6	140	K	Leghemoglobin reductase isoform A OS=Glycine soja OX=3848 GN=D0Y65_044799 PE=4 SV=1	100788043	NK(1)VNYVK					_x000D_
gmx00020 Citrate cycle (TCA cycle) - Glycine max (soybean)	4.81291e-11	31	3.91	I1MRV6	270	K	Leghemoglobin reductase isoform A OS=Glycine soja OX=3848 GN=D0Y65_044799 PE=4 SV=1	100788043	TK(1)VVGVDTSGDGVK					_x000D_
gmx00020 Citrate cycle (TCA cycle) - Glycine max (soybean)	4.81291e-11	31	3.91	I1MJI9	397	K	Citrate synthase	100499624	EVVPPILTK(1)LGK					_x000D_
gmx00020 Citrate cycle (TCA cycle) - Glycine max (soybean)	4.81291e-11	31	3.91	I1MJI9	60	K	Citrate synthase	100499624	K(1)DHGSVELGK					_x000D_
gmx00020 Citrate cycle (TCA cycle) - Glycine max (soybean)	4.81291e-11	31	3.91	I1MJI9	198	K	Citrate synthase	100499624	AYEGGIAK(1)AR					_x000D_
gmx00020 Citrate cycle (TCA cycle) - Glycine max (soybean)	4.81291e-11	31	3.91	I1MJI9	138	K	Citrate synthase	100499624	IPSK(1)AQVDSLSK					_x000D_
gmx00020 Citrate cycle (TCA cycle) - Glycine max (soybean)	4.81291e-11	31	3.91	I1MJI9	146	K	Citrate synthase	100499624	AQVDSLSK(1)ELR					_x000D_
gmx00020 Citrate cycle (TCA cycle) - Glycine max (soybean)	4.81291e-11	31	3.91	I1MJI9	388	K	Citrate synthase	100499624	IK(1)EVVPPILTK					_x000D_
gmx00020 Citrate cycle (TCA cycle) - Glycine max (soybean)	4.81291e-11	31	3.91	I1MJI9	110	K	Citrate synthase	100499624	GMSIPECQK(1)K					_x000D_
gmx00020 Citrate cycle (TCA cycle) - Glycine max (soybean)	4.81291e-11	31	3.91	I1LU53	554	K	Aconitate hydratase	100794803	AHDLGLQVK(1)PWVK					_x000D_
gmx00020 Citrate cycle (TCA cycle) - Glycine max (soybean)	4.81291e-11	31	3.91	I1LU53	669	K	Aconitate hydratase	100794803	EPIGTGK(1)DGK					_x000D_
gmx00020 Citrate cycle (TCA cycle) - Glycine max (soybean)	4.81291e-11	31	3.91	I1LU53	831	K	Aconitate hydratase	100794803	LLNGEVGPK(1)TVHIPTGEK					_x000D_
gmx00020 Citrate cycle (TCA cycle) - Glycine max (soybean)	4.81291e-11	31	3.91	I1LU53	794	K	Aconitate hydratase	100794803	GVEQK(1)DFNSYGSR					_x000D_
gmx00020 Citrate cycle (TCA cycle) - Glycine max (soybean)	4.81291e-11	31	3.91	I1LU53	672	K	Aconitate hydratase	100794803	DGK(1)NVYLR					_x000D_
gmx00020 Citrate cycle (TCA cycle) - Glycine max (soybean)	4.81291e-11	31	3.91	I1LU53	473	K	Aconitate hydratase	100794803	VPLK(1)EMK					_x000D_
gmx00020 Citrate cycle (TCA cycle) - Glycine max (soybean)	4.81291e-11	31	3.91	I1LU53	889	K	Aconitate hydratase	100794803	AVIAK(1)SFER					_x000D_
gmx00020 Citrate cycle (TCA cycle) - Glycine max (soybean)	4.81291e-11	31	3.91	I1LU53	884	K	Aconitate hydratase	100794803	GPMLLGVK(1)AVIAK					_x000D_
gmx00020 Citrate cycle (TCA cycle) - Glycine max (soybean)	4.81291e-11	31	3.91	I1LU53	840	K	Aconitate hydratase	100794803	TVHIPTGEK(1)LYVFDAAQR					_x000D_
gmx00020 Citrate cycle (TCA cycle) - Glycine max (soybean)	4.81291e-11	31	3.91	I1LU53	146	K	Aconitate hydratase	100794803	NCDNFQVK(1)K					_x000D_
gmx00020 Citrate cycle (TCA cycle) - Glycine max (soybean)	4.81291e-11	31	3.91	I1LU53	822	K	Aconitate hydratase	100794803	LVNK(1)LLNGEVGPK					_x000D_
gmx00020 Citrate cycle (TCA cycle) - Glycine max (soybean)	4.81291e-11	31	3.91	I1LU53	431	K	Aconitate hydratase	100794803	ANK(1)LFIDYNEPQPDR					_x000D_
gmx00020 Citrate cycle (TCA cycle) - Glycine max (soybean)	4.81291e-11	31	3.91	I1LU53	545	K	Aconitate hydratase	100794803	K(1)AHDLGLQVKPWVK					_x000D_
gmx00020 Citrate cycle (TCA cycle) - Glycine max (soybean)	4.81291e-11	31	3.91	I1LU53	784	K	Aconitate hydratase	100794803	DSPAAK(1)YLLER					_x000D_
gmx00020 Citrate cycle (TCA cycle) - Glycine max (soybean)	4.81291e-11	31	3.91	I1LU53	196	K	Aconitate hydratase	100794803	DAMNK(1)LGSDSNK					_x000D_
gmx00020 Citrate cycle (TCA cycle) - Glycine max (soybean)	4.81291e-11	31	3.91	I1LU53	496	K	Aconitate hydratase	100794803	GFAIPK(1)DVQGK					_x000D_
gmx00020 Citrate cycle (TCA cycle) - Glycine max (soybean)	4.81291e-11	31	3.91	I1LU53	504	K	Aconitate hydratase	100794803	VAK(1)FDFHGQPAELK					_x000D_
gmx00020 Citrate cycle (TCA cycle) - Glycine max (soybean)	4.81291e-11	31	3.91	I1LU53	574	K	Aconitate hydratase	100794803	YLLK(1)SGLQK					_x000D_
gmx00020 Citrate cycle (TCA cycle) - Glycine max (soybean)	4.81291e-11	31	3.91	Q06197	6	K	Isocitrate dehydrogenase [NADP]	IDH1	AAFQK(1)IK					_x000D_
gmx00020 Citrate cycle (TCA cycle) - Glycine max (soybean)	4.81291e-11	31	3.91	Q06197	387	K	Isocitrate dehydrogenase [NADP]	IDH1	DLALILHGSK(1)LSR					_x000D_
gmx00020 Citrate cycle (TCA cycle) - Glycine max (soybean)	4.81291e-11	31	3.91	Q06197	206	K	Isocitrate dehydrogenase [NADP]	IDH1	SFAEASMATALEK(1)K					_x000D_
gmx00020 Citrate cycle (TCA cycle) - Glycine max (soybean)	4.81291e-11	31	3.91	Q06197	241	K	Isocitrate dehydrogenase [NADP]	IDH1	SK(1)FEAAGIWYEHR					_x000D_
gmx00020 Citrate cycle (TCA cycle) - Glycine max (soybean)	4.81291e-11	31	3.91	Q06197	129	K	Isocitrate dehydrogenase [NADP]	IDH1	LVPGWTK(1)AICIGR					_x000D_
gmx00020 Citrate cycle (TCA cycle) - Glycine max (soybean)	4.81291e-11	31	3.91	Q06197	348	K	Isocitrate dehydrogenase [NADP]	IDH1	AK(1)LDDNAK					_x000D_
gmx00020 Citrate cycle (TCA cycle) - Glycine max (soybean)	4.81291e-11	31	3.91	Q06197	92	K	Isocitrate dehydrogenase [NADP]	IDH1	EFGLK(1)SMWK					_x000D_
gmx00020 Citrate cycle (TCA cycle) - Glycine max (soybean)	4.81291e-11	31	3.91	Q06197	87	K	Isocitrate dehydrogenase [NADP]	IDH1	VK(1)EFGLK					_x000D_
gmx00020 Citrate cycle (TCA cycle) - Glycine max (soybean)	4.81291e-11	31	3.91	Q06197	215	K	Isocitrate dehydrogenase [NADP]	IDH1	WPLYLSTK(1)NTILK					_x000D_
gmx00020 Citrate cycle (TCA cycle) - Glycine max (soybean)	4.81291e-11	31	3.91	Q06197	150	K	Isocitrate dehydrogenase [NADP]	IDH1	ATDTVIK(1)GAGK					_x000D_
gmx00020 Citrate cycle (TCA cycle) - Glycine max (soybean)	4.81291e-11	31	3.91	Q9SPB8	233	K	Malate dehydrogenase	Mdh1	ANLDDDVIK(1)ALTK					_x000D_
gmx00020 Citrate cycle (TCA cycle) - Glycine max (soybean)	4.81291e-11	31	3.91	Q9SPB8	166	K	Malate dehydrogenase	Mdh1	K(1)AGTYDEK					_x000D_
gmx00020 Citrate cycle (TCA cycle) - Glycine max (soybean)	4.81291e-11	31	3.91	Q9SPB8	173	K	Malate dehydrogenase	Mdh1	AGTYDEK(1)R					_x000D_
gmx00020 Citrate cycle (TCA cycle) - Glycine max (soybean)	4.81291e-11	31	3.91	Q9SPB8	338	K	Malate dehydrogenase	Mdh1	SSIEK(1)GIK					_x000D_
gmx00020 Citrate cycle (TCA cycle) - Glycine max (soybean)	4.81291e-11	31	3.91	Q9SPB8	187	K	Malate dehydrogenase	Mdh1	AK(1)TFYAGK					_x000D_
gmx00020 Citrate cycle (TCA cycle) - Glycine max (soybean)	4.81291e-11	31	3.91	I1NFH5	181	K	Dihydrolipoamide acetyltransferase component of pyruvate dehydrogenase complex	100813087	IVATPQAK(1)K					_x000D_
gmx00020 Citrate cycle (TCA cycle) - Glycine max (soybean)	4.81291e-11	31	3.91	I1LD66	66	K	Dihydrolipoamide acetyltransferase component of pyruvate dehydrogenase complex	100786455	SEGDK(1)LSK					_x000D_
gmx00020 Citrate cycle (TCA cycle) - Glycine max (soybean)	4.81291e-11	31	3.91	I1KTQ4	198	K	Citrate synthase	100781418	AYEGGITK(1)AR					_x000D_
gmx00020 Citrate cycle (TCA cycle) - Glycine max (soybean)	4.81291e-11	31	3.91	I1KTQ4	138	K	Citrate synthase	100781418	IPSK(1)AQVDSLSQELR					_x000D_
gmx00020 Citrate cycle (TCA cycle) - Glycine max (soybean)	4.81291e-11	31	3.91	I1LHR8	516	K	"Succinate dehydrogenase [ubiquinone] flavoprotein subunit, mitochondrial"	100818379	HTVGFWENEK(1)VR					_x000D_
gmx00020 Citrate cycle (TCA cycle) - Glycine max (soybean)	4.81291e-11	31	3.91	I1LHR8	233	K	"Succinate dehydrogenase [ubiquinone] flavoprotein subunit, mitochondrial"	100818379	YAPTAK(1)DLASR					_x000D_
gmx00020 Citrate cycle (TCA cycle) - Glycine max (soybean)	4.81291e-11	31	3.91	I1LHR8	64	K	"Succinate dehydrogenase [ubiquinone] flavoprotein subunit, mitochondrial"	100818379	TEDGK(1)IYQR					_x000D_
gmx00020 Citrate cycle (TCA cycle) - Glycine max (soybean)	4.81291e-11	31	3.91	I1MTU1	349	K	Malate dehydrogenase	100814078	ASIEK(1)GIAFAQK					_x000D_
gmx00020 Citrate cycle (TCA cycle) - Glycine max (soybean)	4.81291e-11	31	3.91	I1MTU1	176	K	Malate dehydrogenase	100814078	QK(1)GVYDPK					_x000D_
gmx00020 Citrate cycle (TCA cycle) - Glycine max (soybean)	4.81291e-11	31	3.91	A0A0R4J2L9	240	K	Malate dehydrogenase	GLYMA_02G005500	K(1)LSSALSAASAACDHIR					_x000D_
gmx00020 Citrate cycle (TCA cycle) - Glycine max (soybean)	4.81291e-11	31	3.91	A0A0R4J2L9	312	K	Malate dehydrogenase	GLYMA_02G005500	K(1)LDLTAEELSEEK					_x000D_
gmx00020 Citrate cycle (TCA cycle) - Glycine max (soybean)	4.81291e-11	31	3.91	A0A0R4J2L9	151	K	Malate dehydrogenase	GLYMA_02G005500	EFAPSIPEK(1)NISCLTR					_x000D_
gmx00020 Citrate cycle (TCA cycle) - Glycine max (soybean)	4.81291e-11	31	3.91	A0A0R4J2L9	111	K	Malate dehydrogenase	GLYMA_02G005500	NVSIYK(1)SQASALEK					_x000D_
gmx00020 Citrate cycle (TCA cycle) - Glycine max (soybean)	4.81291e-11	31	3.91	A0A0R4J2L9	105	K	Malate dehydrogenase	GLYMA_02G005500	DVMTK(1)NVSIYK					_x000D_
gmx00020 Citrate cycle (TCA cycle) - Glycine max (soybean)	4.81291e-11	31	3.91	A0A0R4J2L9	126	K	Malate dehydrogenase	GLYMA_02G005500	HAAANCK(1)VLVVANPANTNALILK					_x000D_
gmx00020 Citrate cycle (TCA cycle) - Glycine max (soybean)	4.81291e-11	31	3.91	I1JBV5	339	K	Pyruvate dehydrogenase E1 component subunit alpha	100816737	LVLSHDIAAEK(1)ELK					_x000D_
gmx00020 Citrate cycle (TCA cycle) - Glycine max (soybean)	4.81291e-11	31	3.91	I1JC44	25	K	ATP-citrate synthase alpha chain protein 1 isoform A OS=Glycine soja OX=3848 GN=D0Y65_002875 PE=4 SV=1	GLYMA_02G036300	LSGK(1)ELPIK					_x000D_
gmx03040 Spliceosome - Glycine max (soybean)	0.959112	19	0.71	K7LZH1	547	K	Heat shock cognate 70 kDa protein OS=Glycine soja OX=3848 GN=D0Y65_036565 PE=3 SV=1	GLYMA_13G130900	NTIKDEK(1)IGGK					_x000D_
gmx03040 Spliceosome - Glycine max (soybean)	0.959112	19	0.71	I1L6N1	6	K	Sm domain-containing protein	100306112	SGTEK(1)AGSGTTK					_x000D_
gmx03040 Spliceosome - Glycine max (soybean)	0.959112	19	0.71	A0A0R0G0B2	22	K	Protein RRC1 OS=Glycine soja OX=3848 GN=D0Y65_055245 PE=4 SV=1	GLYMA_16G095500	PK(0.067)EK(0.933)EK(1)GK					_x000D_
gmx03040 Spliceosome - Glycine max (soybean)	0.959112	19	0.71	A0A0R0G0B2	20	K	Protein RRC1 OS=Glycine soja OX=3848 GN=D0Y65_055245 PE=4 SV=1	GLYMA_16G095500	PK(0.067)EK(0.933)EK(1)GK					_x000D_
gmx03040 Spliceosome - Glycine max (soybean)	0.959112	19	0.71	I1MJU7	373	K	"Stromal 70 kDa heat shock-related protein, chloroplastic isoform A OS=Glycine soja OX=3848 GN=D0Y65_042274 PE=3 SV=1"	100800698	DAK(1)LSFK					_x000D_
gmx03040 Spliceosome - Glycine max (soybean)	0.959112	19	0.71	I1MJU7	593	K	"Stromal 70 kDa heat shock-related protein, chloroplastic isoform A OS=Glycine soja OX=3848 GN=D0Y65_042274 PE=3 SV=1"	100800698	NQADSVVYQTEK(1)QLK					_x000D_
gmx03040 Spliceosome - Glycine max (soybean)	0.959112	19	0.71	I1MJU7	349	K	"Stromal 70 kDa heat shock-related protein, chloroplastic isoform A OS=Glycine soja OX=3848 GN=D0Y65_042274 PE=3 SV=1"	100800698	AK(1)FEELCSDLLDR					_x000D_
gmx03040 Spliceosome - Glycine max (soybean)	0.959112	19	0.71	I1MJU7	566	K	"Stromal 70 kDa heat shock-related protein, chloroplastic isoform A OS=Glycine soja OX=3848 GN=D0Y65_042274 PE=3 SV=1"	100800698	MVNEAEK(1)FSK					_x000D_
gmx03040 Spliceosome - Glycine max (soybean)	0.959112	19	0.71	I1MJU7	179	K	"Stromal 70 kDa heat shock-related protein, chloroplastic isoform A OS=Glycine soja OX=3848 GN=D0Y65_042274 PE=3 SV=1"	100800698	LVDDASK(1)FLNDK					_x000D_
gmx03040 Spliceosome - Glycine max (soybean)	0.959112	19	0.71	I1MJU7	399	K	"Stromal 70 kDa heat shock-related protein, chloroplastic isoform A OS=Glycine soja OX=3848 GN=D0Y65_042274 PE=3 SV=1"	100800698	IPAVQELVK(1)K					_x000D_
gmx03040 Spliceosome - Glycine max (soybean)	0.959112	19	0.71	I1MJU7	541	K	"Stromal 70 kDa heat shock-related protein, chloroplastic isoform A OS=Glycine soja OX=3848 GN=D0Y65_042274 PE=3 SV=1"	100800698	K(1)QDITITGASTLPSDEVER					_x000D_
gmx03040 Spliceosome - Glycine max (soybean)	0.959112	19	0.71	I1MJU7	126	K	"Stromal 70 kDa heat shock-related protein, chloroplastic isoform A OS=Glycine soja OX=3848 GN=D0Y65_042274 PE=3 SV=1"	100800698	K(1)MSEVDEESK					_x000D_
gmx03040 Spliceosome - Glycine max (soybean)	0.959112	19	0.71	I1MJU7	290	K	"Stromal 70 kDa heat shock-related protein, chloroplastic isoform A OS=Glycine soja OX=3848 GN=D0Y65_042274 PE=3 SV=1"	100800698	IVDWLASNFK(1)R					_x000D_
gmx03040 Spliceosome - Glycine max (soybean)	0.959112	19	0.71	I1MJU7	233	K	"Stromal 70 kDa heat shock-related protein, chloroplastic isoform A OS=Glycine soja OX=3848 GN=D0Y65_042274 PE=3 SV=1"	100800698	IINEPTAASLAYGFEK(1)K					_x000D_
gmx03040 Spliceosome - Glycine max (soybean)	0.959112	19	0.71	I1MJU7	120	K	"Stromal 70 kDa heat shock-related protein, chloroplastic isoform A OS=Glycine soja OX=3848 GN=D0Y65_042274 PE=3 SV=1"	100800698	QAVVNPENTFFSVK(1)R					_x000D_
gmx03040 Spliceosome - Glycine max (soybean)	0.959112	19	0.71	I1MJU7	94	K	"Stromal 70 kDa heat shock-related protein, chloroplastic isoform A OS=Glycine soja OX=3848 GN=D0Y65_042274 PE=3 SV=1"	100800698	TTPSVVAYTK(1)NGDR					_x000D_
gmx03040 Spliceosome - Glycine max (soybean)	0.959112	19	0.71	I1MJU7	497	K	"Stromal 70 kDa heat shock-related protein, chloroplastic isoform A OS=Glycine soja OX=3848 GN=D0Y65_042274 PE=3 SV=1"	100800698	DNK(1)SLGSFR					_x000D_
gmx03040 Spliceosome - Glycine max (soybean)	0.959112	19	0.71	I1MJU7	299	K	"Stromal 70 kDa heat shock-related protein, chloroplastic isoform A OS=Glycine soja OX=3848 GN=D0Y65_042274 PE=3 SV=1"	100800698	RDEGIDLLK(1)DK					_x000D_
gmx03040 Spliceosome - Glycine max (soybean)	0.959112	19	0.71	I1MJU7	184	K	"Stromal 70 kDa heat shock-related protein, chloroplastic isoform A OS=Glycine soja OX=3848 GN=D0Y65_042274 PE=3 SV=1"	100800698	FLNDK(1)VTK					_x000D_
gmx03040 Spliceosome - Glycine max (soybean)	0.959112	19	0.71	I1MJU7	601	K	"Stromal 70 kDa heat shock-related protein, chloroplastic isoform A OS=Glycine soja OX=3848 GN=D0Y65_042274 PE=3 SV=1"	100800698	ELGDK(1)VPGPVK					_x000D_
gmx03040 Spliceosome - Glycine max (soybean)	0.959112	19	0.71	I1MJU7	135	K	"Stromal 70 kDa heat shock-related protein, chloroplastic isoform A OS=Glycine soja OX=3848 GN=D0Y65_042274 PE=3 SV=1"	100800698	MSEVDEESK(1)QVSYR					_x000D_
gmx03040 Spliceosome - Glycine max (soybean)	0.959112	19	0.71	I1MJU7	581	K	"Stromal 70 kDa heat shock-related protein, chloroplastic isoform A OS=Glycine soja OX=3848 GN=D0Y65_042274 PE=3 SV=1"	100800698	RDAIDTK(1)NQADSVVYQTEK					_x000D_
gmx03040 Spliceosome - Glycine max (soybean)	0.959112	19	0.71	I1MJU7	172	K	"Stromal 70 kDa heat shock-related protein, chloroplastic isoform A OS=Glycine soja OX=3848 GN=D0Y65_042274 PE=3 SV=1"	100800698	K(1)LVDDASK					_x000D_
gmx03040 Spliceosome - Glycine max (soybean)	0.959112	19	0.71	I1MJU7	596	K	"Stromal 70 kDa heat shock-related protein, chloroplastic isoform A OS=Glycine soja OX=3848 GN=D0Y65_042274 PE=3 SV=1"	100800698	QLK(1)ELGDK					_x000D_
gmx03040 Spliceosome - Glycine max (soybean)	0.959112	19	0.71	I1MJU7	187	K	"Stromal 70 kDa heat shock-related protein, chloroplastic isoform A OS=Glycine soja OX=3848 GN=D0Y65_042274 PE=3 SV=1"	100800698	VTK(1)AVVTVPAYFNDSQR					_x000D_
gmx03040 Spliceosome - Glycine max (soybean)	0.959112	19	0.71	I1MJU7	150	K	"Stromal 70 kDa heat shock-related protein, chloroplastic isoform A OS=Glycine soja OX=3848 GN=D0Y65_042274 PE=3 SV=1"	100800698	DDNGNVK(1)LDCPAIGK					_x000D_
gmx03040 Spliceosome - Glycine max (soybean)	0.959112	19	0.71	A0A0R4J626	112	K	Heat shock cognate 70 kDa protein isoform A OS=Glycine soja OX=3848 GN=D0Y65_051757 PE=3 SV=1	100777767	PMIVVNYK(1)GEEK					_x000D_
gmx03040 Spliceosome - Glycine max (soybean)	0.959112	19	0.71	A0A0R4J626	104	K	Heat shock cognate 70 kDa protein isoform A OS=Glycine soja OX=3848 GN=D0Y65_051757 PE=3 SV=1	100777767	VIAGAADK(1)PMIVVNYK					_x000D_
gmx03040 Spliceosome - Glycine max (soybean)	0.959112	19	0.71	A0A0R4J626	567	K	Heat shock cognate 70 kDa protein isoform A OS=Glycine soja OX=3848 GN=D0Y65_051757 PE=3 SV=1	100777767	IGEK(1)LDPTDK					_x000D_
gmx03040 Spliceosome - Glycine max (soybean)	0.959112	19	0.71	I1JUD5	210	K	DEAD-box ATP-dependent RNA helicase 56 OS=Glycine soja OX=3848 GN=D0Y65_008985 PE=4 SV=1	100808957	K(1)DVQDIFK					_x000D_
gmx03040 Spliceosome - Glycine max (soybean)	0.959112	19	0.71	K7LWN2	22	K	Sm domain-containing protein	100789536	GVQVK(1)LTGGR					_x000D_
gmx03040 Spliceosome - Glycine max (soybean)	0.959112	19	0.71	K7LWN2	17	K	Sm domain-containing protein	100789536	FVDK(1)GVQVK					_x000D_
gmx03040 Spliceosome - Glycine max (soybean)	0.959112	19	0.71	K7LWN2	5	K	Sm domain-containing protein	100789536	K(1)ETVLDLAK					_x000D_
gmx03040 Spliceosome - Glycine max (soybean)	0.959112	19	0.71	I1JZI4	64	K	RRM domain-containing protein	100782808	EAFSK(1)YGEVVDAR					_x000D_
gmx03040 Spliceosome - Glycine max (soybean)	0.959112	19	0.71	I1K4T5	86	K	Small nuclear ribonucleoprotein Sm D3	100305856	NAPMFK(1)R					_x000D_
gmx03040 Spliceosome - Glycine max (soybean)	0.959112	19	0.71	I1KJI9	53	K	Protein mago nashi-like 2 isoform A OS=Glycine soja OX=3848 GN=D0Y65_017576 PE=4 SV=1	GLYMA_07G115700	K(1)EVYLTPAVLR					_x000D_
gmx03040 Spliceosome - Glycine max (soybean)	0.959112	19	0.71	I1JAG0	49	K	RRM domain-containing protein	100778595	SAITAAAAPK(1)K					_x000D_
gmx03040 Spliceosome - Glycine max (soybean)	0.959112	19	0.71	A0A0R4J4D6	74	K	Heat shock cognate 70 kDa protein isoform A OS=Glycine soja OX=3848 GN=D0Y65_029895 PE=3 SV=1	100812707	NQVAMNPTNTVFDAK(1)R					_x000D_
gmx03040 Spliceosome - Glycine max (soybean)	0.959112	19	0.71	A0A0R4J4D6	104	K	Heat shock cognate 70 kDa protein isoform A OS=Glycine soja OX=3848 GN=D0Y65_029895 PE=3 SV=1	100812707	VIPGPAEK(1)PMIVVNYK					_x000D_
gmx03040 Spliceosome - Glycine max (soybean)	0.959112	19	0.71	A0A0R4J4D6	252	K	Heat shock cognate 70 kDa protein isoform A OS=Glycine soja OX=3848 GN=D0Y65_029895 PE=3 SV=1	100812707	MVNHFVQEFK(1)R					_x000D_
gmx03040 Spliceosome - Glycine max (soybean)	0.959112	19	0.71	A0A0R4J4D6	334	K	Heat shock cognate 70 kDa protein isoform A OS=Glycine soja OX=3848 GN=D0Y65_029895 PE=3 SV=1	100812707	MDK(1)STVHDVVLVGGSTR					_x000D_
gmx03040 Spliceosome - Glycine max (soybean)	0.959112	19	0.71	A0A0R4J4D6	563	K	Heat shock cognate 70 kDa protein isoform A OS=Glycine soja OX=3848 GN=D0Y65_029895 PE=3 SV=1	100812707	NTIK(0.001)DDK(0.999)IASK					_x000D_
gmx03040 Spliceosome - Glycine max (soybean)	0.959112	19	0.71	A0A0R4J4D6	523	K	Heat shock cognate 70 kDa protein isoform A OS=Glycine soja OX=3848 GN=D0Y65_029895 PE=3 SV=1	100812707	EEIEK(1)MVQEAEK					_x000D_
gmx03040 Spliceosome - Glycine max (soybean)	0.959112	19	0.71	A0A0R4J4D6	430	K	Heat shock cognate 70 kDa protein isoform A OS=Glycine soja OX=3848 GN=D0Y65_029895 PE=3 SV=1	100812707	K(1)EQVFSTYSDNQPGVLIQVYEGER					_x000D_
gmx03040 Spliceosome - Glycine max (soybean)	0.959112	19	0.71	A0A0R4J4D6	163	K	Heat shock cognate 70 kDa protein isoform A OS=Glycine soja OX=3848 GN=D0Y65_029895 PE=3 SV=1	100812707	QATK(1)DAGVISGLNVMR					_x000D_
gmx03040 Spliceosome - Glycine max (soybean)	0.959112	19	0.71	A0A0R4J4D6	112	K	Heat shock cognate 70 kDa protein isoform A OS=Glycine soja OX=3848 GN=D0Y65_029895 PE=3 SV=1	100812707	PMIVVNYK(1)GEEK					_x000D_
gmx03040 Spliceosome - Glycine max (soybean)	0.959112	19	0.71	A0A0R4J4D6	191	K	Heat shock cognate 70 kDa protein isoform A OS=Glycine soja OX=3848 GN=D0Y65_029895 PE=3 SV=1	100812707	IINEPTAAAIAYGLDK(1)K					_x000D_
gmx03040 Spliceosome - Glycine max (soybean)	0.959112	19	0.71	A0A0R4J4D6	567	K	Heat shock cognate 70 kDa protein isoform A OS=Glycine soja OX=3848 GN=D0Y65_029895 PE=3 SV=1	100812707	IASK(1)LSSDDKK					_x000D_
gmx03040 Spliceosome - Glycine max (soybean)	0.959112	19	0.71	A0A0R4J4D6	506	K	Heat shock cognate 70 kDa protein isoform A OS=Glycine soja OX=3848 GN=D0Y65_029895 PE=3 SV=1	100812707	NK(1)ITITNDK					_x000D_
gmx03040 Spliceosome - Glycine max (soybean)	0.959112	19	0.71	A0A0R4J4D6	530	K	Heat shock cognate 70 kDa protein isoform A OS=Glycine soja OX=3848 GN=D0Y65_029895 PE=3 SV=1	100812707	MVQEAEK(1)YK					_x000D_
gmx03040 Spliceosome - Glycine max (soybean)	0.959112	19	0.71	A0A0R4J4D6	132	K	Heat shock cognate 70 kDa protein isoform A OS=Glycine soja OX=3848 GN=D0Y65_029895 PE=3 SV=1	100812707	MK(1)EIAEAYLGSTIK					_x000D_
gmx03040 Spliceosome - Glycine max (soybean)	0.959112	19	0.71	A0A0R4J4D6	325	K	Heat shock cognate 70 kDa protein isoform A OS=Glycine soja OX=3848 GN=D0Y65_029895 PE=3 SV=1	100812707	CMEPVEK(1)CLR					_x000D_
gmx03040 Spliceosome - Glycine max (soybean)	0.959112	19	0.71	A0A0R4J4D6	513	K	Heat shock cognate 70 kDa protein isoform A OS=Glycine soja OX=3848 GN=D0Y65_029895 PE=3 SV=1	100812707	ITITNDK(1)GR					_x000D_
gmx03040 Spliceosome - Glycine max (soybean)	0.959112	19	0.71	A0A0R0J4Q6	183	K	DEAD-box ATP-dependent RNA helicase 56 isoform F OS=Glycine soja OX=3848 GN=D0Y65_021189 PE=4 SV=1	100799082	DK(1)DLGLK					_x000D_
gmx03040 Spliceosome - Glycine max (soybean)	0.959112	19	0.71	I1KBP3	5	K	Small nuclear ribonucleoprotein E	100500256	ASTK(1)VQR					_x000D_
gmx03040 Spliceosome - Glycine max (soybean)	0.959112	19	0.71	I1NEN5	168	K	Pre-mRNA-processing factor 19 OS=Glycine soja OX=3848 GN=D0Y65_053534 PE=4 SV=1	100527039	AAEDEDLAPGAK(1)K					_x000D_
gmx03040 Spliceosome - Glycine max (soybean)	0.959112	19	0.71	I1JBE3	439	K	Putative pre-mRNA-splicing factor ATP-dependent RNA helicase OS=Glycine soja OX=3848 GN=D0Y65_002634 PE=4 SV=1	100819776	SNLANTVLTLK(1)K					_x000D_
gmx03040 Spliceosome - Glycine max (soybean)	0.959112	19	0.71	A0A0R0KKU3	112	K	Heat shock cognate 70 kDa protein isoform A OS=Glycine soja OX=3848 GN=D0Y65_007421 PE=3 SV=1	100798307	PMIVVNYK(1)GEEK					_x000D_
gmx03040 Spliceosome - Glycine max (soybean)	0.959112	19	0.71	A0A0R0KKU3	567	K	Heat shock cognate 70 kDa protein isoform A OS=Glycine soja OX=3848 GN=D0Y65_007421 PE=3 SV=1	100798307	IGEK(1)LDPADKK					_x000D_
gmx03040 Spliceosome - Glycine max (soybean)	0.959112	19	0.71	I1LQR4	104	K	Heat shock cognate 70 kDa protein OS=Glycine soja OX=3848 GN=D0Y65_033545 PE=3 SV=1	GLYMA_12G064000	VIPGPADK(1)PMIVVNYK					_x000D_
gmx03040 Spliceosome - Glycine max (soybean)	0.959112	19	0.71	I1LQR4	74	K	Heat shock cognate 70 kDa protein OS=Glycine soja OX=3848 GN=D0Y65_033545 PE=3 SV=1	GLYMA_12G064000	NQVAMNPINTVFDAK(1)R					_x000D_
gmx03040 Spliceosome - Glycine max (soybean)	0.959112	19	0.71	I1LQR4	567	K	Heat shock cognate 70 kDa protein OS=Glycine soja OX=3848 GN=D0Y65_033545 PE=3 SV=1	GLYMA_12G064000	IASK(1)LSADDKK					_x000D_
gmx03040 Spliceosome - Glycine max (soybean)	0.959112	19	0.71	I1NJ61	788	K	CPSF_A domain-containing protein	100800457	FVLQPK(1)R					_x000D_
gmx04120 Ubiquitin mediated proteolysis - Glycine max (soybean)	0.999993	5	0.24	I1NEN5	168	K	Pre-mRNA-processing factor 19 OS=Glycine soja OX=3848 GN=D0Y65_053534 PE=4 SV=1	100527039	AAEDEDLAPGAK(1)K					_x000D_
gmx04120 Ubiquitin mediated proteolysis - Glycine max (soybean)	0.999993	5	0.24	I1KNA2	366	K	E2_bind domain-containing protein	100808837	LSK(1)ASITHR					_x000D_
gmx04120 Ubiquitin mediated proteolysis - Glycine max (soybean)	0.999993	5	0.24	I1MGR4	278	K	CULLIN_2 domain-containing protein	100784626	LAEDAVSTK(1)K					_x000D_
gmx04120 Ubiquitin mediated proteolysis - Glycine max (soybean)	0.999993	5	0.24	I1J8Y8	25	K	UBIQUITIN_CONJUGAT_2 domain-containing protein	100813186	ELAENASGGPPVK(1)K					_x000D_
gmx04120 Ubiquitin mediated proteolysis - Glycine max (soybean)	0.999993	5	0.24	K7M828	548	K	UBA_e1_C domain-containing protein	100799433	LTITDDDVIEK(1)SNLSR					_x000D_
gmx04120 Ubiquitin mediated proteolysis - Glycine max (soybean)	0.999993	5	0.24	K7M828	303	K	UBA_e1_C domain-containing protein	100799433	ELNDGK(1)PR					_x000D_
gmx04120 Ubiquitin mediated proteolysis - Glycine max (soybean)	0.999993	5	0.24	K7M828	329	K	UBA_e1_C domain-containing protein	100799433	YEK(1)GGIVTQVK					_x000D_
gmx00910 Nitrogen metabolism - Glycine max (soybean)	0.0736531	10	1.68	I1JC28	120	K	Carbonic anhydrase	100803945	NIANMVPPYDK(1)TK					_x000D_
gmx00910 Nitrogen metabolism - Glycine max (soybean)	0.0736531	10	1.68	I1JC28	30	K	Carbonic anhydrase	100803945	ADLGGVAAAK(1)IK					_x000D_
gmx00910 Nitrogen metabolism - Glycine max (soybean)	0.0736531	10	1.68	I1JC28	20	K	Carbonic anhydrase	100803945	LLSEK(1)ADLGGVAAAK					_x000D_
gmx00910 Nitrogen metabolism - Glycine max (soybean)	0.0736531	10	1.68	I1L7G1	151	K	Cyanate hydratase	CYN	YLPHSEQK(1)SEHMVSR					_x000D_
gmx00910 Nitrogen metabolism - Glycine max (soybean)	0.0736531	10	1.68	Q5F2M9	303	K	Glutamate dehydrogenase	gdh1	ENANEIK(1)AK					_x000D_
gmx00910 Nitrogen metabolism - Glycine max (soybean)	0.0736531	10	1.68	Q5F2M9	66	K	Glutamate dehydrogenase	gdh1	GPMK(1)GGIR					_x000D_
gmx00910 Nitrogen metabolism - Glycine max (soybean)	0.0736531	10	1.68	Q5F2M9	26	K	Glutamate dehydrogenase	gdh1	LEK(1)SLLIPFR					_x000D_
gmx00910 Nitrogen metabolism - Glycine max (soybean)	0.0736531	10	1.68	Q5F2M9	171	K	Glutamate dehydrogenase	gdh1	FHGYSPAVVTGK(1)PIDLGGSLGR					_x000D_
gmx00910 Nitrogen metabolism - Glycine max (soybean)	0.0736531	10	1.68	I1K1G4	84	K	Carbonic anhydrase	GLYMA_05G007100	AIEELQK(1)LLR					_x000D_
gmx00910 Nitrogen metabolism - Glycine max (soybean)	0.0736531	10	1.68	I1K1G4	194	K	Carbonic anhydrase	GLYMA_05G007100	NVANIVPPYDQSK(1)YAGTGAAVEYAVLHLK					_x000D_
gmx00910 Nitrogen metabolism - Glycine max (soybean)	0.0736531	10	1.68	I1K1G4	138	K	Carbonic anhydrase	GLYMA_05G007100	YDK(1)NPALYGELAK					_x000D_
gmx00910 Nitrogen metabolism - Glycine max (soybean)	0.0736531	10	1.68	I1K1G4	135	K	Carbonic anhydrase	GLYMA_05G007100	EK(1)YDKNPALYGELAK					_x000D_
gmx00910 Nitrogen metabolism - Glycine max (soybean)	0.0736531	10	1.68	I1K1G4	302	K	Carbonic anhydrase	GLYMA_05G007100	TLSLK(1)GGYYDFVK					_x000D_
gmx00910 Nitrogen metabolism - Glycine max (soybean)	0.0736531	10	1.68	I1K1G4	93	K	Carbonic anhydrase	GLYMA_05G007100	SELK(1)ATAAEK					_x000D_
gmx00910 Nitrogen metabolism - Glycine max (soybean)	0.0736531	10	1.68	I1K1G4	77	K	Carbonic anhydrase	GLYMA_05G007100	EYEK(1)AIEELQK					_x000D_
gmx00910 Nitrogen metabolism - Glycine max (soybean)	0.0736531	10	1.68	I1K1G4	132	K	Carbonic anhydrase	GLYMA_05G007100	IK(1)AGFIHFK(1)K					_x000D_
gmx00910 Nitrogen metabolism - Glycine max (soybean)	0.0736531	10	1.68	I1K1G4	125	K	Carbonic anhydrase	GLYMA_05G007100	IK(1)AGFIHFK(1)K					_x000D_
gmx00910 Nitrogen metabolism - Glycine max (soybean)	0.0736531	10	1.68	I1K1G4	148	K	Carbonic anhydrase	GLYMA_05G007100	YDKNPALYGELAK(1)GQSPK					_x000D_
gmx00910 Nitrogen metabolism - Glycine max (soybean)	0.0736531	10	1.68	I1K1G4	257	K	Carbonic anhydrase	GLYMA_05G007100	VK(1)TQHGDAPFAELCSHCEK					_x000D_
gmx00910 Nitrogen metabolism - Glycine max (soybean)	0.0736531	10	1.68	I1K1G4	297	K	Carbonic anhydrase	GLYMA_05G007100	DGLVNK(1)TLSLK					_x000D_
gmx00910 Nitrogen metabolism - Glycine max (soybean)	0.0736531	10	1.68	I1MFC4	328	K	Glutamine synthetase	100780873	K(1)AILNLSLR					_x000D_
gmx00910 Nitrogen metabolism - Glycine max (soybean)	0.0736531	10	1.68	I1MFC4	386	K	Glutamine synthetase	100780873	NGK(1)GYLEDR					_x000D_
gmx00910 Nitrogen metabolism - Glycine max (soybean)	0.0736531	10	1.68	I1MFC4	327	K	Glutamine synthetase	100780873	SMREDGGFEVIK(1)K					_x000D_
gmx00910 Nitrogen metabolism - Glycine max (soybean)	0.0736531	10	1.68	I1MFC4	315	K	Glutamine synthetase	100780873	PIEGDWNGAGCHTNYSTK(1)SMR					_x000D_
gmx00910 Nitrogen metabolism - Glycine max (soybean)	0.0736531	10	1.68	I1MFC4	112	K	Glutamine synthetase	100780873	TISK(0.005)PVEHPSELPK(0.995)WNYDGSSTGQAPGDDSEVILYPQAIFK					_x000D_
gmx00910 Nitrogen metabolism - Glycine max (soybean)	0.0736531	10	1.68	I1MFC4	166	K	Glutamine synthetase	100780873	GGNNILVICDSYTPQGEPIPTNK(1)R					_x000D_
gmx00910 Nitrogen metabolism - Glycine max (soybean)	0.0736531	10	1.68	I1MFC4	338	K	Glutamine synthetase	100780873	HK(1)DHISAYGEGNER					_x000D_
gmx00910 Nitrogen metabolism - Glycine max (soybean)	0.0736531	10	1.68	I1MFC4	297	K	Glutamine synthetase	100780873	ITEQAGVVLSLDPK(1)PIEGDWNGAGCHTNYSTK					_x000D_
gmx00910 Nitrogen metabolism - Glycine max (soybean)	0.0736531	10	1.68	I1MFC4	355	K	Glutamine synthetase	100780873	LTGK(1)HETASINTFSWGVANR					_x000D_
gmx00910 Nitrogen metabolism - Glycine max (soybean)	0.0736531	10	1.68	Q9FUK4	240	K	Glutamine synthetase	548082	PIK(1)GDWNGAGAHTNYSTK					_x000D_
gmx00910 Nitrogen metabolism - Glycine max (soybean)	0.0736531	10	1.68	Q9FUK4	106	K	Glutamine synthetase	548082	GNNILVICDAYTPAGEPIPTNK(1)R					_x000D_
gmx00910 Nitrogen metabolism - Glycine max (soybean)	0.0736531	10	1.68	Q9FUK4	326	K	Glutamine synthetase	548082	AGK(1)GYFEDR					_x000D_
gmx00910 Nitrogen metabolism - Glycine max (soybean)	0.0736531	10	1.68	Q9FUK4	267	K	Glutamine synthetase	548082	EDGGYEVIK(1)AAIDK					_x000D_
gmx00910 Nitrogen metabolism - Glycine max (soybean)	0.0736531	10	1.68	Q9FUK4	255	K	Glutamine synthetase	548082	GDWNGAGAHTNYSTK(1)SMR					_x000D_
gmx00910 Nitrogen metabolism - Glycine max (soybean)	0.0736531	10	1.68	I1J597	32	K	Carbonic anhydrase	100810496	IK(1)ELTAELDAAGSKPFNPEER					_x000D_
gmx00910 Nitrogen metabolism - Glycine max (soybean)	0.0736531	10	1.68	I1J597	66	K	Carbonic anhydrase	100810496	FEK(1)NPYLYGELAK					_x000D_
gmx00910 Nitrogen metabolism - Glycine max (soybean)	0.0736531	10	1.68	I1N8T0	191	K	Glutamine amidotransferase type-2 domain-containing protein	GLYMA_19G130800	EAQLLNEAK(1)K					_x000D_
gmx00910 Nitrogen metabolism - Glycine max (soybean)	0.0736531	10	1.68	I1N8T0	120	K	Glutamine amidotransferase type-2 domain-containing protein	GLYMA_19G130800	ESHEIVK(1)DALNALSCMEHR					_x000D_
gmx00910 Nitrogen metabolism - Glycine max (soybean)	0.0736531	10	1.68	I1N8T0	182	K	Glutamine amidotransferase type-2 domain-containing protein	GLYMA_19G130800	LHTGVGMVFLPK(1)EAQLLNEAK					_x000D_
gmx00910 Nitrogen metabolism - Glycine max (soybean)	0.0736531	10	1.68	I1N8T0	192	K	Glutamine amidotransferase type-2 domain-containing protein	GLYMA_19G130800	K(1)VIVNIFR					_x000D_
gmx00910 Nitrogen metabolism - Glycine max (soybean)	0.0736531	10	1.68	I1N8T0	1544	K	Glutamine amidotransferase type-2 domain-containing protein	GLYMA_19G130800	VNGEIVK(1)IQR					_x000D_
gmx00910 Nitrogen metabolism - Glycine max (soybean)	0.0736531	10	1.68	A0A368UIE9	123	K	Glutamine amidotransferase type-2 domain-containing protein	GLYMA_03G128300	GSHEIVK(1)DALNALSCMEHR					_x000D_
gmx00910 Nitrogen metabolism - Glycine max (soybean)	0.0736531	10	1.68	A0A368UIE9	1581	K	Glutamine amidotransferase type-2 domain-containing protein	GLYMA_03G128300	GAAILK(1)DWDK					_x000D_
gmx00910 Nitrogen metabolism - Glycine max (soybean)	0.0736531	10	1.68	A0A368UIE9	1547	K	Glutamine amidotransferase type-2 domain-containing protein	GLYMA_03G128300	EIVK(1)IQR					_x000D_
gmx00910 Nitrogen metabolism - Glycine max (soybean)	0.0736531	10	1.68	A0A368UIE9	185	K	Glutamine amidotransferase type-2 domain-containing protein	GLYMA_03G128300	SHTGVGMVFLPK(1)DAQFLNEAK					_x000D_
gmx00910 Nitrogen metabolism - Glycine max (soybean)	0.0736531	10	1.68	A0A368UIE9	194	K	Glutamine amidotransferase type-2 domain-containing protein	GLYMA_03G128300	DAQFLNEAK(1)K					_x000D_
gmx00910 Nitrogen metabolism - Glycine max (soybean)	0.0736531	10	1.68	A0A368UIE9	195	K	Glutamine amidotransferase type-2 domain-containing protein	GLYMA_03G128300	K(1)VIVNIFR					_x000D_
gmx00910 Nitrogen metabolism - Glycine max (soybean)	0.0736531	10	1.68	I1KM00	74	K	"Ferredoxin--nitrite reductase, chloroplastic isoform B OS=Glycine soja OX=3848 GN=D0Y65_018560 PE=4 SV=1"	100775519	GGISPQEK(1)VK					_x000D_
gmx00910 Nitrogen metabolism - Glycine max (soybean)	0.0736531	10	1.68	I1KM00	370	K	"Ferredoxin--nitrite reductase, chloroplastic isoform B OS=Glycine soja OX=3848 GN=D0Y65_018560 PE=4 SV=1"	100775519	ASEEELVK(1)K					_x000D_
gmx00910 Nitrogen metabolism - Glycine max (soybean)	0.0736531	10	1.68	I1KM00	79	K	"Ferredoxin--nitrite reductase, chloroplastic isoform B OS=Glycine soja OX=3848 GN=D0Y65_018560 PE=4 SV=1"	100775519	LEK(1)DPMK					_x000D_
gmx00030 Pentose phosphate pathway - Glycine max (soybean)	0.000102428	23	2.38	A0A0R4J653	588	K	TRANSKETOLASE_1 domain-containing protein	100805786	K(1)RPSILALSR					_x000D_
gmx00030 Pentose phosphate pathway - Glycine max (soybean)	0.000102428	23	2.38	A0A0R4J653	346	K	TRANSKETOLASE_1 domain-containing protein	100805786	ANSYSVHGSALGTK(1)EVDATR					_x000D_
gmx00030 Pentose phosphate pathway - Glycine max (soybean)	0.000102428	23	2.38	A0A0R4J653	729	K	TRANSKETOLASE_1 domain-containing protein	100805786	EFGITK(1)EAVIAAAK					_x000D_
gmx00030 Pentose phosphate pathway - Glycine max (soybean)	0.000102428	23	2.38	A0A0R4J653	720	K	TRANSKETOLASE_1 domain-containing protein	100805786	FGASAPAGK(1)IYK					_x000D_
gmx00030 Pentose phosphate pathway - Glycine max (soybean)	0.000102428	23	2.38	A0A0R4J653	389	K	TRANSKETOLASE_1 domain-containing protein	100805786	LEAEWNAK(1)FAEYEK					_x000D_
gmx00030 Pentose phosphate pathway - Glycine max (soybean)	0.000102428	23	2.38	A0A0R4J653	315	K	TRANSKETOLASE_1 domain-containing protein	100805786	DK(1)PTMIK					_x000D_
gmx00030 Pentose phosphate pathway - Glycine max (soybean)	0.000102428	23	2.38	A0A0R4J653	353	K	TRANSKETOLASE_1 domain-containing protein	100805786	K(1)NLGWPYEPFHVPEDVKK					_x000D_
gmx00030 Pentose phosphate pathway - Glycine max (soybean)	0.000102428	23	2.38	A0A0R4J653	723	K	TRANSKETOLASE_1 domain-containing protein	100805786	IYK(1)EFGITK					_x000D_
gmx00030 Pentose phosphate pathway - Glycine max (soybean)	0.000102428	23	2.38	A0A0R4J653	737	K	TRANSKETOLASE_1 domain-containing protein	100805786	EAVIAAAK(1)ELS					_x000D_
gmx00030 Pentose phosphate pathway - Glycine max (soybean)	0.000102428	23	2.38	A0A0R4J653	599	K	TRANSKETOLASE_1 domain-containing protein	100805786	QK(1)LTQLPGTSIEGVEK					_x000D_
gmx00030 Pentose phosphate pathway - Glycine max (soybean)	0.000102428	23	2.38	A0A0R4J653	126	K	TRANSKETOLASE_1 domain-containing protein	100805786	YNPK(1)NPTWFNR					_x000D_
gmx00030 Pentose phosphate pathway - Glycine max (soybean)	0.000102428	23	2.38	A0A0R4J653	369	K	TRANSKETOLASE_1 domain-containing protein	100805786	NLGWPYEPFHVPEDVK(1)K					_x000D_
gmx00030 Pentose phosphate pathway - Glycine max (soybean)	0.000102428	23	2.38	A0A0R4J653	332	K	TRANSKETOLASE_1 domain-containing protein	100805786	VTTTIGFGSPNK(1)ANSYSVHGSALGTK					_x000D_
gmx00030 Pentose phosphate pathway - Glycine max (soybean)	0.000102428	23	2.38	A0A0R4J653	381	K	TRANSKETOLASE_1 domain-containing protein	100805786	HTPEGAK(1)LEAEWNAK					_x000D_
gmx00030 Pentose phosphate pathway - Glycine max (soybean)	0.000102428	23	2.38	A0A0R4J653	396	K	TRANSKETOLASE_1 domain-containing protein	100805786	K(1)YSEEAAELK					_x000D_
gmx00030 Pentose phosphate pathway - Glycine max (soybean)	0.000102428	23	2.38	A0A0R4J653	581	K	TRANSKETOLASE_1 domain-containing protein	100805786	PADGNETAGSYK(1)VAVVNR					_x000D_
gmx00030 Pentose phosphate pathway - Glycine max (soybean)	0.000102428	23	2.38	A0A0R4J653	313	K	TRANSKETOLASE_1 domain-containing protein	100805786	AVK(0.996)DK(0.004)PTMIK					_x000D_
gmx00030 Pentose phosphate pathway - Glycine max (soybean)	0.000102428	23	2.38	A0A0R4J653	395	K	TRANSKETOLASE_1 domain-containing protein	100805786	FAEYEK(1)K					_x000D_
gmx00030 Pentose phosphate pathway - Glycine max (soybean)	0.000102428	23	2.38	A0A0R4J653	705	K	TRANSKETOLASE_1 domain-containing protein	100805786	IVGSQGK(1)AIGIDR					_x000D_
gmx00030 Pentose phosphate pathway - Glycine max (soybean)	0.000102428	23	2.38	I1KAY3	247	K	Probable 6-phosphogluconolactonase	100792737	WFLDK(1)GAASK					_x000D_
gmx00030 Pentose phosphate pathway - Glycine max (soybean)	0.000102428	23	2.38	A0A0R0K737	25	K	"6-phosphogluconate dehydrogenase, decarboxylating"	GLYMA_05G214000	TASK(1)VDQTVDR					_x000D_
gmx00030 Pentose phosphate pathway - Glycine max (soybean)	0.000102428	23	2.38	A0A0R0K737	231	K	"6-phosphogluconate dehydrogenase, decarboxylating"	GLYMA_05G214000	VK(1)DEDGEGFLVDK					_x000D_
gmx00030 Pentose phosphate pathway - Glycine max (soybean)	0.000102428	23	2.38	A0A0R0K737	283	K	"6-phosphogluconate dehydrogenase, decarboxylating"	GLYMA_05G214000	YLSGLK(1)EER					_x000D_
gmx00030 Pentose phosphate pathway - Glycine max (soybean)	0.000102428	23	2.38	A0A0R0K737	242	K	"6-phosphogluconate dehydrogenase, decarboxylating"	GLYMA_05G214000	VKDEDGEGFLVDK(1)ILDK					_x000D_
gmx00030 Pentose phosphate pathway - Glycine max (soybean)	0.000102428	23	2.38	A0A0R4J3Q0	402	K	FBPase domain-containing protein	547809	VPLYIGSVEEVEK(1)VEK					_x000D_
gmx00030 Pentose phosphate pathway - Glycine max (soybean)	0.000102428	23	2.38	A0A0R4J3Q0	134	K	FBPase domain-containing protein	547809	K(1)LDVVSNEVFSNCLR					_x000D_
gmx00030 Pentose phosphate pathway - Glycine max (soybean)	0.000102428	23	2.38	A0A0R4J3Q0	307	K	FBPase domain-containing protein	547809	YIDDLK(1)DPGPSGK					_x000D_
gmx00030 Pentose phosphate pathway - Glycine max (soybean)	0.000102428	23	2.38	A0A0R4J3Q0	314	K	FBPase domain-containing protein	547809	YIDDLKDPGPSGK(1)PYSAR					_x000D_
gmx00030 Pentose phosphate pathway - Glycine max (soybean)	0.000102428	23	2.38	A0A0R4J3Q0	133	K	FBPase domain-containing protein	547809	ANISNLTGVQGAVNVQGEDQK(1)K					_x000D_
gmx00030 Pentose phosphate pathway - Glycine max (soybean)	0.000102428	23	2.38	I1LFG4	348	K	TRANSKETOLASE_1 domain-containing protein	100781676	ANSYSVHGSALGAK(1)EVDATR					_x000D_
gmx00030 Pentose phosphate pathway - Glycine max (soybean)	0.000102428	23	2.38	I1LFG4	315	K	TRANSKETOLASE_1 domain-containing protein	100781676	AVK(0.994)DK(0.006)PTLIK					_x000D_
gmx00030 Pentose phosphate pathway - Glycine max (soybean)	0.000102428	23	2.38	I1LFG4	128	K	TRANSKETOLASE_1 domain-containing protein	100781676	YNPK(1)NPAWFNR					_x000D_
gmx00030 Pentose phosphate pathway - Glycine max (soybean)	0.000102428	23	2.38	I1LFG4	397	K	TRANSKETOLASE_1 domain-containing protein	100781676	FVEYEK(1)QYSEEAAELK					_x000D_
gmx00030 Pentose phosphate pathway - Glycine max (soybean)	0.000102428	23	2.38	I1LFG4	334	K	TRANSKETOLASE_1 domain-containing protein	100781676	VTTTIGFGSPNK(1)ANSYSVHGSALGAK					_x000D_
gmx00030 Pentose phosphate pathway - Glycine max (soybean)	0.000102428	23	2.38	I1LFG4	707	K	TRANSKETOLASE_1 domain-containing protein	100781676	GK(1)AIGIDR					_x000D_
gmx00030 Pentose phosphate pathway - Glycine max (soybean)	0.000102428	23	2.38	I1LFG4	700	K	TRANSKETOLASE_1 domain-containing protein	100781676	VSIEAGSTFGWHK(1)IVGSK					_x000D_
gmx00030 Pentose phosphate pathway - Glycine max (soybean)	0.000102428	23	2.38	I1LFG4	322	K	TRANSKETOLASE_1 domain-containing protein	100781676	DK(0.006)PTLIK(0.994)VTTTIGFGSPNK					_x000D_
gmx00030 Pentose phosphate pathway - Glycine max (soybean)	0.000102428	23	2.38	I1MB71	306	K	Fructose-bisphosphate aldolase	GLYMA_14G189400	ALQQSTLK(1)AWSGK					_x000D_
gmx00030 Pentose phosphate pathway - Glycine max (soybean)	0.000102428	23	2.38	I1MB71	311	K	Fructose-bisphosphate aldolase	GLYMA_14G189400	AWSGK(1)EENVK					_x000D_
gmx00030 Pentose phosphate pathway - Glycine max (soybean)	0.000102428	23	2.38	I1JH86	306	K	Fructose-bisphosphate aldolase	GLYMA_02G222400	ALQQSTLK(1)AWGGK					_x000D_
gmx00030 Pentose phosphate pathway - Glycine max (soybean)	0.000102428	23	2.38	I1JH86	7	K	Fructose-bisphosphate aldolase	GLYMA_02G222400	GK(1)YHDELIANAAYIGTPGK					_x000D_
gmx00030 Pentose phosphate pathway - Glycine max (soybean)	0.000102428	23	2.38	I1KPH6	328	K	"6-phosphogluconate dehydrogenase, decarboxylating"	100803740	VSVSGVDK(1)K					_x000D_
gmx00030 Pentose phosphate pathway - Glycine max (soybean)	0.000102428	23	2.38	A0A0R0J309	277	K	Pribosyltran_N domain-containing protein	100789585	LSDAPLAIVDK(1)R					_x000D_
gmx00030 Pentose phosphate pathway - Glycine max (soybean)	0.000102428	23	2.38	A0A0R4J2U8	63	K	TRANSKETOLASE_1 domain-containing protein	100818028	TVEK(1)ATADAALVEK					_x000D_
gmx00030 Pentose phosphate pathway - Glycine max (soybean)	0.000102428	23	2.38	A0A0R4J2U8	337	K	TRANSKETOLASE_1 domain-containing protein	100818028	ANSYSVHGSALGAK(1)EVDATR					_x000D_
gmx00030 Pentose phosphate pathway - Glycine max (soybean)	0.000102428	23	2.38	A0A0R4J2U8	386	K	TRANSKETOLASE_1 domain-containing protein	100818028	FAEYEK(1)K					_x000D_
gmx00030 Pentose phosphate pathway - Glycine max (soybean)	0.000102428	23	2.38	A0A0R4J2U8	389	K	TRANSKETOLASE_1 domain-containing protein	100818028	YK(1)EEAAELK					_x000D_
gmx00030 Pentose phosphate pathway - Glycine max (soybean)	0.000102428	23	2.38	A0A0R4J2U8	714	K	TRANSKETOLASE_1 domain-containing protein	100818028	IYK(1)EFGITK					_x000D_
gmx00030 Pentose phosphate pathway - Glycine max (soybean)	0.000102428	23	2.38	A0A0R4J5J8	210	K	FBPase domain-containing protein	100807451	GK(1)IYSVNEGNAK					_x000D_
gmx00030 Pentose phosphate pathway - Glycine max (soybean)	0.000102428	23	2.38	A0A0R4J5J8	232	K	FBPase domain-containing protein	100807451	NWDRPTATYVEK(1)CK					_x000D_
gmx00030 Pentose phosphate pathway - Glycine max (soybean)	0.000102428	23	2.38	A0A0R4J5J8	220	K	FBPase domain-containing protein	100807451	IYSVNEGNAK(1)NWDRPTATYVEK					_x000D_
gmx00030 Pentose phosphate pathway - Glycine max (soybean)	0.000102428	23	2.38	A0A0R4J5J8	277	K	FBPase domain-containing protein	100807451	SPNGK(1)LR					_x000D_
gmx00030 Pentose phosphate pathway - Glycine max (soybean)	0.000102428	23	2.38	I1KWM7	334	K	"6-phosphogluconate dehydrogenase, decarboxylating"	100796103	K(1)ALYAAK					_x000D_
gmx00030 Pentose phosphate pathway - Glycine max (soybean)	0.000102428	23	2.38	I1KWM7	71	K	"6-phosphogluconate dehydrogenase, decarboxylating"	100796103	QEGNLPVYGYHDPEAFVHSIQK(1)PR					_x000D_
gmx00030 Pentose phosphate pathway - Glycine max (soybean)	0.000102428	23	2.38	I1KWM7	40	K	"6-phosphogluconate dehydrogenase, decarboxylating"	100796103	TTSK(1)VDETVER					_x000D_
gmx00030 Pentose phosphate pathway - Glycine max (soybean)	0.000102428	23	2.38	I1KWM7	310	K	"6-phosphogluconate dehydrogenase, decarboxylating"	100796103	VFK(1)SGGIGDIVTDQPVDKK					_x000D_
gmx00030 Pentose phosphate pathway - Glycine max (soybean)	0.000102428	23	2.38	I1KWM7	307	K	"6-phosphogluconate dehydrogenase, decarboxylating"	100796103	VEAAK(1)VFK					_x000D_
gmx00030 Pentose phosphate pathway - Glycine max (soybean)	0.000102428	23	2.38	I1KWM7	358	K	"6-phosphogluconate dehydrogenase, decarboxylating"	100796103	SIEK(1)GWDLK					_x000D_
gmx00030 Pentose phosphate pathway - Glycine max (soybean)	0.000102428	23	2.38	I1KWM7	180	K	"6-phosphogluconate dehydrogenase, decarboxylating"	100796103	VAAQVPDSGPCVTYIGK(1)GGSGNFVK					_x000D_
gmx00030 Pentose phosphate pathway - Glycine max (soybean)	0.000102428	23	2.38	I1KWM7	363	K	"6-phosphogluconate dehydrogenase, decarboxylating"	100796103	GWDLK(1)LGELAR					_x000D_
gmx00030 Pentose phosphate pathway - Glycine max (soybean)	0.000102428	23	2.38	I1KWM7	372	K	"6-phosphogluconate dehydrogenase, decarboxylating"	100796103	IWK(1)GGCIIR					_x000D_
gmx00030 Pentose phosphate pathway - Glycine max (soybean)	0.000102428	23	2.38	I1KQ93	69	K	"Phosphoglucomutase, cytoplasmic OS=Glycine soja OX=3848 GN=D0Y65_019596 PE=3 SV=1"	100780166	YFSK(1)EAIQIITK					_x000D_
gmx00030 Pentose phosphate pathway - Glycine max (soybean)	0.000102428	23	2.38	I1KQ93	18	K	"Phosphoglucomutase, cytoplasmic OS=Glycine soja OX=3848 GN=D0Y65_019596 PE=3 SV=1"	100780166	VETTPFDGQK(1)PGTSGLR					_x000D_
gmx00030 Pentose phosphate pathway - Glycine max (soybean)	0.000102428	23	2.38	I1KQ93	357	K	"Phosphoglucomutase, cytoplasmic OS=Glycine soja OX=3848 GN=D0Y65_019596 PE=3 SV=1"	100780166	SMPTSAALDVVAK(1)HLNLK					_x000D_
gmx00030 Pentose phosphate pathway - Glycine max (soybean)	0.000102428	23	2.38	I1KQ93	275	K	"Phosphoglucomutase, cytoplasmic OS=Glycine soja OX=3848 GN=D0Y65_019596 PE=3 SV=1"	100780166	EDFGGGHPDPNLTYAK(1)ELVAR					_x000D_
gmx00030 Pentose phosphate pathway - Glycine max (soybean)	0.000102428	23	2.38	I1KQ93	543	K	"Phosphoglucomutase, cytoplasmic OS=Glycine soja OX=3848 GN=D0Y65_019596 PE=3 SV=1"	100780166	LYIEQYEK(1)DPSK					_x000D_
gmx00030 Pentose phosphate pathway - Glycine max (soybean)	0.000102428	23	2.38	I1KQ93	311	K	"Phosphoglucomutase, cytoplasmic OS=Glycine soja OX=3848 GN=D0Y65_019596 PE=3 SV=1"	100780166	NMVLGK(1)R					_x000D_
gmx00030 Pentose phosphate pathway - Glycine max (soybean)	0.000102428	23	2.38	I1KQ93	107	K	"Phosphoglucomutase, cytoplasmic OS=Glycine soja OX=3848 GN=D0Y65_019596 PE=3 SV=1"	100780166	EK(1)LGADGSR					_x000D_
gmx00030 Pentose phosphate pathway - Glycine max (soybean)	0.000102428	23	2.38	I1MT35	84	K	Aldedh domain-containing protein	100789100	RAELLHK(1)AAAILK					_x000D_
gmx00030 Pentose phosphate pathway - Glycine max (soybean)	0.000102428	23	2.38	I1MT35	359	K	Aldedh domain-containing protein	100789100	EK(1)GATFCQEYK					_x000D_
gmx00030 Pentose phosphate pathway - Glycine max (soybean)	0.000102428	23	2.38	I1MT35	90	K	Aldedh domain-containing protein	100789100	AAAILK(1)EHK					_x000D_
gmx00030 Pentose phosphate pathway - Glycine max (soybean)	0.000102428	23	2.38	I1MT35	64	K	Aldedh domain-containing protein	100789100	VMDLAK(1)SAQK					_x000D_
gmx00030 Pentose phosphate pathway - Glycine max (soybean)	0.000102428	23	2.38	I1MT35	368	K	Aldedh domain-containing protein	100789100	GATFCQEYK(1)R					_x000D_
gmx00030 Pentose phosphate pathway - Glycine max (soybean)	0.000102428	23	2.38	I1MT35	68	K	Aldedh domain-containing protein	100789100	SAQK(1)LWAK					_x000D_
gmx00030 Pentose phosphate pathway - Glycine max (soybean)	0.000102428	23	2.38	I1MT35	26	K	Aldedh domain-containing protein	100789100	YYADGEWK(1)K					_x000D_
gmx00030 Pentose phosphate pathway - Glycine max (soybean)	0.000102428	23	2.38	I1MT35	58	K	Aldedh domain-containing protein	100789100	VQACSQEEVNK(1)VMDLAK					_x000D_
gmx00030 Pentose phosphate pathway - Glycine max (soybean)	0.000102428	23	2.38	I1MT35	47	K	Aldedh domain-containing protein	100789100	TQYK(1)VQACSQEEVNK					_x000D_
gmx00030 Pentose phosphate pathway - Glycine max (soybean)	0.000102428	23	2.38	I1MT35	109	K	Aldedh domain-containing protein	100789100	PAK(1)DAVTEVVR					_x000D_
gmx00030 Pentose phosphate pathway - Glycine max (soybean)	0.000102428	23	2.38	I1MT35	137	K	Aldedh domain-containing protein	100789100	ILGEGK(1)FLVSDSFPGNER					_x000D_
gmx00030 Pentose phosphate pathway - Glycine max (soybean)	0.000102428	23	2.38	I1MT35	427	K	Aldedh domain-containing protein	100789100	INSVEEGIHHCNASNFGLQGCVFTK(1)DVNK					_x000D_
gmx00030 Pentose phosphate pathway - Glycine max (soybean)	0.000102428	23	2.38	I1MT35	93	K	Aldedh domain-containing protein	100789100	EHK(1)APIAECLVK					_x000D_
gmx00030 Pentose phosphate pathway - Glycine max (soybean)	0.000102428	23	2.38	I1MT35	72	K	Aldedh domain-containing protein	100789100	LWAK(1)TPLWK					_x000D_
gmx00030 Pentose phosphate pathway - Glycine max (soybean)	0.000102428	23	2.38	K7MVZ6	25	K	Glucose-6-phosphate isomerase	100798134	AHAEDVEK(1)THLR					_x000D_
gmx00030 Pentose phosphate pathway - Glycine max (soybean)	0.000102428	23	2.38	I1LJ68	245	K	Fructose-bisphosphate aldolase	100818915	TFEVAK(1)K					_x000D_
gmx00030 Pentose phosphate pathway - Glycine max (soybean)	0.000102428	23	2.38	I1LJ68	358	K	Fructose-bisphosphate aldolase	100818915	TWGGRPENVK(1)AAQDALLFR					_x000D_
gmx00030 Pentose phosphate pathway - Glycine max (soybean)	0.000102428	23	2.38	I1KQY1	366	K	FBPase domain-containing protein	100787135	ILSLQPVK(1)LHQR					_x000D_
gmx00030 Pentose phosphate pathway - Glycine max (soybean)	0.000102428	23	2.38	A0A0R0GEU1	25	K	Glucose-6-phosphate isomerase	GLYMA_14G180500	VNQGISVYGNK(1)GSTDQHAYIQQLR					_x000D_
gmx00030 Pentose phosphate pathway - Glycine max (soybean)	0.000102428	23	2.38	A0A0R0GEU1	133	K	Glucose-6-phosphate isomerase	GLYMA_14G180500	AAGEVLALQK(1)R					_x000D_
gmx00030 Pentose phosphate pathway - Glycine max (soybean)	0.000102428	23	2.38	I1M6D5	306	K	Fructose-bisphosphate aldolase	100792394	ALQQSTLK(1)TWGGK					_x000D_
gmx00030 Pentose phosphate pathway - Glycine max (soybean)	0.000102428	23	2.38	I1M6D5	225	K	Fructose-bisphosphate aldolase	100792394	ALNEQHVLLEGTLLK(1)PNMVTPGSDSPK					_x000D_
gmx00030 Pentose phosphate pathway - Glycine max (soybean)	0.000102428	23	2.38	I1M6D5	17	K	Fructose-bisphosphate aldolase	100792394	NAK(1)YIATPGK					_x000D_
gmx00030 Pentose phosphate pathway - Glycine max (soybean)	0.000102428	23	2.38	I1M6D5	135	K	Fructose-bisphosphate aldolase	100792394	CQQYYK(1)AGAR					_x000D_
gmx00030 Pentose phosphate pathway - Glycine max (soybean)	0.000102428	23	2.38	I1M6D5	14	K	Fructose-bisphosphate aldolase	100792394	YADELIK(1)NAK					_x000D_
gmx00030 Pentose phosphate pathway - Glycine max (soybean)	0.000102428	23	2.38	I1M6D5	327	K	Fructose-bisphosphate aldolase	100792394	CK(1)ANSDATLGK					_x000D_
gmx00030 Pentose phosphate pathway - Glycine max (soybean)	0.000102428	23	2.38	I1M6D5	353	K	Fructose-bisphosphate aldolase	100792394	YVGGSGSGLTSESLYVK(1)NYK					_x000D_
gmx00030 Pentose phosphate pathway - Glycine max (soybean)	0.000102428	23	2.38	I1M6D5	103	K	Fructose-bisphosphate aldolase	100792394	TSDGKPFVEVLQENNVIPGIK(1)VDK					_x000D_
gmx00030 Pentose phosphate pathway - Glycine max (soybean)	0.000102428	23	2.38	I1M6D5	317	K	Fructose-bisphosphate aldolase	100792394	ENVAK(1)AQEAFLAR					_x000D_
gmx00030 Pentose phosphate pathway - Glycine max (soybean)	0.000102428	23	2.38	I1M6D5	106	K	Fructose-bisphosphate aldolase	100792394	VDK(1)GVVELAGTNGETTTQGFDSLGAR					_x000D_
gmx00030 Pentose phosphate pathway - Glycine max (soybean)	0.000102428	23	2.38	I1M6D5	24	K	Fructose-bisphosphate aldolase	100792394	YIATPGK(1)GILAADESTGTIGK					_x000D_
gmx00030 Pentose phosphate pathway - Glycine max (soybean)	0.000102428	23	2.38	I1LDX0	387	K	"Phosphoglucomutase, chloroplastic isoform A OS=Glycine soja OX=3848 GN=D0Y65_027982 PE=4 SV=1"	100802730	EAIPYFK(1)NGVK					_x000D_
gmx00030 Pentose phosphate pathway - Glycine max (soybean)	0.000102428	23	2.38	I1LDX0	154	K	"Phosphoglucomutase, chloroplastic isoform A OS=Glycine soja OX=3848 GN=D0Y65_027982 PE=4 SV=1"	100802730	IAAGNGVGK(1)ILVGK					_x000D_
gmx00030 Pentose phosphate pathway - Glycine max (soybean)	0.000102428	23	2.38	I1LDX0	75	K	"Phosphoglucomutase, chloroplastic isoform A OS=Glycine soja OX=3848 GN=D0Y65_027982 PE=4 SV=1"	100802730	IK(1)SIPTKPIDGQK					_x000D_
gmx00030 Pentose phosphate pathway - Glycine max (soybean)	0.000102428	23	2.38	I1LDX0	86	K	"Phosphoglucomutase, chloroplastic isoform A OS=Glycine soja OX=3848 GN=D0Y65_027982 PE=4 SV=1"	100802730	SIPTKPIDGQK(1)TGTSGLR					_x000D_
gmx00030 Pentose phosphate pathway - Glycine max (soybean)	0.000102428	23	2.38	A0A0R0KPC8	163	K	"Putative ribose-5-phosphate isomerase 3, chloroplastic OS=Glycine soja OX=3848 GN=D0Y65_008142 PE=3 SV=1"	GLYMA_03G246300	MVEAASDK(1)FVVVVDDTK					_x000D_
gmx00030 Pentose phosphate pathway - Glycine max (soybean)	0.000102428	23	2.38	A0A0R0KPC8	205	K	"Putative ribose-5-phosphate isomerase 3, chloroplastic OS=Glycine soja OX=3848 GN=D0Y65_008142 PE=3 SV=1"	GLYMA_03G246300	LQELFK(1)EEGVEAK					_x000D_
gmx00030 Pentose phosphate pathway - Glycine max (soybean)	0.000102428	23	2.38	A0A0R0KPC8	212	K	"Putative ribose-5-phosphate isomerase 3, chloroplastic OS=Glycine soja OX=3848 GN=D0Y65_008142 PE=3 SV=1"	GLYMA_03G246300	EEGVEAK(1)LR					_x000D_
gmx00030 Pentose phosphate pathway - Glycine max (soybean)	0.000102428	23	2.38	A0A0R0KPC8	155	K	"Putative ribose-5-phosphate isomerase 3, chloroplastic OS=Glycine soja OX=3848 GN=D0Y65_008142 PE=3 SV=1"	GLYMA_03G246300	EK(1)MVEAASDK					_x000D_
gmx00030 Pentose phosphate pathway - Glycine max (soybean)	0.000102428	23	2.38	A0A0R0KPC8	60	K	"Putative ribose-5-phosphate isomerase 3, chloroplastic OS=Glycine soja OX=3848 GN=D0Y65_008142 PE=3 SV=1"	GLYMA_03G246300	LAADK(1)AVESVK					_x000D_
gmx00030 Pentose phosphate pathway - Glycine max (soybean)	0.000102428	23	2.38	A0A0R0KPC8	279	K	"Putative ribose-5-phosphate isomerase 3, chloroplastic OS=Glycine soja OX=3848 GN=D0Y65_008142 PE=3 SV=1"	GLYMA_03G246300	SGVEVK(1)AK					_x000D_
gmx00030 Pentose phosphate pathway - Glycine max (soybean)	0.000102428	23	2.38	I1LPX6	357	K	Fructose-bisphosphate aldolase	GLYMA_12G037400	TWGGRPENVK(1)AAQDALAFR					_x000D_
gmx00030 Pentose phosphate pathway - Glycine max (soybean)	0.000102428	23	2.38	I1LPX6	394	K	Fructose-bisphosphate aldolase	GLYMA_12G037400	ELFVK(1)SYSY					_x000D_
gmx00030 Pentose phosphate pathway - Glycine max (soybean)	0.000102428	23	2.38	I1JSJ3	289	K	Fructose-bisphosphate aldolase	100798677	ATPLQVADYTLK(1)LLHR					_x000D_
gmx00030 Pentose phosphate pathway - Glycine max (soybean)	0.000102428	23	2.38	I1JSJ3	374	K	Fructose-bisphosphate aldolase	100798677	SNSLAQLGK(1)YTAEGESEEATR					_x000D_
gmx00030 Pentose phosphate pathway - Glycine max (soybean)	0.000102428	23	2.38	I1JSJ3	277	K	Fructose-bisphosphate aldolase	100798677	DK(1)ATPLQVADYTLK					_x000D_
gmx00780 Biotin metabolism - Glycine max (soybean)	0.564149	3	1.03	Q9M508	136	K	Beta-ketoacyl-ACP synthetase I	547575	YCIVAGK(1)K					_x000D_
gmx00780 Biotin metabolism - Glycine max (soybean)	0.564149	3	1.03	Q9M508	273	K	Beta-ketoacyl-ACP synthetase I	547575	NDDPK(1)TASRPWDK					_x000D_
gmx00780 Biotin metabolism - Glycine max (soybean)	0.564149	3	1.03	Q9M508	386	K	Beta-ketoacyl-ACP synthetase I	547575	DTSGIK(1)INATK					_x000D_
gmx00780 Biotin metabolism - Glycine max (soybean)	0.564149	3	1.03	K7LSQ5	188	K	"Enoyl-[acyl-carrier-protein] reductase [NADH], chloroplastic isoform B OS=Glycine soja OX=3848 GN=D0Y65_033187 PE=4 SV=1"	GLYMA_12G027300	YAGSSK(1)WTVQEVAESVK					_x000D_
gmx00780 Biotin metabolism - Glycine max (soybean)	0.564149	3	1.03	K7LS11	243	K	"3-oxoacyl-[acyl-carrier-protein] reductase, chloroplastic isoform B OS=Glycine soja OX=3848 GN=D0Y65_037142 PE=3 SV=1"	100806814	TVAK(1)EYASR					_x000D_
gmx00780 Biotin metabolism - Glycine max (soybean)	0.564149	3	1.03	K7LS11	275	K	"3-oxoacyl-[acyl-carrier-protein] reductase, chloroplastic isoform B OS=Glycine soja OX=3848 GN=D0Y65_037142 PE=3 SV=1"	100806814	K(1)ILETIPLGR					_x000D_
gmx00780 Biotin metabolism - Glycine max (soybean)	0.564149	3	1.03	K7LS11	113	K	"3-oxoacyl-[acyl-carrier-protein] reductase, chloroplastic isoform B OS=Glycine soja OX=3848 GN=D0Y65_037142 PE=3 SV=1"	100806814	SSK(1)EAEEVSK					_x000D_
gmx00500 Starch and sucrose metabolism - Glycine max (soybean)	0.559728	27	0.99	I1N8M8	360	K	4-alpha-glucanotransferase DPE2 OS=Glycine soja OX=3848 GN=glysoja_029495 PE=4 SV=1	100793021	AK(1)QQLDGK					_x000D_
gmx00500 Starch and sucrose metabolism - Glycine max (soybean)	0.559728	27	0.99	I1N8M8	131	K	4-alpha-glucanotransferase DPE2 OS=Glycine soja OX=3848 GN=glysoja_029495 PE=4 SV=1	100793021	SAFK(1)DVIFR					_x000D_
gmx00500 Starch and sucrose metabolism - Glycine max (soybean)	0.559728	27	0.99	I1N8M8	960	K	4-alpha-glucanotransferase DPE2 OS=Glycine soja OX=3848 GN=glysoja_029495 PE=4 SV=1	100793021	FASTTEK(1)PVLVK					_x000D_
gmx00500 Starch and sucrose metabolism - Glycine max (soybean)	0.559728	27	0.99	I1N8M8	611	K	4-alpha-glucanotransferase DPE2 OS=Glycine soja OX=3848 GN=glysoja_029495 PE=4 SV=1	100793021	LSYPYIK(1)R					_x000D_
gmx00500 Starch and sucrose metabolism - Glycine max (soybean)	0.559728	27	0.99	C6TGN8	277	K	PfkB domain-containing protein	100797023	GENPYDDAVVHK(1)LFHPSLK					_x000D_
gmx00500 Starch and sucrose metabolism - Glycine max (soybean)	0.559728	27	0.99	I1M6Y2	94	K	Putative sucrose-phosphate synthase 3 isoform A OS=Glycine soja OX=3848 GN=D0Y65_037522 PE=3 SV=1	100806543	K(1)QLEGEELQR					_x000D_
gmx00500 Starch and sucrose metabolism - Glycine max (soybean)	0.559728	27	0.99	I1M6Y2	355	K	Putative sucrose-phosphate synthase 3 isoform A OS=Glycine soja OX=3848 GN=D0Y65_037522 PE=3 SV=1	100806543	QSK(1)EDINSTYK					_x000D_
gmx00500 Starch and sucrose metabolism - Glycine max (soybean)	0.559728	27	0.99	I1M6Y2	343	K	Putative sucrose-phosphate synthase 3 isoform A OS=Glycine soja OX=3848 GN=D0Y65_037522 PE=3 SV=1	100806543	NK(1)LEQLLK					_x000D_
gmx00500 Starch and sucrose metabolism - Glycine max (soybean)	0.559728	27	0.99	I1MKC8	449	K	"Starch synthase, chloroplastic/amyloplastic"	100817424	ENVQLVALGTGK(1)K					_x000D_
gmx00500 Starch and sucrose metabolism - Glycine max (soybean)	0.559728	27	0.99	I1KAT2	306	K	"Starch synthase, chloroplastic/amyloplastic"	GLYMA_06G129400	YRPHGVYK(1)DAR					_x000D_
gmx00500 Starch and sucrose metabolism - Glycine max (soybean)	0.559728	27	0.99	F9W2W3	628	K	Alpha-amylase	AMY1	YK(1)FMNAFDR					_x000D_
gmx00500 Starch and sucrose metabolism - Glycine max (soybean)	0.559728	27	0.99	F9W2W3	370	K	Alpha-amylase	AMY1	GYHK(1)LWDSR					_x000D_
gmx00500 Starch and sucrose metabolism - Glycine max (soybean)	0.559728	27	0.99	K7LZ41	167	K	Sucrose synthase	547508	HLSAK(1)LFHDK					_x000D_
gmx00500 Starch and sucrose metabolism - Glycine max (soybean)	0.559728	27	0.99	I1KYU6	490	K	"Alpha-1,4 glucan phosphorylase"	100789789	FQNK(1)TNGITPR					_x000D_
gmx00500 Starch and sucrose metabolism - Glycine max (soybean)	0.559728	27	0.99	I1KYU6	415	K	"Alpha-1,4 glucan phosphorylase"	100789789	HMEIIQEIDK(1)R					_x000D_
gmx00500 Starch and sucrose metabolism - Glycine max (soybean)	0.559728	27	0.99	I1KYU6	823	K	"Alpha-1,4 glucan phosphorylase"	100789789	MSILSTAGSGK(1)FSSDR					_x000D_
gmx00500 Starch and sucrose metabolism - Glycine max (soybean)	0.559728	27	0.99	A0A0R0L0W8	383	K	UTP--glucose-1-phosphate uridylyltransferase	GLYMA_02G241100	K(1)VSNFLGR					_x000D_
gmx00500 Starch and sucrose metabolism - Glycine max (soybean)	0.559728	27	0.99	A0A0R0L0W8	7	K	UTP--glucose-1-phosphate uridylyltransferase	GLYMA_02G241100	TTATEK(1)LSALK					_x000D_
gmx00500 Starch and sucrose metabolism - Glycine max (soybean)	0.559728	27	0.99	A0A0R0JFK5	27	K	Glucose-1-phosphate adenylyltransferase	100810451	LFPLTK(1)R					_x000D_
gmx00500 Starch and sucrose metabolism - Glycine max (soybean)	0.559728	27	0.99	A0A0R0JFK5	127	K	Glucose-1-phosphate adenylyltransferase	100810451	SK(1)DIEDVLILSGDHLYR					_x000D_
gmx00500 Starch and sucrose metabolism - Glycine max (soybean)	0.559728	27	0.99	A0A0R0JFK5	387	K	Glucose-1-phosphate adenylyltransferase	100810451	VPIGIGENTK(1)IK					_x000D_
gmx00500 Starch and sucrose metabolism - Glycine max (soybean)	0.559728	27	0.99	A0A0R0JFK5	389	K	Glucose-1-phosphate adenylyltransferase	100810451	IK(1)DCIIDK					_x000D_
gmx00500 Starch and sucrose metabolism - Glycine max (soybean)	0.559728	27	0.99	A0A0R0JFK5	230	K	Glucose-1-phosphate adenylyltransferase	100810451	K(1)EILLNLLR					_x000D_
gmx00500 Starch and sucrose metabolism - Glycine max (soybean)	0.559728	27	0.99	A0A0R0JFK5	193	K	Glucose-1-phosphate adenylyltransferase	100810451	VLSFSEK(0.028)PK(0.972)GEELK					_x000D_
gmx00500 Starch and sucrose metabolism - Glycine max (soybean)	0.559728	27	0.99	A0A0R0JFK5	313	K	Glucose-1-phosphate adenylyltransferase	100810451	NLPPSK(1)IDNSK					_x000D_
gmx00500 Starch and sucrose metabolism - Glycine max (soybean)	0.559728	27	0.99	A0A0R0JFK5	191	K	Glucose-1-phosphate adenylyltransferase	100810451	VLSFSEK(1)PK					_x000D_
gmx00500 Starch and sucrose metabolism - Glycine max (soybean)	0.559728	27	0.99	A0A0R0JFK5	395	K	Glucose-1-phosphate adenylyltransferase	100810451	IKDCIIDK(1)NAR					_x000D_
gmx00500 Starch and sucrose metabolism - Glycine max (soybean)	0.559728	27	0.99	A0A0R0IUQ7	461	K	"Alpha-amylase 3, chloroplastic isoform A OS=Glycine soja OX=3848 GN=D0Y65_022070 PE=4 SV=1"	GLYMA_08G296800	HLVTDISSEK(1)NR					_x000D_
gmx00500 Starch and sucrose metabolism - Glycine max (soybean)	0.559728	27	0.99	A0A0R0F6M9	272	K	Glucose-1-phosphate adenylyltransferase	100792088	ILSFSEK(1)PK					_x000D_
gmx00500 Starch and sucrose metabolism - Glycine max (soybean)	0.559728	27	0.99	A1YZE0	449	K	"Starch synthase, chloroplastic/amyloplastic"	100037476	QNVQLVALGTGK(1)K					_x000D_
gmx00500 Starch and sucrose metabolism - Glycine max (soybean)	0.559728	27	0.99	A0A0R0KL80	49	K	Aamy domain-containing protein	100816963	AK(1)IVSDEVKPK					_x000D_
gmx00500 Starch and sucrose metabolism - Glycine max (soybean)	0.559728	27	0.99	A0A0R0KL80	56	K	Aamy domain-containing protein	100816963	IVSDEVK(1)PK					_x000D_
gmx00500 Starch and sucrose metabolism - Glycine max (soybean)	0.559728	27	0.99	A0A0R0J1J9	145	K	Aamy domain-containing protein	100817238	K(1)LEDSVEEK					_x000D_
gmx00500 Starch and sucrose metabolism - Glycine max (soybean)	0.559728	27	0.99	I1K764	268	K	Glucose-1-phosphate adenylyltransferase	100814910	IIQFSEK(1)PK					_x000D_
gmx00500 Starch and sucrose metabolism - Glycine max (soybean)	0.559728	27	0.99	I1KQ93	69	K	"Phosphoglucomutase, cytoplasmic OS=Glycine soja OX=3848 GN=D0Y65_019596 PE=3 SV=1"	100780166	YFSK(1)EAIQIITK					_x000D_
gmx00500 Starch and sucrose metabolism - Glycine max (soybean)	0.559728	27	0.99	I1KQ93	18	K	"Phosphoglucomutase, cytoplasmic OS=Glycine soja OX=3848 GN=D0Y65_019596 PE=3 SV=1"	100780166	VETTPFDGQK(1)PGTSGLR					_x000D_
gmx00500 Starch and sucrose metabolism - Glycine max (soybean)	0.559728	27	0.99	I1KQ93	357	K	"Phosphoglucomutase, cytoplasmic OS=Glycine soja OX=3848 GN=D0Y65_019596 PE=3 SV=1"	100780166	SMPTSAALDVVAK(1)HLNLK					_x000D_
gmx00500 Starch and sucrose metabolism - Glycine max (soybean)	0.559728	27	0.99	I1KQ93	275	K	"Phosphoglucomutase, cytoplasmic OS=Glycine soja OX=3848 GN=D0Y65_019596 PE=3 SV=1"	100780166	EDFGGGHPDPNLTYAK(1)ELVAR					_x000D_
gmx00500 Starch and sucrose metabolism - Glycine max (soybean)	0.559728	27	0.99	I1KQ93	543	K	"Phosphoglucomutase, cytoplasmic OS=Glycine soja OX=3848 GN=D0Y65_019596 PE=3 SV=1"	100780166	LYIEQYEK(1)DPSK					_x000D_
gmx00500 Starch and sucrose metabolism - Glycine max (soybean)	0.559728	27	0.99	I1KQ93	311	K	"Phosphoglucomutase, cytoplasmic OS=Glycine soja OX=3848 GN=D0Y65_019596 PE=3 SV=1"	100780166	NMVLGK(1)R					_x000D_
gmx00500 Starch and sucrose metabolism - Glycine max (soybean)	0.559728	27	0.99	I1KQ93	107	K	"Phosphoglucomutase, cytoplasmic OS=Glycine soja OX=3848 GN=D0Y65_019596 PE=3 SV=1"	100780166	EK(1)LGADGSR					_x000D_
gmx00500 Starch and sucrose metabolism - Glycine max (soybean)	0.559728	27	0.99	I1MBR7	240	K	UTP--glucose-1-phosphate uridylyltransferase	100790112	ILNHLIQNK(1)NEYCMEVTPK					_x000D_
gmx00500 Starch and sucrose metabolism - Glycine max (soybean)	0.559728	27	0.99	I1MBR7	7	K	UTP--glucose-1-phosphate uridylyltransferase	100790112	ATAAEK(1)LSALK					_x000D_
gmx00500 Starch and sucrose metabolism - Glycine max (soybean)	0.559728	27	0.99	I1MBR7	314	K	UTP--glucose-1-phosphate uridylyltransferase	100790112	LVEADALK(1)MEIIPNPK					_x000D_
gmx00500 Starch and sucrose metabolism - Glycine max (soybean)	0.559728	27	0.99	I1MBR7	322	K	UTP--glucose-1-phosphate uridylyltransferase	100790112	MEIIPNPK(1)EVDGIK					_x000D_
gmx00500 Starch and sucrose metabolism - Glycine max (soybean)	0.559728	27	0.99	I1MBR7	12	K	UTP--glucose-1-phosphate uridylyltransferase	100790112	LSALK(1)SAVAGLNEISENEK					_x000D_
gmx00500 Starch and sucrose metabolism - Glycine max (soybean)	0.559728	27	0.99	I1MBR7	402	K	UTP--glucose-1-phosphate uridylyltransferase	100790112	K(1)VSNFLGR					_x000D_
gmx00500 Starch and sucrose metabolism - Glycine max (soybean)	0.559728	27	0.99	I1MBR7	445	K	UTP--glucose-1-phosphate uridylyltransferase	100790112	VSIVSK(1)PGVK					_x000D_
gmx00500 Starch and sucrose metabolism - Glycine max (soybean)	0.559728	27	0.99	I1MBR7	345	K	UTP--glucose-1-phosphate uridylyltransferase	100790112	FFDK(1)AIGINVPR					_x000D_
gmx00500 Starch and sucrose metabolism - Glycine max (soybean)	0.559728	27	0.99	I1MBR7	401	K	UTP--glucose-1-phosphate uridylyltransferase	100790112	ENPENPSIELGPEFK(1)K					_x000D_
gmx00500 Starch and sucrose metabolism - Glycine max (soybean)	0.559728	27	0.99	I1MBR7	179	K	UTP--glucose-1-phosphate uridylyltransferase	100790112	LVVEDFLPLPSK(1)GHTDK					_x000D_
gmx00500 Starch and sucrose metabolism - Glycine max (soybean)	0.559728	27	0.99	A0A0R0GLW2	476	K	Glucose-1-phosphate adenylyltransferase	100798736	NCIIDK(1)NAR					_x000D_
gmx00500 Starch and sucrose metabolism - Glycine max (soybean)	0.559728	27	0.99	I1NAK9	348	K	Aamy domain-containing protein	100785968	IYESHIGMSSPEPK(1)INTYVNFR					_x000D_
gmx00500 Starch and sucrose metabolism - Glycine max (soybean)	0.559728	27	0.99	I1NAK9	656	K	Aamy domain-containing protein	100785968	GIALHK(1)MIR					_x000D_
gmx00500 Starch and sucrose metabolism - Glycine max (soybean)	0.559728	27	0.99	I1NAK9	147	K	Aamy domain-containing protein	100785968	SK(1)IVSDEVKPK					_x000D_
gmx00500 Starch and sucrose metabolism - Glycine max (soybean)	0.559728	27	0.99	I1NAK9	154	K	Aamy domain-containing protein	100785968	IVSDEVK(1)PK					_x000D_
gmx00500 Starch and sucrose metabolism - Glycine max (soybean)	0.559728	27	0.99	I1NAK9	136	K	Aamy domain-containing protein	100785968	HIEDGQGSVVSSLVDVNIPAK(1)K					_x000D_
gmx00500 Starch and sucrose metabolism - Glycine max (soybean)	0.559728	27	0.99	I1NAK9	584	K	Aamy domain-containing protein	100785968	WIEILK(1)K					_x000D_
gmx00500 Starch and sucrose metabolism - Glycine max (soybean)	0.559728	27	0.99	K7MVZ6	25	K	Glucose-6-phosphate isomerase	100798134	AHAEDVEK(1)THLR					_x000D_
gmx00500 Starch and sucrose metabolism - Glycine max (soybean)	0.559728	27	0.99	I1M561	249	K	PfkB domain-containing protein	100814192	YYTK(1)SFK					_x000D_
gmx00500 Starch and sucrose metabolism - Glycine max (soybean)	0.559728	27	0.99	Q42795	215	K	Beta-amylase	547931	YLK(1)ADFK					_x000D_
gmx00500 Starch and sucrose metabolism - Glycine max (soybean)	0.559728	27	0.99	Q42795	436	K	Beta-amylase	547931	SNFNIFK(1)K					_x000D_
gmx00500 Starch and sucrose metabolism - Glycine max (soybean)	0.559728	27	0.99	Q42795	219	K	Beta-amylase	547931	ADFK(1)AAVAR					_x000D_
gmx00500 Starch and sucrose metabolism - Glycine max (soybean)	0.559728	27	0.99	Q42795	259	K	Beta-amylase	547931	SNGTYVTEK(1)GK					_x000D_
gmx00500 Starch and sucrose metabolism - Glycine max (soybean)	0.559728	27	0.99	Q42795	66	K	Beta-amylase	547931	GPK(1)QYDWR					_x000D_
gmx00500 Starch and sucrose metabolism - Glycine max (soybean)	0.559728	27	0.99	Q42795	441	K	Beta-amylase	547931	FVLK(1)MHADQDYCANPQK					_x000D_
gmx00500 Starch and sucrose metabolism - Glycine max (soybean)	0.559728	27	0.99	Q42795	133	K	Beta-amylase	547931	NK(1)EYLTVGVDNEPIFHGR					_x000D_
gmx00500 Starch and sucrose metabolism - Glycine max (soybean)	0.559728	27	0.99	I1L9P5	140	K	Sucrose-phosphatase 1 OS=Glycine soja OX=3848 GN=D0Y65_026416 PE=4 SV=1	100800397	AK(1)HVTETLSK					_x000D_
gmx00500 Starch and sucrose metabolism - Glycine max (soybean)	0.559728	27	0.99	I1KJ35	290	K	Beta-glucosidase 44 OS=Glycine soja OX=3848 GN=D0Y65_017420 PE=3 SV=1	100814740	SK(1)ADNLAAQR					_x000D_
gmx00500 Starch and sucrose metabolism - Glycine max (soybean)	0.559728	27	0.99	A0A0R0GEU1	25	K	Glucose-6-phosphate isomerase	GLYMA_14G180500	VNQGISVYGNK(1)GSTDQHAYIQQLR					_x000D_
gmx00500 Starch and sucrose metabolism - Glycine max (soybean)	0.559728	27	0.99	A0A0R0GEU1	133	K	Glucose-6-phosphate isomerase	GLYMA_14G180500	AAGEVLALQK(1)R					_x000D_
gmx00500 Starch and sucrose metabolism - Glycine max (soybean)	0.559728	27	0.99	I1LDX0	387	K	"Phosphoglucomutase, chloroplastic isoform A OS=Glycine soja OX=3848 GN=D0Y65_027982 PE=4 SV=1"	100802730	EAIPYFK(1)NGVK					_x000D_
gmx00500 Starch and sucrose metabolism - Glycine max (soybean)	0.559728	27	0.99	I1LDX0	154	K	"Phosphoglucomutase, chloroplastic isoform A OS=Glycine soja OX=3848 GN=D0Y65_027982 PE=4 SV=1"	100802730	IAAGNGVGK(1)ILVGK					_x000D_
gmx00500 Starch and sucrose metabolism - Glycine max (soybean)	0.559728	27	0.99	I1LDX0	75	K	"Phosphoglucomutase, chloroplastic isoform A OS=Glycine soja OX=3848 GN=D0Y65_027982 PE=4 SV=1"	100802730	IK(1)SIPTKPIDGQK					_x000D_
gmx00500 Starch and sucrose metabolism - Glycine max (soybean)	0.559728	27	0.99	I1LDX0	86	K	"Phosphoglucomutase, chloroplastic isoform A OS=Glycine soja OX=3848 GN=D0Y65_027982 PE=4 SV=1"	100802730	SIPTKPIDGQK(1)TGTSGLR					_x000D_
gmx00053 Ascorbate and aldarate metabolism - Glycine max (soybean)	0.00231702	17	2.16	I1MHH0	483	K	Aldedh domain-containing protein	100811186	EAGSDSWK(1)QYMR					_x000D_
gmx00053 Ascorbate and aldarate metabolism - Glycine max (soybean)	0.00231702	17	2.16	I1MHH0	94	K	Aldedh domain-containing protein	100811186	AK(1)LDPLGR					_x000D_
gmx00053 Ascorbate and aldarate metabolism - Glycine max (soybean)	0.00231702	17	2.16	I1MHH0	438	K	Aldedh domain-containing protein	100811186	PGTIFK(1)WIGPR					_x000D_
gmx00053 Ascorbate and aldarate metabolism - Glycine max (soybean)	0.00231702	17	2.16	Q76LA6	170	K	Cytosolic ascorbate peroxidase 2	apx2	DIVALSGGHTIGAAHK(1)ER					_x000D_
gmx00053 Ascorbate and aldarate metabolism - Glycine max (soybean)	0.00231702	17	2.16	Q76LA6	147	K	Cytosolic ascorbate peroxidase 2	apx2	DVFGK(1)AMGLSDR					_x000D_
gmx00053 Ascorbate and aldarate metabolism - Glycine max (soybean)	0.00231702	17	2.16	Q76LA6	3	K	Cytosolic ascorbate peroxidase 2	apx2	GK(1)SYPTVSADYQK					_x000D_
gmx00053 Ascorbate and aldarate metabolism - Glycine max (soybean)	0.00231702	17	2.16	Q76LA6	122	K	Cytosolic ascorbate peroxidase 2	apx2	EDK(1)PEPPPEGR					_x000D_
gmx00053 Ascorbate and aldarate metabolism - Glycine max (soybean)	0.00231702	17	2.16	Q76LA6	199	K	Cytosolic ascorbate peroxidase 2	apx2	ELLSGEK(1)EGLLQLPSDK					_x000D_
gmx00053 Ascorbate and aldarate metabolism - Glycine max (soybean)	0.00231702	17	2.16	Q76LA6	14	K	Cytosolic ascorbate peroxidase 2	apx2	SYPTVSADYQK(1)AVEK					_x000D_
gmx00053 Ascorbate and aldarate metabolism - Glycine max (soybean)	0.00231702	17	2.16	Q76LA6	52	K	Cytosolic ascorbate peroxidase 2	apx2	LAWHSAGTYDVSSK(1)TGGPFGTIK					_x000D_
gmx00053 Ascorbate and aldarate metabolism - Glycine max (soybean)	0.00231702	17	2.16	Q76LA6	136	K	Cytosolic ascorbate peroxidase 2	apx2	LPDATK(1)GSDHLR					_x000D_
gmx00053 Ascorbate and aldarate metabolism - Glycine max (soybean)	0.00231702	17	2.16	Q76LA6	30	K	Cytosolic ascorbate peroxidase 2	apx2	GFIAEK(1)R					_x000D_
gmx00053 Ascorbate and aldarate metabolism - Glycine max (soybean)	0.00231702	17	2.16	Q76LA6	223	K	Cytosolic ascorbate peroxidase 2	apx2	PLVEK(1)YASDEDAFFADYAEAHQK					_x000D_
gmx00053 Ascorbate and aldarate metabolism - Glycine max (soybean)	0.00231702	17	2.16	I1JZ45	246	K	PEROXIDASE_4 domain-containing protein	100802238	MGLNDK(1)EIVALSGAHTLGR					_x000D_
gmx00053 Ascorbate and aldarate metabolism - Glycine max (soybean)	0.00231702	17	2.16	I1JZ45	155	K	PEROXIDASE_4 domain-containing protein	100802238	FEIELK(1)HGANAGLVNALK					_x000D_
gmx00053 Ascorbate and aldarate metabolism - Glycine max (soybean)	0.00231702	17	2.16	I1JZ45	273	K	PEROXIDASE_4 domain-containing protein	100802238	SGWGK(0.001)PETK(0.999)YTK					_x000D_
gmx00053 Ascorbate and aldarate metabolism - Glycine max (soybean)	0.00231702	17	2.16	I1JZ45	114	K	PEROXIDASE_4 domain-containing protein	100802238	ELLNSK(1)FCHPILIR					_x000D_
gmx00053 Ascorbate and aldarate metabolism - Glycine max (soybean)	0.00231702	17	2.16	I1JZ45	108	K	PEROXIDASE_4 domain-containing protein	100802238	EDIK(1)ELLNSK					_x000D_
gmx00053 Ascorbate and aldarate metabolism - Glycine max (soybean)	0.00231702	17	2.16	I1JZ45	167	K	PEROXIDASE_4 domain-containing protein	100802238	HGANAGLVNALK(1)LLQPIK					_x000D_
gmx00053 Ascorbate and aldarate metabolism - Glycine max (soybean)	0.00231702	17	2.16	I1JZ45	341	K	PEROXIDASE_4 domain-containing protein	100802238	YAEDQEAFFK(1)DYAEAHAK					_x000D_
gmx00053 Ascorbate and aldarate metabolism - Glycine max (soybean)	0.00231702	17	2.16	I1JZ45	331	K	PEROXIDASE_4 domain-containing protein	100802238	VYAEK(1)YAEDQEAFFK					_x000D_
gmx00053 Ascorbate and aldarate metabolism - Glycine max (soybean)	0.00231702	17	2.16	I1JZ45	269	K	PEROXIDASE_4 domain-containing protein	100802238	SGWGK(1)PETK					_x000D_
gmx00053 Ascorbate and aldarate metabolism - Glycine max (soybean)	0.00231702	17	2.16	I1JZ45	173	K	PEROXIDASE_4 domain-containing protein	100802238	LLQPIK(1)DK					_x000D_
gmx00053 Ascorbate and aldarate metabolism - Glycine max (soybean)	0.00231702	17	2.16	I1JZ45	349	K	PEROXIDASE_4 domain-containing protein	100802238	DYAEAHAK(1)LSNLGAK					_x000D_
gmx00053 Ascorbate and aldarate metabolism - Glycine max (soybean)	0.00231702	17	2.16	I1JZ45	393	K	PEROXIDASE_4 domain-containing protein	100802238	ELSDGMK(1)QK					_x000D_
gmx00053 Ascorbate and aldarate metabolism - Glycine max (soybean)	0.00231702	17	2.16	I1JZ45	101	K	PEROXIDASE_4 domain-containing protein	100802238	SVASDPDQLK(1)SAR					_x000D_
gmx00053 Ascorbate and aldarate metabolism - Glycine max (soybean)	0.00231702	17	2.16	I1JZ45	380	K	PEROXIDASE_4 domain-containing protein	100802238	FVAAK(1)YSTGK					_x000D_
gmx00053 Ascorbate and aldarate metabolism - Glycine max (soybean)	0.00231702	17	2.16	I1JZ45	300	K	PEROXIDASE_4 domain-containing protein	100802238	FDNSYFK(1)DIK					_x000D_
gmx00053 Ascorbate and aldarate metabolism - Glycine max (soybean)	0.00231702	17	2.16	I1MFP3	170	K	Inositol-1-monophosphatase	GLYMA_15G115500	DK(1)ETVDASTDR					_x000D_
gmx00053 Ascorbate and aldarate metabolism - Glycine max (soybean)	0.00231702	17	2.16	I1MFP3	181	K	Inositol-1-monophosphatase	GLYMA_15G115500	IK(1)SLLFK					_x000D_
gmx00053 Ascorbate and aldarate metabolism - Glycine max (soybean)	0.00231702	17	2.16	A0A0R0I177	152	K	Pyr_redox_2 domain-containing protein	GLYMA_10G067500	EVDDADK(1)LYAAIK					_x000D_
gmx00053 Ascorbate and aldarate metabolism - Glycine max (soybean)	0.00231702	17	2.16	A0A0R0I177	158	K	Pyr_redox_2 domain-containing protein	GLYMA_10G067500	LYAAIK(1)AK					_x000D_
gmx00053 Ascorbate and aldarate metabolism - Glycine max (soybean)	0.00231702	17	2.16	A0A0R0I177	411	K	Pyr_redox_2 domain-containing protein	GLYMA_10G067500	VAK(1)VQPPVADVNQLAK					_x000D_
gmx00053 Ascorbate and aldarate metabolism - Glycine max (soybean)	0.00231702	17	2.16	A0A0R0I177	275	K	Pyr_redox_2 domain-containing protein	GLYMA_10G067500	GQVEEEK(1)GGIK					_x000D_
gmx00053 Ascorbate and aldarate metabolism - Glycine max (soybean)	0.00231702	17	2.16	A0A0R0I177	268	K	Pyr_redox_2 domain-containing protein	GLYMA_10G067500	PQTVLVK(1)GQVEEEK					_x000D_
gmx00053 Ascorbate and aldarate metabolism - Glycine max (soybean)	0.00231702	17	2.16	K7K9U4	221	K	PEROXIDASE_4 domain-containing protein	100799504	DK(1)FVAVGFGPR					_x000D_
gmx00053 Ascorbate and aldarate metabolism - Glycine max (soybean)	0.00231702	17	2.16	K7K9U4	304	K	PEROXIDASE_4 domain-containing protein	100799504	LSTLGQQINYEAYTYPPPK(1)IDITK					_x000D_
gmx00053 Ascorbate and aldarate metabolism - Glycine max (soybean)	0.00231702	17	2.16	K7K9U4	60	K	PEROXIDASE_4 domain-containing protein	100799504	SEFQSK(1)IK					_x000D_
gmx00053 Ascorbate and aldarate metabolism - Glycine max (soybean)	0.00231702	17	2.16	K7K9U4	212	K	PEROXIDASE_4 domain-containing protein	100799504	VPLWEK(1)ASVQEMK					_x000D_
gmx00053 Ascorbate and aldarate metabolism - Glycine max (soybean)	0.00231702	17	2.16	K7K9U4	95	K	PEROXIDASE_4 domain-containing protein	100799504	ATK(1)SGGPNGSIR					_x000D_
gmx00053 Ascorbate and aldarate metabolism - Glycine max (soybean)	0.00231702	17	2.16	K7K9U4	219	K	PEROXIDASE_4 domain-containing protein	100799504	ASVQEMK(1)DK					_x000D_
gmx00053 Ascorbate and aldarate metabolism - Glycine max (soybean)	0.00231702	17	2.16	A0A0R0HR30	158	K	Pyr_redox_2 domain-containing protein	100500084	LYEAIK(1)AK					_x000D_
gmx00053 Ascorbate and aldarate metabolism - Glycine max (soybean)	0.00231702	17	2.16	A0A0R0HR30	152	K	Pyr_redox_2 domain-containing protein	100500084	EVDDADK(1)LYEAIK					_x000D_
gmx00053 Ascorbate and aldarate metabolism - Glycine max (soybean)	0.00231702	17	2.16	A0A0R0HR30	217	K	Pyr_redox_2 domain-containing protein	100500084	NK(1)GVNIIK					_x000D_
gmx00053 Ascorbate and aldarate metabolism - Glycine max (soybean)	0.00231702	17	2.16	A0A0R0HR30	329	K	Pyr_redox_2 domain-containing protein	100500084	AIK(1)AAEEGR					_x000D_
gmx00053 Ascorbate and aldarate metabolism - Glycine max (soybean)	0.00231702	17	2.16	A0A0R0HR30	275	K	Pyr_redox_2 domain-containing protein	100500084	GQVEEEK(1)GGIK					_x000D_
gmx00053 Ascorbate and aldarate metabolism - Glycine max (soybean)	0.00231702	17	2.16	A0A0R0GEJ0	88	K	PEROXIDASE_4 domain-containing protein	100795192	K(1)EIDSYSK					_x000D_
gmx00053 Ascorbate and aldarate metabolism - Glycine max (soybean)	0.00231702	17	2.16	A0A0R0GEJ0	21	K	PEROXIDASE_4 domain-containing protein	100795192	VK(1)ETLFTAIK					_x000D_
gmx00053 Ascorbate and aldarate metabolism - Glycine max (soybean)	0.00231702	17	2.16	A0A0R0GEJ0	19	K	PEROXIDASE_4 domain-containing protein	100795192	SEFQSK(1)VK					_x000D_
gmx00053 Ascorbate and aldarate metabolism - Glycine max (soybean)	0.00231702	17	2.16	A0A0R0JKV5	212	K	PEROXIDASE_4 domain-containing protein	100792735	LPEESLNASGLK(1)K					_x000D_
gmx00053 Ascorbate and aldarate metabolism - Glycine max (soybean)	0.00231702	17	2.16	I1NC94	189	K	"GDP-mannose 3',5'-epimerase"	100797618	HYNK(1)DFGIECR					_x000D_
gmx00053 Ascorbate and aldarate metabolism - Glycine max (soybean)	0.00231702	17	2.16	I1NC94	185	K	"GDP-mannose 3',5'-epimerase"	100797618	LATEELCK(1)HYNK					_x000D_
gmx00053 Ascorbate and aldarate metabolism - Glycine max (soybean)	0.00231702	17	2.16	I1NC94	259	K	"GDP-mannose 3',5'-epimerase"	100797618	LTK(1)SDFR					_x000D_
gmx00053 Ascorbate and aldarate metabolism - Glycine max (soybean)	0.00231702	17	2.16	I1NC94	211	K	"GDP-mannose 3',5'-epimerase"	100797618	FHNIYGPYGTWK(1)GGR					_x000D_
gmx00053 Ascorbate and aldarate metabolism - Glycine max (soybean)	0.00231702	17	2.16	I1NC94	313	K	"GDP-mannose 3',5'-epimerase"	100797618	NSDNTLIK(1)EK					_x000D_
gmx00053 Ascorbate and aldarate metabolism - Glycine max (soybean)	0.00231702	17	2.16	I1KAB1	170	K	PEROXIDASE_4 domain-containing protein	100784258	LLQPIK(1)DK					_x000D_
gmx00053 Ascorbate and aldarate metabolism - Glycine max (soybean)	0.00231702	17	2.16	I1KAB1	382	K	PEROXIDASE_4 domain-containing protein	100784258	YSTGK(1)SELSDSMK					_x000D_
gmx00053 Ascorbate and aldarate metabolism - Glycine max (soybean)	0.00231702	17	2.16	I1KAB1	390	K	PEROXIDASE_4 domain-containing protein	100784258	SELSDSMK(1)QK					_x000D_
gmx00053 Ascorbate and aldarate metabolism - Glycine max (soybean)	0.00231702	17	2.16	I1KNX5	74	K	Aldehyde dehydrogenase	100800699	ANLLVK(1)DLR					_x000D_
gmx00053 Ascorbate and aldarate metabolism - Glycine max (soybean)	0.00231702	17	2.16	I1KNX5	444	K	Aldehyde dehydrogenase	100800699	PLAAYLFTNNEQLK(1)K					_x000D_
gmx00053 Ascorbate and aldarate metabolism - Glycine max (soybean)	0.00231702	17	2.16	I1KNX5	141	K	Aldehyde dehydrogenase	100800699	SSCSEALK(1)ELK					_x000D_
gmx00053 Ascorbate and aldarate metabolism - Glycine max (soybean)	0.00231702	17	2.16	I1KNX5	86	K	Aldehyde dehydrogenase	100800699	SFDSGMTK(1)SYGWR					_x000D_
gmx00053 Ascorbate and aldarate metabolism - Glycine max (soybean)	0.00231702	17	2.16	I1KNX5	372	K	Aldehyde dehydrogenase	100800699	VSDK(1)IVLGGQR					_x000D_
gmx00053 Ascorbate and aldarate metabolism - Glycine max (soybean)	0.00231702	17	2.16	I1KNX5	68	K	Aldehyde dehydrogenase	100800699	QVFDGEK(1)ANLLVK					_x000D_
gmx00053 Ascorbate and aldarate metabolism - Glycine max (soybean)	0.00231702	17	2.16	I1KNX5	133	K	Aldehyde dehydrogenase	100800699	LEAFITEISQAK(1)SSCSEALK					_x000D_
gmx00053 Ascorbate and aldarate metabolism - Glycine max (soybean)	0.00231702	17	2.16	B0M196	122	K	Peroxisomal ascorbate peroxidase	100170727	DSK(1)ISPNEGR					_x000D_
gmx00053 Ascorbate and aldarate metabolism - Glycine max (soybean)	0.00231702	17	2.16	I1NJ59	33	K	DHAR class glutathione S-transferase	100306061	VLLTLEEK(1)K					_x000D_
gmx00053 Ascorbate and aldarate metabolism - Glycine max (soybean)	0.00231702	17	2.16	I1NJ59	145	K	DHAR class glutathione S-transferase	100306061	THGPYIAGEK(1)VTAVDLSLAPK					_x000D_
gmx00053 Ascorbate and aldarate metabolism - Glycine max (soybean)	0.00231702	17	2.16	I1NJ59	194	K	DHAR class glutathione S-transferase	100306061	ESFEK(1)TK					_x000D_
gmx00053 Ascorbate and aldarate metabolism - Glycine max (soybean)	0.00231702	17	2.16	A0A0B5E2H5	215	K	DHAR class glutathione S-transferase	DHAR2	LYHLEIALGHYK(1)K					_x000D_
gmx00053 Ascorbate and aldarate metabolism - Glycine max (soybean)	0.00231702	17	2.16	A0A0B5E2H5	87	K	DHAR class glutathione S-transferase	DHAR2	HLPYDPK(1)LVDLTNKPEWFLK					_x000D_
gmx00053 Ascorbate and aldarate metabolism - Glycine max (soybean)	0.00231702	17	2.16	A0A0B5E2H5	241	K	DHAR class glutathione S-transferase	DHAR2	ESFVK(1)TSAQPQDVIEGWRPK					_x000D_
gmx00053 Ascorbate and aldarate metabolism - Glycine max (soybean)	0.00231702	17	2.16	A0A0B5E2H5	142	K	DHAR class glutathione S-transferase	DHAR2	YPSPPLLTPPEK(1)ATAGSK					_x000D_
gmx00053 Ascorbate and aldarate metabolism - Glycine max (soybean)	0.00231702	17	2.16	A0A0B5E2H5	256	K	DHAR class glutathione S-transferase	DHAR2	TSAQPQDVIEGWRPK(1)VEG					_x000D_
gmx00053 Ascorbate and aldarate metabolism - Glycine max (soybean)	0.00231702	17	2.16	A0A0B5E2H5	80	K	DHAR class glutathione S-transferase	DHAR2	VLLTLEEK(1)HLPYDPK					_x000D_
gmx00053 Ascorbate and aldarate metabolism - Glycine max (soybean)	0.00231702	17	2.16	A0A0B5E2H5	111	K	DHAR class glutathione S-transferase	DHAR2	VPVIK(1)FDEK					_x000D_
gmx00053 Ascorbate and aldarate metabolism - Glycine max (soybean)	0.00231702	17	2.16	A0A0B5E2H5	100	K	DHAR class glutathione S-transferase	DHAR2	LVDLTNKPEWFLK(1)VNPDGK					_x000D_
gmx00053 Ascorbate and aldarate metabolism - Glycine max (soybean)	0.00231702	17	2.16	I1KCH8	535	K	Aldedh domain-containing protein	100811501	AVVSPVK(1)K					_x000D_
gmx00053 Ascorbate and aldarate metabolism - Glycine max (soybean)	0.00231702	17	2.16	I1KCH8	516	K	Aldedh domain-containing protein	100811501	EK(1)GIYSLNNYLQVK					_x000D_
gmx00053 Ascorbate and aldarate metabolism - Glycine max (soybean)	0.00231702	17	2.16	I1KCH8	403	K	Aldedh domain-containing protein	100811501	SGIESK(1)ATLECGGDQIGSK					_x000D_
gmx00053 Ascorbate and aldarate metabolism - Glycine max (soybean)	0.00231702	17	2.16	I1KCH8	397	K	Aldedh domain-containing protein	100811501	YIK(1)SGIESK					_x000D_
gmx00053 Ascorbate and aldarate metabolism - Glycine max (soybean)	0.00231702	17	2.16	I1KCH8	360	K	Aldedh domain-containing protein	100811501	TFVHEHIYDEFLEK(1)AK					_x000D_
gmx00053 Ascorbate and aldarate metabolism - Glycine max (soybean)	0.00231702	17	2.16	I1KCH8	450	K	Aldedh domain-containing protein	100811501	FK(1)DIDEVIR					_x000D_
gmx00053 Ascorbate and aldarate metabolism - Glycine max (soybean)	0.00231702	17	2.16	I1KCH8	75	K	Aldedh domain-containing protein	100811501	HLINGQFVDAASGK(1)TFPTYDPR					_x000D_
gmx00053 Ascorbate and aldarate metabolism - Glycine max (soybean)	0.00231702	17	2.16	I1KCH8	108	K	Aldedh domain-containing protein	100811501	K(1)AFDEGPWPK					_x000D_
gmx00053 Ascorbate and aldarate metabolism - Glycine max (soybean)	0.00231702	17	2.16	C6TGU0	233	K	DHAR class glutathione S-transferase	732557	SYMK(1)AIFSR					_x000D_
gmx04141 Protein processing in endoplasmic reticulum - Glycine max (soybean)	0.355838	33	1.08	I1L314	470	K	Heat shock protein 90-1	100811234	DIYYITGESK(1)K					_x000D_
gmx04141 Protein processing in endoplasmic reticulum - Glycine max (soybean)	0.355838	33	1.08	I1LQ58	172	K	Dolichyl-diphosphooligosaccharide--protein glycosyltransferase 48 kDa subunit	100806848	SDVIFGSK(1)K					_x000D_
gmx04141 Protein processing in endoplasmic reticulum - Glycine max (soybean)	0.355838	33	1.08	I1LQ58	267	K	Dolichyl-diphosphooligosaccharide--protein glycosyltransferase 48 kDa subunit	100806848	HEK(1)SGNEQFLNELSK					_x000D_
gmx04141 Protein processing in endoplasmic reticulum - Glycine max (soybean)	0.355838	33	1.08	I1MGR4	278	K	CULLIN_2 domain-containing protein	100784626	LAEDAVSTK(1)K					_x000D_
gmx04141 Protein processing in endoplasmic reticulum - Glycine max (soybean)	0.355838	33	1.08	I1K7A1	557	K	Dolichyl-diphosphooligosaccharide--protein glycosyltransferase subunit 1	100817203	VEELVTK(1)ER					_x000D_
gmx04141 Protein processing in endoplasmic reticulum - Glycine max (soybean)	0.355838	33	1.08	A0A368UIF4	69	K	Protein disulfide isomerase-like protein OS=Glycine max OX=3847 GN=Gm pdis-1b PE=2 SV=1	GLYMA_02G014000	LAPEYEK(1)LGSSFK					_x000D_
gmx04141 Protein processing in endoplasmic reticulum - Glycine max (soybean)	0.355838	33	1.08	A0A368UIF4	324	K	Protein disulfide isomerase-like protein OS=Glycine max OX=3847 GN=Gm pdis-1b PE=2 SV=1	GLYMA_02G014000	NYLEK(1)GSDYAK					_x000D_
gmx04141 Protein processing in endoplasmic reticulum - Glycine max (soybean)	0.355838	33	1.08	A0A368UIF4	289	K	Protein disulfide isomerase-like protein OS=Glycine max OX=3847 GN=Gm pdis-1b PE=2 SV=1	GLYMA_02G014000	EFVAASDEEK(1)K					_x000D_
gmx04141 Protein processing in endoplasmic reticulum - Glycine max (soybean)	0.355838	33	1.08	A0A368UIF4	330	K	Protein disulfide isomerase-like protein OS=Glycine max OX=3847 GN=Gm pdis-1b PE=2 SV=1	GLYMA_02G014000	GSDYAK(1)NEIQR					_x000D_
gmx04141 Protein processing in endoplasmic reticulum - Glycine max (soybean)	0.355838	33	1.08	A0A368UIF4	342	K	Protein disulfide isomerase-like protein OS=Glycine max OX=3847 GN=Gm pdis-1b PE=2 SV=1	GLYMA_02G014000	ILDK(1)SISPAK					_x000D_
gmx04141 Protein processing in endoplasmic reticulum - Glycine max (soybean)	0.355838	33	1.08	A0A368UIF4	210	K	Protein disulfide isomerase-like protein OS=Glycine max OX=3847 GN=Gm pdis-1b PE=2 SV=1	GLYMA_02G014000	YK(1)DLAEK					_x000D_
gmx04141 Protein processing in endoplasmic reticulum - Glycine max (soybean)	0.355838	33	1.08	A0A368UIF4	355	K	Protein disulfide isomerase-like protein OS=Glycine max OX=3847 GN=Gm pdis-1b PE=2 SV=1	GLYMA_02G014000	ADELTLK(1)K					_x000D_
gmx04141 Protein processing in endoplasmic reticulum - Glycine max (soybean)	0.355838	33	1.08	Q9SWB5	310	K	Seed maturation protein PM37	PM37	SNPGEVVK(1)PDSYK					_x000D_
gmx04141 Protein processing in endoplasmic reticulum - Glycine max (soybean)	0.355838	33	1.08	Q9SWB5	30	K	Seed maturation protein PM37	PM37	NASQDDLK(1)K					_x000D_
gmx04141 Protein processing in endoplasmic reticulum - Glycine max (soybean)	0.355838	33	1.08	C6SXG1	108	K	SHSP domain-containing protein	100812935	SSGK(1)FVR					_x000D_
gmx04141 Protein processing in endoplasmic reticulum - Glycine max (soybean)	0.355838	33	1.08	D6C500	440	K	HSP90-2	100819568	YHSTK(1)SGDEMTSLK					_x000D_
gmx04141 Protein processing in endoplasmic reticulum - Glycine max (soybean)	0.355838	33	1.08	K7KWM1	401	K	"Preprotein translocase subunit SECY, chloroplastic isoform B OS=Glycine soja OX=3848 GN=D0Y65_015447 PE=3 SV=1"	100810430	FTGLTALK(1)K					_x000D_
gmx04141 Protein processing in endoplasmic reticulum - Glycine max (soybean)	0.355838	33	1.08	K7KWM1	362	K	"Preprotein translocase subunit SECY, chloroplastic isoform B OS=Glycine soja OX=3848 GN=D0Y65_015447 PE=3 SV=1"	100810430	STGLEK(1)SAYLPFK					_x000D_
gmx04141 Protein processing in endoplasmic reticulum - Glycine max (soybean)	0.355838	33	1.08	K7KWM1	214	K	"Preprotein translocase subunit SECY, chloroplastic isoform B OS=Glycine soja OX=3848 GN=D0Y65_015447 PE=3 SV=1"	100810430	LQDLQK(1)R					_x000D_
gmx04141 Protein processing in endoplasmic reticulum - Glycine max (soybean)	0.355838	33	1.08	I1NFI0	6	K	Ubiquitin receptor RAD23c isoform C OS=Glycine soja OX=3848 GN=D0Y65_053819 PE=4 SV=1	100814162	VFVK(1)TLK					_x000D_
gmx04141 Protein processing in endoplasmic reticulum - Glycine max (soybean)	0.355838	33	1.08	A0A0R4J4X6	127	K	SHSP domain-containing protein	GLYMA_13G176300	LPENAK(1)VDK					_x000D_
gmx04141 Protein processing in endoplasmic reticulum - Glycine max (soybean)	0.355838	33	1.08	A0A0R4J4D6	74	K	Heat shock cognate 70 kDa protein isoform A OS=Glycine soja OX=3848 GN=D0Y65_029895 PE=3 SV=1	100812707	NQVAMNPTNTVFDAK(1)R					_x000D_
gmx04141 Protein processing in endoplasmic reticulum - Glycine max (soybean)	0.355838	33	1.08	A0A0R4J4D6	104	K	Heat shock cognate 70 kDa protein isoform A OS=Glycine soja OX=3848 GN=D0Y65_029895 PE=3 SV=1	100812707	VIPGPAEK(1)PMIVVNYK					_x000D_
gmx04141 Protein processing in endoplasmic reticulum - Glycine max (soybean)	0.355838	33	1.08	A0A0R4J4D6	252	K	Heat shock cognate 70 kDa protein isoform A OS=Glycine soja OX=3848 GN=D0Y65_029895 PE=3 SV=1	100812707	MVNHFVQEFK(1)R					_x000D_
gmx04141 Protein processing in endoplasmic reticulum - Glycine max (soybean)	0.355838	33	1.08	A0A0R4J4D6	334	K	Heat shock cognate 70 kDa protein isoform A OS=Glycine soja OX=3848 GN=D0Y65_029895 PE=3 SV=1	100812707	MDK(1)STVHDVVLVGGSTR					_x000D_
gmx04141 Protein processing in endoplasmic reticulum - Glycine max (soybean)	0.355838	33	1.08	A0A0R4J4D6	563	K	Heat shock cognate 70 kDa protein isoform A OS=Glycine soja OX=3848 GN=D0Y65_029895 PE=3 SV=1	100812707	NTIK(0.001)DDK(0.999)IASK					_x000D_
gmx04141 Protein processing in endoplasmic reticulum - Glycine max (soybean)	0.355838	33	1.08	A0A0R4J4D6	523	K	Heat shock cognate 70 kDa protein isoform A OS=Glycine soja OX=3848 GN=D0Y65_029895 PE=3 SV=1	100812707	EEIEK(1)MVQEAEK					_x000D_
gmx04141 Protein processing in endoplasmic reticulum - Glycine max (soybean)	0.355838	33	1.08	A0A0R4J4D6	430	K	Heat shock cognate 70 kDa protein isoform A OS=Glycine soja OX=3848 GN=D0Y65_029895 PE=3 SV=1	100812707	K(1)EQVFSTYSDNQPGVLIQVYEGER					_x000D_
gmx04141 Protein processing in endoplasmic reticulum - Glycine max (soybean)	0.355838	33	1.08	A0A0R4J4D6	163	K	Heat shock cognate 70 kDa protein isoform A OS=Glycine soja OX=3848 GN=D0Y65_029895 PE=3 SV=1	100812707	QATK(1)DAGVISGLNVMR					_x000D_
gmx04141 Protein processing in endoplasmic reticulum - Glycine max (soybean)	0.355838	33	1.08	A0A0R4J4D6	112	K	Heat shock cognate 70 kDa protein isoform A OS=Glycine soja OX=3848 GN=D0Y65_029895 PE=3 SV=1	100812707	PMIVVNYK(1)GEEK					_x000D_
gmx04141 Protein processing in endoplasmic reticulum - Glycine max (soybean)	0.355838	33	1.08	A0A0R4J4D6	191	K	Heat shock cognate 70 kDa protein isoform A OS=Glycine soja OX=3848 GN=D0Y65_029895 PE=3 SV=1	100812707	IINEPTAAAIAYGLDK(1)K					_x000D_
gmx04141 Protein processing in endoplasmic reticulum - Glycine max (soybean)	0.355838	33	1.08	A0A0R4J4D6	567	K	Heat shock cognate 70 kDa protein isoform A OS=Glycine soja OX=3848 GN=D0Y65_029895 PE=3 SV=1	100812707	IASK(1)LSSDDKK					_x000D_
gmx04141 Protein processing in endoplasmic reticulum - Glycine max (soybean)	0.355838	33	1.08	A0A0R4J4D6	506	K	Heat shock cognate 70 kDa protein isoform A OS=Glycine soja OX=3848 GN=D0Y65_029895 PE=3 SV=1	100812707	NK(1)ITITNDK					_x000D_
gmx04141 Protein processing in endoplasmic reticulum - Glycine max (soybean)	0.355838	33	1.08	A0A0R4J4D6	530	K	Heat shock cognate 70 kDa protein isoform A OS=Glycine soja OX=3848 GN=D0Y65_029895 PE=3 SV=1	100812707	MVQEAEK(1)YK					_x000D_
gmx04141 Protein processing in endoplasmic reticulum - Glycine max (soybean)	0.355838	33	1.08	A0A0R4J4D6	132	K	Heat shock cognate 70 kDa protein isoform A OS=Glycine soja OX=3848 GN=D0Y65_029895 PE=3 SV=1	100812707	MK(1)EIAEAYLGSTIK					_x000D_
gmx04141 Protein processing in endoplasmic reticulum - Glycine max (soybean)	0.355838	33	1.08	A0A0R4J4D6	325	K	Heat shock cognate 70 kDa protein isoform A OS=Glycine soja OX=3848 GN=D0Y65_029895 PE=3 SV=1	100812707	CMEPVEK(1)CLR					_x000D_
gmx04141 Protein processing in endoplasmic reticulum - Glycine max (soybean)	0.355838	33	1.08	A0A0R4J4D6	513	K	Heat shock cognate 70 kDa protein isoform A OS=Glycine soja OX=3848 GN=D0Y65_029895 PE=3 SV=1	100812707	ITITNDK(1)GR					_x000D_
gmx04141 Protein processing in endoplasmic reticulum - Glycine max (soybean)	0.355838	33	1.08	P09887	83	K	"Small heat shock protein, chloroplastic (Fragment)"	HSP22	APWDIK(1)DEEHEIR					_x000D_
gmx04141 Protein processing in endoplasmic reticulum - Glycine max (soybean)	0.355838	33	1.08	P09887	16	K	"Small heat shock protein, chloroplastic (Fragment)"	HSP22	DNSVEVQHVSK(1)GDQGTAVEK					_x000D_
gmx04141 Protein processing in endoplasmic reticulum - Glycine max (soybean)	0.355838	33	1.08	I1LJG5	138	K	Dolichyl-diphosphooligosaccharide--protein glycosyltransferase 48 kDa subunit	GLYMA_11G120300	SDVILGSK(1)K					_x000D_
gmx04141 Protein processing in endoplasmic reticulum - Glycine max (soybean)	0.355838	33	1.08	I1MZ01	88	K	S1 motif domain-containing protein	GLYMA_18G024800	GYIDLSK(1)R					_x000D_
gmx04141 Protein processing in endoplasmic reticulum - Glycine max (soybean)	0.355838	33	1.08	I1KAB7	201	K	Protein disulfide-isomerase	100788687	SDYDFGHTLNAK(1)LLPR					_x000D_
gmx04141 Protein processing in endoplasmic reticulum - Glycine max (soybean)	0.355838	33	1.08	I1KAB7	120	K	Protein disulfide-isomerase	100788687	NGGK(1)NVQEYK					_x000D_
gmx04141 Protein processing in endoplasmic reticulum - Glycine max (soybean)	0.355838	33	1.08	I1KAB7	337	K	Protein disulfide-isomerase	100788687	EEQVPLIIIQHNDGK(1)K					_x000D_
gmx04141 Protein processing in endoplasmic reticulum - Glycine max (soybean)	0.355838	33	1.08	I1KAB7	338	K	Protein disulfide-isomerase	100788687	K(0.994)FFK(0.006)PNLEADHIPTWLK					_x000D_
gmx04141 Protein processing in endoplasmic reticulum - Glycine max (soybean)	0.355838	33	1.08	I1KAB7	357	K	Protein disulfide-isomerase	100788687	AYK(1)DGHVAPFVK					_x000D_
gmx04141 Protein processing in endoplasmic reticulum - Glycine max (soybean)	0.355838	33	1.08	I1KAB7	462	K	Protein disulfide-isomerase	100788687	SASGK(1)LSQYDGGR					_x000D_
gmx04141 Protein processing in endoplasmic reticulum - Glycine max (soybean)	0.355838	33	1.08	I1KAB7	139	K	Protein disulfide-isomerase	100788687	EADGIVDYLK(1)K					_x000D_
gmx04141 Protein processing in endoplasmic reticulum - Glycine max (soybean)	0.355838	33	1.08	I1JJQ4	128	K	HATPase_c domain-containing protein	100794913	ELISNASDALDK(1)LR					_x000D_
gmx04141 Protein processing in endoplasmic reticulum - Glycine max (soybean)	0.355838	33	1.08	I1JJQ4	269	K	HATPase_c domain-containing protein	100794913	LTLYLK(1)R					_x000D_
gmx04141 Protein processing in endoplasmic reticulum - Glycine max (soybean)	0.355838	33	1.08	I1MC34	460	K	HATPase_c domain-containing protein	100779976	FESTK(1)SEGK					_x000D_
gmx04141 Protein processing in endoplasmic reticulum - Glycine max (soybean)	0.355838	33	1.08	I1MC34	410	K	HATPase_c domain-containing protein	100779976	IADEDPDESTDK(0.113)EK(0.887)K					_x000D_
gmx04141 Protein processing in endoplasmic reticulum - Glycine max (soybean)	0.355838	33	1.08	P02519	119	K	17.3 kDa class I heat shock protein	HSP17.3-B	LPENAK(1)VDQVK					_x000D_
gmx04141 Protein processing in endoplasmic reticulum - Glycine max (soybean)	0.355838	33	1.08	K7LLW8	658	K	Protein transport protein Sec24-like isoform A OS=Glycine soja OX=3848 GN=D0Y65_028368 PE=4 SV=1	100797752	TNISAGEK(1)EAHK					_x000D_
gmx04141 Protein processing in endoplasmic reticulum - Glycine max (soybean)	0.355838	33	1.08	K7LZH1	547	K	Heat shock cognate 70 kDa protein OS=Glycine soja OX=3848 GN=D0Y65_036565 PE=3 SV=1	GLYMA_13G130900	NTIKDEK(1)IGGK					_x000D_
gmx04141 Protein processing in endoplasmic reticulum - Glycine max (soybean)	0.355838	33	1.08	I1MJU7	373	K	"Stromal 70 kDa heat shock-related protein, chloroplastic isoform A OS=Glycine soja OX=3848 GN=D0Y65_042274 PE=3 SV=1"	100800698	DAK(1)LSFK					_x000D_
gmx04141 Protein processing in endoplasmic reticulum - Glycine max (soybean)	0.355838	33	1.08	I1MJU7	593	K	"Stromal 70 kDa heat shock-related protein, chloroplastic isoform A OS=Glycine soja OX=3848 GN=D0Y65_042274 PE=3 SV=1"	100800698	NQADSVVYQTEK(1)QLK					_x000D_
gmx04141 Protein processing in endoplasmic reticulum - Glycine max (soybean)	0.355838	33	1.08	I1MJU7	349	K	"Stromal 70 kDa heat shock-related protein, chloroplastic isoform A OS=Glycine soja OX=3848 GN=D0Y65_042274 PE=3 SV=1"	100800698	AK(1)FEELCSDLLDR					_x000D_
gmx04141 Protein processing in endoplasmic reticulum - Glycine max (soybean)	0.355838	33	1.08	I1MJU7	566	K	"Stromal 70 kDa heat shock-related protein, chloroplastic isoform A OS=Glycine soja OX=3848 GN=D0Y65_042274 PE=3 SV=1"	100800698	MVNEAEK(1)FSK					_x000D_
gmx04141 Protein processing in endoplasmic reticulum - Glycine max (soybean)	0.355838	33	1.08	I1MJU7	179	K	"Stromal 70 kDa heat shock-related protein, chloroplastic isoform A OS=Glycine soja OX=3848 GN=D0Y65_042274 PE=3 SV=1"	100800698	LVDDASK(1)FLNDK					_x000D_
gmx04141 Protein processing in endoplasmic reticulum - Glycine max (soybean)	0.355838	33	1.08	I1MJU7	399	K	"Stromal 70 kDa heat shock-related protein, chloroplastic isoform A OS=Glycine soja OX=3848 GN=D0Y65_042274 PE=3 SV=1"	100800698	IPAVQELVK(1)K					_x000D_
gmx04141 Protein processing in endoplasmic reticulum - Glycine max (soybean)	0.355838	33	1.08	I1MJU7	541	K	"Stromal 70 kDa heat shock-related protein, chloroplastic isoform A OS=Glycine soja OX=3848 GN=D0Y65_042274 PE=3 SV=1"	100800698	K(1)QDITITGASTLPSDEVER					_x000D_
gmx04141 Protein processing in endoplasmic reticulum - Glycine max (soybean)	0.355838	33	1.08	I1MJU7	126	K	"Stromal 70 kDa heat shock-related protein, chloroplastic isoform A OS=Glycine soja OX=3848 GN=D0Y65_042274 PE=3 SV=1"	100800698	K(1)MSEVDEESK					_x000D_
gmx04141 Protein processing in endoplasmic reticulum - Glycine max (soybean)	0.355838	33	1.08	I1MJU7	290	K	"Stromal 70 kDa heat shock-related protein, chloroplastic isoform A OS=Glycine soja OX=3848 GN=D0Y65_042274 PE=3 SV=1"	100800698	IVDWLASNFK(1)R					_x000D_
gmx04141 Protein processing in endoplasmic reticulum - Glycine max (soybean)	0.355838	33	1.08	I1MJU7	233	K	"Stromal 70 kDa heat shock-related protein, chloroplastic isoform A OS=Glycine soja OX=3848 GN=D0Y65_042274 PE=3 SV=1"	100800698	IINEPTAASLAYGFEK(1)K					_x000D_
gmx04141 Protein processing in endoplasmic reticulum - Glycine max (soybean)	0.355838	33	1.08	I1MJU7	120	K	"Stromal 70 kDa heat shock-related protein, chloroplastic isoform A OS=Glycine soja OX=3848 GN=D0Y65_042274 PE=3 SV=1"	100800698	QAVVNPENTFFSVK(1)R					_x000D_
gmx04141 Protein processing in endoplasmic reticulum - Glycine max (soybean)	0.355838	33	1.08	I1MJU7	94	K	"Stromal 70 kDa heat shock-related protein, chloroplastic isoform A OS=Glycine soja OX=3848 GN=D0Y65_042274 PE=3 SV=1"	100800698	TTPSVVAYTK(1)NGDR					_x000D_
gmx04141 Protein processing in endoplasmic reticulum - Glycine max (soybean)	0.355838	33	1.08	I1MJU7	497	K	"Stromal 70 kDa heat shock-related protein, chloroplastic isoform A OS=Glycine soja OX=3848 GN=D0Y65_042274 PE=3 SV=1"	100800698	DNK(1)SLGSFR					_x000D_
gmx04141 Protein processing in endoplasmic reticulum - Glycine max (soybean)	0.355838	33	1.08	I1MJU7	299	K	"Stromal 70 kDa heat shock-related protein, chloroplastic isoform A OS=Glycine soja OX=3848 GN=D0Y65_042274 PE=3 SV=1"	100800698	RDEGIDLLK(1)DK					_x000D_
gmx04141 Protein processing in endoplasmic reticulum - Glycine max (soybean)	0.355838	33	1.08	I1MJU7	184	K	"Stromal 70 kDa heat shock-related protein, chloroplastic isoform A OS=Glycine soja OX=3848 GN=D0Y65_042274 PE=3 SV=1"	100800698	FLNDK(1)VTK					_x000D_
gmx04141 Protein processing in endoplasmic reticulum - Glycine max (soybean)	0.355838	33	1.08	I1MJU7	601	K	"Stromal 70 kDa heat shock-related protein, chloroplastic isoform A OS=Glycine soja OX=3848 GN=D0Y65_042274 PE=3 SV=1"	100800698	ELGDK(1)VPGPVK					_x000D_
gmx04141 Protein processing in endoplasmic reticulum - Glycine max (soybean)	0.355838	33	1.08	I1MJU7	135	K	"Stromal 70 kDa heat shock-related protein, chloroplastic isoform A OS=Glycine soja OX=3848 GN=D0Y65_042274 PE=3 SV=1"	100800698	MSEVDEESK(1)QVSYR					_x000D_
gmx04141 Protein processing in endoplasmic reticulum - Glycine max (soybean)	0.355838	33	1.08	I1MJU7	581	K	"Stromal 70 kDa heat shock-related protein, chloroplastic isoform A OS=Glycine soja OX=3848 GN=D0Y65_042274 PE=3 SV=1"	100800698	RDAIDTK(1)NQADSVVYQTEK					_x000D_
gmx04141 Protein processing in endoplasmic reticulum - Glycine max (soybean)	0.355838	33	1.08	I1MJU7	172	K	"Stromal 70 kDa heat shock-related protein, chloroplastic isoform A OS=Glycine soja OX=3848 GN=D0Y65_042274 PE=3 SV=1"	100800698	K(1)LVDDASK					_x000D_
gmx04141 Protein processing in endoplasmic reticulum - Glycine max (soybean)	0.355838	33	1.08	I1MJU7	596	K	"Stromal 70 kDa heat shock-related protein, chloroplastic isoform A OS=Glycine soja OX=3848 GN=D0Y65_042274 PE=3 SV=1"	100800698	QLK(1)ELGDK					_x000D_
gmx04141 Protein processing in endoplasmic reticulum - Glycine max (soybean)	0.355838	33	1.08	I1MJU7	187	K	"Stromal 70 kDa heat shock-related protein, chloroplastic isoform A OS=Glycine soja OX=3848 GN=D0Y65_042274 PE=3 SV=1"	100800698	VTK(1)AVVTVPAYFNDSQR					_x000D_
gmx04141 Protein processing in endoplasmic reticulum - Glycine max (soybean)	0.355838	33	1.08	I1MJU7	150	K	"Stromal 70 kDa heat shock-related protein, chloroplastic isoform A OS=Glycine soja OX=3848 GN=D0Y65_042274 PE=3 SV=1"	100800698	DDNGNVK(1)LDCPAIGK					_x000D_
gmx04141 Protein processing in endoplasmic reticulum - Glycine max (soybean)	0.355838	33	1.08	I1JPP3	709	K	Cell division cycle protein 48-like isoform A OS=Glycine soja OX=3848 GN=D0Y65_051863 PE=4 SV=1	100791603	ENIEK(1)DIER					_x000D_
gmx04141 Protein processing in endoplasmic reticulum - Glycine max (soybean)	0.355838	33	1.08	I1JPP3	618	K	Cell division cycle protein 48-like isoform A OS=Glycine soja OX=3848 GN=D0Y65_051863 PE=4 SV=1	100791603	VLNQLLTEMDGMSAK(1)K					_x000D_
gmx04141 Protein processing in endoplasmic reticulum - Glycine max (soybean)	0.355838	33	1.08	I1JPP3	746	K	Cell division cycle protein 48-like isoform A OS=Glycine soja OX=3848 GN=D0Y65_051863 PE=4 SV=1	100791603	AAHFEESMK(1)YAR					_x000D_
gmx04141 Protein processing in endoplasmic reticulum - Glycine max (soybean)	0.355838	33	1.08	I1JPP3	509	K	Cell division cycle protein 48-like isoform A OS=Glycine soja OX=3848 GN=D0Y65_051863 PE=4 SV=1	100791603	FEK(1)FGMSPSK					_x000D_
gmx04141 Protein processing in endoplasmic reticulum - Glycine max (soybean)	0.355838	33	1.08	I1JPP3	569	K	Cell division cycle protein 48-like isoform A OS=Glycine soja OX=3848 GN=D0Y65_051863 PE=4 SV=1	100791603	EIFDK(1)AR					_x000D_
gmx04141 Protein processing in endoplasmic reticulum - Glycine max (soybean)	0.355838	33	1.08	I1JPP3	402	K	Cell division cycle protein 48-like isoform A OS=Glycine soja OX=3848 GN=D0Y65_051863 PE=4 SV=1	100791603	LAEDVDLEK(1)IAK					_x000D_
gmx04141 Protein processing in endoplasmic reticulum - Glycine max (soybean)	0.355838	33	1.08	I1JPP3	243	K	Cell division cycle protein 48-like isoform A OS=Glycine soja OX=3848 GN=D0Y65_051863 PE=4 SV=1	100791603	SIGVK(0.1)PPK(0.9)GILLYGPPGSGK					_x000D_
gmx04141 Protein processing in endoplasmic reticulum - Glycine max (soybean)	0.355838	33	1.08	I1JPP3	215	K	Cell division cycle protein 48-like isoform A OS=Glycine soja OX=3848 GN=D0Y65_051863 PE=4 SV=1	100791603	K(1)QMAQIR					_x000D_
gmx04141 Protein processing in endoplasmic reticulum - Glycine max (soybean)	0.355838	33	1.08	I1JPP3	506	K	Cell division cycle protein 48-like isoform A OS=Glycine soja OX=3848 GN=D0Y65_051863 PE=4 SV=1	100791603	ELQETVQYPVEHPEK(1)FEK					_x000D_
gmx04141 Protein processing in endoplasmic reticulum - Glycine max (soybean)	0.355838	33	1.08	I1JPP3	672	K	Cell division cycle protein 48-like isoform A OS=Glycine soja OX=3848 GN=D0Y65_051863 PE=4 SV=1	100791603	SPVSK(1)DVDLR					_x000D_
gmx04141 Protein processing in endoplasmic reticulum - Glycine max (soybean)	0.355838	33	1.08	A0A0R4J626	112	K	Heat shock cognate 70 kDa protein isoform A OS=Glycine soja OX=3848 GN=D0Y65_051757 PE=3 SV=1	100777767	PMIVVNYK(1)GEEK					_x000D_
gmx04141 Protein processing in endoplasmic reticulum - Glycine max (soybean)	0.355838	33	1.08	A0A0R4J626	104	K	Heat shock cognate 70 kDa protein isoform A OS=Glycine soja OX=3848 GN=D0Y65_051757 PE=3 SV=1	100777767	VIAGAADK(1)PMIVVNYK					_x000D_
gmx04141 Protein processing in endoplasmic reticulum - Glycine max (soybean)	0.355838	33	1.08	A0A0R4J626	567	K	Heat shock cognate 70 kDa protein isoform A OS=Glycine soja OX=3848 GN=D0Y65_051757 PE=3 SV=1	100777767	IGEK(1)LDPTDK					_x000D_
gmx04141 Protein processing in endoplasmic reticulum - Glycine max (soybean)	0.355838	33	1.08	I1M4K9	541	K	Protein disulfide-isomerase	100804924	LQKPTSTSESDSK(1)GSSDAK					_x000D_
gmx04141 Protein processing in endoplasmic reticulum - Glycine max (soybean)	0.355838	33	1.08	Q39818	154	K	"Heat shock 22 kDa protein, mitochondrial"	HSP23.9	GEGAK(1)EGDEEESAR					_x000D_
gmx04141 Protein processing in endoplasmic reticulum - Glycine max (soybean)	0.355838	33	1.08	Q39818	174	K	"Heat shock 22 kDa protein, mitochondrial"	HSP23.9	IDLPDK(1)LYK					_x000D_
gmx04141 Protein processing in endoplasmic reticulum - Glycine max (soybean)	0.355838	33	1.08	A0A0R0IF33	433	K	Calnexin-like isoform A OS=Glycine soja OX=3848 GN=D0Y65_019229 PE=3 SV=1	100785901	K(1)VFDLLYK					_x000D_
gmx04141 Protein processing in endoplasmic reticulum - Glycine max (soybean)	0.355838	33	1.08	I1J732	58	K	SHSP domain-containing protein	GLYMA_01G106800	ADLPGLK(1)K					_x000D_
gmx04141 Protein processing in endoplasmic reticulum - Glycine max (soybean)	0.355838	33	1.08	A0A0R0H948	793	K	WD_REPEATS_REGION domain-containing protein	GLYMA_12G010300	EIEDNSK(1)R					_x000D_
gmx04141 Protein processing in endoplasmic reticulum - Glycine max (soybean)	0.355838	33	1.08	A0A0R0H948	809	K	WD_REPEATS_REGION domain-containing protein	GLYMA_12G010300	LNSGDISK(1)NASDK					_x000D_
gmx04141 Protein processing in endoplasmic reticulum - Glycine max (soybean)	0.355838	33	1.08	A0A0R0KKU3	112	K	Heat shock cognate 70 kDa protein isoform A OS=Glycine soja OX=3848 GN=D0Y65_007421 PE=3 SV=1	100798307	PMIVVNYK(1)GEEK					_x000D_
gmx04141 Protein processing in endoplasmic reticulum - Glycine max (soybean)	0.355838	33	1.08	A0A0R0KKU3	567	K	Heat shock cognate 70 kDa protein isoform A OS=Glycine soja OX=3848 GN=D0Y65_007421 PE=3 SV=1	100798307	IGEK(1)LDPADKK					_x000D_
gmx04141 Protein processing in endoplasmic reticulum - Glycine max (soybean)	0.355838	33	1.08	I1L7R5	302	K	Protein disufide isomerase-like protein	Gm	LEEEVVK(1)LK					_x000D_
gmx04141 Protein processing in endoplasmic reticulum - Glycine max (soybean)	0.355838	33	1.08	I1L7R5	330	K	Protein disufide isomerase-like protein	Gm	GSDYAK(1)NEIQR					_x000D_
gmx04141 Protein processing in endoplasmic reticulum - Glycine max (soybean)	0.355838	33	1.08	I1L7R5	232	K	Protein disufide isomerase-like protein	Gm	GNK(1)AGEDYGGGR					_x000D_
gmx04141 Protein processing in endoplasmic reticulum - Glycine max (soybean)	0.355838	33	1.08	I1J675	634	K	HATPase_c domain-containing protein	100785017	VAK(1)VQISK					_x000D_
gmx04141 Protein processing in endoplasmic reticulum - Glycine max (soybean)	0.355838	33	1.08	I1LQR4	104	K	Heat shock cognate 70 kDa protein OS=Glycine soja OX=3848 GN=D0Y65_033545 PE=3 SV=1	GLYMA_12G064000	VIPGPADK(1)PMIVVNYK					_x000D_
gmx04141 Protein processing in endoplasmic reticulum - Glycine max (soybean)	0.355838	33	1.08	I1LQR4	74	K	Heat shock cognate 70 kDa protein OS=Glycine soja OX=3848 GN=D0Y65_033545 PE=3 SV=1	GLYMA_12G064000	NQVAMNPINTVFDAK(1)R					_x000D_
gmx04141 Protein processing in endoplasmic reticulum - Glycine max (soybean)	0.355838	33	1.08	I1LQR4	567	K	Heat shock cognate 70 kDa protein OS=Glycine soja OX=3848 GN=D0Y65_033545 PE=3 SV=1	GLYMA_12G064000	IASK(1)LSADDKK					_x000D_
gmx00040 Pentose and glucuronate interconversions - Glycine max (soybean)	0.997751	6	0.4	C6TKQ3	67	K	Aldo_ket_red domain-containing protein	100806500	EAFDSGLVK(1)R					_x000D_
gmx00040 Pentose and glucuronate interconversions - Glycine max (soybean)	0.997751	6	0.4	C6TKQ3	241	K	Aldo_ket_red domain-containing protein	100806500	K(1)TAAQISLR					_x000D_
gmx00040 Pentose and glucuronate interconversions - Glycine max (soybean)	0.997751	6	0.4	C6TKQ3	177	K	Aldo_ket_red domain-containing protein	100806500	IK(1)PAVNQIETHPYFQR					_x000D_
gmx00040 Pentose and glucuronate interconversions - Glycine max (soybean)	0.997751	6	0.4	C6TKQ3	48	K	Aldo_ket_red domain-containing protein	100806500	HFDCAADYK(1)NEAEVGDALK					_x000D_
gmx00040 Pentose and glucuronate interconversions - Glycine max (soybean)	0.997751	6	0.4	I1J6Z7	120	K	Aldo_ket_red domain-containing protein	100801791	MK(1)SGSVGFK					_x000D_
gmx00040 Pentose and glucuronate interconversions - Glycine max (soybean)	0.997751	6	0.4	I1J6Z7	64	K	Aldo_ket_red domain-containing protein	100801791	K(1)LFDDGVVK					_x000D_
gmx00040 Pentose and glucuronate interconversions - Glycine max (soybean)	0.997751	6	0.4	I1J6Z7	164	K	Aldo_ket_red domain-containing protein	100801791	K(1)LQDLMNIAR					_x000D_
gmx00040 Pentose and glucuronate interconversions - Glycine max (soybean)	0.997751	6	0.4	I1J6Z7	151	K	Aldo_ket_red domain-containing protein	100801791	AMEALYDSGK(1)AR					_x000D_
gmx00040 Pentose and glucuronate interconversions - Glycine max (soybean)	0.997751	6	0.4	I1J6Z7	284	K	Aldo_ket_red domain-containing protein	100801791	FSEIK(1)QDR					_x000D_
gmx00040 Pentose and glucuronate interconversions - Glycine max (soybean)	0.997751	6	0.4	I1MBR7	240	K	UTP--glucose-1-phosphate uridylyltransferase	100790112	ILNHLIQNK(1)NEYCMEVTPK					_x000D_
gmx00040 Pentose and glucuronate interconversions - Glycine max (soybean)	0.997751	6	0.4	I1MBR7	7	K	UTP--glucose-1-phosphate uridylyltransferase	100790112	ATAAEK(1)LSALK					_x000D_
gmx00040 Pentose and glucuronate interconversions - Glycine max (soybean)	0.997751	6	0.4	I1MBR7	314	K	UTP--glucose-1-phosphate uridylyltransferase	100790112	LVEADALK(1)MEIIPNPK					_x000D_
gmx00040 Pentose and glucuronate interconversions - Glycine max (soybean)	0.997751	6	0.4	I1MBR7	322	K	UTP--glucose-1-phosphate uridylyltransferase	100790112	MEIIPNPK(1)EVDGIK					_x000D_
gmx00040 Pentose and glucuronate interconversions - Glycine max (soybean)	0.997751	6	0.4	I1MBR7	12	K	UTP--glucose-1-phosphate uridylyltransferase	100790112	LSALK(1)SAVAGLNEISENEK					_x000D_
gmx00040 Pentose and glucuronate interconversions - Glycine max (soybean)	0.997751	6	0.4	I1MBR7	402	K	UTP--glucose-1-phosphate uridylyltransferase	100790112	K(1)VSNFLGR					_x000D_
gmx00040 Pentose and glucuronate interconversions - Glycine max (soybean)	0.997751	6	0.4	I1MBR7	445	K	UTP--glucose-1-phosphate uridylyltransferase	100790112	VSIVSK(1)PGVK					_x000D_
gmx00040 Pentose and glucuronate interconversions - Glycine max (soybean)	0.997751	6	0.4	I1MBR7	345	K	UTP--glucose-1-phosphate uridylyltransferase	100790112	FFDK(1)AIGINVPR					_x000D_
gmx00040 Pentose and glucuronate interconversions - Glycine max (soybean)	0.997751	6	0.4	I1MBR7	401	K	UTP--glucose-1-phosphate uridylyltransferase	100790112	ENPENPSIELGPEFK(1)K					_x000D_
gmx00040 Pentose and glucuronate interconversions - Glycine max (soybean)	0.997751	6	0.4	I1MBR7	179	K	UTP--glucose-1-phosphate uridylyltransferase	100790112	LVVEDFLPLPSK(1)GHTDK					_x000D_
gmx00040 Pentose and glucuronate interconversions - Glycine max (soybean)	0.997751	6	0.4	A0A0R0L0W8	383	K	UTP--glucose-1-phosphate uridylyltransferase	GLYMA_02G241100	K(1)VSNFLGR					_x000D_
gmx00040 Pentose and glucuronate interconversions - Glycine max (soybean)	0.997751	6	0.4	A0A0R0L0W8	7	K	UTP--glucose-1-phosphate uridylyltransferase	GLYMA_02G241100	TTATEK(1)LSALK					_x000D_
gmx00040 Pentose and glucuronate interconversions - Glycine max (soybean)	0.997751	6	0.4	A0A0R0F8Z5	454	K	Xylose isomerase	100804624	ADFELLEK(1)K					_x000D_
gmx00040 Pentose and glucuronate interconversions - Glycine max (soybean)	0.997751	6	0.4	A0A0R0KKR3	163	K	Aldo_ket_red domain-containing protein	100792657	AIGVSNFSSK(1)K					_x000D_
gmx00040 Pentose and glucuronate interconversions - Glycine max (soybean)	0.997751	6	0.4	A0A0R0KKR3	63	K	Aldo_ket_red domain-containing protein	100792657	NQAEIGSALK(1)K					_x000D_
gmx00040 Pentose and glucuronate interconversions - Glycine max (soybean)	0.997751	6	0.4	A0A0R0KKR3	72	K	Aldo_ket_red domain-containing protein	100792657	LFDDGVVK(1)R					_x000D_
gmx00040 Pentose and glucuronate interconversions - Glycine max (soybean)	0.997751	6	0.4	A0A0R0KKR3	64	K	Aldo_ket_red domain-containing protein	100792657	K(1)LFDDGVVK					_x000D_
gmx00040 Pentose and glucuronate interconversions - Glycine max (soybean)	0.997751	6	0.4	A0A0R0KKR3	234	K	Aldo_ket_red domain-containing protein	100792657	LGK(1)TPAQVALR					_x000D_
gmx00040 Pentose and glucuronate interconversions - Glycine max (soybean)	0.997751	6	0.4	A0A0R0KKR3	151	K	Aldo_ket_red domain-containing protein	100792657	AMEALYDSDK(1)AR					_x000D_
gmx00040 Pentose and glucuronate interconversions - Glycine max (soybean)	0.997751	6	0.4	A0A0R0KKR3	164	K	Aldo_ket_red domain-containing protein	100792657	K(1)LQDLLDIAR					_x000D_
gmx00040 Pentose and glucuronate interconversions - Glycine max (soybean)	0.997751	6	0.4	A0A0R0KKR3	284	K	Aldo_ket_red domain-containing protein	100792657	ISEIK(1)QER					_x000D_
gmx04016 MAPK signaling pathway - plant - Glycine max (soybean)	0.999999	6	0.25	K7M9X3	81	K	SCP domain-containing protein	100807250	LVHSGGDGK(1)YGENLAGSTGNLSGTNAVK					_x000D_
gmx04016 MAPK signaling pathway - plant - Glycine max (soybean)	0.999999	6	0.25	A0A0R0JAG1	445	K	Catalase	100037448	SLGQK(1)IASR					_x000D_
gmx04016 MAPK signaling pathway - plant - Glycine max (soybean)	0.999999	6	0.25	C6T4F9	170	K	Nucleoside diphosphate kinase	100527475	K(1)LIGATDPQK					_x000D_
gmx04016 MAPK signaling pathway - plant - Glycine max (soybean)	0.999999	6	0.25	C6T4F9	131	K	Nucleoside diphosphate kinase	100527475	EFAQK(1)HYHDLK					_x000D_
gmx04016 MAPK signaling pathway - plant - Glycine max (soybean)	0.999999	6	0.25	C6T4F9	93	K	Nucleoside diphosphate kinase	100527475	TFIAIK(1)PDGVQR					_x000D_
gmx04016 MAPK signaling pathway - plant - Glycine max (soybean)	0.999999	6	0.25	C6T4F9	120	K	Nucleoside diphosphate kinase	100527475	LVGIK(1)VVIPSK					_x000D_
gmx04016 MAPK signaling pathway - plant - Glycine max (soybean)	0.999999	6	0.25	C6T4F9	208	K	Nucleoside diphosphate kinase	100527475	NIIHGSDGPETAK(1)DEIK					_x000D_
gmx04016 MAPK signaling pathway - plant - Glycine max (soybean)	0.999999	6	0.25	C6T4F9	115	K	Nucleoside diphosphate kinase	100527475	GYK(1)LVGIK					_x000D_
gmx04016 MAPK signaling pathway - plant - Glycine max (soybean)	0.999999	6	0.25	C6T4F9	126	K	Nucleoside diphosphate kinase	100527475	VVIPSK(1)EFAQK					_x000D_
gmx04016 MAPK signaling pathway - plant - Glycine max (soybean)	0.999999	6	0.25	O48561	5	K	Catalase-4	CAT4	MDPYK(1)HR					_x000D_
gmx04016 MAPK signaling pathway - plant - Glycine max (soybean)	0.999999	6	0.25	I1K081	112	K	Nucleoside diphosphate kinase	100500478	LTGLK(1)LFQCSK					_x000D_
gmx04016 MAPK signaling pathway - plant - Glycine max (soybean)	0.999999	6	0.25	I1K081	200	K	Nucleoside diphosphate kinase	100500478	NVVHGSDSPENGK(1)R					_x000D_
gmx04016 MAPK signaling pathway - plant - Glycine max (soybean)	0.999999	6	0.25	I1K081	131	K	Nucleoside diphosphate kinase	100500478	QK(1)SFFPK					_x000D_
gmx04016 MAPK signaling pathway - plant - Glycine max (soybean)	0.999999	6	0.25	I1K081	162	K	Nucleoside diphosphate kinase	100500478	K(1)LIGATDPLQAEPGTIR					_x000D_
gmx04016 MAPK signaling pathway - plant - Glycine max (soybean)	0.999999	6	0.25	I1K081	118	K	Nucleoside diphosphate kinase	100500478	LFQCSK(1)ELAEEHYK					_x000D_
gmx04016 MAPK signaling pathway - plant - Glycine max (soybean)	0.999999	6	0.25	I1K081	126	K	Nucleoside diphosphate kinase	100500478	ELAEEHYK(1)DLK					_x000D_
gmx04016 MAPK signaling pathway - plant - Glycine max (soybean)	0.999999	6	0.25	I1K081	107	K	Nucleoside diphosphate kinase	100500478	GFK(1)LTGLK					_x000D_
gmx04016 MAPK signaling pathway - plant - Glycine max (soybean)	0.999999	6	0.25	Q39839	87	K	Nucleoside diphosphate kinase 1	---	K(1)IIGATNPAQSEPGTIR					_x000D_
gmx04016 MAPK signaling pathway - plant - Glycine max (soybean)	0.999999	6	0.25	Q39839	34	K	Nucleoside diphosphate kinase 1	---	KGFYLK(1)GLK					_x000D_
gmx04016 MAPK signaling pathway - plant - Glycine max (soybean)	0.999999	6	0.25	Q39839	37	K	Nucleoside diphosphate kinase 1	---	GLK(1)LVTVDRPFAEK					_x000D_
gmx04016 MAPK signaling pathway - plant - Glycine max (soybean)	0.999999	6	0.25	Q39839	48	K	Nucleoside diphosphate kinase 1	---	LVTVDRPFAEK(1)HYADLSAK					_x000D_
gmx04626 Plant-pathogen interaction - Glycine max (soybean)	0.99999	10	0.35	K7M9X3	81	K	SCP domain-containing protein	100807250	LVHSGGDGK(1)YGENLAGSTGNLSGTNAVK					_x000D_
gmx04626 Plant-pathogen interaction - Glycine max (soybean)	0.99999	10	0.35	I1L314	470	K	Heat shock protein 90-1	100811234	DIYYITGESK(1)K					_x000D_
gmx04626 Plant-pathogen interaction - Glycine max (soybean)	0.99999	10	0.35	C6TCB9	67	K	Protein kinase Pti1	100790016	EK(1)TDNFGSK					_x000D_
gmx04626 Plant-pathogen interaction - Glycine max (soybean)	0.99999	10	0.35	A0A0R0L5Y8	169	K	EF-hand domain-containing protein	GLYMA_02G186900	FDK(1)TGGK					_x000D_
gmx04626 Plant-pathogen interaction - Glycine max (soybean)	0.99999	10	0.35	I1J675	634	K	HATPase_c domain-containing protein	100785017	VAK(1)VQISK					_x000D_
gmx04626 Plant-pathogen interaction - Glycine max (soybean)	0.99999	10	0.35	D6C500	440	K	HSP90-2	100819568	YHSTK(1)SGDEMTSLK					_x000D_
gmx04626 Plant-pathogen interaction - Glycine max (soybean)	0.99999	10	0.35	I1KGY8	68	K	Glycerol kinase OS=Glycine soja OX=3848 GN=D0Y65_016721 PE=4 SV=1	GLYMA_07G028600	AVDK(1)ATADGFNVDK					_x000D_
gmx04626 Plant-pathogen interaction - Glycine max (soybean)	0.99999	10	0.35	I1MC34	460	K	HATPase_c domain-containing protein	100779976	FESTK(1)SEGK					_x000D_
gmx04626 Plant-pathogen interaction - Glycine max (soybean)	0.99999	10	0.35	I1MC34	410	K	HATPase_c domain-containing protein	100779976	IADEDPDESTDK(0.113)EK(0.887)K					_x000D_
gmx04626 Plant-pathogen interaction - Glycine max (soybean)	0.99999	10	0.35	A0A0R4J3Q2	162	K	Calcium-binding allergen Ole e 8 OS=Glycine soja OX=3848 GN=D0Y65_019680 PE=4 SV=1	100783572	SVDSDGDGNVNFPEFK(1)R					_x000D_
gmx04626 Plant-pathogen interaction - Glycine max (soybean)	0.99999	10	0.35	I1JJQ4	128	K	HATPase_c domain-containing protein	100794913	ELISNASDALDK(1)LR					_x000D_
gmx04626 Plant-pathogen interaction - Glycine max (soybean)	0.99999	10	0.35	I1JJQ4	269	K	HATPase_c domain-containing protein	100794913	LTLYLK(1)R					_x000D_
gmx03420 Nucleotide excision repair - Glycine max (soybean)	0.999999	1	0.08	I1NFI0	6	K	Ubiquitin receptor RAD23c isoform C OS=Glycine soja OX=3848 GN=D0Y65_053819 PE=4 SV=1	100814162	VFVK(1)TLK					_x000D_
gmx00230 Purine metabolism - Glycine max (soybean)	0.134718	23	1.28	I1KMC2	31	K	Pyruvate kinase	100807615	SVPMIEK(1)LLR					_x000D_
gmx00230 Purine metabolism - Glycine max (soybean)	0.134718	23	1.28	A0A0R4J332	4	K	Pribosyltran domain-containing protein	GLYMA_04G045000	ASK(1)NSQQDTR					_x000D_
gmx00230 Purine metabolism - Glycine max (soybean)	0.134718	23	1.28	I1MUN0	128	K	ADK_lid domain-containing protein	100814972	K(1)DDTAAVLK					_x000D_
gmx00230 Purine metabolism - Glycine max (soybean)	0.134718	23	1.28	I1MUN0	107	K	ADK_lid domain-containing protein	100814972	TYHTK(1)FAPPK					_x000D_
gmx00230 Purine metabolism - Glycine max (soybean)	0.134718	23	1.28	I1LBE7	157	K	ATP-grasp domain-containing protein	GLYMA_10G156900	YDIPTAK(1)YK					_x000D_
gmx00230 Purine metabolism - Glycine max (soybean)	0.134718	23	1.28	I1K081	112	K	Nucleoside diphosphate kinase	100500478	LTGLK(1)LFQCSK					_x000D_
gmx00230 Purine metabolism - Glycine max (soybean)	0.134718	23	1.28	I1K081	200	K	Nucleoside diphosphate kinase	100500478	NVVHGSDSPENGK(1)R					_x000D_
gmx00230 Purine metabolism - Glycine max (soybean)	0.134718	23	1.28	I1K081	131	K	Nucleoside diphosphate kinase	100500478	QK(1)SFFPK					_x000D_
gmx00230 Purine metabolism - Glycine max (soybean)	0.134718	23	1.28	I1K081	162	K	Nucleoside diphosphate kinase	100500478	K(1)LIGATDPLQAEPGTIR					_x000D_
gmx00230 Purine metabolism - Glycine max (soybean)	0.134718	23	1.28	I1K081	118	K	Nucleoside diphosphate kinase	100500478	LFQCSK(1)ELAEEHYK					_x000D_
gmx00230 Purine metabolism - Glycine max (soybean)	0.134718	23	1.28	I1K081	126	K	Nucleoside diphosphate kinase	100500478	ELAEEHYK(1)DLK					_x000D_
gmx00230 Purine metabolism - Glycine max (soybean)	0.134718	23	1.28	I1K081	107	K	Nucleoside diphosphate kinase	100500478	GFK(1)LTGLK					_x000D_
gmx00230 Purine metabolism - Glycine max (soybean)	0.134718	23	1.28	K7LCU0	269	K	DUF1995 domain-containing protein	100796331	IDGSQSK(1)EAVFK					_x000D_
gmx00230 Purine metabolism - Glycine max (soybean)	0.134718	23	1.28	K7LCU0	125	K	DUF1995 domain-containing protein	100796331	AEVGAGTEIGNK(1)AK					_x000D_
gmx00230 Purine metabolism - Glycine max (soybean)	0.134718	23	1.28	K7LCU0	389	K	DUF1995 domain-containing protein	100796331	TLALSFADDGK(1)R					_x000D_
gmx00230 Purine metabolism - Glycine max (soybean)	0.134718	23	1.28	I1LZ92	274	K	PfkB domain-containing protein	GLYMA_13G144800	ITVITQGADPVCVAEDGK(1)VK					_x000D_
gmx00230 Purine metabolism - Glycine max (soybean)	0.134718	23	1.28	I1LZ92	276	K	PfkB domain-containing protein	GLYMA_13G144800	VK(1)IYPVIPLPK					_x000D_
gmx00230 Purine metabolism - Glycine max (soybean)	0.134718	23	1.28	I1LZ92	310	K	PfkB domain-containing protein	GLYMA_13G144800	HK(1)PIEECIR					_x000D_
gmx00230 Purine metabolism - Glycine max (soybean)	0.134718	23	1.28	I1LZ92	97	K	PfkB domain-containing protein	GLYMA_13G144800	DKFGEEMK(1)K					_x000D_
gmx00230 Purine metabolism - Glycine max (soybean)	0.134718	23	1.28	I1LZ92	91	K	PfkB domain-containing protein	GLYMA_13G144800	DK(1)FGEEMK					_x000D_
gmx00230 Purine metabolism - Glycine max (soybean)	0.134718	23	1.28	I1LZ92	249	K	PfkB domain-containing protein	GLYMA_13G144800	ISQLPK(1)ASETHK					_x000D_
gmx00230 Purine metabolism - Glycine max (soybean)	0.134718	23	1.28	I1LZ92	285	K	PfkB domain-containing protein	GLYMA_13G144800	IYPVIPLPK(1)EK					_x000D_
gmx00230 Purine metabolism - Glycine max (soybean)	0.134718	23	1.28	I1LWX5	255	K	ATP sulfurylase 2 OS=Glycine soja OX=3848 GN=D0Y65_035770 PE=4 SV=1	100805275	LSPK(1)QLR					_x000D_
gmx00230 Purine metabolism - Glycine max (soybean)	0.134718	23	1.28	I1LWX5	422	K	ATP sulfurylase 2 OS=Glycine soja OX=3848 GN=D0Y65_035770 PE=4 SV=1	100805275	VAAYDTK(1)VNK					_x000D_
gmx00230 Purine metabolism - Glycine max (soybean)	0.134718	23	1.28	C6THI7	112	K	"Adenylate kinase 2, chloroplastic isoform A OS=Glycine soja OX=3848 GN=D0Y65_025055 PE=3 SV=1"	100784319	AEIATGSDNGK(1)R					_x000D_
gmx00230 Purine metabolism - Glycine max (soybean)	0.134718	23	1.28	C6THI7	225	K	"Adenylate kinase 2, chloroplastic isoform A OS=Glycine soja OX=3848 GN=D0Y65_025055 PE=3 SV=1"	100784319	FDDTEEK(1)VK					_x000D_
gmx00230 Purine metabolism - Glycine max (soybean)	0.134718	23	1.28	A0A0R0J309	277	K	Pribosyltran_N domain-containing protein	100789585	LSDAPLAIVDK(1)R					_x000D_
gmx00230 Purine metabolism - Glycine max (soybean)	0.134718	23	1.28	A0A0R4J391	189	K	ADK_lid domain-containing protein	100790268	LEAFHK(1)QTEPVIDYYSK					_x000D_
gmx00230 Purine metabolism - Glycine max (soybean)	0.134718	23	1.28	A0A0R4J391	200	K	ADK_lid domain-containing protein	100790268	QTEPVIDYYSK(1)K					_x000D_
gmx00230 Purine metabolism - Glycine max (soybean)	0.134718	23	1.28	A0A0R4J391	173	K	ADK_lid domain-containing protein	100790268	K(1)DDTAAVLK					_x000D_
gmx00230 Purine metabolism - Glycine max (soybean)	0.134718	23	1.28	A0A0R4J391	181	K	ADK_lid domain-containing protein	100790268	KDDTAAVLK(1)SR					_x000D_
gmx00230 Purine metabolism - Glycine max (soybean)	0.134718	23	1.28	A0A0R4J391	114	K	ADK_lid domain-containing protein	100790268	LDEMLQK(1)QGVK					_x000D_
gmx00230 Purine metabolism - Glycine max (soybean)	0.134718	23	1.28	A0A0R4J391	54	K	ADK_lid domain-containing protein	100790268	AAVAAK(1)TPLGVK					_x000D_
gmx00230 Purine metabolism - Glycine max (soybean)	0.134718	23	1.28	A0A368UIA0	245	K	MGS domain-containing protein	GLYMA_04G133100	NQDDQK(1)FR					_x000D_
gmx00230 Purine metabolism - Glycine max (soybean)	0.134718	23	1.28	A0A368UIA0	91	K	MGS domain-containing protein	GLYMA_04G133100	QALISLSDK(1)K					_x000D_
gmx00230 Purine metabolism - Glycine max (soybean)	0.134718	23	1.28	A0A368UIA0	505	K	MGS domain-containing protein	GLYMA_04G133100	HVK(1)SNAIVIAK					_x000D_
gmx00230 Purine metabolism - Glycine max (soybean)	0.134718	23	1.28	C6T4F9	170	K	Nucleoside diphosphate kinase	100527475	K(1)LIGATDPQK					_x000D_
gmx00230 Purine metabolism - Glycine max (soybean)	0.134718	23	1.28	C6T4F9	131	K	Nucleoside diphosphate kinase	100527475	EFAQK(1)HYHDLK					_x000D_
gmx00230 Purine metabolism - Glycine max (soybean)	0.134718	23	1.28	C6T4F9	93	K	Nucleoside diphosphate kinase	100527475	TFIAIK(1)PDGVQR					_x000D_
gmx00230 Purine metabolism - Glycine max (soybean)	0.134718	23	1.28	C6T4F9	120	K	Nucleoside diphosphate kinase	100527475	LVGIK(1)VVIPSK					_x000D_
gmx00230 Purine metabolism - Glycine max (soybean)	0.134718	23	1.28	C6T4F9	208	K	Nucleoside diphosphate kinase	100527475	NIIHGSDGPETAK(1)DEIK					_x000D_
gmx00230 Purine metabolism - Glycine max (soybean)	0.134718	23	1.28	C6T4F9	115	K	Nucleoside diphosphate kinase	100527475	GYK(1)LVGIK					_x000D_
gmx00230 Purine metabolism - Glycine max (soybean)	0.134718	23	1.28	C6T4F9	126	K	Nucleoside diphosphate kinase	100527475	VVIPSK(1)EFAQK					_x000D_
gmx00230 Purine metabolism - Glycine max (soybean)	0.134718	23	1.28	I1MV80	286	K	Cupin_2 domain-containing protein	100781644	YLIYK(1)DANR					_x000D_
gmx00230 Purine metabolism - Glycine max (soybean)	0.134718	23	1.28	I1KQ93	69	K	"Phosphoglucomutase, cytoplasmic OS=Glycine soja OX=3848 GN=D0Y65_019596 PE=3 SV=1"	100780166	YFSK(1)EAIQIITK					_x000D_
gmx00230 Purine metabolism - Glycine max (soybean)	0.134718	23	1.28	I1KQ93	18	K	"Phosphoglucomutase, cytoplasmic OS=Glycine soja OX=3848 GN=D0Y65_019596 PE=3 SV=1"	100780166	VETTPFDGQK(1)PGTSGLR					_x000D_
gmx00230 Purine metabolism - Glycine max (soybean)	0.134718	23	1.28	I1KQ93	357	K	"Phosphoglucomutase, cytoplasmic OS=Glycine soja OX=3848 GN=D0Y65_019596 PE=3 SV=1"	100780166	SMPTSAALDVVAK(1)HLNLK					_x000D_
gmx00230 Purine metabolism - Glycine max (soybean)	0.134718	23	1.28	I1KQ93	275	K	"Phosphoglucomutase, cytoplasmic OS=Glycine soja OX=3848 GN=D0Y65_019596 PE=3 SV=1"	100780166	EDFGGGHPDPNLTYAK(1)ELVAR					_x000D_
gmx00230 Purine metabolism - Glycine max (soybean)	0.134718	23	1.28	I1KQ93	543	K	"Phosphoglucomutase, cytoplasmic OS=Glycine soja OX=3848 GN=D0Y65_019596 PE=3 SV=1"	100780166	LYIEQYEK(1)DPSK					_x000D_
gmx00230 Purine metabolism - Glycine max (soybean)	0.134718	23	1.28	I1KQ93	311	K	"Phosphoglucomutase, cytoplasmic OS=Glycine soja OX=3848 GN=D0Y65_019596 PE=3 SV=1"	100780166	NMVLGK(1)R					_x000D_
gmx00230 Purine metabolism - Glycine max (soybean)	0.134718	23	1.28	I1KQ93	107	K	"Phosphoglucomutase, cytoplasmic OS=Glycine soja OX=3848 GN=D0Y65_019596 PE=3 SV=1"	100780166	EK(1)LGADGSR					_x000D_
gmx00230 Purine metabolism - Glycine max (soybean)	0.134718	23	1.28	A0A0R4J669	296	K	Pyruvate kinase	100799747	VFLFQK(1)AAIYK					_x000D_
gmx00230 Purine metabolism - Glycine max (soybean)	0.134718	23	1.28	I1L964	497	K	Pyruvate kinase	100801466	VALDHGK(1)SLGVIK					_x000D_
gmx00230 Purine metabolism - Glycine max (soybean)	0.134718	23	1.28	I1K506	169	K	"Phosphoribosylformylglycinamidine cyclo-ligase, chloroplastic/mitochondrial OS=Glycine soja OX=3848 GN=D0Y65_012765 PE=3 SV=1"	100790263	VIK(1)GIVDGCK					_x000D_
gmx00230 Purine metabolism - Glycine max (soybean)	0.134718	23	1.28	K7K8T8	169	K	Pyruvate kinase (Fragment) OS=Mucuna pruriens OX=157652 GN=CR513_31880 PE=3 SV=1	GLYMA_02G165000	AFGIIK(1)AHDR					_x000D_
gmx00230 Purine metabolism - Glycine max (soybean)	0.134718	23	1.28	I1LDX0	387	K	"Phosphoglucomutase, chloroplastic isoform A OS=Glycine soja OX=3848 GN=D0Y65_027982 PE=4 SV=1"	100802730	EAIPYFK(1)NGVK					_x000D_
gmx00230 Purine metabolism - Glycine max (soybean)	0.134718	23	1.28	I1LDX0	154	K	"Phosphoglucomutase, chloroplastic isoform A OS=Glycine soja OX=3848 GN=D0Y65_027982 PE=4 SV=1"	100802730	IAAGNGVGK(1)ILVGK					_x000D_
gmx00230 Purine metabolism - Glycine max (soybean)	0.134718	23	1.28	I1LDX0	75	K	"Phosphoglucomutase, chloroplastic isoform A OS=Glycine soja OX=3848 GN=D0Y65_027982 PE=4 SV=1"	100802730	IK(1)SIPTKPIDGQK					_x000D_
gmx00230 Purine metabolism - Glycine max (soybean)	0.134718	23	1.28	I1LDX0	86	K	"Phosphoglucomutase, chloroplastic isoform A OS=Glycine soja OX=3848 GN=D0Y65_027982 PE=4 SV=1"	100802730	SIPTKPIDGQK(1)TGTSGLR					_x000D_
gmx00230 Purine metabolism - Glycine max (soybean)	0.134718	23	1.28	I1LZE1	39	K	Pyruvate kinase	100802271	IVGTLGPK(1)SR					_x000D_
gmx00230 Purine metabolism - Glycine max (soybean)	0.134718	23	1.28	I1LZE1	503	K	Pyruvate kinase	100802271	ALGVIK(1)SHDR					_x000D_
gmx00230 Purine metabolism - Glycine max (soybean)	0.134718	23	1.28	I1LZE1	497	K	Pyruvate kinase	100802271	VALDHGK(1)ALGVIK					_x000D_
gmx00230 Purine metabolism - Glycine max (soybean)	0.134718	23	1.28	I1LZE1	297	K	Pyruvate kinase	100802271	VFLFQK(1)SALYK					_x000D_
gmx00230 Purine metabolism - Glycine max (soybean)	0.134718	23	1.28	I1MZA8	580	K	Glutamine amidotransferase type-1 domain-containing protein	GLYMA_18G036300	GDAEMAQK(1)LYR					_x000D_
gmx00230 Purine metabolism - Glycine max (soybean)	0.134718	23	1.28	Q39839	87	K	Nucleoside diphosphate kinase 1	---	K(1)IIGATNPAQSEPGTIR					_x000D_
gmx00230 Purine metabolism - Glycine max (soybean)	0.134718	23	1.28	Q39839	34	K	Nucleoside diphosphate kinase 1	---	KGFYLK(1)GLK					_x000D_
gmx00230 Purine metabolism - Glycine max (soybean)	0.134718	23	1.28	Q39839	37	K	Nucleoside diphosphate kinase 1	---	GLK(1)LVTVDRPFAEK					_x000D_
gmx00230 Purine metabolism - Glycine max (soybean)	0.134718	23	1.28	Q39839	48	K	Nucleoside diphosphate kinase 1	---	LVTVDRPFAEK(1)HYADLSAK					_x000D_
gmx00100 Steroid biosynthesis - Glycine max (soybean)	0.986711	1	0.24	I1LPL0	122	K	FAD-binding PCMH-type domain-containing protein	100814521	NVLEIDK(1)ER					_x000D_
gmx00130 Ubiquinone and other terpenoid-quinone biosynthesis - Glycine max (soybean)	0.993628	3	0.34	I1L880	252	K	SAM_MPBQ_MSBQ_MT domain-containing protein	100806615	AGFK(1)DVQLK					_x000D_
gmx00130 Ubiquinone and other terpenoid-quinone biosynthesis - Glycine max (soybean)	0.993628	3	0.34	I1L880	201	K	SAM_MPBQ_MSBQ_MT domain-containing protein	100806615	GIK(1)EAYR					_x000D_
gmx00130 Ubiquinone and other terpenoid-quinone biosynthesis - Glycine max (soybean)	0.993628	3	0.34	I1L880	76	K	SAM_MPBQ_MSBQ_MT domain-containing protein	100806615	K(1)EAFWFYR					_x000D_
gmx00130 Ubiquinone and other terpenoid-quinone biosynthesis - Glycine max (soybean)	0.993628	3	0.34	I1L880	208	K	SAM_MPBQ_MSBQ_MT domain-containing protein	100806615	VLK(1)LGAK					_x000D_
gmx00130 Ubiquinone and other terpenoid-quinone biosynthesis - Glycine max (soybean)	0.993628	3	0.34	I1JB52	136	K	SAM_MPBQ_MSBQ_MT domain-containing protein	100788766	VVDVGGGTGFTTLGIVK(1)HVDAK					_x000D_
gmx00130 Ubiquinone and other terpenoid-quinone biosynthesis - Glycine max (soybean)	0.993628	3	0.34	A0A0R0IHS1	146	K	Flavodoxin-like domain-containing protein	GLYMA_08G061200	YFAGIAK(1)K					_x000D_
gmx03410 Base excision repair - Glycine max (soybean)	0.999501	1	0.14	A0A0R0KFD0	14	K	HMG box domain-containing protein	GLYMA_03G060200	ASK(0.998)ESLK(0.002)PVDDR					_x000D_
gmx00051 Fructose and mannose metabolism - Glycine max (soybean)	0.00309429	21	1.93	C6T7V6	165	K	"Triosephosphate isomerase, chloroplastic isoform A OS=Glycine soja OX=3848 GN=D0Y65_007561 PE=3 SV=1"	100799358	HVIGENDEFIGK(1)K					_x000D_
gmx00051 Fructose and mannose metabolism - Glycine max (soybean)	0.00309429	21	1.93	C6T7V6	248	K	"Triosephosphate isomerase, chloroplastic isoform A OS=Glycine soja OX=3848 GN=D0Y65_007561 PE=3 SV=1"	100799358	K(1)NVSDEVASK					_x000D_
gmx00051 Fructose and mannose metabolism - Glycine max (soybean)	0.00309429	21	1.93	C6T7V6	257	K	"Triosephosphate isomerase, chloroplastic isoform A OS=Glycine soja OX=3848 GN=D0Y65_007561 PE=3 SV=1"	100799358	NVSDEVASK(1)TR					_x000D_
gmx00051 Fructose and mannose metabolism - Glycine max (soybean)	0.00309429	21	1.93	A0A0R0G6T3	149	K	"Triosephosphate isomerase, cytosolic OS=Glycine soja OX=3848 GN=D0Y65_039891 PE=3 SV=1"	GLYMA_15G038100	EAGTTTAVVSEQTK(1)AIAAK					_x000D_
gmx00051 Fructose and mannose metabolism - Glycine max (soybean)	0.00309429	21	1.93	C6TGN8	277	K	PfkB domain-containing protein	100797023	GENPYDDAVVHK(1)LFHPSLK					_x000D_
gmx00051 Fructose and mannose metabolism - Glycine max (soybean)	0.00309429	21	1.93	Q1W376	212	K	Phosphomannomutase	---	TYK(1)GGNDHEIYESER					_x000D_
gmx00051 Fructose and mannose metabolism - Glycine max (soybean)	0.00309429	21	1.93	A0A0R0EPH6	248	K	"Triosephosphate isomerase, chloroplastic isoform A OS=Glycine soja OX=3848 GN=D0Y65_051888 PE=3 SV=1"	100819824	K(1)NVPDEVASK					_x000D_
gmx00051 Fructose and mannose metabolism - Glycine max (soybean)	0.00309429	21	1.93	A0A0R0EPH6	257	K	"Triosephosphate isomerase, chloroplastic isoform A OS=Glycine soja OX=3848 GN=D0Y65_051888 PE=3 SV=1"	100819824	NVPDEVASK(1)TR					_x000D_
gmx00051 Fructose and mannose metabolism - Glycine max (soybean)	0.00309429	21	1.93	A0A0R4J3Q0	402	K	FBPase domain-containing protein	547809	VPLYIGSVEEVEK(1)VEK					_x000D_
gmx00051 Fructose and mannose metabolism - Glycine max (soybean)	0.00309429	21	1.93	A0A0R4J3Q0	134	K	FBPase domain-containing protein	547809	K(1)LDVVSNEVFSNCLR					_x000D_
gmx00051 Fructose and mannose metabolism - Glycine max (soybean)	0.00309429	21	1.93	A0A0R4J3Q0	307	K	FBPase domain-containing protein	547809	YIDDLK(1)DPGPSGK					_x000D_
gmx00051 Fructose and mannose metabolism - Glycine max (soybean)	0.00309429	21	1.93	A0A0R4J3Q0	314	K	FBPase domain-containing protein	547809	YIDDLKDPGPSGK(1)PYSAR					_x000D_
gmx00051 Fructose and mannose metabolism - Glycine max (soybean)	0.00309429	21	1.93	A0A0R4J3Q0	133	K	FBPase domain-containing protein	547809	ANISNLTGVQGAVNVQGEDQK(1)K					_x000D_
gmx00051 Fructose and mannose metabolism - Glycine max (soybean)	0.00309429	21	1.93	C6TKQ3	67	K	Aldo_ket_red domain-containing protein	100806500	EAFDSGLVK(1)R					_x000D_
gmx00051 Fructose and mannose metabolism - Glycine max (soybean)	0.00309429	21	1.93	C6TKQ3	241	K	Aldo_ket_red domain-containing protein	100806500	K(1)TAAQISLR					_x000D_
gmx00051 Fructose and mannose metabolism - Glycine max (soybean)	0.00309429	21	1.93	C6TKQ3	177	K	Aldo_ket_red domain-containing protein	100806500	IK(1)PAVNQIETHPYFQR					_x000D_
gmx00051 Fructose and mannose metabolism - Glycine max (soybean)	0.00309429	21	1.93	C6TKQ3	48	K	Aldo_ket_red domain-containing protein	100806500	HFDCAADYK(1)NEAEVGDALK					_x000D_
gmx00051 Fructose and mannose metabolism - Glycine max (soybean)	0.00309429	21	1.93	I1N344	209	K	Epimerase domain-containing protein	100793356	FHEAK(1)VNGAK					_x000D_
gmx00051 Fructose and mannose metabolism - Glycine max (soybean)	0.00309429	21	1.93	I1N344	306	K	Epimerase domain-containing protein	100793356	LASLGWTPK(1)VSLK					_x000D_
gmx00051 Fructose and mannose metabolism - Glycine max (soybean)	0.00309429	21	1.93	I1N344	310	K	Epimerase domain-containing protein	100793356	VSLK(1)DGLADTYK					_x000D_
gmx00051 Fructose and mannose metabolism - Glycine max (soybean)	0.00309429	21	1.93	I1N344	257	K	Epimerase domain-containing protein	100793356	YSGLEHLNVGSGK(1)EVTIK					_x000D_
gmx00051 Fructose and mannose metabolism - Glycine max (soybean)	0.00309429	21	1.93	I1MB71	306	K	Fructose-bisphosphate aldolase	GLYMA_14G189400	ALQQSTLK(1)AWSGK					_x000D_
gmx00051 Fructose and mannose metabolism - Glycine max (soybean)	0.00309429	21	1.93	I1MB71	311	K	Fructose-bisphosphate aldolase	GLYMA_14G189400	AWSGK(1)EENVK					_x000D_
gmx00051 Fructose and mannose metabolism - Glycine max (soybean)	0.00309429	21	1.93	I1JH86	306	K	Fructose-bisphosphate aldolase	GLYMA_02G222400	ALQQSTLK(1)AWGGK					_x000D_
gmx00051 Fructose and mannose metabolism - Glycine max (soybean)	0.00309429	21	1.93	I1JH86	7	K	Fructose-bisphosphate aldolase	GLYMA_02G222400	GK(1)YHDELIANAAYIGTPGK					_x000D_
gmx00051 Fructose and mannose metabolism - Glycine max (soybean)	0.00309429	21	1.93	A0A0R0F8Z5	454	K	Xylose isomerase	100804624	ADFELLEK(1)K					_x000D_
gmx00051 Fructose and mannose metabolism - Glycine max (soybean)	0.00309429	21	1.93	A0A0R4J5J8	210	K	FBPase domain-containing protein	100807451	GK(1)IYSVNEGNAK					_x000D_
gmx00051 Fructose and mannose metabolism - Glycine max (soybean)	0.00309429	21	1.93	A0A0R4J5J8	232	K	FBPase domain-containing protein	100807451	NWDRPTATYVEK(1)CK					_x000D_
gmx00051 Fructose and mannose metabolism - Glycine max (soybean)	0.00309429	21	1.93	A0A0R4J5J8	220	K	FBPase domain-containing protein	100807451	IYSVNEGNAK(1)NWDRPTATYVEK					_x000D_
gmx00051 Fructose and mannose metabolism - Glycine max (soybean)	0.00309429	21	1.93	A0A0R4J5J8	277	K	FBPase domain-containing protein	100807451	SPNGK(1)LR					_x000D_
gmx00051 Fructose and mannose metabolism - Glycine max (soybean)	0.00309429	21	1.93	A0A0R0EJ71	245	K	NTP_transferase domain-containing protein	100782402	LDQDILSPLAGK(1)K					_x000D_
gmx00051 Fructose and mannose metabolism - Glycine max (soybean)	0.00309429	21	1.93	A0A368UHG1	149	K	Triosephosphate isomerase OS=Glycine max OX=3847 PE=2 SV=1	GLYMA_13G336200	EAGTTTAVVAEQTK(1)AIAAK					_x000D_
gmx00051 Fructose and mannose metabolism - Glycine max (soybean)	0.00309429	21	1.93	I1M561	249	K	PfkB domain-containing protein	100814192	YYTK(1)SFK					_x000D_
gmx00051 Fructose and mannose metabolism - Glycine max (soybean)	0.00309429	21	1.93	C6TK33	243	K	"Triosephosphate isomerase, chloroplastic OS=Glycine soja OX=3848 GN=D0Y65_026138 PE=3 SV=1"	100798459	K(1)NVSAEVSSK					_x000D_
gmx00051 Fructose and mannose metabolism - Glycine max (soybean)	0.00309429	21	1.93	C6TK33	252	K	"Triosephosphate isomerase, chloroplastic OS=Glycine soja OX=3848 GN=D0Y65_026138 PE=3 SV=1"	100798459	NVSAEVSSK(1)TR					_x000D_
gmx00051 Fructose and mannose metabolism - Glycine max (soybean)	0.00309429	21	1.93	C6TK33	138	K	"Triosephosphate isomerase, chloroplastic OS=Glycine soja OX=3848 GN=D0Y65_026138 PE=3 SV=1"	100798459	DLGCK(1)WVILGHSER					_x000D_
gmx00051 Fructose and mannose metabolism - Glycine max (soybean)	0.00309429	21	1.93	C6TK33	300	K	"Triosephosphate isomerase, chloroplastic OS=Glycine soja OX=3848 GN=D0Y65_026138 PE=3 SV=1"	100798459	GPEFATIINSVTSK(1)K					_x000D_
gmx00051 Fructose and mannose metabolism - Glycine max (soybean)	0.00309429	21	1.93	I1LJ68	245	K	Fructose-bisphosphate aldolase	100818915	TFEVAK(1)K					_x000D_
gmx00051 Fructose and mannose metabolism - Glycine max (soybean)	0.00309429	21	1.93	I1LJ68	358	K	Fructose-bisphosphate aldolase	100818915	TWGGRPENVK(1)AAQDALLFR					_x000D_
gmx00051 Fructose and mannose metabolism - Glycine max (soybean)	0.00309429	21	1.93	I1KQY1	366	K	FBPase domain-containing protein	100787135	ILSLQPVK(1)LHQR					_x000D_
gmx00051 Fructose and mannose metabolism - Glycine max (soybean)	0.00309429	21	1.93	I1M6D5	306	K	Fructose-bisphosphate aldolase	100792394	ALQQSTLK(1)TWGGK					_x000D_
gmx00051 Fructose and mannose metabolism - Glycine max (soybean)	0.00309429	21	1.93	I1M6D5	225	K	Fructose-bisphosphate aldolase	100792394	ALNEQHVLLEGTLLK(1)PNMVTPGSDSPK					_x000D_
gmx00051 Fructose and mannose metabolism - Glycine max (soybean)	0.00309429	21	1.93	I1M6D5	17	K	Fructose-bisphosphate aldolase	100792394	NAK(1)YIATPGK					_x000D_
gmx00051 Fructose and mannose metabolism - Glycine max (soybean)	0.00309429	21	1.93	I1M6D5	135	K	Fructose-bisphosphate aldolase	100792394	CQQYYK(1)AGAR					_x000D_
gmx00051 Fructose and mannose metabolism - Glycine max (soybean)	0.00309429	21	1.93	I1M6D5	14	K	Fructose-bisphosphate aldolase	100792394	YADELIK(1)NAK					_x000D_
gmx00051 Fructose and mannose metabolism - Glycine max (soybean)	0.00309429	21	1.93	I1M6D5	327	K	Fructose-bisphosphate aldolase	100792394	CK(1)ANSDATLGK					_x000D_
gmx00051 Fructose and mannose metabolism - Glycine max (soybean)	0.00309429	21	1.93	I1M6D5	353	K	Fructose-bisphosphate aldolase	100792394	YVGGSGSGLTSESLYVK(1)NYK					_x000D_
gmx00051 Fructose and mannose metabolism - Glycine max (soybean)	0.00309429	21	1.93	I1M6D5	103	K	Fructose-bisphosphate aldolase	100792394	TSDGKPFVEVLQENNVIPGIK(1)VDK					_x000D_
gmx00051 Fructose and mannose metabolism - Glycine max (soybean)	0.00309429	21	1.93	I1M6D5	317	K	Fructose-bisphosphate aldolase	100792394	ENVAK(1)AQEAFLAR					_x000D_
gmx00051 Fructose and mannose metabolism - Glycine max (soybean)	0.00309429	21	1.93	I1M6D5	106	K	Fructose-bisphosphate aldolase	100792394	VDK(1)GVVELAGTNGETTTQGFDSLGAR					_x000D_
gmx00051 Fructose and mannose metabolism - Glycine max (soybean)	0.00309429	21	1.93	I1M6D5	24	K	Fructose-bisphosphate aldolase	100792394	YIATPGK(1)GILAADESTGTIGK					_x000D_
gmx00051 Fructose and mannose metabolism - Glycine max (soybean)	0.00309429	21	1.93	I1LPX6	357	K	Fructose-bisphosphate aldolase	GLYMA_12G037400	TWGGRPENVK(1)AAQDALAFR					_x000D_
gmx00051 Fructose and mannose metabolism - Glycine max (soybean)	0.00309429	21	1.93	I1LPX6	394	K	Fructose-bisphosphate aldolase	GLYMA_12G037400	ELFVK(1)SYSY					_x000D_
gmx00051 Fructose and mannose metabolism - Glycine max (soybean)	0.00309429	21	1.93	I1JSJ3	289	K	Fructose-bisphosphate aldolase	100798677	ATPLQVADYTLK(1)LLHR					_x000D_
gmx00051 Fructose and mannose metabolism - Glycine max (soybean)	0.00309429	21	1.93	I1JSJ3	374	K	Fructose-bisphosphate aldolase	100798677	SNSLAQLGK(1)YTAEGESEEATR					_x000D_
gmx00051 Fructose and mannose metabolism - Glycine max (soybean)	0.00309429	21	1.93	I1JSJ3	277	K	Fructose-bisphosphate aldolase	100798677	DK(1)ATPLQVADYTLK					_x000D_
gmx00290 Valine, leucine and isoleucine biosynthesis - Glycine max (soybean)	0.663777	3	0.89	I1KVC1	238	K	Aconitase_C domain-containing protein	100782688	K(1)TGMIPSR					_x000D_
gmx00290 Valine, leucine and isoleucine biosynthesis - Glycine max (soybean)	0.663777	3	0.89	I1KVC1	213	K	Aconitase_C domain-containing protein	100782688	LINHTTGK(1)EYR					_x000D_
gmx00290 Valine, leucine and isoleucine biosynthesis - Glycine max (soybean)	0.663777	3	0.89	I1M137	363	K	"Dihydroxy-acid dehydratase, chloroplastic OS=Glycine soja OX=3848 GN=D0Y65_031316 PE=3 SV=1"	GLYMA_13G207900	YVMEDVHK(1)IGGTPAVIR					_x000D_
gmx00290 Valine, leucine and isoleucine biosynthesis - Glycine max (soybean)	0.663777	3	0.89	I1M137	48	K	"Dihydroxy-acid dehydratase, chloroplastic OS=Glycine soja OX=3848 GN=D0Y65_031316 PE=3 SV=1"	GLYMA_13G207900	LNK(1)YSSR					_x000D_
gmx00290 Valine, leucine and isoleucine biosynthesis - Glycine max (soybean)	0.663777	3	0.89	A0A0R0H535	137	K	"Ketol-acid reductoisomerase, chloroplastic isoform C OS=Glycine soja OX=3848 GN=D0Y65_034119 PE=3 SV=1"	100789879	SDIVVK(1)VGLR					_x000D_
gmx00290 Valine, leucine and isoleucine biosynthesis - Glycine max (soybean)	0.663777	3	0.89	A0A0R0H535	131	K	"Ketol-acid reductoisomerase, chloroplastic isoform C OS=Glycine soja OX=3848 GN=D0Y65_034119 PE=3 SV=1"	100789879	DSLADAK(1)SDIVVK					_x000D_
gmx00290 Valine, leucine and isoleucine biosynthesis - Glycine max (soybean)	0.663777	3	0.89	A0A0R0H535	88	K	"Ketol-acid reductoisomerase, chloroplastic isoform C OS=Glycine soja OX=3848 GN=D0Y65_034119 PE=3 SV=1"	100789879	INLAGHDEYIVK(1)GGR					_x000D_
gmx00290 Valine, leucine and isoleucine biosynthesis - Glycine max (soybean)	0.663777	3	0.89	A0A0R0H535	245	K	"Ketol-acid reductoisomerase, chloroplastic isoform C OS=Glycine soja OX=3848 GN=D0Y65_034119 PE=3 SV=1"	100789879	LYVQGK(1)EINGAGINSSFAVHQDVDGR					_x000D_
gmx00290 Valine, leucine and isoleucine biosynthesis - Glycine max (soybean)	0.663777	3	0.89	A0A0R0H535	346	K	"Ketol-acid reductoisomerase, chloroplastic isoform C OS=Glycine soja OX=3848 GN=D0Y65_034119 PE=3 SV=1"	100789879	IISTK(1)GMLAVYNALSEDEKR					_x000D_
gmx00290 Valine, leucine and isoleucine biosynthesis - Glycine max (soybean)	0.663777	3	0.89	A0A0R0H535	422	K	"Ketol-acid reductoisomerase, chloroplastic isoform C OS=Glycine soja OX=3848 GN=D0Y65_034119 PE=3 SV=1"	100789879	MWK(1)VGER					_x000D_
gmx01040 Biosynthesis of unsaturated fatty acids - Glycine max (soybean)	0.711493	3	0.83	A0A0R0GCX0	28	K	Acyl-coenzyme A oxidase OS=Glycine max OX=3847 GN=GLYMA_11G035200 PE=3 SV=1	GLYMA_14G125300	AAYAWK(1)R					_x000D_
gmx01040 Biosynthesis of unsaturated fatty acids - Glycine max (soybean)	0.711493	3	0.83	B8XJY3	191	K	Acyl-[acyl-carrier-protein] desaturase	SAD1	VDMK(1)QIEK					_x000D_
gmx01040 Biosynthesis of unsaturated fatty acids - Glycine max (soybean)	0.711493	3	0.83	I1M7C1	64	K	S5A_REDUCTASE domain-containing protein	100780327	ERPVVLNYK(1)K					_x000D_
gmx00220 Arginine biosynthesis - Glycine max (soybean)	0.00592665	13	2.21	Q5F2M9	303	K	Glutamate dehydrogenase	gdh1	ENANEIK(1)AK					_x000D_
gmx00220 Arginine biosynthesis - Glycine max (soybean)	0.00592665	13	2.21	Q5F2M9	66	K	Glutamate dehydrogenase	gdh1	GPMK(1)GGIR					_x000D_
gmx00220 Arginine biosynthesis - Glycine max (soybean)	0.00592665	13	2.21	Q5F2M9	26	K	Glutamate dehydrogenase	gdh1	LEK(1)SLLIPFR					_x000D_
gmx00220 Arginine biosynthesis - Glycine max (soybean)	0.00592665	13	2.21	Q5F2M9	171	K	Glutamate dehydrogenase	gdh1	FHGYSPAVVTGK(1)PIDLGGSLGR					_x000D_
gmx00220 Arginine biosynthesis - Glycine max (soybean)	0.00592665	13	2.21	I1JUK7	159	K	AA_kinase domain-containing protein	100780093	VNK(1)TLVSLINK					_x000D_
gmx00220 Arginine biosynthesis - Glycine max (soybean)	0.00592665	13	2.21	K7N0I2	149	K	M20_dimer domain-containing protein	100783172	LLK(1)SHNFRPLR					_x000D_
gmx00220 Arginine biosynthesis - Glycine max (soybean)	0.00592665	13	2.21	I1KHJ4	178	K	Aminotran_1_2 domain-containing protein	100776235	ATGAYSHSQGVK(1)GLR					_x000D_
gmx00220 Arginine biosynthesis - Glycine max (soybean)	0.00592665	13	2.21	I1KHJ4	534	K	Aminotran_1_2 domain-containing protein	100776235	LTEFHEK(1)FMDEFRD					_x000D_
gmx00220 Arginine biosynthesis - Glycine max (soybean)	0.00592665	13	2.21	I1KHJ4	485	K	Aminotran_1_2 domain-containing protein	100776235	AAEAANATPDNFYCK(1)R					_x000D_
gmx00220 Arginine biosynthesis - Glycine max (soybean)	0.00592665	13	2.21	I1JC65	437	K	Aminotran_1_2 domain-containing protein	100787173	LLEATGISTVPGSGFGQK(1)EGVFHLR					_x000D_
gmx00220 Arginine biosynthesis - Glycine max (soybean)	0.00592665	13	2.21	I1JC65	406	K	Aminotran_1_2 domain-containing protein	100787173	ALEAAK(1)QAGK					_x000D_
gmx00220 Arginine biosynthesis - Glycine max (soybean)	0.00592665	13	2.21	I1JC65	268	K	Aminotran_1_2 domain-containing protein	100787173	K(1)VLMELGPPISK					_x000D_
gmx00220 Arginine biosynthesis - Glycine max (soybean)	0.00592665	13	2.21	I1JC65	410	K	Aminotran_1_2 domain-containing protein	100787173	QAGK(1)VPDVYYCLK					_x000D_
gmx00220 Arginine biosynthesis - Glycine max (soybean)	0.00592665	13	2.21	I1MFC4	328	K	Glutamine synthetase	100780873	K(1)AILNLSLR					_x000D_
gmx00220 Arginine biosynthesis - Glycine max (soybean)	0.00592665	13	2.21	I1MFC4	386	K	Glutamine synthetase	100780873	NGK(1)GYLEDR					_x000D_
gmx00220 Arginine biosynthesis - Glycine max (soybean)	0.00592665	13	2.21	I1MFC4	327	K	Glutamine synthetase	100780873	SMREDGGFEVIK(1)K					_x000D_
gmx00220 Arginine biosynthesis - Glycine max (soybean)	0.00592665	13	2.21	I1MFC4	315	K	Glutamine synthetase	100780873	PIEGDWNGAGCHTNYSTK(1)SMR					_x000D_
gmx00220 Arginine biosynthesis - Glycine max (soybean)	0.00592665	13	2.21	I1MFC4	112	K	Glutamine synthetase	100780873	TISK(0.005)PVEHPSELPK(0.995)WNYDGSSTGQAPGDDSEVILYPQAIFK					_x000D_
gmx00220 Arginine biosynthesis - Glycine max (soybean)	0.00592665	13	2.21	I1MFC4	166	K	Glutamine synthetase	100780873	GGNNILVICDSYTPQGEPIPTNK(1)R					_x000D_
gmx00220 Arginine biosynthesis - Glycine max (soybean)	0.00592665	13	2.21	I1MFC4	338	K	Glutamine synthetase	100780873	HK(1)DHISAYGEGNER					_x000D_
gmx00220 Arginine biosynthesis - Glycine max (soybean)	0.00592665	13	2.21	I1MFC4	297	K	Glutamine synthetase	100780873	ITEQAGVVLSLDPK(1)PIEGDWNGAGCHTNYSTK					_x000D_
gmx00220 Arginine biosynthesis - Glycine max (soybean)	0.00592665	13	2.21	I1MFC4	355	K	Glutamine synthetase	100780873	LTGK(1)HETASINTFSWGVANR					_x000D_
gmx00220 Arginine biosynthesis - Glycine max (soybean)	0.00592665	13	2.21	A0A0R0FQN0	112	K	Aspartate aminotransferase	547792	K(1)AENLMLER					_x000D_
gmx00220 Arginine biosynthesis - Glycine max (soybean)	0.00592665	13	2.21	A0A0R0FQN0	427	K	Aspartate aminotransferase	547792	NQSDNMTNK(1)WHVYMTK					_x000D_
gmx00220 Arginine biosynthesis - Glycine max (soybean)	0.00592665	13	2.21	A0A0R0FQN0	434	K	Aspartate aminotransferase	547792	WHVYMTK(1)DGR					_x000D_
gmx00220 Arginine biosynthesis - Glycine max (soybean)	0.00592665	13	2.21	A0A0R0FQN0	183	K	Aspartate aminotransferase	547792	YFPGAK(1)VLISAPTWGNHK					_x000D_
gmx00220 Arginine biosynthesis - Glycine max (soybean)	0.00592665	13	2.21	A0A0R0FQN0	394	K	Aspartate aminotransferase	547792	QQLYDSITSK(1)DK					_x000D_
gmx00220 Arginine biosynthesis - Glycine max (soybean)	0.00592665	13	2.21	I1K999	96	K	Aspartate aminotransferase	547509	TEEGK(1)PLVLNVVR					_x000D_
gmx00220 Arginine biosynthesis - Glycine max (soybean)	0.00592665	13	2.21	Q9FUK4	240	K	Glutamine synthetase	548082	PIK(1)GDWNGAGAHTNYSTK					_x000D_
gmx00220 Arginine biosynthesis - Glycine max (soybean)	0.00592665	13	2.21	Q9FUK4	106	K	Glutamine synthetase	548082	GNNILVICDAYTPAGEPIPTNK(1)R					_x000D_
gmx00220 Arginine biosynthesis - Glycine max (soybean)	0.00592665	13	2.21	Q9FUK4	326	K	Glutamine synthetase	548082	AGK(1)GYFEDR					_x000D_
gmx00220 Arginine biosynthesis - Glycine max (soybean)	0.00592665	13	2.21	Q9FUK4	267	K	Glutamine synthetase	548082	EDGGYEVIK(1)AAIDK					_x000D_
gmx00220 Arginine biosynthesis - Glycine max (soybean)	0.00592665	13	2.21	Q9FUK4	255	K	Glutamine synthetase	548082	GDWNGAGAHTNYSTK(1)SMR					_x000D_
gmx00220 Arginine biosynthesis - Glycine max (soybean)	0.00592665	13	2.21	I1LW56	266	K	M20_dimer domain-containing protein	100817383	ESQFDVVK(1)AGK					_x000D_
gmx00220 Arginine biosynthesis - Glycine max (soybean)	0.00592665	13	2.21	I1LW56	157	K	M20_dimer domain-containing protein	100817383	NLK(1)SQSFTPHR					_x000D_
gmx00220 Arginine biosynthesis - Glycine max (soybean)	0.00592665	13	2.21	I1K099	197	K	"Argininosuccinate synthase, chloroplastic OS=Glycine soja OX=3848 GN=D0Y65_045674 PE=3 SV=1"	GLYMA_05G046700	EVGADAVSHGCTGK(1)GNDQVR					_x000D_
gmx00220 Arginine biosynthesis - Glycine max (soybean)	0.00592665	13	2.21	I1K099	237	K	"Argininosuccinate synthase, chloroplastic OS=Glycine soja OX=3848 GN=D0Y65_045674 PE=3 SV=1"	GLYMA_05G046700	EDAIEYAK(1)K					_x000D_
gmx00220 Arginine biosynthesis - Glycine max (soybean)	0.00592665	13	2.21	I1K099	183	K	"Argininosuccinate synthase, chloroplastic OS=Glycine soja OX=3848 GN=D0Y65_045674 PE=3 SV=1"	GLYMA_05G046700	AMVDVAK(1)EVGADAVSHGCTGK					_x000D_
gmx00220 Arginine biosynthesis - Glycine max (soybean)	0.00592665	13	2.21	I1K099	422	K	"Argininosuccinate synthase, chloroplastic OS=Glycine soja OX=3848 GN=D0Y65_045674 PE=3 SV=1"	GLYMA_05G046700	LYK(1)GSVTVTSR					_x000D_
gmx00220 Arginine biosynthesis - Glycine max (soybean)	0.00592665	13	2.21	I1K099	247	K	"Argininosuccinate synthase, chloroplastic OS=Glycine soja OX=3848 GN=D0Y65_045674 PE=3 SV=1"	GLYMA_05G046700	HSIPVPVTK(1)K					_x000D_
gmx00220 Arginine biosynthesis - Glycine max (soybean)	0.00592665	13	2.21	I1ND31	223	K	Semialdhyde_dh domain-containing protein	100801527	NIIIDAK(1)SGVSGAGR					_x000D_
gmx00220 Arginine biosynthesis - Glycine max (soybean)	0.00592665	13	2.21	K7KHU1	244	K	"Ornithine carbamoyltransferase, chloroplastic OS=Glycine soja OX=3848 GN=D0Y65_008616 PE=3 SV=1"	100775828	GFEPDAK(1)TVEK					_x000D_
gmx00220 Arginine biosynthesis - Glycine max (soybean)	0.00592665	13	2.21	K7KHU1	162	K	"Ornithine carbamoyltransferase, chloroplastic OS=Glycine soja OX=3848 GN=D0Y65_008616 PE=3 SV=1"	100775828	VFAHK(1)DILDLAK					_x000D_
gmx00220 Arginine biosynthesis - Glycine max (soybean)	0.00592665	13	2.21	K7KHU1	80	K	"Ornithine carbamoyltransferase, chloroplastic OS=Glycine soja OX=3848 GN=D0Y65_008616 PE=3 SV=1"	100775828	ALEVK(1)ALLK					_x000D_
gmx00220 Arginine biosynthesis - Glycine max (soybean)	0.00592665	13	2.21	K7KHU1	264	K	"Ornithine carbamoyltransferase, chloroplastic OS=Glycine soja OX=3848 GN=D0Y65_008616 PE=3 SV=1"	100775828	IEITNDPK(1)EAVK					_x000D_
gmx00010 Glycolysis / Gluconeogenesis - Glycine max (soybean)	2.96815e-10	57	2.45	I1KMC2	31	K	Pyruvate kinase	100807615	SVPMIEK(1)LLR					_x000D_
gmx00010 Glycolysis / Gluconeogenesis - Glycine max (soybean)	2.96815e-10	57	2.45	I1MHH0	483	K	Aldedh domain-containing protein	100811186	EAGSDSWK(1)QYMR					_x000D_
gmx00010 Glycolysis / Gluconeogenesis - Glycine max (soybean)	2.96815e-10	57	2.45	I1MHH0	94	K	Aldedh domain-containing protein	100811186	AK(1)LDPLGR					_x000D_
gmx00010 Glycolysis / Gluconeogenesis - Glycine max (soybean)	2.96815e-10	57	2.45	I1MHH0	438	K	Aldedh domain-containing protein	100811186	PGTIFK(1)WIGPR					_x000D_
gmx00010 Glycolysis / Gluconeogenesis - Glycine max (soybean)	2.96815e-10	57	2.45	A0A0R0G6T3	149	K	"Triosephosphate isomerase, cytosolic OS=Glycine soja OX=3848 GN=D0Y65_039891 PE=3 SV=1"	GLYMA_15G038100	EAGTTTAVVSEQTK(1)AIAAK					_x000D_
gmx00010 Glycolysis / Gluconeogenesis - Glycine max (soybean)	2.96815e-10	57	2.45	I1KAJ5	284	K	Alcohol dehydrogenase 1 isoform A (Fragment) OS=Glycine soja OX=3848 GN=D0Y65_014481 PE=3 SV=1	100801918	GTFYGNYK(1)PR					_x000D_
gmx00010 Glycolysis / Gluconeogenesis - Glycine max (soybean)	2.96815e-10	57	2.45	I1KAJ5	325	K	Alcohol dehydrogenase 1 isoform A (Fragment) OS=Glycine soja OX=3848 GN=D0Y65_014481 PE=3 SV=1	100801918	AFDYMLK(1)GESIR					_x000D_
gmx00010 Glycolysis / Gluconeogenesis - Glycine max (soybean)	2.96815e-10	57	2.45	A0A0R0EDH2	358	K	Dihydrolipoamide acetyltransferase component of pyruvate dehydrogenase complex	GLYMA_20G189500	GDVLSAIK(1)SGK					_x000D_
gmx00010 Glycolysis / Gluconeogenesis - Glycine max (soybean)	2.96815e-10	57	2.45	A0A0R0KKR3	163	K	Aldo_ket_red domain-containing protein	100792657	AIGVSNFSSK(1)K					_x000D_
gmx00010 Glycolysis / Gluconeogenesis - Glycine max (soybean)	2.96815e-10	57	2.45	A0A0R0KKR3	63	K	Aldo_ket_red domain-containing protein	100792657	NQAEIGSALK(1)K					_x000D_
gmx00010 Glycolysis / Gluconeogenesis - Glycine max (soybean)	2.96815e-10	57	2.45	A0A0R0KKR3	72	K	Aldo_ket_red domain-containing protein	100792657	LFDDGVVK(1)R					_x000D_
gmx00010 Glycolysis / Gluconeogenesis - Glycine max (soybean)	2.96815e-10	57	2.45	A0A0R0KKR3	64	K	Aldo_ket_red domain-containing protein	100792657	K(1)LFDDGVVK					_x000D_
gmx00010 Glycolysis / Gluconeogenesis - Glycine max (soybean)	2.96815e-10	57	2.45	A0A0R0KKR3	234	K	Aldo_ket_red domain-containing protein	100792657	LGK(1)TPAQVALR					_x000D_
gmx00010 Glycolysis / Gluconeogenesis - Glycine max (soybean)	2.96815e-10	57	2.45	A0A0R0KKR3	151	K	Aldo_ket_red domain-containing protein	100792657	AMEALYDSDK(1)AR					_x000D_
gmx00010 Glycolysis / Gluconeogenesis - Glycine max (soybean)	2.96815e-10	57	2.45	A0A0R0KKR3	164	K	Aldo_ket_red domain-containing protein	100792657	K(1)LQDLLDIAR					_x000D_
gmx00010 Glycolysis / Gluconeogenesis - Glycine max (soybean)	2.96815e-10	57	2.45	A0A0R0KKR3	284	K	Aldo_ket_red domain-containing protein	100792657	ISEIK(1)QER					_x000D_
gmx00010 Glycolysis / Gluconeogenesis - Glycine max (soybean)	2.96815e-10	57	2.45	A0A0R4J3Q0	402	K	FBPase domain-containing protein	547809	VPLYIGSVEEVEK(1)VEK					_x000D_
gmx00010 Glycolysis / Gluconeogenesis - Glycine max (soybean)	2.96815e-10	57	2.45	A0A0R4J3Q0	134	K	FBPase domain-containing protein	547809	K(1)LDVVSNEVFSNCLR					_x000D_
gmx00010 Glycolysis / Gluconeogenesis - Glycine max (soybean)	2.96815e-10	57	2.45	A0A0R4J3Q0	307	K	FBPase domain-containing protein	547809	YIDDLK(1)DPGPSGK					_x000D_
gmx00010 Glycolysis / Gluconeogenesis - Glycine max (soybean)	2.96815e-10	57	2.45	A0A0R4J3Q0	314	K	FBPase domain-containing protein	547809	YIDDLKDPGPSGK(1)PYSAR					_x000D_
gmx00010 Glycolysis / Gluconeogenesis - Glycine max (soybean)	2.96815e-10	57	2.45	A0A0R4J3Q0	133	K	FBPase domain-containing protein	547809	ANISNLTGVQGAVNVQGEDQK(1)K					_x000D_
gmx00010 Glycolysis / Gluconeogenesis - Glycine max (soybean)	2.96815e-10	57	2.45	I1KTX8	84	K	Phosphoglycerate kinase	100795933	K(1)SVGDLSAADLK					_x000D_
gmx00010 Glycolysis / Gluconeogenesis - Glycine max (soybean)	2.96815e-10	57	2.45	I1KTX8	95	K	Phosphoglycerate kinase	100795933	SVGDLSAADLK(1)GK					_x000D_
gmx00010 Glycolysis / Gluconeogenesis - Glycine max (soybean)	2.96815e-10	57	2.45	I1KTX8	216	K	Phosphoglycerate kinase	100795933	K(1)LASLADLYVNDAFGTAHR					_x000D_
gmx00010 Glycolysis / Gluconeogenesis - Glycine max (soybean)	2.96815e-10	57	2.45	O81413	260	K	Ferric leghemoglobin reductase-2	547523	SLEK(1)QGMK					_x000D_
gmx00010 Glycolysis / Gluconeogenesis - Glycine max (soybean)	2.96815e-10	57	2.45	O81413	193	K	Ferric leghemoglobin reductase-2	547523	K(1)VVSSTGALALTEIPK					_x000D_
gmx00010 Glycolysis / Gluconeogenesis - Glycine max (soybean)	2.96815e-10	57	2.45	I1JH86	306	K	Fructose-bisphosphate aldolase	GLYMA_02G222400	ALQQSTLK(1)AWGGK					_x000D_
gmx00010 Glycolysis / Gluconeogenesis - Glycine max (soybean)	2.96815e-10	57	2.45	I1JH86	7	K	Fructose-bisphosphate aldolase	GLYMA_02G222400	GK(1)YHDELIANAAYIGTPGK					_x000D_
gmx00010 Glycolysis / Gluconeogenesis - Glycine max (soybean)	2.96815e-10	57	2.45	I1J8T9	224	K	Glucose-6-phosphate 1-epimerase	GLYMA_01G173300	NPVEGK(1)EER					_x000D_
gmx00010 Glycolysis / Gluconeogenesis - Glycine max (soybean)	2.96815e-10	57	2.45	I1J8T9	176	K	Glucose-6-phosphate 1-epimerase	GLYMA_01G173300	SLATELTVK(1)NTDNK					_x000D_
gmx00010 Glycolysis / Gluconeogenesis - Glycine max (soybean)	2.96815e-10	57	2.45	I1MRV6	67	K	Leghemoglobin reductase isoform A OS=Glycine soja OX=3848 GN=D0Y65_044799 PE=4 SV=1	100788043	TTCIEK(1)R					_x000D_
gmx00010 Glycolysis / Gluconeogenesis - Glycine max (soybean)	2.96815e-10	57	2.45	I1MRV6	130	K	Leghemoglobin reductase isoform A OS=Glycine soja OX=3848 GN=D0Y65_044799 PE=4 SV=1	100788043	AVSNLTK(1)GIEGLFK					_x000D_
gmx00010 Glycolysis / Gluconeogenesis - Glycine max (soybean)	2.96815e-10	57	2.45	I1MRV6	208	K	Leghemoglobin reductase isoform A OS=Glycine soja OX=3848 GN=D0Y65_044799 PE=4 SV=1	100788043	VVSSTGALALTEIPK(1)R					_x000D_
gmx00010 Glycolysis / Gluconeogenesis - Glycine max (soybean)	2.96815e-10	57	2.45	I1MRV6	193	K	Leghemoglobin reductase isoform A OS=Glycine soja OX=3848 GN=D0Y65_044799 PE=4 SV=1	100788043	K(1)VVSSTGALALTEIPK					_x000D_
gmx00010 Glycolysis / Gluconeogenesis - Glycine max (soybean)	2.96815e-10	57	2.45	I1MRV6	121	K	Leghemoglobin reductase isoform A OS=Glycine soja OX=3848 GN=D0Y65_044799 PE=4 SV=1	100788043	FSSVEVDLPAMMAQK(1)DK					_x000D_
gmx00010 Glycolysis / Gluconeogenesis - Glycine max (soybean)	2.96815e-10	57	2.45	I1MRV6	402	K	Leghemoglobin reductase isoform A OS=Glycine soja OX=3848 GN=D0Y65_044799 PE=4 SV=1	100788043	TEEQVK(1)ELGVEYR					_x000D_
gmx00010 Glycolysis / Gluconeogenesis - Glycine max (soybean)	2.96815e-10	57	2.45	I1MRV6	106	K	Leghemoglobin reductase isoform A OS=Glycine soja OX=3848 GN=D0Y65_044799 PE=4 SV=1	100788043	HAFANHGVK(1)FSSVEVDLPAMMAQK					_x000D_
gmx00010 Glycolysis / Gluconeogenesis - Glycine max (soybean)	2.96815e-10	57	2.45	I1MRV6	487	K	Leghemoglobin reductase isoform A OS=Glycine soja OX=3848 GN=D0Y65_044799 PE=4 SV=1	100788043	VCHAHPTMSEAVK(1)EAAMATYDKPIHI					_x000D_
gmx00010 Glycolysis / Gluconeogenesis - Glycine max (soybean)	2.96815e-10	57	2.45	I1MRV6	318	K	Leghemoglobin reductase isoform A OS=Glycine soja OX=3848 GN=D0Y65_044799 PE=4 SV=1	100788043	TPFTAGLGLDK(1)IGVETDK					_x000D_
gmx00010 Glycolysis / Gluconeogenesis - Glycine max (soybean)	2.96815e-10	57	2.45	I1MRV6	380	K	Leghemoglobin reductase isoform A OS=Glycine soja OX=3848 GN=D0Y65_044799 PE=4 SV=1	100788043	VGHVDYDK(1)VPGVVYTMPEVASVGK					_x000D_
gmx00010 Glycolysis / Gluconeogenesis - Glycine max (soybean)	2.96815e-10	57	2.45	I1MRV6	422	K	Leghemoglobin reductase isoform A OS=Glycine soja OX=3848 GN=D0Y65_044799 PE=4 SV=1	100788043	AK(1)AIDNAEGLVK					_x000D_
gmx00010 Glycolysis / Gluconeogenesis - Glycine max (soybean)	2.96815e-10	57	2.45	I1MRV6	149	K	Leghemoglobin reductase isoform A OS=Glycine soja OX=3848 GN=D0Y65_044799 PE=4 SV=1	100788043	GYGK(1)FVSPSEVSVDTTEGGNTVVK					_x000D_
gmx00010 Glycolysis / Gluconeogenesis - Glycine max (soybean)	2.96815e-10	57	2.45	I1MRV6	84	K	Leghemoglobin reductase isoform A OS=Glycine soja OX=3848 GN=D0Y65_044799 PE=4 SV=1	100788043	GTLGGTCLNVGCIPSK(1)ALLHSSHMYHEAK					_x000D_
gmx00010 Glycolysis / Gluconeogenesis - Glycine max (soybean)	2.96815e-10	57	2.45	I1MRV6	182	K	Leghemoglobin reductase isoform A OS=Glycine soja OX=3848 GN=D0Y65_044799 PE=4 SV=1	100788043	HIIIATGSDVK(1)SLPGVTIDEK					_x000D_
gmx00010 Glycolysis / Gluconeogenesis - Glycine max (soybean)	2.96815e-10	57	2.45	I1MRV6	437	K	Leghemoglobin reductase isoform A OS=Glycine soja OX=3848 GN=D0Y65_044799 PE=4 SV=1	100788043	ILAEK(1)ETDK					_x000D_
gmx00010 Glycolysis / Gluconeogenesis - Glycine max (soybean)	2.96815e-10	57	2.45	I1MRV6	97	K	Leghemoglobin reductase isoform A OS=Glycine soja OX=3848 GN=D0Y65_044799 PE=4 SV=1	100788043	ALLHSSHMYHEAK(1)HAFANHGVK					_x000D_
gmx00010 Glycolysis / Gluconeogenesis - Glycine max (soybean)	2.96815e-10	57	2.45	I1MRV6	192	K	Leghemoglobin reductase isoform A OS=Glycine soja OX=3848 GN=D0Y65_044799 PE=4 SV=1	100788043	SLPGVTIDEK(1)K					_x000D_
gmx00010 Glycolysis / Gluconeogenesis - Glycine max (soybean)	2.96815e-10	57	2.45	I1MRV6	61	K	Leghemoglobin reductase isoform A OS=Glycine soja OX=3848 GN=D0Y65_044799 PE=4 SV=1	100788043	AAQLGLK(1)TTCIEK					_x000D_
gmx00010 Glycolysis / Gluconeogenesis - Glycine max (soybean)	2.96815e-10	57	2.45	I1MRV6	396	K	Leghemoglobin reductase isoform A OS=Glycine soja OX=3848 GN=D0Y65_044799 PE=4 SV=1	100788043	VPGVVYTMPEVASVGK(1)TEEQVK					_x000D_
gmx00010 Glycolysis / Gluconeogenesis - Glycine max (soybean)	2.96815e-10	57	2.45	I1MRV6	137	K	Leghemoglobin reductase isoform A OS=Glycine soja OX=3848 GN=D0Y65_044799 PE=4 SV=1	100788043	GIEGLFK(1)K					_x000D_
gmx00010 Glycolysis / Gluconeogenesis - Glycine max (soybean)	2.96815e-10	57	2.45	I1MRV6	145	K	Leghemoglobin reductase isoform A OS=Glycine soja OX=3848 GN=D0Y65_044799 PE=4 SV=1	100788043	VNYVK(1)GYGK					_x000D_
gmx00010 Glycolysis / Gluconeogenesis - Glycine max (soybean)	2.96815e-10	57	2.45	I1MRV6	169	K	Leghemoglobin reductase isoform A OS=Glycine soja OX=3848 GN=D0Y65_044799 PE=4 SV=1	100788043	FVSPSEVSVDTTEGGNTVVK(1)GK					_x000D_
gmx00010 Glycolysis / Gluconeogenesis - Glycine max (soybean)	2.96815e-10	57	2.45	I1MRV6	432	K	Leghemoglobin reductase isoform A OS=Glycine soja OX=3848 GN=D0Y65_044799 PE=4 SV=1	100788043	AIDNAEGLVK(1)ILAEK					_x000D_
gmx00010 Glycolysis / Gluconeogenesis - Glycine max (soybean)	2.96815e-10	57	2.45	I1MRV6	496	K	Leghemoglobin reductase isoform A OS=Glycine soja OX=3848 GN=D0Y65_044799 PE=4 SV=1	100788043	EAAMATYDK(1)PIHI					_x000D_
gmx00010 Glycolysis / Gluconeogenesis - Glycine max (soybean)	2.96815e-10	57	2.45	I1MRV6	372	K	Leghemoglobin reductase isoform A OS=Glycine soja OX=3848 GN=D0Y65_044799 PE=4 SV=1	100788043	AEEDGVACVEYIAGK(1)VGHVDYDK					_x000D_
gmx00010 Glycolysis / Gluconeogenesis - Glycine max (soybean)	2.96815e-10	57	2.45	I1MRV6	260	K	Leghemoglobin reductase isoform A OS=Glycine soja OX=3848 GN=D0Y65_044799 PE=4 SV=1	100788043	SLEK(1)QGLK					_x000D_
gmx00010 Glycolysis / Gluconeogenesis - Glycine max (soybean)	2.96815e-10	57	2.45	I1MRV6	171	K	Leghemoglobin reductase isoform A OS=Glycine soja OX=3848 GN=D0Y65_044799 PE=4 SV=1	100788043	GK(1)HIIIATGSDVK					_x000D_
gmx00010 Glycolysis / Gluconeogenesis - Glycine max (soybean)	2.96815e-10	57	2.45	I1MRV6	140	K	Leghemoglobin reductase isoform A OS=Glycine soja OX=3848 GN=D0Y65_044799 PE=4 SV=1	100788043	NK(1)VNYVK					_x000D_
gmx00010 Glycolysis / Gluconeogenesis - Glycine max (soybean)	2.96815e-10	57	2.45	I1MRV6	270	K	Leghemoglobin reductase isoform A OS=Glycine soja OX=3848 GN=D0Y65_044799 PE=4 SV=1	100788043	TK(1)VVGVDTSGDGVK					_x000D_
gmx00010 Glycolysis / Gluconeogenesis - Glycine max (soybean)	2.96815e-10	57	2.45	A0A0R0KA84	271	K	Glyceraldehyde-3-phosphate dehydrogenase	GLYMA_04G193500	NAIKEESEGK(1)LK					_x000D_
gmx00010 Glycolysis / Gluconeogenesis - Glycine max (soybean)	2.96815e-10	57	2.45	A0A0R0KA84	67	K	Glyceraldehyde-3-phosphate dehydrogenase	GLYMA_04G193500	DEK(1)TLLFGDK					_x000D_
gmx00010 Glycolysis / Gluconeogenesis - Glycine max (soybean)	2.96815e-10	57	2.45	A0A0R0KA84	217	K	Glyceraldehyde-3-phosphate dehydrogenase	GLYMA_04G193500	AASFNIIPSSTGAAK(1)AVGK					_x000D_
gmx00010 Glycolysis / Gluconeogenesis - Glycine max (soybean)	2.96815e-10	57	2.45	A0A0R0KA84	307	K	Glyceraldehyde-3-phosphate dehydrogenase	GLYMA_04G193500	AGIALNK(1)NFVK					_x000D_
gmx00010 Glycolysis / Gluconeogenesis - Glycine max (soybean)	2.96815e-10	57	2.45	A0A0R0KA84	107	K	Glyceraldehyde-3-phosphate dehydrogenase	GLYMA_04G193500	STGADIIVESTGVFTDK(1)DK					_x000D_
gmx00010 Glycolysis / Gluconeogenesis - Glycine max (soybean)	2.96815e-10	57	2.45	A0A0R0KA84	300	K	Glyceraldehyde-3-phosphate dehydrogenase	GLYMA_04G193500	SSIFDAK(1)AGIALNK					_x000D_
gmx00010 Glycolysis / Gluconeogenesis - Glycine max (soybean)	2.96815e-10	57	2.45	A0A0R0KA84	74	K	Glyceraldehyde-3-phosphate dehydrogenase	GLYMA_04G193500	TLLFGDK(1)PVTVFGHR					_x000D_
gmx00010 Glycolysis / Gluconeogenesis - Glycine max (soybean)	2.96815e-10	57	2.45	A0A0R0KA84	221	K	Glyceraldehyde-3-phosphate dehydrogenase	GLYMA_04G193500	AVGK(1)VLPALNGK					_x000D_
gmx00010 Glycolysis / Gluconeogenesis - Glycine max (soybean)	2.96815e-10	57	2.45	A0A0R0KA84	261	K	Glyceraldehyde-3-phosphate dehydrogenase	GLYMA_04G193500	EASYDEIK(1)NAIK					_x000D_
gmx00010 Glycolysis / Gluconeogenesis - Glycine max (soybean)	2.96815e-10	57	2.45	A0A0R0KA84	120	K	Glyceraldehyde-3-phosphate dehydrogenase	GLYMA_04G193500	K(1)VIISAPSK					_x000D_
gmx00010 Glycolysis / Gluconeogenesis - Glycine max (soybean)	2.96815e-10	57	2.45	A0A0R0KA84	57	K	Glyceraldehyde-3-phosphate dehydrogenase	GLYMA_04G193500	YDSVHGHWK(1)HHDVTVK					_x000D_
gmx00010 Glycolysis / Gluconeogenesis - Glycine max (soybean)	2.96815e-10	57	2.45	A0A0R0KA84	253	K	Glyceraldehyde-3-phosphate dehydrogenase	GLYMA_04G193500	LEK(1)EASYDEIK					_x000D_
gmx00010 Glycolysis / Gluconeogenesis - Glycine max (soybean)	2.96815e-10	57	2.45	A0A0R0KA84	109	K	Glyceraldehyde-3-phosphate dehydrogenase	GLYMA_04G193500	DK(1)AAAHLK					_x000D_
gmx00010 Glycolysis / Gluconeogenesis - Glycine max (soybean)	2.96815e-10	57	2.45	A0A0R0KA84	265	K	Glyceraldehyde-3-phosphate dehydrogenase	GLYMA_04G193500	NAIK(1)EESEGK					_x000D_
gmx00010 Glycolysis / Gluconeogenesis - Glycine max (soybean)	2.96815e-10	57	2.45	A0A0R0KA84	229	K	Glyceraldehyde-3-phosphate dehydrogenase	GLYMA_04G193500	VLPALNGK(1)LTGMAFR					_x000D_
gmx00010 Glycolysis / Gluconeogenesis - Glycine max (soybean)	2.96815e-10	57	2.45	A0A0R0KA84	196	K	Glyceraldehyde-3-phosphate dehydrogenase	GLYMA_04G193500	TVDGPSAK(1)DWR					_x000D_
gmx00010 Glycolysis / Gluconeogenesis - Glycine max (soybean)	2.96815e-10	57	2.45	A0A0R0KA84	5	K	Glyceraldehyde-3-phosphate dehydrogenase	GLYMA_04G193500	VK(1)IGINGFGR					_x000D_
gmx00010 Glycolysis / Gluconeogenesis - Glycine max (soybean)	2.96815e-10	57	2.45	I1MT35	84	K	Aldedh domain-containing protein	100789100	RAELLHK(1)AAAILK					_x000D_
gmx00010 Glycolysis / Gluconeogenesis - Glycine max (soybean)	2.96815e-10	57	2.45	I1MT35	359	K	Aldedh domain-containing protein	100789100	EK(1)GATFCQEYK					_x000D_
gmx00010 Glycolysis / Gluconeogenesis - Glycine max (soybean)	2.96815e-10	57	2.45	I1MT35	90	K	Aldedh domain-containing protein	100789100	AAAILK(1)EHK					_x000D_
gmx00010 Glycolysis / Gluconeogenesis - Glycine max (soybean)	2.96815e-10	57	2.45	I1MT35	64	K	Aldedh domain-containing protein	100789100	VMDLAK(1)SAQK					_x000D_
gmx00010 Glycolysis / Gluconeogenesis - Glycine max (soybean)	2.96815e-10	57	2.45	I1MT35	368	K	Aldedh domain-containing protein	100789100	GATFCQEYK(1)R					_x000D_
gmx00010 Glycolysis / Gluconeogenesis - Glycine max (soybean)	2.96815e-10	57	2.45	I1MT35	68	K	Aldedh domain-containing protein	100789100	SAQK(1)LWAK					_x000D_
gmx00010 Glycolysis / Gluconeogenesis - Glycine max (soybean)	2.96815e-10	57	2.45	I1MT35	26	K	Aldedh domain-containing protein	100789100	YYADGEWK(1)K					_x000D_
gmx00010 Glycolysis / Gluconeogenesis - Glycine max (soybean)	2.96815e-10	57	2.45	I1MT35	58	K	Aldedh domain-containing protein	100789100	VQACSQEEVNK(1)VMDLAK					_x000D_
gmx00010 Glycolysis / Gluconeogenesis - Glycine max (soybean)	2.96815e-10	57	2.45	I1MT35	47	K	Aldedh domain-containing protein	100789100	TQYK(1)VQACSQEEVNK					_x000D_
gmx00010 Glycolysis / Gluconeogenesis - Glycine max (soybean)	2.96815e-10	57	2.45	I1MT35	109	K	Aldedh domain-containing protein	100789100	PAK(1)DAVTEVVR					_x000D_
gmx00010 Glycolysis / Gluconeogenesis - Glycine max (soybean)	2.96815e-10	57	2.45	I1MT35	137	K	Aldedh domain-containing protein	100789100	ILGEGK(1)FLVSDSFPGNER					_x000D_
gmx00010 Glycolysis / Gluconeogenesis - Glycine max (soybean)	2.96815e-10	57	2.45	I1MT35	427	K	Aldedh domain-containing protein	100789100	INSVEEGIHHCNASNFGLQGCVFTK(1)DVNK					_x000D_
gmx00010 Glycolysis / Gluconeogenesis - Glycine max (soybean)	2.96815e-10	57	2.45	I1MT35	93	K	Aldedh domain-containing protein	100789100	EHK(1)APIAECLVK					_x000D_
gmx00010 Glycolysis / Gluconeogenesis - Glycine max (soybean)	2.96815e-10	57	2.45	I1MT35	72	K	Aldedh domain-containing protein	100789100	LWAK(1)TPLWK					_x000D_
gmx00010 Glycolysis / Gluconeogenesis - Glycine max (soybean)	2.96815e-10	57	2.45	K7MVZ6	25	K	Glucose-6-phosphate isomerase	100798134	AHAEDVEK(1)THLR					_x000D_
gmx00010 Glycolysis / Gluconeogenesis - Glycine max (soybean)	2.96815e-10	57	2.45	A0A0R4J669	296	K	Pyruvate kinase	100799747	VFLFQK(1)AAIYK					_x000D_
gmx00010 Glycolysis / Gluconeogenesis - Glycine max (soybean)	2.96815e-10	57	2.45	A0A0R0F2Z4	117	K	"2,3-bisphosphoglycerate-independent phosphoglycerate mutase isoform A OS=Glycine soja OX=3848 GN=D0Y65_049246 PE=4 SV=1"	100820155	IFEGEGFK(1)YIK					_x000D_
gmx00010 Glycolysis / Gluconeogenesis - Glycine max (soybean)	2.96815e-10	57	2.45	I1LD66	66	K	Dihydrolipoamide acetyltransferase component of pyruvate dehydrogenase complex	100786455	SEGDK(1)LSK					_x000D_
gmx00010 Glycolysis / Gluconeogenesis - Glycine max (soybean)	2.96815e-10	57	2.45	I1L964	497	K	Pyruvate kinase	100801466	VALDHGK(1)SLGVIK					_x000D_
gmx00010 Glycolysis / Gluconeogenesis - Glycine max (soybean)	2.96815e-10	57	2.45	I1LJ68	245	K	Fructose-bisphosphate aldolase	100818915	TFEVAK(1)K					_x000D_
gmx00010 Glycolysis / Gluconeogenesis - Glycine max (soybean)	2.96815e-10	57	2.45	I1LJ68	358	K	Fructose-bisphosphate aldolase	100818915	TWGGRPENVK(1)AAQDALLFR					_x000D_
gmx00010 Glycolysis / Gluconeogenesis - Glycine max (soybean)	2.96815e-10	57	2.45	I1KNX5	74	K	Aldehyde dehydrogenase	100800699	ANLLVK(1)DLR					_x000D_
gmx00010 Glycolysis / Gluconeogenesis - Glycine max (soybean)	2.96815e-10	57	2.45	I1KNX5	444	K	Aldehyde dehydrogenase	100800699	PLAAYLFTNNEQLK(1)K					_x000D_
gmx00010 Glycolysis / Gluconeogenesis - Glycine max (soybean)	2.96815e-10	57	2.45	I1KNX5	141	K	Aldehyde dehydrogenase	100800699	SSCSEALK(1)ELK					_x000D_
gmx00010 Glycolysis / Gluconeogenesis - Glycine max (soybean)	2.96815e-10	57	2.45	I1KNX5	86	K	Aldehyde dehydrogenase	100800699	SFDSGMTK(1)SYGWR					_x000D_
gmx00010 Glycolysis / Gluconeogenesis - Glycine max (soybean)	2.96815e-10	57	2.45	I1KNX5	372	K	Aldehyde dehydrogenase	100800699	VSDK(1)IVLGGQR					_x000D_
gmx00010 Glycolysis / Gluconeogenesis - Glycine max (soybean)	2.96815e-10	57	2.45	I1KNX5	68	K	Aldehyde dehydrogenase	100800699	QVFDGEK(1)ANLLVK					_x000D_
gmx00010 Glycolysis / Gluconeogenesis - Glycine max (soybean)	2.96815e-10	57	2.45	I1KNX5	133	K	Aldehyde dehydrogenase	100800699	LEAFITEISQAK(1)SSCSEALK					_x000D_
gmx00010 Glycolysis / Gluconeogenesis - Glycine max (soybean)	2.96815e-10	57	2.45	I1KQY1	366	K	FBPase domain-containing protein	100787135	ILSLQPVK(1)LHQR					_x000D_
gmx00010 Glycolysis / Gluconeogenesis - Glycine max (soybean)	2.96815e-10	57	2.45	K7K8T8	169	K	Pyruvate kinase (Fragment) OS=Mucuna pruriens OX=157652 GN=CR513_31880 PE=3 SV=1	GLYMA_02G165000	AFGIIK(1)AHDR					_x000D_
gmx00010 Glycolysis / Gluconeogenesis - Glycine max (soybean)	2.96815e-10	57	2.45	A0A0R0GEU1	25	K	Glucose-6-phosphate isomerase	GLYMA_14G180500	VNQGISVYGNK(1)GSTDQHAYIQQLR					_x000D_
gmx00010 Glycolysis / Gluconeogenesis - Glycine max (soybean)	2.96815e-10	57	2.45	A0A0R0GEU1	133	K	Glucose-6-phosphate isomerase	GLYMA_14G180500	AAGEVLALQK(1)R					_x000D_
gmx00010 Glycolysis / Gluconeogenesis - Glycine max (soybean)	2.96815e-10	57	2.45	I1LZE1	39	K	Pyruvate kinase	100802271	IVGTLGPK(1)SR					_x000D_
gmx00010 Glycolysis / Gluconeogenesis - Glycine max (soybean)	2.96815e-10	57	2.45	I1LZE1	503	K	Pyruvate kinase	100802271	ALGVIK(1)SHDR					_x000D_
gmx00010 Glycolysis / Gluconeogenesis - Glycine max (soybean)	2.96815e-10	57	2.45	I1LZE1	497	K	Pyruvate kinase	100802271	VALDHGK(1)ALGVIK					_x000D_
gmx00010 Glycolysis / Gluconeogenesis - Glycine max (soybean)	2.96815e-10	57	2.45	I1LZE1	297	K	Pyruvate kinase	100802271	VFLFQK(1)SALYK					_x000D_
gmx00010 Glycolysis / Gluconeogenesis - Glycine max (soybean)	2.96815e-10	57	2.45	I1KCH8	535	K	Aldedh domain-containing protein	100811501	AVVSPVK(1)K					_x000D_
gmx00010 Glycolysis / Gluconeogenesis - Glycine max (soybean)	2.96815e-10	57	2.45	I1KCH8	516	K	Aldedh domain-containing protein	100811501	EK(1)GIYSLNNYLQVK					_x000D_
gmx00010 Glycolysis / Gluconeogenesis - Glycine max (soybean)	2.96815e-10	57	2.45	I1KCH8	403	K	Aldedh domain-containing protein	100811501	SGIESK(1)ATLECGGDQIGSK					_x000D_
gmx00010 Glycolysis / Gluconeogenesis - Glycine max (soybean)	2.96815e-10	57	2.45	I1KCH8	397	K	Aldedh domain-containing protein	100811501	YIK(1)SGIESK					_x000D_
gmx00010 Glycolysis / Gluconeogenesis - Glycine max (soybean)	2.96815e-10	57	2.45	I1KCH8	360	K	Aldedh domain-containing protein	100811501	TFVHEHIYDEFLEK(1)AK					_x000D_
gmx00010 Glycolysis / Gluconeogenesis - Glycine max (soybean)	2.96815e-10	57	2.45	I1KCH8	450	K	Aldedh domain-containing protein	100811501	FK(1)DIDEVIR					_x000D_
gmx00010 Glycolysis / Gluconeogenesis - Glycine max (soybean)	2.96815e-10	57	2.45	I1KCH8	75	K	Aldedh domain-containing protein	100811501	HLINGQFVDAASGK(1)TFPTYDPR					_x000D_
gmx00010 Glycolysis / Gluconeogenesis - Glycine max (soybean)	2.96815e-10	57	2.45	I1KCH8	108	K	Aldedh domain-containing protein	100811501	K(1)AFDEGPWPK					_x000D_
gmx00010 Glycolysis / Gluconeogenesis - Glycine max (soybean)	2.96815e-10	57	2.45	I1JSJ3	289	K	Fructose-bisphosphate aldolase	100798677	ATPLQVADYTLK(1)LLHR					_x000D_
gmx00010 Glycolysis / Gluconeogenesis - Glycine max (soybean)	2.96815e-10	57	2.45	I1JSJ3	374	K	Fructose-bisphosphate aldolase	100798677	SNSLAQLGK(1)YTAEGESEEATR					_x000D_
gmx00010 Glycolysis / Gluconeogenesis - Glycine max (soybean)	2.96815e-10	57	2.45	I1JSJ3	277	K	Fructose-bisphosphate aldolase	100798677	DK(1)ATPLQVADYTLK					_x000D_
gmx00010 Glycolysis / Gluconeogenesis - Glycine max (soybean)	2.96815e-10	57	2.45	A0A0R0GFW6	127	K	Phosphoglycerate kinase	GLYMA_15G261900	AAIPTIK(1)HLIQNGAK					_x000D_
gmx00010 Glycolysis / Gluconeogenesis - Glycine max (soybean)	2.96815e-10	57	2.45	A0A0R0GFW6	206	K	Phosphoglycerate kinase	GLYMA_15G261900	FYK(0.004)EEEK(0.996)NDPEHAK					_x000D_
gmx00010 Glycolysis / Gluconeogenesis - Glycine max (soybean)	2.96815e-10	57	2.45	A0A0R0GFW6	245	K	Phosphoglycerate kinase	GLYMA_15G261900	YLK(1)PSVAGFLLQK					_x000D_
gmx00010 Glycolysis / Gluconeogenesis - Glycine max (soybean)	2.96815e-10	57	2.45	A0A0R0GFW6	93	K	Phosphoglycerate kinase	GLYMA_15G261900	SVGELSAADLK(1)GK					_x000D_
gmx00010 Glycolysis / Gluconeogenesis - Glycine max (soybean)	2.96815e-10	57	2.45	A0A0R0GFW6	419	K	Phosphoglycerate kinase	GLYMA_15G261900	K(1)LADLSGK					_x000D_
gmx00010 Glycolysis / Gluconeogenesis - Glycine max (soybean)	2.96815e-10	57	2.45	A0A0R0GFW6	214	K	Phosphoglycerate kinase	GLYMA_15G261900	K(1)LASLADLFVNDAFGTAHR					_x000D_
gmx00010 Glycolysis / Gluconeogenesis - Glycine max (soybean)	2.96815e-10	57	2.45	A0A0R0GFW6	82	K	Phosphoglycerate kinase	GLYMA_15G261900	K(1)SVGELSAADLK					_x000D_
gmx00010 Glycolysis / Gluconeogenesis - Glycine max (soybean)	2.96815e-10	57	2.45	A0A0R0GFW6	334	K	Phosphoglycerate kinase	GLYMA_15G261900	LDLATSLLAK(1)AK					_x000D_
gmx00010 Glycolysis / Gluconeogenesis - Glycine max (soybean)	2.96815e-10	57	2.45	A0A0R0GFW6	426	K	Phosphoglycerate kinase	GLYMA_15G261900	LADLSGK(1)GVTTIIGGGDSVAAVEK					_x000D_
gmx00010 Glycolysis / Gluconeogenesis - Glycine max (soybean)	2.96815e-10	57	2.45	A0A0R0GFW6	213	K	Phosphoglycerate kinase	GLYMA_15G261900	FYKEEEKNDPEHAK(1)K					_x000D_
gmx00010 Glycolysis / Gluconeogenesis - Glycine max (soybean)	2.96815e-10	57	2.45	A0A0R0GFW6	146	K	Phosphoglycerate kinase	GLYMA_15G261900	PK(1)GVTPK					_x000D_
gmx00010 Glycolysis / Gluconeogenesis - Glycine max (soybean)	2.96815e-10	57	2.45	A0A0R0GFW6	268	K	Phosphoglycerate kinase	GLYMA_15G261900	ELDYLVGAVSSPK(1)RPFAAIVGGSK					_x000D_
gmx00010 Glycolysis / Gluconeogenesis - Glycine max (soybean)	2.96815e-10	57	2.45	A0A0R0GFW6	202	K	Phosphoglycerate kinase	GLYMA_15G261900	FYK(1)EEEK					_x000D_
gmx00010 Glycolysis / Gluconeogenesis - Glycine max (soybean)	2.96815e-10	57	2.45	A0A0R0GFW6	135	K	Phosphoglycerate kinase	GLYMA_15G261900	HLIQNGAK(1)VILSSHLGR					_x000D_
gmx00010 Glycolysis / Gluconeogenesis - Glycine max (soybean)	2.96815e-10	57	2.45	A0A0R0GFW6	151	K	Phosphoglycerate kinase	GLYMA_15G261900	GVTPK(1)YSLAPLVPR					_x000D_
gmx00010 Glycolysis / Gluconeogenesis - Glycine max (soybean)	2.96815e-10	57	2.45	A0A0R0GFW6	242	K	Phosphoglycerate kinase	GLYMA_15G261900	AHASTEGVTK(1)YLK					_x000D_
gmx00010 Glycolysis / Gluconeogenesis - Glycine max (soybean)	2.96815e-10	57	2.45	C6T7V6	165	K	"Triosephosphate isomerase, chloroplastic isoform A OS=Glycine soja OX=3848 GN=D0Y65_007561 PE=3 SV=1"	100799358	HVIGENDEFIGK(1)K					_x000D_
gmx00010 Glycolysis / Gluconeogenesis - Glycine max (soybean)	2.96815e-10	57	2.45	C6T7V6	248	K	"Triosephosphate isomerase, chloroplastic isoform A OS=Glycine soja OX=3848 GN=D0Y65_007561 PE=3 SV=1"	100799358	K(1)NVSDEVASK					_x000D_
gmx00010 Glycolysis / Gluconeogenesis - Glycine max (soybean)	2.96815e-10	57	2.45	C6T7V6	257	K	"Triosephosphate isomerase, chloroplastic isoform A OS=Glycine soja OX=3848 GN=D0Y65_007561 PE=3 SV=1"	100799358	NVSDEVASK(1)TR					_x000D_
gmx00010 Glycolysis / Gluconeogenesis - Glycine max (soybean)	2.96815e-10	57	2.45	K7MIR3	45	K	Enolase_C domain-containing protein	100787663	IPLYK(1)HIANLAGNK					_x000D_
gmx00010 Glycolysis / Gluconeogenesis - Glycine max (soybean)	2.96815e-10	57	2.45	I1LP46	250	K	Alcohol dehydrogenase-like 2 isoform C OS=Glycine soja OX=3848 GN=D0Y65_033069 PE=4 SV=1	100500200	TLK(1)GSVFGGLR					_x000D_
gmx00010 Glycolysis / Gluconeogenesis - Glycine max (soybean)	2.96815e-10	57	2.45	A0A0R0EPH6	248	K	"Triosephosphate isomerase, chloroplastic isoform A OS=Glycine soja OX=3848 GN=D0Y65_051888 PE=3 SV=1"	100819824	K(1)NVPDEVASK					_x000D_
gmx00010 Glycolysis / Gluconeogenesis - Glycine max (soybean)	2.96815e-10	57	2.45	A0A0R0EPH6	257	K	"Triosephosphate isomerase, chloroplastic isoform A OS=Glycine soja OX=3848 GN=D0Y65_051888 PE=3 SV=1"	100819824	NVPDEVASK(1)TR					_x000D_
gmx00010 Glycolysis / Gluconeogenesis - Glycine max (soybean)	2.96815e-10	57	2.45	I1N846	709	K	"Acetyl-coenzyme A synthetase, chloroplastic/glyoxysomal isoform A OS=Glycine soja OX=3848 GN=D0Y65_051113 PE=3 SV=1"	100808939	IHWAPGLPK(1)TR					_x000D_
gmx00010 Glycolysis / Gluconeogenesis - Glycine max (soybean)	2.96815e-10	57	2.45	I1N4B8	227	K	Aldose 1-epimerase	GLYMA_18G257700	ITPVDNK(1)LIPTGK					_x000D_
gmx00010 Glycolysis / Gluconeogenesis - Glycine max (soybean)	2.96815e-10	57	2.45	I1MB71	306	K	Fructose-bisphosphate aldolase	GLYMA_14G189400	ALQQSTLK(1)AWSGK					_x000D_
gmx00010 Glycolysis / Gluconeogenesis - Glycine max (soybean)	2.96815e-10	57	2.45	I1MB71	311	K	Fructose-bisphosphate aldolase	GLYMA_14G189400	AWSGK(1)EENVK					_x000D_
gmx00010 Glycolysis / Gluconeogenesis - Glycine max (soybean)	2.96815e-10	57	2.45	I1KC70	74	K	Glyceraldehyde-3-phosphate dehydrogenase	100783902	TLLFGDK(1)AVTVFGHR					_x000D_
gmx00010 Glycolysis / Gluconeogenesis - Glycine max (soybean)	2.96815e-10	57	2.45	I1KC70	67	K	Glyceraldehyde-3-phosphate dehydrogenase	100783902	DEK(1)TLLFGDK					_x000D_
gmx00010 Glycolysis / Gluconeogenesis - Glycine max (soybean)	2.96815e-10	57	2.45	I1KXM1	243	K	Pyruvate dehydrogenase E1 component subunit alpha	100781250	AAK(1)SPAYYK					_x000D_
gmx00010 Glycolysis / Gluconeogenesis - Glycine max (soybean)	2.96815e-10	57	2.45	I1KXM1	348	K	Pyruvate dehydrogenase E1 component subunit alpha	100781250	K(1)EVDEAIAK					_x000D_
gmx00010 Glycolysis / Gluconeogenesis - Glycine max (soybean)	2.96815e-10	57	2.45	I1KXM1	337	K	Pyruvate dehydrogenase E1 component subunit alpha	100781250	LLLTHEIATEK(1)ELK					_x000D_
gmx00010 Glycolysis / Gluconeogenesis - Glycine max (soybean)	2.96815e-10	57	2.45	I1KXM1	326	K	Pyruvate dehydrogenase E1 component subunit alpha	100781250	K(1)LLLTHEIATEK					_x000D_
gmx00010 Glycolysis / Gluconeogenesis - Glycine max (soybean)	2.96815e-10	57	2.45	I1KXM1	275	K	Pyruvate dehydrogenase E1 component subunit alpha	100781250	FAK(1)EFALK					_x000D_
gmx00010 Glycolysis / Gluconeogenesis - Glycine max (soybean)	2.96815e-10	57	2.45	I1KXM1	249	K	Pyruvate dehydrogenase E1 component subunit alpha	100781250	SPAYYK(1)R					_x000D_
gmx00010 Glycolysis / Gluconeogenesis - Glycine max (soybean)	2.96815e-10	57	2.45	A0A368UH36	50	K	Phosphoglycerate kinase	GLYMA_15G262100	AAVPTIK(1)YLTGYGAK					_x000D_
gmx00010 Glycolysis / Gluconeogenesis - Glycine max (soybean)	2.96815e-10	57	2.45	A0A368UH36	58	K	Phosphoglycerate kinase	GLYMA_15G262100	YLTGYGAK(1)VILSSHLGR					_x000D_
gmx00010 Glycolysis / Gluconeogenesis - Glycine max (soybean)	2.96815e-10	57	2.45	A0A0R0G869	63	K	Pyruvate dehydrogenase E1 component subunit beta	100777306	GLLEK(1)FGPER					_x000D_
gmx00010 Glycolysis / Gluconeogenesis - Glycine max (soybean)	2.96815e-10	57	2.45	I1MJX0	448	K	Acetyltransferase component of pyruvate dehydrogenase complex	100778218	AK(0.996)ENSLK(0.004)PQEYEGGTFTVTNLGGPFGVK					_x000D_
gmx00010 Glycolysis / Gluconeogenesis - Glycine max (soybean)	2.96815e-10	57	2.45	I1MJX0	269	K	Acetyltransferase component of pyruvate dehydrogenase complex	100778218	LAEEK(1)NVPLSSIK					_x000D_
gmx00010 Glycolysis / Gluconeogenesis - Glycine max (soybean)	2.96815e-10	57	2.45	I1MJX0	299	K	Acetyltransferase component of pyruvate dehydrogenase complex	100778218	ADIDDYLASGAK(1)EVSASSK					_x000D_
gmx00010 Glycolysis / Gluconeogenesis - Glycine max (soybean)	2.96815e-10	57	2.45	I1MJX0	277	K	Acetyltransferase component of pyruvate dehydrogenase complex	100778218	NVPLSSIK(1)GTGPEGLIVK					_x000D_
gmx00010 Glycolysis / Gluconeogenesis - Glycine max (soybean)	2.96815e-10	57	2.45	A0A368UGQ5	217	K	Glucose-6-phosphate 1-epimerase	GLYMA_17G061300	IAILDHEK(1)K					_x000D_
gmx00010 Glycolysis / Gluconeogenesis - Glycine max (soybean)	2.96815e-10	57	2.45	I1KC67	74	K	Glyceraldehyde-3-phosphate dehydrogenase	100037457	TLLFGDK(1)PVTIFGHR					_x000D_
gmx00010 Glycolysis / Gluconeogenesis - Glycine max (soybean)	2.96815e-10	57	2.45	I1KC67	67	K	Glyceraldehyde-3-phosphate dehydrogenase	100037457	DEK(1)TLLFGDKPVTIFGHR					_x000D_
gmx00010 Glycolysis / Gluconeogenesis - Glycine max (soybean)	2.96815e-10	57	2.45	I1J6Z7	120	K	Aldo_ket_red domain-containing protein	100801791	MK(1)SGSVGFK					_x000D_
gmx00010 Glycolysis / Gluconeogenesis - Glycine max (soybean)	2.96815e-10	57	2.45	I1J6Z7	64	K	Aldo_ket_red domain-containing protein	100801791	K(1)LFDDGVVK					_x000D_
gmx00010 Glycolysis / Gluconeogenesis - Glycine max (soybean)	2.96815e-10	57	2.45	I1J6Z7	164	K	Aldo_ket_red domain-containing protein	100801791	K(1)LQDLMNIAR					_x000D_
gmx00010 Glycolysis / Gluconeogenesis - Glycine max (soybean)	2.96815e-10	57	2.45	I1J6Z7	151	K	Aldo_ket_red domain-containing protein	100801791	AMEALYDSGK(1)AR					_x000D_
gmx00010 Glycolysis / Gluconeogenesis - Glycine max (soybean)	2.96815e-10	57	2.45	I1J6Z7	284	K	Aldo_ket_red domain-containing protein	100801791	FSEIK(1)QDR					_x000D_
gmx00010 Glycolysis / Gluconeogenesis - Glycine max (soybean)	2.96815e-10	57	2.45	A0A0R4J5J8	210	K	FBPase domain-containing protein	100807451	GK(1)IYSVNEGNAK					_x000D_
gmx00010 Glycolysis / Gluconeogenesis - Glycine max (soybean)	2.96815e-10	57	2.45	A0A0R4J5J8	232	K	FBPase domain-containing protein	100807451	NWDRPTATYVEK(1)CK					_x000D_
gmx00010 Glycolysis / Gluconeogenesis - Glycine max (soybean)	2.96815e-10	57	2.45	A0A0R4J5J8	220	K	FBPase domain-containing protein	100807451	IYSVNEGNAK(1)NWDRPTATYVEK					_x000D_
gmx00010 Glycolysis / Gluconeogenesis - Glycine max (soybean)	2.96815e-10	57	2.45	A0A0R4J5J8	277	K	FBPase domain-containing protein	100807451	SPNGK(1)LR					_x000D_
gmx00010 Glycolysis / Gluconeogenesis - Glycine max (soybean)	2.96815e-10	57	2.45	I1KQ93	69	K	"Phosphoglucomutase, cytoplasmic OS=Glycine soja OX=3848 GN=D0Y65_019596 PE=3 SV=1"	100780166	YFSK(1)EAIQIITK					_x000D_
gmx00010 Glycolysis / Gluconeogenesis - Glycine max (soybean)	2.96815e-10	57	2.45	I1KQ93	18	K	"Phosphoglucomutase, cytoplasmic OS=Glycine soja OX=3848 GN=D0Y65_019596 PE=3 SV=1"	100780166	VETTPFDGQK(1)PGTSGLR					_x000D_
gmx00010 Glycolysis / Gluconeogenesis - Glycine max (soybean)	2.96815e-10	57	2.45	I1KQ93	357	K	"Phosphoglucomutase, cytoplasmic OS=Glycine soja OX=3848 GN=D0Y65_019596 PE=3 SV=1"	100780166	SMPTSAALDVVAK(1)HLNLK					_x000D_
gmx00010 Glycolysis / Gluconeogenesis - Glycine max (soybean)	2.96815e-10	57	2.45	I1KQ93	275	K	"Phosphoglucomutase, cytoplasmic OS=Glycine soja OX=3848 GN=D0Y65_019596 PE=3 SV=1"	100780166	EDFGGGHPDPNLTYAK(1)ELVAR					_x000D_
gmx00010 Glycolysis / Gluconeogenesis - Glycine max (soybean)	2.96815e-10	57	2.45	I1KQ93	543	K	"Phosphoglucomutase, cytoplasmic OS=Glycine soja OX=3848 GN=D0Y65_019596 PE=3 SV=1"	100780166	LYIEQYEK(1)DPSK					_x000D_
gmx00010 Glycolysis / Gluconeogenesis - Glycine max (soybean)	2.96815e-10	57	2.45	I1KQ93	311	K	"Phosphoglucomutase, cytoplasmic OS=Glycine soja OX=3848 GN=D0Y65_019596 PE=3 SV=1"	100780166	NMVLGK(1)R					_x000D_
gmx00010 Glycolysis / Gluconeogenesis - Glycine max (soybean)	2.96815e-10	57	2.45	I1KQ93	107	K	"Phosphoglucomutase, cytoplasmic OS=Glycine soja OX=3848 GN=D0Y65_019596 PE=3 SV=1"	100780166	EK(1)LGADGSR					_x000D_
gmx00010 Glycolysis / Gluconeogenesis - Glycine max (soybean)	2.96815e-10	57	2.45	I1JPW5	204	K	Enolase isoform A OS=Glycine soja OX=3848 GN=D0Y65_007606 PE=3 SV=1	100811084	K(1)YGQDAVNVGDEGGFAPNIQENK					_x000D_
gmx00010 Glycolysis / Gluconeogenesis - Glycine max (soybean)	2.96815e-10	57	2.45	I1JPW5	284	K	Enolase isoform A OS=Glycine soja OX=3848 GN=D0Y65_007606 PE=3 SV=1	100811084	ISGDALK(1)DLYK					_x000D_
gmx00010 Glycolysis / Gluconeogenesis - Glycine max (soybean)	2.96815e-10	57	2.45	I1JPW5	268	K	Enolase isoform A OS=Glycine soja OX=3848 GN=D0Y65_007606 PE=3 SV=1	100811084	TYDLNFK(1)EDNNDGSQK					_x000D_
gmx00010 Glycolysis / Gluconeogenesis - Glycine max (soybean)	2.96815e-10	57	2.45	I1JPW5	277	K	Enolase isoform A OS=Glycine soja OX=3848 GN=D0Y65_007606 PE=3 SV=1	100811084	EDNNDGSQK(1)ISGDALK					_x000D_
gmx00010 Glycolysis / Gluconeogenesis - Glycine max (soybean)	2.96815e-10	57	2.45	I1L6W0	53	K	"2,3-bisphosphoglycerate-independent phosphoglycerate mutase isoform A OS=Glycine soja OX=3848 GN=D0Y65_025405 PE=4 SV=1"	100794734	AETPCMDSLK(1)K					_x000D_
gmx00010 Glycolysis / Gluconeogenesis - Glycine max (soybean)	2.96815e-10	57	2.45	I1L6W0	418	K	"2,3-bisphosphoglycerate-independent phosphoglycerate mutase isoform A OS=Glycine soja OX=3848 GN=D0Y65_025405 PE=4 SV=1"	100794734	DAILSGK(1)FDQVR					_x000D_
gmx00010 Glycolysis / Gluconeogenesis - Glycine max (soybean)	2.96815e-10	57	2.45	I1L6W0	245	K	"2,3-bisphosphoglycerate-independent phosphoglycerate mutase isoform A OS=Glycine soja OX=3848 GN=D0Y65_025405 PE=4 SV=1"	100794734	FTNALEAVK(1)K					_x000D_
gmx00010 Glycolysis / Gluconeogenesis - Glycine max (soybean)	2.96815e-10	57	2.45	I1L6W0	491	K	"2,3-bisphosphoglycerate-independent phosphoglycerate mutase isoform A OS=Glycine soja OX=3848 GN=D0Y65_025405 PE=4 SV=1"	100794734	PLLGK(1)DGK					_x000D_
gmx00010 Glycolysis / Gluconeogenesis - Glycine max (soybean)	2.96815e-10	57	2.45	I1L6W0	15	K	"2,3-bisphosphoglycerate-independent phosphoglycerate mutase isoform A OS=Glycine soja OX=3848 GN=D0Y65_025405 PE=4 SV=1"	100794734	LADHPK(1)LPK					_x000D_
gmx00010 Glycolysis / Gluconeogenesis - Glycine max (soybean)	2.96815e-10	57	2.45	I1L6W0	483	K	"2,3-bisphosphoglycerate-independent phosphoglycerate mutase isoform A OS=Glycine soja OX=3848 GN=D0Y65_025405 PE=4 SV=1"	100794734	DK(1)SGKPLLGK					_x000D_
gmx00010 Glycolysis / Gluconeogenesis - Glycine max (soybean)	2.96815e-10	57	2.45	I1L6W0	409	K	"2,3-bisphosphoglycerate-independent phosphoglycerate mutase isoform A OS=Glycine soja OX=3848 GN=D0Y65_025405 PE=4 SV=1"	100794734	ALQIAEK(1)AR					_x000D_
gmx00010 Glycolysis / Gluconeogenesis - Glycine max (soybean)	2.96815e-10	57	2.45	I1L6W0	222	K	"2,3-bisphosphoglycerate-independent phosphoglycerate mutase isoform A OS=Glycine soja OX=3848 GN=D0Y65_025405 PE=4 SV=1"	100794734	YENDWNVVK(1)R					_x000D_
gmx00010 Glycolysis / Gluconeogenesis - Glycine max (soybean)	2.96815e-10	57	2.45	A0A368UHG1	149	K	Triosephosphate isomerase OS=Glycine max OX=3847 PE=2 SV=1	GLYMA_13G336200	EAGTTTAVVAEQTK(1)AIAAK					_x000D_
gmx00010 Glycolysis / Gluconeogenesis - Glycine max (soybean)	2.96815e-10	57	2.45	I1NFH5	181	K	Dihydrolipoamide acetyltransferase component of pyruvate dehydrogenase complex	100813087	IVATPQAK(1)K					_x000D_
gmx00010 Glycolysis / Gluconeogenesis - Glycine max (soybean)	2.96815e-10	57	2.45	C6TK33	243	K	"Triosephosphate isomerase, chloroplastic OS=Glycine soja OX=3848 GN=D0Y65_026138 PE=3 SV=1"	100798459	K(1)NVSAEVSSK					_x000D_
gmx00010 Glycolysis / Gluconeogenesis - Glycine max (soybean)	2.96815e-10	57	2.45	C6TK33	252	K	"Triosephosphate isomerase, chloroplastic OS=Glycine soja OX=3848 GN=D0Y65_026138 PE=3 SV=1"	100798459	NVSAEVSSK(1)TR					_x000D_
gmx00010 Glycolysis / Gluconeogenesis - Glycine max (soybean)	2.96815e-10	57	2.45	C6TK33	138	K	"Triosephosphate isomerase, chloroplastic OS=Glycine soja OX=3848 GN=D0Y65_026138 PE=3 SV=1"	100798459	DLGCK(1)WVILGHSER					_x000D_
gmx00010 Glycolysis / Gluconeogenesis - Glycine max (soybean)	2.96815e-10	57	2.45	C6TK33	300	K	"Triosephosphate isomerase, chloroplastic OS=Glycine soja OX=3848 GN=D0Y65_026138 PE=3 SV=1"	100798459	GPEFATIINSVTSK(1)K					_x000D_
gmx00010 Glycolysis / Gluconeogenesis - Glycine max (soybean)	2.96815e-10	57	2.45	K7MPA8	123	K	Glyceraldehyde-3-phosphate dehydrogenase	100782924	K(1)VVISAPSK					_x000D_
gmx00010 Glycolysis / Gluconeogenesis - Glycine max (soybean)	2.96815e-10	57	2.45	K7MPA8	60	K	Glyceraldehyde-3-phosphate dehydrogenase	100782924	YDTVHGQWK(1)HFDVK					_x000D_
gmx00010 Glycolysis / Gluconeogenesis - Glycine max (soybean)	2.96815e-10	57	2.45	K7MPA8	256	K	Glyceraldehyde-3-phosphate dehydrogenase	100782924	LEK(1)PATYEQIK					_x000D_
gmx00010 Glycolysis / Gluconeogenesis - Glycine max (soybean)	2.96815e-10	57	2.45	K7MPA8	199	K	Glyceraldehyde-3-phosphate dehydrogenase	100782924	TVDGPSNK(1)DWR					_x000D_
gmx00010 Glycolysis / Gluconeogenesis - Glycine max (soybean)	2.96815e-10	57	2.45	I1M6D5	306	K	Fructose-bisphosphate aldolase	100792394	ALQQSTLK(1)TWGGK					_x000D_
gmx00010 Glycolysis / Gluconeogenesis - Glycine max (soybean)	2.96815e-10	57	2.45	I1M6D5	225	K	Fructose-bisphosphate aldolase	100792394	ALNEQHVLLEGTLLK(1)PNMVTPGSDSPK					_x000D_
gmx00010 Glycolysis / Gluconeogenesis - Glycine max (soybean)	2.96815e-10	57	2.45	I1M6D5	17	K	Fructose-bisphosphate aldolase	100792394	NAK(1)YIATPGK					_x000D_
gmx00010 Glycolysis / Gluconeogenesis - Glycine max (soybean)	2.96815e-10	57	2.45	I1M6D5	135	K	Fructose-bisphosphate aldolase	100792394	CQQYYK(1)AGAR					_x000D_
gmx00010 Glycolysis / Gluconeogenesis - Glycine max (soybean)	2.96815e-10	57	2.45	I1M6D5	14	K	Fructose-bisphosphate aldolase	100792394	YADELIK(1)NAK					_x000D_
gmx00010 Glycolysis / Gluconeogenesis - Glycine max (soybean)	2.96815e-10	57	2.45	I1M6D5	327	K	Fructose-bisphosphate aldolase	100792394	CK(1)ANSDATLGK					_x000D_
gmx00010 Glycolysis / Gluconeogenesis - Glycine max (soybean)	2.96815e-10	57	2.45	I1M6D5	353	K	Fructose-bisphosphate aldolase	100792394	YVGGSGSGLTSESLYVK(1)NYK					_x000D_
gmx00010 Glycolysis / Gluconeogenesis - Glycine max (soybean)	2.96815e-10	57	2.45	I1M6D5	103	K	Fructose-bisphosphate aldolase	100792394	TSDGKPFVEVLQENNVIPGIK(1)VDK					_x000D_
gmx00010 Glycolysis / Gluconeogenesis - Glycine max (soybean)	2.96815e-10	57	2.45	I1M6D5	317	K	Fructose-bisphosphate aldolase	100792394	ENVAK(1)AQEAFLAR					_x000D_
gmx00010 Glycolysis / Gluconeogenesis - Glycine max (soybean)	2.96815e-10	57	2.45	I1M6D5	106	K	Fructose-bisphosphate aldolase	100792394	VDK(1)GVVELAGTNGETTTQGFDSLGAR					_x000D_
gmx00010 Glycolysis / Gluconeogenesis - Glycine max (soybean)	2.96815e-10	57	2.45	I1M6D5	24	K	Fructose-bisphosphate aldolase	100792394	YIATPGK(1)GILAADESTGTIGK					_x000D_
gmx00010 Glycolysis / Gluconeogenesis - Glycine max (soybean)	2.96815e-10	57	2.45	I1LDX0	387	K	"Phosphoglucomutase, chloroplastic isoform A OS=Glycine soja OX=3848 GN=D0Y65_027982 PE=4 SV=1"	100802730	EAIPYFK(1)NGVK					_x000D_
gmx00010 Glycolysis / Gluconeogenesis - Glycine max (soybean)	2.96815e-10	57	2.45	I1LDX0	154	K	"Phosphoglucomutase, chloroplastic isoform A OS=Glycine soja OX=3848 GN=D0Y65_027982 PE=4 SV=1"	100802730	IAAGNGVGK(1)ILVGK					_x000D_
gmx00010 Glycolysis / Gluconeogenesis - Glycine max (soybean)	2.96815e-10	57	2.45	I1LDX0	75	K	"Phosphoglucomutase, chloroplastic isoform A OS=Glycine soja OX=3848 GN=D0Y65_027982 PE=4 SV=1"	100802730	IK(1)SIPTKPIDGQK					_x000D_
gmx00010 Glycolysis / Gluconeogenesis - Glycine max (soybean)	2.96815e-10	57	2.45	I1LDX0	86	K	"Phosphoglucomutase, chloroplastic isoform A OS=Glycine soja OX=3848 GN=D0Y65_027982 PE=4 SV=1"	100802730	SIPTKPIDGQK(1)TGTSGLR					_x000D_
gmx00010 Glycolysis / Gluconeogenesis - Glycine max (soybean)	2.96815e-10	57	2.45	I1LPX6	357	K	Fructose-bisphosphate aldolase	GLYMA_12G037400	TWGGRPENVK(1)AAQDALAFR					_x000D_
gmx00010 Glycolysis / Gluconeogenesis - Glycine max (soybean)	2.96815e-10	57	2.45	I1LPX6	394	K	Fructose-bisphosphate aldolase	GLYMA_12G037400	ELFVK(1)SYSY					_x000D_
gmx00010 Glycolysis / Gluconeogenesis - Glycine max (soybean)	2.96815e-10	57	2.45	I1JBV5	339	K	Pyruvate dehydrogenase E1 component subunit alpha	100816737	LVLSHDIAAEK(1)ELK					_x000D_
gmx00010 Glycolysis / Gluconeogenesis - Glycine max (soybean)	2.96815e-10	57	2.45	I1MUZ7	35	K	L-lactate dehydrogenase	100803035	PITNAAPPSPTK(1)R					_x000D_
gmx00010 Glycolysis / Gluconeogenesis - Glycine max (soybean)	2.96815e-10	57	2.45	I1MUZ7	286	K	L-lactate dehydrogenase	100803035	K(1)IHPVSVLAK					_x000D_
gmx00010 Glycolysis / Gluconeogenesis - Glycine max (soybean)	2.96815e-10	57	2.45	I1NAI7	204	K	Enolase isoform A OS=Glycine soja OX=3848 GN=D0Y65_051937 PE=3 SV=1	GLYMA_19G190900	K(1)YGQDAINVGDEGGFAPNIQENK					_x000D_
gmx00010 Glycolysis / Gluconeogenesis - Glycine max (soybean)	2.96815e-10	57	2.45	I1NAI7	132	K	Enolase isoform A OS=Glycine soja OX=3848 GN=D0Y65_051937 PE=3 SV=1	GLYMA_19G190900	AGASVLK(1)IPLYK					_x000D_
gmx00010 Glycolysis / Gluconeogenesis - Glycine max (soybean)	2.96815e-10	57	2.45	I1NAI7	146	K	Enolase isoform A OS=Glycine soja OX=3848 GN=D0Y65_051937 PE=3 SV=1	GLYMA_19G190900	HIANIAGNK(1)K					_x000D_
gmx00010 Glycolysis / Gluconeogenesis - Glycine max (soybean)	2.96815e-10	57	2.45	I1NAI7	284	K	Enolase isoform A OS=Glycine soja OX=3848 GN=D0Y65_051937 PE=3 SV=1	GLYMA_19G190900	ISGDALK(1)DLYK					_x000D_
gmx00010 Glycolysis / Gluconeogenesis - Glycine max (soybean)	2.96815e-10	57	2.45	I1NAI7	65	K	Enolase isoform A OS=Glycine soja OX=3848 GN=D0Y65_051937 PE=3 SV=1	GLYMA_19G190900	GVSK(1)AVDNVNTVIGPALIGK					_x000D_
gmx00010 Glycolysis / Gluconeogenesis - Glycine max (soybean)	2.96815e-10	57	2.45	I1NAI7	268	K	Enolase isoform A OS=Glycine soja OX=3848 GN=D0Y65_051937 PE=3 SV=1	GLYMA_19G190900	TYDLNFK(1)EDNNDGSQR					_x000D_
gmx00520 Amino sugar and nucleotide sugar metabolism - Glycine max (soybean)	0.327655	22	1.12	C6TGN8	277	K	PfkB domain-containing protein	100797023	GENPYDDAVVHK(1)LFHPSLK					_x000D_
gmx00520 Amino sugar and nucleotide sugar metabolism - Glycine max (soybean)	0.327655	22	1.12	Q1W376	212	K	Phosphomannomutase	---	TYK(1)GGNDHEIYESER					_x000D_
gmx00520 Amino sugar and nucleotide sugar metabolism - Glycine max (soybean)	0.327655	22	1.12	I1KUF1	72	K	Fn3_like domain-containing protein	100792948	VADLVK(1)R					_x000D_
gmx00520 Amino sugar and nucleotide sugar metabolism - Glycine max (soybean)	0.327655	22	1.12	C6TKZ2	310	K	NAD(P)-bd_dom domain-containing protein	100819843	AK(1)ELLGWEPK					_x000D_
gmx00520 Amino sugar and nucleotide sugar metabolism - Glycine max (soybean)	0.327655	22	1.12	C6TKZ2	176	K	NAD(P)-bd_dom domain-containing protein	100819843	SCYDEGK(1)R					_x000D_
gmx00520 Amino sugar and nucleotide sugar metabolism - Glycine max (soybean)	0.327655	22	1.12	A0A0R0KIG7	421	K	Epimerase domain-containing protein (Fragment)	GLYMA_03G131100	VEAEEHYYNCK(1)NTK					_x000D_
gmx00520 Amino sugar and nucleotide sugar metabolism - Glycine max (soybean)	0.327655	22	1.12	I1N344	209	K	Epimerase domain-containing protein	100793356	FHEAK(1)VNGAK					_x000D_
gmx00520 Amino sugar and nucleotide sugar metabolism - Glycine max (soybean)	0.327655	22	1.12	I1N344	306	K	Epimerase domain-containing protein	100793356	LASLGWTPK(1)VSLK					_x000D_
gmx00520 Amino sugar and nucleotide sugar metabolism - Glycine max (soybean)	0.327655	22	1.12	I1N344	310	K	Epimerase domain-containing protein	100793356	VSLK(1)DGLADTYK					_x000D_
gmx00520 Amino sugar and nucleotide sugar metabolism - Glycine max (soybean)	0.327655	22	1.12	I1N344	257	K	Epimerase domain-containing protein	100793356	YSGLEHLNVGSGK(1)EVTIK					_x000D_
gmx00520 Amino sugar and nucleotide sugar metabolism - Glycine max (soybean)	0.327655	22	1.12	C6TKA3	261	K	NADH-cytochrome b5 reductase	100819222	GGAGYISK(1)DVVVK					_x000D_
gmx00520 Amino sugar and nucleotide sugar metabolism - Glycine max (soybean)	0.327655	22	1.12	A0A0R0L0W8	383	K	UTP--glucose-1-phosphate uridylyltransferase	GLYMA_02G241100	K(1)VSNFLGR					_x000D_
gmx00520 Amino sugar and nucleotide sugar metabolism - Glycine max (soybean)	0.327655	22	1.12	A0A0R0L0W8	7	K	UTP--glucose-1-phosphate uridylyltransferase	GLYMA_02G241100	TTATEK(1)LSALK					_x000D_
gmx00520 Amino sugar and nucleotide sugar metabolism - Glycine max (soybean)	0.327655	22	1.12	A0A0R0JFK5	27	K	Glucose-1-phosphate adenylyltransferase	100810451	LFPLTK(1)R					_x000D_
gmx00520 Amino sugar and nucleotide sugar metabolism - Glycine max (soybean)	0.327655	22	1.12	A0A0R0JFK5	127	K	Glucose-1-phosphate adenylyltransferase	100810451	SK(1)DIEDVLILSGDHLYR					_x000D_
gmx00520 Amino sugar and nucleotide sugar metabolism - Glycine max (soybean)	0.327655	22	1.12	A0A0R0JFK5	387	K	Glucose-1-phosphate adenylyltransferase	100810451	VPIGIGENTK(1)IK					_x000D_
gmx00520 Amino sugar and nucleotide sugar metabolism - Glycine max (soybean)	0.327655	22	1.12	A0A0R0JFK5	389	K	Glucose-1-phosphate adenylyltransferase	100810451	IK(1)DCIIDK					_x000D_
gmx00520 Amino sugar and nucleotide sugar metabolism - Glycine max (soybean)	0.327655	22	1.12	A0A0R0JFK5	230	K	Glucose-1-phosphate adenylyltransferase	100810451	K(1)EILLNLLR					_x000D_
gmx00520 Amino sugar and nucleotide sugar metabolism - Glycine max (soybean)	0.327655	22	1.12	A0A0R0JFK5	193	K	Glucose-1-phosphate adenylyltransferase	100810451	VLSFSEK(0.028)PK(0.972)GEELK					_x000D_
gmx00520 Amino sugar and nucleotide sugar metabolism - Glycine max (soybean)	0.327655	22	1.12	A0A0R0JFK5	313	K	Glucose-1-phosphate adenylyltransferase	100810451	NLPPSK(1)IDNSK					_x000D_
gmx00520 Amino sugar and nucleotide sugar metabolism - Glycine max (soybean)	0.327655	22	1.12	A0A0R0JFK5	191	K	Glucose-1-phosphate adenylyltransferase	100810451	VLSFSEK(1)PK					_x000D_
gmx00520 Amino sugar and nucleotide sugar metabolism - Glycine max (soybean)	0.327655	22	1.12	A0A0R0JFK5	395	K	Glucose-1-phosphate adenylyltransferase	100810451	IKDCIIDK(1)NAR					_x000D_
gmx00520 Amino sugar and nucleotide sugar metabolism - Glycine max (soybean)	0.327655	22	1.12	A0A0R0F6M9	272	K	Glucose-1-phosphate adenylyltransferase	100792088	ILSFSEK(1)PK					_x000D_
gmx00520 Amino sugar and nucleotide sugar metabolism - Glycine max (soybean)	0.327655	22	1.12	I1LKW8	307	K	Epimerase domain-containing protein	100811095	EFYGEGYDDSDK(1)R					_x000D_
gmx00520 Amino sugar and nucleotide sugar metabolism - Glycine max (soybean)	0.327655	22	1.12	I1K764	268	K	Glucose-1-phosphate adenylyltransferase	100814910	IIQFSEK(1)PK					_x000D_
gmx00520 Amino sugar and nucleotide sugar metabolism - Glycine max (soybean)	0.327655	22	1.12	I1KQ93	69	K	"Phosphoglucomutase, cytoplasmic OS=Glycine soja OX=3848 GN=D0Y65_019596 PE=3 SV=1"	100780166	YFSK(1)EAIQIITK					_x000D_
gmx00520 Amino sugar and nucleotide sugar metabolism - Glycine max (soybean)	0.327655	22	1.12	I1KQ93	18	K	"Phosphoglucomutase, cytoplasmic OS=Glycine soja OX=3848 GN=D0Y65_019596 PE=3 SV=1"	100780166	VETTPFDGQK(1)PGTSGLR					_x000D_
gmx00520 Amino sugar and nucleotide sugar metabolism - Glycine max (soybean)	0.327655	22	1.12	I1KQ93	357	K	"Phosphoglucomutase, cytoplasmic OS=Glycine soja OX=3848 GN=D0Y65_019596 PE=3 SV=1"	100780166	SMPTSAALDVVAK(1)HLNLK					_x000D_
gmx00520 Amino sugar and nucleotide sugar metabolism - Glycine max (soybean)	0.327655	22	1.12	I1KQ93	275	K	"Phosphoglucomutase, cytoplasmic OS=Glycine soja OX=3848 GN=D0Y65_019596 PE=3 SV=1"	100780166	EDFGGGHPDPNLTYAK(1)ELVAR					_x000D_
gmx00520 Amino sugar and nucleotide sugar metabolism - Glycine max (soybean)	0.327655	22	1.12	I1KQ93	543	K	"Phosphoglucomutase, cytoplasmic OS=Glycine soja OX=3848 GN=D0Y65_019596 PE=3 SV=1"	100780166	LYIEQYEK(1)DPSK					_x000D_
gmx00520 Amino sugar and nucleotide sugar metabolism - Glycine max (soybean)	0.327655	22	1.12	I1KQ93	311	K	"Phosphoglucomutase, cytoplasmic OS=Glycine soja OX=3848 GN=D0Y65_019596 PE=3 SV=1"	100780166	NMVLGK(1)R					_x000D_
gmx00520 Amino sugar and nucleotide sugar metabolism - Glycine max (soybean)	0.327655	22	1.12	I1KQ93	107	K	"Phosphoglucomutase, cytoplasmic OS=Glycine soja OX=3848 GN=D0Y65_019596 PE=3 SV=1"	100780166	EK(1)LGADGSR					_x000D_
gmx00520 Amino sugar and nucleotide sugar metabolism - Glycine max (soybean)	0.327655	22	1.12	I1MBR7	240	K	UTP--glucose-1-phosphate uridylyltransferase	100790112	ILNHLIQNK(1)NEYCMEVTPK					_x000D_
gmx00520 Amino sugar and nucleotide sugar metabolism - Glycine max (soybean)	0.327655	22	1.12	I1MBR7	7	K	UTP--glucose-1-phosphate uridylyltransferase	100790112	ATAAEK(1)LSALK					_x000D_
gmx00520 Amino sugar and nucleotide sugar metabolism - Glycine max (soybean)	0.327655	22	1.12	I1MBR7	314	K	UTP--glucose-1-phosphate uridylyltransferase	100790112	LVEADALK(1)MEIIPNPK					_x000D_
gmx00520 Amino sugar and nucleotide sugar metabolism - Glycine max (soybean)	0.327655	22	1.12	I1MBR7	322	K	UTP--glucose-1-phosphate uridylyltransferase	100790112	MEIIPNPK(1)EVDGIK					_x000D_
gmx00520 Amino sugar and nucleotide sugar metabolism - Glycine max (soybean)	0.327655	22	1.12	I1MBR7	12	K	UTP--glucose-1-phosphate uridylyltransferase	100790112	LSALK(1)SAVAGLNEISENEK					_x000D_
gmx00520 Amino sugar and nucleotide sugar metabolism - Glycine max (soybean)	0.327655	22	1.12	I1MBR7	402	K	UTP--glucose-1-phosphate uridylyltransferase	100790112	K(1)VSNFLGR					_x000D_
gmx00520 Amino sugar and nucleotide sugar metabolism - Glycine max (soybean)	0.327655	22	1.12	I1MBR7	445	K	UTP--glucose-1-phosphate uridylyltransferase	100790112	VSIVSK(1)PGVK					_x000D_
gmx00520 Amino sugar and nucleotide sugar metabolism - Glycine max (soybean)	0.327655	22	1.12	I1MBR7	345	K	UTP--glucose-1-phosphate uridylyltransferase	100790112	FFDK(1)AIGINVPR					_x000D_
gmx00520 Amino sugar and nucleotide sugar metabolism - Glycine max (soybean)	0.327655	22	1.12	I1MBR7	401	K	UTP--glucose-1-phosphate uridylyltransferase	100790112	ENPENPSIELGPEFK(1)K					_x000D_
gmx00520 Amino sugar and nucleotide sugar metabolism - Glycine max (soybean)	0.327655	22	1.12	I1MBR7	179	K	UTP--glucose-1-phosphate uridylyltransferase	100790112	LVVEDFLPLPSK(1)GHTDK					_x000D_
gmx00520 Amino sugar and nucleotide sugar metabolism - Glycine max (soybean)	0.327655	22	1.12	I1NC94	189	K	"GDP-mannose 3',5'-epimerase"	100797618	HYNK(1)DFGIECR					_x000D_
gmx00520 Amino sugar and nucleotide sugar metabolism - Glycine max (soybean)	0.327655	22	1.12	I1NC94	185	K	"GDP-mannose 3',5'-epimerase"	100797618	LATEELCK(1)HYNK					_x000D_
gmx00520 Amino sugar and nucleotide sugar metabolism - Glycine max (soybean)	0.327655	22	1.12	I1NC94	259	K	"GDP-mannose 3',5'-epimerase"	100797618	LTK(1)SDFR					_x000D_
gmx00520 Amino sugar and nucleotide sugar metabolism - Glycine max (soybean)	0.327655	22	1.12	I1NC94	211	K	"GDP-mannose 3',5'-epimerase"	100797618	FHNIYGPYGTWK(1)GGR					_x000D_
gmx00520 Amino sugar and nucleotide sugar metabolism - Glycine max (soybean)	0.327655	22	1.12	I1NC94	313	K	"GDP-mannose 3',5'-epimerase"	100797618	NSDNTLIK(1)EK					_x000D_
gmx00520 Amino sugar and nucleotide sugar metabolism - Glycine max (soybean)	0.327655	22	1.12	A0A0R0GLW2	476	K	Glucose-1-phosphate adenylyltransferase	100798736	NCIIDK(1)NAR					_x000D_
gmx00520 Amino sugar and nucleotide sugar metabolism - Glycine max (soybean)	0.327655	22	1.12	A0A0R0EJ71	245	K	NTP_transferase domain-containing protein	100782402	LDQDILSPLAGK(1)K					_x000D_
gmx00520 Amino sugar and nucleotide sugar metabolism - Glycine max (soybean)	0.327655	22	1.12	K7MVZ6	25	K	Glucose-6-phosphate isomerase	100798134	AHAEDVEK(1)THLR					_x000D_
gmx00520 Amino sugar and nucleotide sugar metabolism - Glycine max (soybean)	0.327655	22	1.12	I1M561	249	K	PfkB domain-containing protein	100814192	YYTK(1)SFK					_x000D_
gmx00520 Amino sugar and nucleotide sugar metabolism - Glycine max (soybean)	0.327655	22	1.12	A0A0R0GEU1	25	K	Glucose-6-phosphate isomerase	GLYMA_14G180500	VNQGISVYGNK(1)GSTDQHAYIQQLR					_x000D_
gmx00520 Amino sugar and nucleotide sugar metabolism - Glycine max (soybean)	0.327655	22	1.12	A0A0R0GEU1	133	K	Glucose-6-phosphate isomerase	GLYMA_14G180500	AAGEVLALQK(1)R					_x000D_
gmx00520 Amino sugar and nucleotide sugar metabolism - Glycine max (soybean)	0.327655	22	1.12	I1LDX0	387	K	"Phosphoglucomutase, chloroplastic isoform A OS=Glycine soja OX=3848 GN=D0Y65_027982 PE=4 SV=1"	100802730	EAIPYFK(1)NGVK					_x000D_
gmx00520 Amino sugar and nucleotide sugar metabolism - Glycine max (soybean)	0.327655	22	1.12	I1LDX0	154	K	"Phosphoglucomutase, chloroplastic isoform A OS=Glycine soja OX=3848 GN=D0Y65_027982 PE=4 SV=1"	100802730	IAAGNGVGK(1)ILVGK					_x000D_
gmx00520 Amino sugar and nucleotide sugar metabolism - Glycine max (soybean)	0.327655	22	1.12	I1LDX0	75	K	"Phosphoglucomutase, chloroplastic isoform A OS=Glycine soja OX=3848 GN=D0Y65_027982 PE=4 SV=1"	100802730	IK(1)SIPTKPIDGQK					_x000D_
gmx00520 Amino sugar and nucleotide sugar metabolism - Glycine max (soybean)	0.327655	22	1.12	I1LDX0	86	K	"Phosphoglucomutase, chloroplastic isoform A OS=Glycine soja OX=3848 GN=D0Y65_027982 PE=4 SV=1"	100802730	SIPTKPIDGQK(1)TGTSGLR					_x000D_
gmx00520 Amino sugar and nucleotide sugar metabolism - Glycine max (soybean)	0.327655	22	1.12	I1JEI0	118	K	Putative UDP-arabinopyranose mutase 1 OS=Glycine soja OX=3848 GN=D0Y65_003686 PE=4 SV=1	GLYMA_02G120900	DPSGK(1)DINALEQHIK					_x000D_
gmx00260 Glycine, serine and threonine metabolism - Glycine max (soybean)	5.02271e-07	30	2.74	I1MHH0	483	K	Aldedh domain-containing protein	100811186	EAGSDSWK(1)QYMR					_x000D_
gmx00260 Glycine, serine and threonine metabolism - Glycine max (soybean)	5.02271e-07	30	2.74	I1MHH0	94	K	Aldedh domain-containing protein	100811186	AK(1)LDPLGR					_x000D_
gmx00260 Glycine, serine and threonine metabolism - Glycine max (soybean)	5.02271e-07	30	2.74	I1MHH0	438	K	Aldedh domain-containing protein	100811186	PGTIFK(1)WIGPR					_x000D_
gmx00260 Glycine, serine and threonine metabolism - Glycine max (soybean)	5.02271e-07	30	2.74	C6ZJY7	472	K	Serine hydroxymethyltransferase	100305380	AIEDLK(1)ADVEK					_x000D_
gmx00260 Glycine, serine and threonine metabolism - Glycine max (soybean)	5.02271e-07	30	2.74	C6ZJY7	170	K	Serine hydroxymethyltransferase	100305380	IMGLDLPSGGHLTHGYYTSGGK(1)K					_x000D_
gmx00260 Glycine, serine and threonine metabolism - Glycine max (soybean)	5.02271e-07	30	2.74	C6ZJY7	453	K	Serine hydroxymethyltransferase	100305380	EHGK(1)LLK					_x000D_
gmx00260 Glycine, serine and threonine metabolism - Glycine max (soybean)	5.02271e-07	30	2.74	C6ZJY7	466	K	Serine hydroxymethyltransferase	100305380	GLVNNK(1)AIEDLK					_x000D_
gmx00260 Glycine, serine and threonine metabolism - Glycine max (soybean)	5.02271e-07	30	2.74	C6ZJY7	201	K	Serine hydroxymethyltransferase	100305380	VNSTTGYIDYDRLEEK(1)ALDFRPK					_x000D_
gmx00260 Glycine, serine and threonine metabolism - Glycine max (soybean)	5.02271e-07	30	2.74	C6ZJY7	387	K	Serine hydroxymethyltransferase	100305380	VEK(1)LCDLCNITVNK					_x000D_
gmx00260 Glycine, serine and threonine metabolism - Glycine max (soybean)	5.02271e-07	30	2.74	C6ZJY7	352	K	Serine hydroxymethyltransferase	100305380	ANAVALGK(1)YLMGK					_x000D_
gmx00260 Glycine, serine and threonine metabolism - Glycine max (soybean)	5.02271e-07	30	2.74	C6ZJY7	460	K	Serine hydroxymethyltransferase	100305380	DFNK(1)GLVNNK					_x000D_
gmx00260 Glycine, serine and threonine metabolism - Glycine max (soybean)	5.02271e-07	30	2.74	A0A0R4J3Y9	395	K	Serine hydroxymethyltransferase	100499634	NK(1)GIDGSR					_x000D_
gmx00260 Glycine, serine and threonine metabolism - Glycine max (soybean)	5.02271e-07	30	2.74	A0A0R4J3Y9	393	K	Serine hydroxymethyltransferase	100499634	SYELVSGGTENHLVLVNLK(1)NK					_x000D_
gmx00260 Glycine, serine and threonine metabolism - Glycine max (soybean)	5.02271e-07	30	2.74	K7KKI8	234	K	"Phosphoserine phosphatase, chloroplastic OS=Glycine soja OX=3848 GN=D0Y65_009918 PE=4 SV=1"	100789869	AVAVQQIK(1)K					_x000D_
gmx00260 Glycine, serine and threonine metabolism - Glycine max (soybean)	5.02271e-07	30	2.74	I1MR41	395	K	Aminomethyltransferase	100809241	GKPNEGVVTK(1)MPFVPTK					_x000D_
gmx00260 Glycine, serine and threonine metabolism - Glycine max (soybean)	5.02271e-07	30	2.74	A0A0R4J4A7	152	K	Glycine cleavage system H protein	100785811	VKPSDPSELDSLMGPK(1)EYTK					_x000D_
gmx00260 Glycine, serine and threonine metabolism - Glycine max (soybean)	5.02271e-07	30	2.74	A0A0R4J4A7	116	K	Glycine cleavage system H protein	100785811	K(1)LTETPGLVNSSPYEDGWMIK					_x000D_
gmx00260 Glycine, serine and threonine metabolism - Glycine max (soybean)	5.02271e-07	30	2.74	A0A0R4J4A7	136	K	Glycine cleavage system H protein	100785811	LTETPGLVNSSPYEDGWMIK(1)VK					_x000D_
gmx00260 Glycine, serine and threonine metabolism - Glycine max (soybean)	5.02271e-07	30	2.74	A0A0R4J4A7	156	K	Glycine cleavage system H protein	100785811	EYTK(1)FCEEEDASH					_x000D_
gmx00260 Glycine, serine and threonine metabolism - Glycine max (soybean)	5.02271e-07	30	2.74	A0A0R4J4A7	138	K	Glycine cleavage system H protein	100785811	VK(1)PSDPSELDSLMGPK					_x000D_
gmx00260 Glycine, serine and threonine metabolism - Glycine max (soybean)	5.02271e-07	30	2.74	I1MXB1	271	K	Glycine cleavage system P protein	100777528	TFIIASNCHPQTIDICK(1)TR					_x000D_
gmx00260 Glycine, serine and threonine metabolism - Glycine max (soybean)	5.02271e-07	30	2.74	I1MXB1	1002	K	Glycine cleavage system P protein	100777528	SAPHPPSLLMADAWTK(1)PYSR					_x000D_
gmx00260 Glycine, serine and threonine metabolism - Glycine max (soybean)	5.02271e-07	30	2.74	I1MXB1	492	K	Glycine cleavage system P protein	100777528	TSNAHAIADAALK(1)SGINLR					_x000D_
gmx00260 Glycine, serine and threonine metabolism - Glycine max (soybean)	5.02271e-07	30	2.74	I1MXB1	287	K	Glycine cleavage system P protein	100777528	VVTADLK(1)DIDYK					_x000D_
gmx00260 Glycine, serine and threonine metabolism - Glycine max (soybean)	5.02271e-07	30	2.74	I1MXB1	882	K	Glycine cleavage system P protein	100777528	IAILNANYMAK(1)R					_x000D_
gmx00260 Glycine, serine and threonine metabolism - Glycine max (soybean)	5.02271e-07	30	2.74	I1MXB1	726	K	Glycine cleavage system P protein	100777528	AAETHK(1)DNLSALMVTYPSTHGVYEEGIDEICK					_x000D_
gmx00260 Glycine, serine and threonine metabolism - Glycine max (soybean)	5.02271e-07	30	2.74	I1MXB1	460	K	Glycine cleavage system P protein	100777528	VHGLAGAFALGLK(1)K					_x000D_
gmx00260 Glycine, serine and threonine metabolism - Glycine max (soybean)	5.02271e-07	30	2.74	I1MXB1	166	K	Glycine cleavage system P protein	100777528	VFK(1)SYIGMGYYNTHVPPVILR					_x000D_
gmx00260 Glycine, serine and threonine metabolism - Glycine max (soybean)	5.02271e-07	30	2.74	I1MXB1	141	K	Glycine cleavage system P protein	100777528	EMTFGK(1)FDAGLTESQMIEHMK					_x000D_
gmx00260 Glycine, serine and threonine metabolism - Glycine max (soybean)	5.02271e-07	30	2.74	I1MXB1	378	K	Glycine cleavage system P protein	100777528	FGVPMGYGGPHAAFLATSQEYK(1)R					_x000D_
gmx00260 Glycine, serine and threonine metabolism - Glycine max (soybean)	5.02271e-07	30	2.74	I1MXB1	1020	K	Glycine cleavage system P protein	100777528	ASK(1)FWPTTGR					_x000D_
gmx00260 Glycine, serine and threonine metabolism - Glycine max (soybean)	5.02271e-07	30	2.74	I1MXB1	479	K	Glycine cleavage system P protein	100777528	VK(1)TSNAHAIADAALK					_x000D_
gmx00260 Glycine, serine and threonine metabolism - Glycine max (soybean)	5.02271e-07	30	2.74	I1MXB1	161	K	Glycine cleavage system P protein	100777528	DLASK(1)NK					_x000D_
gmx00260 Glycine, serine and threonine metabolism - Glycine max (soybean)	5.02271e-07	30	2.74	I1MXB1	577	K	Glycine cleavage system P protein	100777528	YLYK(1)LQSK					_x000D_
gmx00260 Glycine, serine and threonine metabolism - Glycine max (soybean)	5.02271e-07	30	2.74	I1MXB1	710	K	Glycine cleavage system P protein	100777528	IVSVGTDAK(1)GNINIEELRK					_x000D_
gmx00260 Glycine, serine and threonine metabolism - Glycine max (soybean)	5.02271e-07	30	2.74	I1MXB1	923	K	Glycine cleavage system P protein	100777528	NTAGIEPEDVAK(1)R					_x000D_
gmx00260 Glycine, serine and threonine metabolism - Glycine max (soybean)	5.02271e-07	30	2.74	I1MXB1	135	K	Glycine cleavage system P protein	100777528	LK(1)EMTFGK					_x000D_
gmx00260 Glycine, serine and threonine metabolism - Glycine max (soybean)	5.02271e-07	30	2.74	I1MXB1	581	K	Glycine cleavage system P protein	100777528	LQSK(1)DLSLCHSMIPLGSCTMK					_x000D_
gmx00260 Glycine, serine and threonine metabolism - Glycine max (soybean)	5.02271e-07	30	2.74	I1MXB1	254	K	Glycine cleavage system P protein	100777528	K(1)TFIIASNCHPQTIDICK					_x000D_
gmx00260 Glycine, serine and threonine metabolism - Glycine max (soybean)	5.02271e-07	30	2.74	I1MXB1	395	K	Glycine cleavage system P protein	100777528	IIGVSVDSSGK(1)TALR					_x000D_
gmx00260 Glycine, serine and threonine metabolism - Glycine max (soybean)	5.02271e-07	30	2.74	I1MXB1	871	K	Glycine cleavage system P protein	100777528	GLTDASK(1)IAILNANYMAK					_x000D_
gmx00260 Glycine, serine and threonine metabolism - Glycine max (soybean)	5.02271e-07	30	2.74	I1MXB1	975	K	Glycine cleavage system P protein	100777528	QEIAEIEK(1)GNADINNNVLK					_x000D_
gmx00260 Glycine, serine and threonine metabolism - Glycine max (soybean)	5.02271e-07	30	2.74	I1MXB1	810	K	Glycine cleavage system P protein	100777528	TFCIPHGGGGPGMGPIGVK(1)K					_x000D_
gmx00260 Glycine, serine and threonine metabolism - Glycine max (soybean)	5.02271e-07	30	2.74	I1KGN9	161	K	Glyoxylate reductase OS=Glycine soja OX=3848 GN=D0Y65_016632 PE=3 SV=1	GLYMA_07G019900	IGQAIAK(1)R					_x000D_
gmx00260 Glycine, serine and threonine metabolism - Glycine max (soybean)	5.02271e-07	30	2.74	I1KGN9	145	K	Glyoxylate reductase OS=Glycine soja OX=3848 GN=D0Y65_016632 PE=3 SV=1	GLYMA_07G019900	FSGK(1)TVGIIGLGR					_x000D_
gmx00260 Glycine, serine and threonine metabolism - Glycine max (soybean)	5.02271e-07	30	2.74	I1KGN9	234	K	Glyoxylate reductase OS=Glycine soja OX=3848 GN=D0Y65_016632 PE=3 SV=1	GLYMA_07G019900	GK(1)HVDEAELVPALLEGR					_x000D_
gmx00260 Glycine, serine and threonine metabolism - Glycine max (soybean)	5.02271e-07	30	2.74	I1KGN9	141	K	Glyoxylate reductase OS=Glycine soja OX=3848 GN=D0Y65_016632 PE=3 SV=1	GLYMA_07G019900	LTTK(1)FSGK					_x000D_
gmx00260 Glycine, serine and threonine metabolism - Glycine max (soybean)	5.02271e-07	30	2.74	I1MD26	116	K	PALP domain-containing protein	100805303	SQSGGLLDVQHDMDALK(1)R					_x000D_
gmx00260 Glycine, serine and threonine metabolism - Glycine max (soybean)	5.02271e-07	30	2.74	I1MB25	304	K	Serine hydroxymethyltransferase	100812952	NK(1)GIDGSR					_x000D_
gmx00260 Glycine, serine and threonine metabolism - Glycine max (soybean)	5.02271e-07	30	2.74	I1MB25	381	K	Serine hydroxymethyltransferase	100812952	ENTNGTK(1)LK					_x000D_
gmx00260 Glycine, serine and threonine metabolism - Glycine max (soybean)	5.02271e-07	30	2.74	I1MB25	135	K	Serine hydroxymethyltransferase	100812952	PK(1)LIVAGASAYAR					_x000D_
gmx00260 Glycine, serine and threonine metabolism - Glycine max (soybean)	5.02271e-07	30	2.74	B0M1A3	225	K	Peroxisomal hydroxypyruvate reductase	547640	ANGETPVTWK(1)R					_x000D_
gmx00260 Glycine, serine and threonine metabolism - Glycine max (soybean)	5.02271e-07	30	2.74	B0M1A3	385	K	Peroxisomal hydroxypyruvate reductase	547640	ALGLPTSK(1)L					_x000D_
gmx00260 Glycine, serine and threonine metabolism - Glycine max (soybean)	5.02271e-07	30	2.74	B0M1A3	287	K	Peroxisomal hydroxypyruvate reductase	547640	GPVIDEAALVEHLK(1)HNPMFR					_x000D_
gmx00260 Glycine, serine and threonine metabolism - Glycine max (soybean)	5.02271e-07	30	2.74	B0M1A3	15	K	Peroxisomal hydroxypyruvate reductase	547640	PVSIEVWNPSGK(1)YR					_x000D_
gmx00260 Glycine, serine and threonine metabolism - Glycine max (soybean)	5.02271e-07	30	2.74	B0M1A3	345	K	Peroxisomal hydroxypyruvate reductase	547640	VK(1)GYPVWFDANK					_x000D_
gmx00260 Glycine, serine and threonine metabolism - Glycine max (soybean)	5.02271e-07	30	2.74	B0M1A3	22	K	Peroxisomal hydroxypyruvate reductase	547640	VVSTK(1)PMPGTR					_x000D_
gmx00260 Glycine, serine and threonine metabolism - Glycine max (soybean)	5.02271e-07	30	2.74	B0M1A3	88	K	Peroxisomal hydroxypyruvate reductase	547640	AGGK(1)AFSNMAVGYNNVDVDAANK					_x000D_
gmx00260 Glycine, serine and threonine metabolism - Glycine max (soybean)	5.02271e-07	30	2.74	B0M1A3	46	K	Peroxisomal hydroxypyruvate reductase	547640	LEICTEK(1)K					_x000D_
gmx00260 Glycine, serine and threonine metabolism - Glycine max (soybean)	5.02271e-07	30	2.74	B0M1A3	256	K	Peroxisomal hydroxypyruvate reductase	547640	TTYHLVNK(1)ER					_x000D_
gmx00260 Glycine, serine and threonine metabolism - Glycine max (soybean)	5.02271e-07	30	2.74	B0M1A3	264	K	Peroxisomal hydroxypyruvate reductase	547640	K(1)EAILINCSR					_x000D_
gmx00260 Glycine, serine and threonine metabolism - Glycine max (soybean)	5.02271e-07	30	2.74	C6ZJZ0	395	K	Serine hydroxymethyltransferase	100499635	NK(1)GIDGSR					_x000D_
gmx00260 Glycine, serine and threonine metabolism - Glycine max (soybean)	5.02271e-07	30	2.74	C6ZJZ0	393	K	Serine hydroxymethyltransferase	100499635	GYELVSGGTENHLVLVNLK(1)NK					_x000D_
gmx00260 Glycine, serine and threonine metabolism - Glycine max (soybean)	5.02271e-07	30	2.74	C6ZJZ0	511	K	Serine hydroxymethyltransferase	100499635	QFPTIGFEK(1)ATMK					_x000D_
gmx00260 Glycine, serine and threonine metabolism - Glycine max (soybean)	5.02271e-07	30	2.74	O81413	260	K	Ferric leghemoglobin reductase-2	547523	SLEK(1)QGMK					_x000D_
gmx00260 Glycine, serine and threonine metabolism - Glycine max (soybean)	5.02271e-07	30	2.74	O81413	193	K	Ferric leghemoglobin reductase-2	547523	K(1)VVSSTGALALTEIPK					_x000D_
gmx00260 Glycine, serine and threonine metabolism - Glycine max (soybean)	5.02271e-07	30	2.74	I1KS56	826	K	"Bifunctional aspartokinase/homoserine dehydrogenase, chloroplastic OS=Glycine soja OX=3848 GN=D0Y65_020194 PE=4 SV=1"	GLYMA_08G107800	K(1)QEDAENAGEVLR					_x000D_
gmx00260 Glycine, serine and threonine metabolism - Glycine max (soybean)	5.02271e-07	30	2.74	I1KS56	848	K	"Bifunctional aspartokinase/homoserine dehydrogenase, chloroplastic OS=Glycine soja OX=3848 GN=D0Y65_020194 PE=4 SV=1"	GLYMA_08G107800	YVGVVDVTNK(1)K					_x000D_
gmx00260 Glycine, serine and threonine metabolism - Glycine max (soybean)	5.02271e-07	30	2.74	C6TK73	139	K	Aminotran_5 domain-containing protein	732565	IASDTSHTIK(1)AICIVHNETATGVTNDLAK					_x000D_
gmx00260 Glycine, serine and threonine metabolism - Glycine max (soybean)	5.02271e-07	30	2.74	C6TK73	122	K	Aminotran_5 domain-containing protein	732565	FNVDVVESEWGHGAK(1)LDVLESK					_x000D_
gmx00260 Glycine, serine and threonine metabolism - Glycine max (soybean)	5.02271e-07	30	2.74	C6TK73	129	K	Aminotran_5 domain-containing protein	732565	LDVLESK(1)IASDTSHTIK					_x000D_
gmx00260 Glycine, serine and threonine metabolism - Glycine max (soybean)	5.02271e-07	30	2.74	C6TK73	295	K	Aminotran_5 domain-containing protein	732565	LAVEAWGLK(1)NCTQK					_x000D_
gmx00260 Glycine, serine and threonine metabolism - Glycine max (soybean)	5.02271e-07	30	2.74	C6TK73	107	K	Aminotran_5 domain-containing protein	732565	LK(1)FNVDVVESEWGHGAK					_x000D_
gmx00260 Glycine, serine and threonine metabolism - Glycine max (soybean)	5.02271e-07	30	2.74	C6TK73	158	K	Aminotran_5 domain-containing protein	732565	AICIVHNETATGVTNDLAK(1)VR					_x000D_
gmx00260 Glycine, serine and threonine metabolism - Glycine max (soybean)	5.02271e-07	30	2.74	C6TK73	52	K	Aminotran_5 domain-containing protein	732565	TLLEDVK(1)K					_x000D_
gmx00260 Glycine, serine and threonine metabolism - Glycine max (soybean)	5.02271e-07	30	2.74	C6TK73	344	K	Aminotran_5 domain-containing protein	732565	VAGK(1)VFR					_x000D_
gmx00260 Glycine, serine and threonine metabolism - Glycine max (soybean)	5.02271e-07	30	2.74	C6TK73	45	K	Aminotran_5 domain-containing protein	732565	SPAIPAMTK(1)TLLEDVKK					_x000D_
gmx00260 Glycine, serine and threonine metabolism - Glycine max (soybean)	5.02271e-07	30	2.74	I1M5N8	283	K	"D-glycerate 3-kinase, chloroplastic isoform C OS=Glycine soja OX=3848 GN=D0Y65_032809 PE=4 SV=1"	100820573	YDK(1)SAFNGR					_x000D_
gmx00260 Glycine, serine and threonine metabolism - Glycine max (soybean)	5.02271e-07	30	2.74	I1LEI9	175	K	D-3-phosphoglycerate dehydrogenase	100819264	NVAQADASVK(1)AGK					_x000D_
gmx00260 Glycine, serine and threonine metabolism - Glycine max (soybean)	5.02271e-07	30	2.74	I1LEI9	270	K	D-3-phosphoglycerate dehydrogenase	100819264	ILNDETFAK(1)MK					_x000D_
gmx00260 Glycine, serine and threonine metabolism - Glycine max (soybean)	5.02271e-07	30	2.74	I1LEI9	211	K	D-3-phosphoglycerate dehydrogenase	100819264	AK(1)GLGMNVIAHDPYAPADR					_x000D_
gmx00260 Glycine, serine and threonine metabolism - Glycine max (soybean)	5.02271e-07	30	2.74	I1MRV6	67	K	Leghemoglobin reductase isoform A OS=Glycine soja OX=3848 GN=D0Y65_044799 PE=4 SV=1	100788043	TTCIEK(1)R					_x000D_
gmx00260 Glycine, serine and threonine metabolism - Glycine max (soybean)	5.02271e-07	30	2.74	I1MRV6	130	K	Leghemoglobin reductase isoform A OS=Glycine soja OX=3848 GN=D0Y65_044799 PE=4 SV=1	100788043	AVSNLTK(1)GIEGLFK					_x000D_
gmx00260 Glycine, serine and threonine metabolism - Glycine max (soybean)	5.02271e-07	30	2.74	I1MRV6	208	K	Leghemoglobin reductase isoform A OS=Glycine soja OX=3848 GN=D0Y65_044799 PE=4 SV=1	100788043	VVSSTGALALTEIPK(1)R					_x000D_
gmx00260 Glycine, serine and threonine metabolism - Glycine max (soybean)	5.02271e-07	30	2.74	I1MRV6	193	K	Leghemoglobin reductase isoform A OS=Glycine soja OX=3848 GN=D0Y65_044799 PE=4 SV=1	100788043	K(1)VVSSTGALALTEIPK					_x000D_
gmx00260 Glycine, serine and threonine metabolism - Glycine max (soybean)	5.02271e-07	30	2.74	I1MRV6	121	K	Leghemoglobin reductase isoform A OS=Glycine soja OX=3848 GN=D0Y65_044799 PE=4 SV=1	100788043	FSSVEVDLPAMMAQK(1)DK					_x000D_
gmx00260 Glycine, serine and threonine metabolism - Glycine max (soybean)	5.02271e-07	30	2.74	I1MRV6	402	K	Leghemoglobin reductase isoform A OS=Glycine soja OX=3848 GN=D0Y65_044799 PE=4 SV=1	100788043	TEEQVK(1)ELGVEYR					_x000D_
gmx00260 Glycine, serine and threonine metabolism - Glycine max (soybean)	5.02271e-07	30	2.74	I1MRV6	106	K	Leghemoglobin reductase isoform A OS=Glycine soja OX=3848 GN=D0Y65_044799 PE=4 SV=1	100788043	HAFANHGVK(1)FSSVEVDLPAMMAQK					_x000D_
gmx00260 Glycine, serine and threonine metabolism - Glycine max (soybean)	5.02271e-07	30	2.74	I1MRV6	487	K	Leghemoglobin reductase isoform A OS=Glycine soja OX=3848 GN=D0Y65_044799 PE=4 SV=1	100788043	VCHAHPTMSEAVK(1)EAAMATYDKPIHI					_x000D_
gmx00260 Glycine, serine and threonine metabolism - Glycine max (soybean)	5.02271e-07	30	2.74	I1MRV6	318	K	Leghemoglobin reductase isoform A OS=Glycine soja OX=3848 GN=D0Y65_044799 PE=4 SV=1	100788043	TPFTAGLGLDK(1)IGVETDK					_x000D_
gmx00260 Glycine, serine and threonine metabolism - Glycine max (soybean)	5.02271e-07	30	2.74	I1MRV6	380	K	Leghemoglobin reductase isoform A OS=Glycine soja OX=3848 GN=D0Y65_044799 PE=4 SV=1	100788043	VGHVDYDK(1)VPGVVYTMPEVASVGK					_x000D_
gmx00260 Glycine, serine and threonine metabolism - Glycine max (soybean)	5.02271e-07	30	2.74	I1MRV6	422	K	Leghemoglobin reductase isoform A OS=Glycine soja OX=3848 GN=D0Y65_044799 PE=4 SV=1	100788043	AK(1)AIDNAEGLVK					_x000D_
gmx00260 Glycine, serine and threonine metabolism - Glycine max (soybean)	5.02271e-07	30	2.74	I1MRV6	149	K	Leghemoglobin reductase isoform A OS=Glycine soja OX=3848 GN=D0Y65_044799 PE=4 SV=1	100788043	GYGK(1)FVSPSEVSVDTTEGGNTVVK					_x000D_
gmx00260 Glycine, serine and threonine metabolism - Glycine max (soybean)	5.02271e-07	30	2.74	I1MRV6	84	K	Leghemoglobin reductase isoform A OS=Glycine soja OX=3848 GN=D0Y65_044799 PE=4 SV=1	100788043	GTLGGTCLNVGCIPSK(1)ALLHSSHMYHEAK					_x000D_
gmx00260 Glycine, serine and threonine metabolism - Glycine max (soybean)	5.02271e-07	30	2.74	I1MRV6	182	K	Leghemoglobin reductase isoform A OS=Glycine soja OX=3848 GN=D0Y65_044799 PE=4 SV=1	100788043	HIIIATGSDVK(1)SLPGVTIDEK					_x000D_
gmx00260 Glycine, serine and threonine metabolism - Glycine max (soybean)	5.02271e-07	30	2.74	I1MRV6	437	K	Leghemoglobin reductase isoform A OS=Glycine soja OX=3848 GN=D0Y65_044799 PE=4 SV=1	100788043	ILAEK(1)ETDK					_x000D_
gmx00260 Glycine, serine and threonine metabolism - Glycine max (soybean)	5.02271e-07	30	2.74	I1MRV6	97	K	Leghemoglobin reductase isoform A OS=Glycine soja OX=3848 GN=D0Y65_044799 PE=4 SV=1	100788043	ALLHSSHMYHEAK(1)HAFANHGVK					_x000D_
gmx00260 Glycine, serine and threonine metabolism - Glycine max (soybean)	5.02271e-07	30	2.74	I1MRV6	192	K	Leghemoglobin reductase isoform A OS=Glycine soja OX=3848 GN=D0Y65_044799 PE=4 SV=1	100788043	SLPGVTIDEK(1)K					_x000D_
gmx00260 Glycine, serine and threonine metabolism - Glycine max (soybean)	5.02271e-07	30	2.74	I1MRV6	61	K	Leghemoglobin reductase isoform A OS=Glycine soja OX=3848 GN=D0Y65_044799 PE=4 SV=1	100788043	AAQLGLK(1)TTCIEK					_x000D_
gmx00260 Glycine, serine and threonine metabolism - Glycine max (soybean)	5.02271e-07	30	2.74	I1MRV6	396	K	Leghemoglobin reductase isoform A OS=Glycine soja OX=3848 GN=D0Y65_044799 PE=4 SV=1	100788043	VPGVVYTMPEVASVGK(1)TEEQVK					_x000D_
gmx00260 Glycine, serine and threonine metabolism - Glycine max (soybean)	5.02271e-07	30	2.74	I1MRV6	137	K	Leghemoglobin reductase isoform A OS=Glycine soja OX=3848 GN=D0Y65_044799 PE=4 SV=1	100788043	GIEGLFK(1)K					_x000D_
gmx00260 Glycine, serine and threonine metabolism - Glycine max (soybean)	5.02271e-07	30	2.74	I1MRV6	145	K	Leghemoglobin reductase isoform A OS=Glycine soja OX=3848 GN=D0Y65_044799 PE=4 SV=1	100788043	VNYVK(1)GYGK					_x000D_
gmx00260 Glycine, serine and threonine metabolism - Glycine max (soybean)	5.02271e-07	30	2.74	I1MRV6	169	K	Leghemoglobin reductase isoform A OS=Glycine soja OX=3848 GN=D0Y65_044799 PE=4 SV=1	100788043	FVSPSEVSVDTTEGGNTVVK(1)GK					_x000D_
gmx00260 Glycine, serine and threonine metabolism - Glycine max (soybean)	5.02271e-07	30	2.74	I1MRV6	432	K	Leghemoglobin reductase isoform A OS=Glycine soja OX=3848 GN=D0Y65_044799 PE=4 SV=1	100788043	AIDNAEGLVK(1)ILAEK					_x000D_
gmx00260 Glycine, serine and threonine metabolism - Glycine max (soybean)	5.02271e-07	30	2.74	I1MRV6	496	K	Leghemoglobin reductase isoform A OS=Glycine soja OX=3848 GN=D0Y65_044799 PE=4 SV=1	100788043	EAAMATYDK(1)PIHI					_x000D_
gmx00260 Glycine, serine and threonine metabolism - Glycine max (soybean)	5.02271e-07	30	2.74	I1MRV6	372	K	Leghemoglobin reductase isoform A OS=Glycine soja OX=3848 GN=D0Y65_044799 PE=4 SV=1	100788043	AEEDGVACVEYIAGK(1)VGHVDYDK					_x000D_
gmx00260 Glycine, serine and threonine metabolism - Glycine max (soybean)	5.02271e-07	30	2.74	I1MRV6	260	K	Leghemoglobin reductase isoform A OS=Glycine soja OX=3848 GN=D0Y65_044799 PE=4 SV=1	100788043	SLEK(1)QGLK					_x000D_
gmx00260 Glycine, serine and threonine metabolism - Glycine max (soybean)	5.02271e-07	30	2.74	I1MRV6	171	K	Leghemoglobin reductase isoform A OS=Glycine soja OX=3848 GN=D0Y65_044799 PE=4 SV=1	100788043	GK(1)HIIIATGSDVK					_x000D_
gmx00260 Glycine, serine and threonine metabolism - Glycine max (soybean)	5.02271e-07	30	2.74	I1MRV6	140	K	Leghemoglobin reductase isoform A OS=Glycine soja OX=3848 GN=D0Y65_044799 PE=4 SV=1	100788043	NK(1)VNYVK					_x000D_
gmx00260 Glycine, serine and threonine metabolism - Glycine max (soybean)	5.02271e-07	30	2.74	I1MRV6	270	K	Leghemoglobin reductase isoform A OS=Glycine soja OX=3848 GN=D0Y65_044799 PE=4 SV=1	100788043	TK(1)VVGVDTSGDGVK					_x000D_
gmx00260 Glycine, serine and threonine metabolism - Glycine max (soybean)	5.02271e-07	30	2.74	I1KNF5	252	K	Aminomethyltransferase	100778188	AILEK(1)SEGK					_x000D_
gmx00260 Glycine, serine and threonine metabolism - Glycine max (soybean)	5.02271e-07	30	2.74	I1KNF5	370	K	Aminomethyltransferase	100778188	NIAMGYVK(1)SGLHK					_x000D_
gmx00260 Glycine, serine and threonine metabolism - Glycine max (soybean)	5.02271e-07	30	2.74	I1KNF5	94	K	Aminomethyltransferase	100778188	GK(1)DAVPFLEK					_x000D_
gmx00260 Glycine, serine and threonine metabolism - Glycine max (soybean)	5.02271e-07	30	2.74	I1KNF5	168	K	Aminomethyltransferase	100778188	AK(1)GGDVSWHIHDER					_x000D_
gmx00260 Glycine, serine and threonine metabolism - Glycine max (soybean)	5.02271e-07	30	2.74	I1KNF5	153	K	Aminomethyltransferase	100778188	DK(1)DLAHIEEHMK					_x000D_
gmx00260 Glycine, serine and threonine metabolism - Glycine max (soybean)	5.02271e-07	30	2.74	I1KNF5	163	K	Aminomethyltransferase	100778188	DLAHIEEHMK(1)AFK					_x000D_
gmx00260 Glycine, serine and threonine metabolism - Glycine max (soybean)	5.02271e-07	30	2.74	I1KNF5	395	K	Aminomethyltransferase	100778188	GKPNEGVLTK(1)MPFVPTK					_x000D_
gmx00260 Glycine, serine and threonine metabolism - Glycine max (soybean)	5.02271e-07	30	2.74	I1KNF5	37	K	Aminomethyltransferase	100778188	K(1)TVFHDFHVAHGGK					_x000D_
gmx00260 Glycine, serine and threonine metabolism - Glycine max (soybean)	5.02271e-07	30	2.74	I1KNF5	321	K	Aminomethyltransferase	100778188	QLEEGPK(1)IR					_x000D_
gmx00260 Glycine, serine and threonine metabolism - Glycine max (soybean)	5.02271e-07	30	2.74	I1N0T6	289	K	Tryptophan synthase	100801288	EFHAVIGK(1)ETR					_x000D_
gmx00260 Glycine, serine and threonine metabolism - Glycine max (soybean)	5.02271e-07	30	2.74	I1N0T6	178	K	Tryptophan synthase	100801288	INNAVAQALLAK(1)R					_x000D_
gmx00260 Glycine, serine and threonine metabolism - Glycine max (soybean)	5.02271e-07	30	2.74	I1N0T6	460	K	Tryptophan synthase	100801288	GDK(1)DVQTAIK					_x000D_
gmx00260 Glycine, serine and threonine metabolism - Glycine max (soybean)	5.02271e-07	30	2.74	I1L6W0	53	K	"2,3-bisphosphoglycerate-independent phosphoglycerate mutase isoform A OS=Glycine soja OX=3848 GN=D0Y65_025405 PE=4 SV=1"	100794734	AETPCMDSLK(1)K					_x000D_
gmx00260 Glycine, serine and threonine metabolism - Glycine max (soybean)	5.02271e-07	30	2.74	I1L6W0	418	K	"2,3-bisphosphoglycerate-independent phosphoglycerate mutase isoform A OS=Glycine soja OX=3848 GN=D0Y65_025405 PE=4 SV=1"	100794734	DAILSGK(1)FDQVR					_x000D_
gmx00260 Glycine, serine and threonine metabolism - Glycine max (soybean)	5.02271e-07	30	2.74	I1L6W0	245	K	"2,3-bisphosphoglycerate-independent phosphoglycerate mutase isoform A OS=Glycine soja OX=3848 GN=D0Y65_025405 PE=4 SV=1"	100794734	FTNALEAVK(1)K					_x000D_
gmx00260 Glycine, serine and threonine metabolism - Glycine max (soybean)	5.02271e-07	30	2.74	I1L6W0	491	K	"2,3-bisphosphoglycerate-independent phosphoglycerate mutase isoform A OS=Glycine soja OX=3848 GN=D0Y65_025405 PE=4 SV=1"	100794734	PLLGK(1)DGK					_x000D_
gmx00260 Glycine, serine and threonine metabolism - Glycine max (soybean)	5.02271e-07	30	2.74	I1L6W0	15	K	"2,3-bisphosphoglycerate-independent phosphoglycerate mutase isoform A OS=Glycine soja OX=3848 GN=D0Y65_025405 PE=4 SV=1"	100794734	LADHPK(1)LPK					_x000D_
gmx00260 Glycine, serine and threonine metabolism - Glycine max (soybean)	5.02271e-07	30	2.74	I1L6W0	483	K	"2,3-bisphosphoglycerate-independent phosphoglycerate mutase isoform A OS=Glycine soja OX=3848 GN=D0Y65_025405 PE=4 SV=1"	100794734	DK(1)SGKPLLGK					_x000D_
gmx00260 Glycine, serine and threonine metabolism - Glycine max (soybean)	5.02271e-07	30	2.74	I1L6W0	409	K	"2,3-bisphosphoglycerate-independent phosphoglycerate mutase isoform A OS=Glycine soja OX=3848 GN=D0Y65_025405 PE=4 SV=1"	100794734	ALQIAEK(1)AR					_x000D_
gmx00260 Glycine, serine and threonine metabolism - Glycine max (soybean)	5.02271e-07	30	2.74	I1L6W0	222	K	"2,3-bisphosphoglycerate-independent phosphoglycerate mutase isoform A OS=Glycine soja OX=3848 GN=D0Y65_025405 PE=4 SV=1"	100794734	YENDWNVVK(1)R					_x000D_
gmx00260 Glycine, serine and threonine metabolism - Glycine max (soybean)	5.02271e-07	30	2.74	A0A0R0F2Z4	117	K	"2,3-bisphosphoglycerate-independent phosphoglycerate mutase isoform A OS=Glycine soja OX=3848 GN=D0Y65_049246 PE=4 SV=1"	100820155	IFEGEGFK(1)YIK					_x000D_
gmx00260 Glycine, serine and threonine metabolism - Glycine max (soybean)	5.02271e-07	30	2.74	I1M923	1023	K	Glycine cleavage system P protein	100819714	TAK(1)FWPTTGR					_x000D_
gmx00260 Glycine, serine and threonine metabolism - Glycine max (soybean)	5.02271e-07	30	2.74	I1M923	159	K	Glycine cleavage system P protein	100819714	FDAGLTENQMIEHMK(1)DLASK					_x000D_
gmx00260 Glycine, serine and threonine metabolism - Glycine max (soybean)	5.02271e-07	30	2.74	I1M923	1005	K	Glycine cleavage system P protein	100819714	GAPHPPSLLMADAWTK(1)PYSR					_x000D_
gmx00260 Glycine, serine and threonine metabolism - Glycine max (soybean)	5.02271e-07	30	2.74	I1M923	556	K	Glycine cleavage system P protein	100819714	K(1)SPYLTHPIFNTYQTEHELLR					_x000D_
gmx00260 Glycine, serine and threonine metabolism - Glycine max (soybean)	5.02271e-07	30	2.74	I1M923	141	K	Glycine cleavage system P protein	100819714	LKDMK(1)FGK					_x000D_
gmx00260 Glycine, serine and threonine metabolism - Glycine max (soybean)	5.02271e-07	30	2.74	I1M923	144	K	Glycine cleavage system P protein	100819714	FGK(1)FDAGLTENQMIEHMK					_x000D_
gmx00260 Glycine, serine and threonine metabolism - Glycine max (soybean)	5.02271e-07	30	2.74	I1M923	164	K	Glycine cleavage system P protein	100819714	DLASK(1)NK					_x000D_
gmx00260 Glycine, serine and threonine metabolism - Glycine max (soybean)	5.02271e-07	30	2.74	I1M923	980	K	Glycine cleavage system P protein	100819714	GK(1)VDINNNVLK					_x000D_
gmx00260 Glycine, serine and threonine metabolism - Glycine max (soybean)	5.02271e-07	30	2.74	I1M923	584	K	Glycine cleavage system P protein	100819714	LQSK(1)DLSLCHSMIPLGSCTMK					_x000D_
gmx00260 Glycine, serine and threonine metabolism - Glycine max (soybean)	5.02271e-07	30	2.74	I1JC65	437	K	Aminotran_1_2 domain-containing protein	100787173	LLEATGISTVPGSGFGQK(1)EGVFHLR					_x000D_
gmx00260 Glycine, serine and threonine metabolism - Glycine max (soybean)	5.02271e-07	30	2.74	I1JC65	406	K	Aminotran_1_2 domain-containing protein	100787173	ALEAAK(1)QAGK					_x000D_
gmx00260 Glycine, serine and threonine metabolism - Glycine max (soybean)	5.02271e-07	30	2.74	I1JC65	268	K	Aminotran_1_2 domain-containing protein	100787173	K(1)VLMELGPPISK					_x000D_
gmx00260 Glycine, serine and threonine metabolism - Glycine max (soybean)	5.02271e-07	30	2.74	I1JC65	410	K	Aminotran_1_2 domain-containing protein	100787173	QAGK(1)VPDVYYCLK					_x000D_
gmx00260 Glycine, serine and threonine metabolism - Glycine max (soybean)	5.02271e-07	30	2.74	I1K5I3	75	K	Semialdhyde_dh domain-containing protein	GLYMA_05G240700	SIHMLASK(1)R					_x000D_
gmx00260 Glycine, serine and threonine metabolism - Glycine max (soybean)	5.02271e-07	30	2.74	K7MRF5	129	K	Aminotran_5 domain-containing protein	GLYMA_18G116900	LDVLESK(1)IASDTSHTIK					_x000D_
gmx00260 Glycine, serine and threonine metabolism - Glycine max (soybean)	5.02271e-07	30	2.74	K7MRF5	107	K	Aminotran_5 domain-containing protein	GLYMA_18G116900	LK(1)FNVDVVESEWGQGAK					_x000D_
gmx00260 Glycine, serine and threonine metabolism - Glycine max (soybean)	5.02271e-07	30	2.74	Q84L66	345	K	Putative NADH-dependent hydroxypyruvate reductase	548099	IK(1)GYPVWFDANR					_x000D_
gmx00260 Glycine, serine and threonine metabolism - Glycine max (soybean)	5.02271e-07	30	2.74	I1LI96	90	K	Phosphoserine aminotransferase	100779355	GK(1)EFLSIIQK					_x000D_
gmx00260 Glycine, serine and threonine metabolism - Glycine max (soybean)	5.02271e-07	30	2.74	I1JZW5	345	K	Aldedh domain-containing protein	GLYMA_05G033500	ILK(1)FISNAK					_x000D_
gmx00260 Glycine, serine and threonine metabolism - Glycine max (soybean)	5.02271e-07	30	2.74	I1JZW5	88	K	Aldedh domain-containing protein	GLYMA_05G033500	ITEK(0.984)K(0.016)PELAK					_x000D_
gmx00260 Glycine, serine and threonine metabolism - Glycine max (soybean)	5.02271e-07	30	2.74	I1JZW5	320	K	Aldedh domain-containing protein	GLYMA_05G033500	NIK(1)ISDPLEEGCR					_x000D_
gmx00260 Glycine, serine and threonine metabolism - Glycine max (soybean)	5.02271e-07	30	2.74	I1JZW5	144	K	Aldedh domain-containing protein	GLYMA_05G033500	AHVSLPMDTFK(1)SYVLK					_x000D_
gmx00260 Glycine, serine and threonine metabolism - Glycine max (soybean)	5.02271e-07	30	2.74	I1JZW5	368	K	Aldedh domain-containing protein	GLYMA_05G033500	SEGATILTGGSRPEHLK(1)K					_x000D_
gmx00260 Glycine, serine and threonine metabolism - Glycine max (soybean)	5.02271e-07	30	2.74	I1JZW5	62	K	Aldedh domain-containing protein	GLYMA_05G033500	NK(1)GADWASASGSVR					_x000D_
gmx00260 Glycine, serine and threonine metabolism - Glycine max (soybean)	5.02271e-07	30	2.74	K7LI86	346	K	Amine oxidase	100804651	VRDPDTSK(1)LR					_x000D_
gmx00260 Glycine, serine and threonine metabolism - Glycine max (soybean)	5.02271e-07	30	2.74	K7LI86	573	K	Amine oxidase	100804651	TEK(1)DAQIR					_x000D_
gmx03020 RNA polymerase - Glycine max (soybean)	0.999277	1	0.14	Q2PMQ3	290	K	DNA-directed RNA polymerase subunit alpha	rpoA	IYNCLK(1)R					_x000D_
gmx00240 Pyrimidine metabolism - Glycine max (soybean)	0.959958	6	0.56	I1LLC6	218	K	OMPdecase domain-containing protein	GLYMA_11G154200	VK(1)ALPFGER					_x000D_
gmx00240 Pyrimidine metabolism - Glycine max (soybean)	0.959958	6	0.56	I1KJ84	362	K	DHO_dh domain-containing protein	100818990	K(1)HNFTSIEDFR					_x000D_
gmx00240 Pyrimidine metabolism - Glycine max (soybean)	0.959958	6	0.56	C6T4F9	170	K	Nucleoside diphosphate kinase	100527475	K(1)LIGATDPQK					_x000D_
gmx00240 Pyrimidine metabolism - Glycine max (soybean)	0.959958	6	0.56	C6T4F9	131	K	Nucleoside diphosphate kinase	100527475	EFAQK(1)HYHDLK					_x000D_
gmx00240 Pyrimidine metabolism - Glycine max (soybean)	0.959958	6	0.56	C6T4F9	93	K	Nucleoside diphosphate kinase	100527475	TFIAIK(1)PDGVQR					_x000D_
gmx00240 Pyrimidine metabolism - Glycine max (soybean)	0.959958	6	0.56	C6T4F9	120	K	Nucleoside diphosphate kinase	100527475	LVGIK(1)VVIPSK					_x000D_
gmx00240 Pyrimidine metabolism - Glycine max (soybean)	0.959958	6	0.56	C6T4F9	208	K	Nucleoside diphosphate kinase	100527475	NIIHGSDGPETAK(1)DEIK					_x000D_
gmx00240 Pyrimidine metabolism - Glycine max (soybean)	0.959958	6	0.56	C6T4F9	115	K	Nucleoside diphosphate kinase	100527475	GYK(1)LVGIK					_x000D_
gmx00240 Pyrimidine metabolism - Glycine max (soybean)	0.959958	6	0.56	C6T4F9	126	K	Nucleoside diphosphate kinase	100527475	VVIPSK(1)EFAQK					_x000D_
gmx00240 Pyrimidine metabolism - Glycine max (soybean)	0.959958	6	0.56	I1MDY5	148	K	Amidohydro-rel domain-containing protein	100797867	GSLTAGFEAYEK(1)K					_x000D_
gmx00240 Pyrimidine metabolism - Glycine max (soybean)	0.959958	6	0.56	I1MDY5	449	K	Amidohydro-rel domain-containing protein	100797867	SHHSK(1)LDTNVYEGR					_x000D_
gmx00240 Pyrimidine metabolism - Glycine max (soybean)	0.959958	6	0.56	I1K081	112	K	Nucleoside diphosphate kinase	100500478	LTGLK(1)LFQCSK					_x000D_
gmx00240 Pyrimidine metabolism - Glycine max (soybean)	0.959958	6	0.56	I1K081	200	K	Nucleoside diphosphate kinase	100500478	NVVHGSDSPENGK(1)R					_x000D_
gmx00240 Pyrimidine metabolism - Glycine max (soybean)	0.959958	6	0.56	I1K081	131	K	Nucleoside diphosphate kinase	100500478	QK(1)SFFPK					_x000D_
gmx00240 Pyrimidine metabolism - Glycine max (soybean)	0.959958	6	0.56	I1K081	162	K	Nucleoside diphosphate kinase	100500478	K(1)LIGATDPLQAEPGTIR					_x000D_
gmx00240 Pyrimidine metabolism - Glycine max (soybean)	0.959958	6	0.56	I1K081	118	K	Nucleoside diphosphate kinase	100500478	LFQCSK(1)ELAEEHYK					_x000D_
gmx00240 Pyrimidine metabolism - Glycine max (soybean)	0.959958	6	0.56	I1K081	126	K	Nucleoside diphosphate kinase	100500478	ELAEEHYK(1)DLK					_x000D_
gmx00240 Pyrimidine metabolism - Glycine max (soybean)	0.959958	6	0.56	I1K081	107	K	Nucleoside diphosphate kinase	100500478	GFK(1)LTGLK					_x000D_
gmx00240 Pyrimidine metabolism - Glycine max (soybean)	0.959958	6	0.56	Q39839	87	K	Nucleoside diphosphate kinase 1	---	K(1)IIGATNPAQSEPGTIR					_x000D_
gmx00240 Pyrimidine metabolism - Glycine max (soybean)	0.959958	6	0.56	Q39839	34	K	Nucleoside diphosphate kinase 1	---	KGFYLK(1)GLK					_x000D_
gmx00240 Pyrimidine metabolism - Glycine max (soybean)	0.959958	6	0.56	Q39839	37	K	Nucleoside diphosphate kinase 1	---	GLK(1)LVTVDRPFAEK					_x000D_
gmx00240 Pyrimidine metabolism - Glycine max (soybean)	0.959958	6	0.56	Q39839	48	K	Nucleoside diphosphate kinase 1	---	LVTVDRPFAEK(1)HYADLSAK					_x000D_
gmx00906 Carotenoid biosynthesis - Glycine max (soybean)	0.919635	3	0.54	P28553	136	K	"15-cis-phytoene desaturase, chloroplastic/chromoplastic"	PDS1	DVLGGK(1)VAAWK					_x000D_
gmx00906 Carotenoid biosynthesis - Glycine max (soybean)	0.919635	3	0.54	I1MVX7	516	K	"Zeaxanthin epoxidase, chloroplastic"	GLYMA_17G174500	LTDK(1)ANDQLR					_x000D_
gmx00906 Carotenoid biosynthesis - Glycine max (soybean)	0.919635	3	0.54	I1MVX7	328	K	"Zeaxanthin epoxidase, chloroplastic"	GLYMA_17G174500	EPPGGVDEPNGK(1)K					_x000D_
gmx00906 Carotenoid biosynthesis - Glycine max (soybean)	0.919635	3	0.54	A0A0R4J2L5	495	K	"Putative carotenoid cleavage dioxygenase 4, chloroplastic OS=Glycine soja OX=3848 GN=D0Y65_001643 PE=3 SV=1"	100777875	LDVSK(1)GEER					_x000D_
gmx00920 Sulfur metabolism - Glycine max (soybean)	0.120642	10	1.53	I1NC67	170	K	Cysteine synthase	GLYMA_19G242300	VHYETTGPEIWK(1)GSSGK					_x000D_
gmx00920 Sulfur metabolism - Glycine max (soybean)	0.120642	10	1.53	I1NC67	194	K	Cysteine synthase	GLYMA_19G242300	VDALVSGIGTGGTVTGAGK(1)YLK					_x000D_
gmx00920 Sulfur metabolism - Glycine max (soybean)	0.120642	10	1.53	I1NC67	175	K	Cysteine synthase	GLYMA_19G242300	GSSGK(1)VDALVSGIGTGGTVTGAGK					_x000D_
gmx00920 Sulfur metabolism - Glycine max (soybean)	0.120642	10	1.53	I1NC67	5	K	Cysteine synthase	GLYMA_19G242300	AAEK(1)SNIAK					_x000D_
gmx00920 Sulfur metabolism - Glycine max (soybean)	0.120642	10	1.53	I1KRI3	134	K	SAL1 phosphatase OS=Glycine soja OX=3848 GN=D0Y65_019994 PE=4 SV=1	100817415	K(1)ESGQDTLK					_x000D_
gmx00920 Sulfur metabolism - Glycine max (soybean)	0.120642	10	1.53	C6TMX6	170	K	Cysteine synthase	100101865	IHYETTGPEIWK(1)GSSGK					_x000D_
gmx00920 Sulfur metabolism - Glycine max (soybean)	0.120642	10	1.53	C6TMX6	197	K	Cysteine synthase	100101865	YLK(1)DQNPDIK					_x000D_
gmx00920 Sulfur metabolism - Glycine max (soybean)	0.120642	10	1.53	C6TMX6	134	K	Cysteine synthase	100101865	GAVQK(1)AEEIRDK					_x000D_
gmx00920 Sulfur metabolism - Glycine max (soybean)	0.120642	10	1.53	C6TMX6	194	K	Cysteine synthase	100101865	VDALVSGIGTGGTITGAGK(1)YLK					_x000D_
gmx00920 Sulfur metabolism - Glycine max (soybean)	0.120642	10	1.53	C6TMX6	129	K	Cysteine synthase	100101865	GMK(1)GAVQK					_x000D_
gmx00920 Sulfur metabolism - Glycine max (soybean)	0.120642	10	1.53	C6TMX6	220	K	Cysteine synthase	100101865	LYGIEPVESPILSGGK(1)PGPHK					_x000D_
gmx00920 Sulfur metabolism - Glycine max (soybean)	0.120642	10	1.53	C6TMX6	315	K	Cysteine synthase	100101865	YLSSVLFESVK(1)R					_x000D_
gmx00920 Sulfur metabolism - Glycine max (soybean)	0.120642	10	1.53	C6TMX6	34	K	Cysteine synthase	100101865	IVDGCVAK(1)VAAK					_x000D_
gmx00920 Sulfur metabolism - Glycine max (soybean)	0.120642	10	1.53	C6TMX6	49	K	Cysteine synthase	100101865	LEMMEPCSSVK(1)DR					_x000D_
gmx00920 Sulfur metabolism - Glycine max (soybean)	0.120642	10	1.53	C6TMX6	175	K	Cysteine synthase	100101865	GSSGK(1)VDALVSGIGTGGTITGAGK					_x000D_
gmx00920 Sulfur metabolism - Glycine max (soybean)	0.120642	10	1.53	C6TMX6	10	K	Cysteine synthase	100101865	LSIAK(1)DVTELIGK					_x000D_
gmx00920 Sulfur metabolism - Glycine max (soybean)	0.120642	10	1.53	C6TMX6	5	K	Cysteine synthase	100101865	AVEK(1)LSIAK					_x000D_
gmx00920 Sulfur metabolism - Glycine max (soybean)	0.120642	10	1.53	I1LIJ6	625	K	"Sulfite reductase [ferredoxin], chloroplastic isoform A OS=Glycine soja OX=3848 GN=D0Y65_029436 PE=4 SV=1"	GLYMA_11G093200	LK(1)EYIEK					_x000D_
gmx00920 Sulfur metabolism - Glycine max (soybean)	0.120642	10	1.53	I1LIJ6	644	K	"Sulfite reductase [ferredoxin], chloroplastic isoform A OS=Glycine soja OX=3848 GN=D0Y65_029436 PE=4 SV=1"	GLYMA_11G093200	HNLK(1)LFADK					_x000D_
gmx00920 Sulfur metabolism - Glycine max (soybean)	0.120642	10	1.53	I1LIJ6	70	K	"Sulfite reductase [ferredoxin], chloroplastic isoform A OS=Glycine soja OX=3848 GN=D0Y65_029436 PE=4 SV=1"	GLYMA_11G093200	SK(1)VEIFK					_x000D_
gmx00920 Sulfur metabolism - Glycine max (soybean)	0.120642	10	1.53	I1LIJ6	75	K	"Sulfite reductase [ferredoxin], chloroplastic isoform A OS=Glycine soja OX=3848 GN=D0Y65_029436 PE=4 SV=1"	GLYMA_11G093200	VEIFK(1)EQSNFIR					_x000D_
gmx00920 Sulfur metabolism - Glycine max (soybean)	0.120642	10	1.53	I1LIJ6	394	K	"Sulfite reductase [ferredoxin], chloroplastic isoform A OS=Glycine soja OX=3848 GN=D0Y65_029436 PE=4 SV=1"	GLYMA_11G093200	SVVEQYYGK(1)K					_x000D_
gmx00920 Sulfur metabolism - Glycine max (soybean)	0.120642	10	1.53	A0A0R0HK34	142	K	PALP domain-containing protein	547631	YLK(1)EQNPNIK					_x000D_
gmx00920 Sulfur metabolism - Glycine max (soybean)	0.120642	10	1.53	A0A0R0J5W4	356	K	Cysteine synthase	GLYMA_07G206800	RPENAGK(1)LIGVVFPSFGER					_x000D_
gmx00920 Sulfur metabolism - Glycine max (soybean)	0.120642	10	1.53	A0A0R0J5W4	289	K	Cysteine synthase	GLYMA_07G206800	PGPHK(1)IQGIGAGFVPR					_x000D_
gmx00920 Sulfur metabolism - Glycine max (soybean)	0.120642	10	1.53	A0A0R0J5W4	284	K	Cysteine synthase	GLYMA_07G206800	IQVIGVEPLESNILTGGK(1)PGPHK					_x000D_
gmx00920 Sulfur metabolism - Glycine max (soybean)	0.120642	10	1.53	A0A0R0J5W4	113	K	Cysteine synthase	GLYMA_07G206800	LEIMEPCCSVK(1)DR					_x000D_
gmx00920 Sulfur metabolism - Glycine max (soybean)	0.120642	10	1.53	I1LN34	127	K	Selenium-binding protein 1 OS=Glycine soja OX=3848 GN=D0Y65_037205 PE=4 SV=1	100788278	APSLHK(1)VVEPADIIQK					_x000D_
gmx00920 Sulfur metabolism - Glycine max (soybean)	0.120642	10	1.53	I1LN34	287	K	Selenium-binding protein 1 OS=Glycine soja OX=3848 GN=D0Y65_037205 PE=4 SV=1	100788278	FFK(1)TQDESWSHEVAISVKPLK					_x000D_
gmx00920 Sulfur metabolism - Glycine max (soybean)	0.120642	10	1.53	I1LN34	405	K	Selenium-binding protein 1 OS=Glycine soja OX=3848 GN=D0Y65_037205 PE=4 SV=1	100788278	GGPQMIQLSLDGK(1)R					_x000D_
gmx00920 Sulfur metabolism - Glycine max (soybean)	0.120642	10	1.53	I1LN34	441	K	Selenium-binding protein 1 OS=Glycine soja OX=3848 GN=D0Y65_037205 PE=4 SV=1	100788278	GSHIIQIDVDTEK(1)GGLK					_x000D_
gmx00920 Sulfur metabolism - Glycine max (soybean)	0.120642	10	1.53	A0A0R0GHQ9	239	K	Sulfurtransferase OS=Glycine max OX=3847 GN=100796802 PE=4 SV=1	100796802	VYK(1)GQTVGPLTFQTK					_x000D_
gmx00920 Sulfur metabolism - Glycine max (soybean)	0.120642	10	1.53	A0A0R0GHQ9	264	K	Sulfurtransferase OS=Glycine max OX=3847 GN=100796802 PE=4 SV=1	100796802	FQPHLVWNIDQVK(1)K					_x000D_
gmx00920 Sulfur metabolism - Glycine max (soybean)	0.120642	10	1.53	A0A0R0GHQ9	270	K	Sulfurtransferase OS=Glycine max OX=3847 GN=100796802 PE=4 SV=1	100796802	NIEDK(1)THQHIDAR					_x000D_
gmx00920 Sulfur metabolism - Glycine max (soybean)	0.120642	10	1.53	I1LWX5	255	K	ATP sulfurylase 2 OS=Glycine soja OX=3848 GN=D0Y65_035770 PE=4 SV=1	100805275	LSPK(1)QLR					_x000D_
gmx00920 Sulfur metabolism - Glycine max (soybean)	0.120642	10	1.53	I1LWX5	422	K	ATP sulfurylase 2 OS=Glycine soja OX=3848 GN=D0Y65_035770 PE=4 SV=1	100805275	VAAYDTK(1)VNK					_x000D_
gmx00920 Sulfur metabolism - Glycine max (soybean)	0.120642	10	1.53	I1LP98	588	K	"Sulfite reductase [ferredoxin], chloroplastic isoform A OS=Glycine soja OX=3848 GN=D0Y65_033108 PE=4 SV=1"	100790764	VK(1)LLDLEK					_x000D_
gmx00261 Monobactam biosynthesis - Glycine max (soybean)	0.0365952	4	3.13	I1K5I3	75	K	Semialdhyde_dh domain-containing protein	GLYMA_05G240700	SIHMLASK(1)R					_x000D_
gmx00261 Monobactam biosynthesis - Glycine max (soybean)	0.0365952	4	3.13	Q42800	22	K	"4-hydroxy-tetrahydrodipicolinate synthase, chloroplastic"	DHPS1	SFELK(1)NR					_x000D_
gmx00261 Monobactam biosynthesis - Glycine max (soybean)	0.0365952	4	3.13	Q42800	296	K	"4-hydroxy-tetrahydrodipicolinate synthase, chloroplastic"	DHPS1	LPFVPLPVDK(1)R					_x000D_
gmx00261 Monobactam biosynthesis - Glycine max (soybean)	0.0365952	4	3.13	I1LWX5	255	K	ATP sulfurylase 2 OS=Glycine soja OX=3848 GN=D0Y65_035770 PE=4 SV=1	100805275	LSPK(1)QLR					_x000D_
gmx00261 Monobactam biosynthesis - Glycine max (soybean)	0.0365952	4	3.13	I1LWX5	422	K	ATP sulfurylase 2 OS=Glycine soja OX=3848 GN=D0Y65_035770 PE=4 SV=1	100805275	VAAYDTK(1)VNK					_x000D_
gmx00261 Monobactam biosynthesis - Glycine max (soybean)	0.0365952	4	3.13	I1KS56	826	K	"Bifunctional aspartokinase/homoserine dehydrogenase, chloroplastic OS=Glycine soja OX=3848 GN=D0Y65_020194 PE=4 SV=1"	GLYMA_08G107800	K(1)QEDAENAGEVLR					_x000D_
gmx00261 Monobactam biosynthesis - Glycine max (soybean)	0.0365952	4	3.13	I1KS56	848	K	"Bifunctional aspartokinase/homoserine dehydrogenase, chloroplastic OS=Glycine soja OX=3848 GN=D0Y65_020194 PE=4 SV=1"	GLYMA_08G107800	YVGVVDVTNK(1)K					_x000D_
gmx04075 Plant hormone signal transduction - Glycine max (soybean)	1	1	0.02	K7M9X3	81	K	SCP domain-containing protein	100807250	LVHSGGDGK(1)YGENLAGSTGNLSGTNAVK					_x000D_
gmx00190 Oxidative phosphorylation - Glycine max (soybean)	2.3142e-15	59	2.98	C6TIG2	163	K	"Cytochrome b-c1 complex subunit Rieske, mitochondrial"	100798615	GK(1)PVFIR					_x000D_
gmx00190 Oxidative phosphorylation - Glycine max (soybean)	2.3142e-15	59	2.98	C6TIG2	83	K	"Cytochrome b-c1 complex subunit Rieske, mitochondrial"	100798615	NPTSK(1)IVYDDHNHER					_x000D_
gmx00190 Oxidative phosphorylation - Glycine max (soybean)	2.3142e-15	59	2.98	K7LZZ5	58	K	Cytochrome b-c1 complex subunit 9 OS=Glycine soja OX=3848 GN=D0Y65_030793 PE=4 SV=1	100792906	IWEHNNVGK(1)R					_x000D_
gmx00190 Oxidative phosphorylation - Glycine max (soybean)	2.3142e-15	59	2.98	I1L683	49	K	Acyl carrier protein	GLYMA_09G248500	GCFLDK(1)SEVTDR					_x000D_
gmx00190 Oxidative phosphorylation - Glycine max (soybean)	2.3142e-15	59	2.98	I1L683	61	K	Acyl carrier protein	GLYMA_09G248500	VISCVK(1)NFQK					_x000D_
gmx00190 Oxidative phosphorylation - Glycine max (soybean)	2.3142e-15	59	2.98	I1L683	65	K	Acyl carrier protein	GLYMA_09G248500	NFQK(1)VDPSK					_x000D_
gmx00190 Oxidative phosphorylation - Glycine max (soybean)	2.3142e-15	59	2.98	I1L0V0	189	K	Cytochrome c oxidase subunit 2	GLYMA_09G040100	SK(1)MNPIPQR					_x000D_
gmx00190 Oxidative phosphorylation - Glycine max (soybean)	2.3142e-15	59	2.98	I1L0V0	295	K	Cytochrome c oxidase subunit 2	GLYMA_09G040100	VVVPAK(1)THLR					_x000D_
gmx00190 Oxidative phosphorylation - Glycine max (soybean)	2.3142e-15	59	2.98	I1K937	521	K	Plasma membrane ATPase	547525	MITGDQLAIAK(1)ETGR					_x000D_
gmx00190 Oxidative phosphorylation - Glycine max (soybean)	2.3142e-15	59	2.98	A0A0R4J4C8	69	K	ATP synthase subunit beta	100797948	K(1)ELGGGGK					_x000D_
[truncated: 2,679 more rows]
