# Supplementary material for: Proteomic analysis of protein lysine 2-hydroxyisobutyrylation (Khib) in soybean leaves
Source: BMC Plant Biol. 2023 Jan 12;23:23. doi: 10.1186/s12870-022-04033-6 (PMC9835227; doi:10.1186/s12870-022-04033-6)
Supplement: Supplementary file 1 — Additional file 1: Fig. S1. The bubble chart shows the GO enrichment analysesof Khib-modifiedproteins in soybean leaves. Fig. S2. Thebubble chart shows the enrichment of KEGG pathway of Khib-modifiedproteins in soybean leaves. Fig. S3. Representative pathway mapsof Khib-modified proteins. (A) Khib-modified proteins in central carbon metabolism, includingpentose phosphate pathway and oxidative phosphorylation. (B) Khib-modifiedproteins in carbon fixation in photosynthetic organisms. (C) Khib-modifiedproteins in fatty acid biosynthesis. The identified Khib-modifiedproteins are indicated in boxes with a red background. Fig. S4. The global PPI network ofidentified Khib-modified proteins in soybean leaves. Table S1. All identified Khib sites and proteins that overlap in three replicates in soybean leaves. Table S2. GO functional classification of Khib-modified proteins in soybean leaves. Table S3. Subcellular localization distribution of Khib-modified proteins in soybean leaves. Table S4. Secondary structure and surface accessibility distribution of Khib-modified peptides in soybean leaves. Table S5. GO enrichment analysis of Khib-modified proteins in soybean leaves. Table S6. KEGG pathway enrichment of Khib-modified proteins in soybean leaves. Table S7. Motif analysis of Khib-modified peptides in soybean leaves. Table S8. The PPI network of Khib-modified proteins in soybean leaves. [file 12870_2022_4033_MOESM1_ESM.zip › Table S7. Motif analysis of Khib-modified peptides in soybean leaves.xlsx]

## Sheet: motif-x
Table S7. Motif analysis of Khib-modified peptides in soybean leaves
Motif	Motif Score	Foreground		Background		Fold Increase
		Matches	Size	Matches	Size
...K......K..........	6.89	159	1416	39191	531514	1.5
.....V....K..........	7.46	159	1575	36798	568312	1.6
.......A..K..........	14.99	316	3311	54746	913335	1.6
........A.K..........	11	263	2720	50965	808508	1.5
.........AK..........	8.56	188	1972	40172	655483	1.6
.........EK..........	9.3	250	2222	53756	709239	1.5
.........GK..........	9.06	209	1784	46999	615311	1.5
..........K..A.......	12.6	275	2995	50081	858589	1.6
..........K..G.......	9.07	235	2457	48304	757543	1.5
..........K....K.....	16	426	3737	71197	984532	1.6
..........K......K...	16	472	4209	80652	1065184	1.5
..........K.......K..	7.18	141	1257	34832	492323	1.6

## Sheet: motif annotation
Protein accession	Position	Amino acid	Motif logo
I1K081	107	K	..........K....K.....
C6SVC8	179	K	..........K..A.......
K7MJ66	7	K	..........K..G.......
A0A0R0G554	7	K	..........K....K.....
A0A0R4J5H0	105	K	..........K..G.......
I1LU53	672	K	.........GK..........
C6SZV5	150	K	.....V....K..........
I1LL25	319	K	.......A..K..........
I1M1E3	85	K	.......A..K..........
A0A0R0KGP2	156	K	..........K....K.....
A0A0R0FF83	242	K	.........AK..........
C6T389	184	K	........A.K..........
I1LEI9	211	K	..........K..G.......
C6TLC2	254	K	........A.K..........
I1NH29	133	K	........A.K..........
I1LWI3	254	K	.......A..K..........
A0A0R0G554	607	K	........A.K..........
A0A0R0GUI6	147	K	........A.K..........
A0A0R0IU60	476	K	........A.K..........
I1JZ45	341	K	.......A..K..........
A0A0R0G8Z2	38	K	.....V....K..........
A0A0R0JQU1	239	K	.........GK..........
I1JWW7	117	K	..........K....K.....
I1N843	107	K	..........K......K...
P26585	77	K	..........K......K...
I1MM85	180	K	.........EK..........
A0A0R0F859	52	K	.........AK..........
I1KTB0	207	K	..........K..A.......
C6THR8	258	K	..........K..G.......
I1M5E1	55	K	.......A..K..........
I1MFH9	171	K	..........K..G.......
A0A0R0GIY4	484	K	.......A..K..........
I1JZT5	421	K	.........GK..........
P15490	181	K	.......A..K..........
I1KRI3	134	K	..........K..G.......
C6T3I9	137	K	.......A..K..........
K7MPA8	60	K	..........K......K...
O23960	242	K	..........K......K...
I1NJE9	113	K	..........K......K...
K7KVG4	80	K	.........AK..........
Q71EW8	457	K	........A.K..........
I1JTY8	12	K	..........K....K.....
A0A0R0KHH6	55	K	.........GK..........
I1NAI7	132	K	..........K....K.....
I1LZ92	285	K	.....V....K..........
C6ZQJ7	46	K	..........K......K...
I1JR38	311	K	.........GK..........
I1K.M1	243	K	..........K..A.......
A0A0R0GPD7	97	K	..........K..G.......
I1M903	224	K	..........K......K...
A0A0R4J653	705	K	..........K..G.......
A0A0R0KA84	109	K	..........K..A.......
A0A0R0LH.3	870	K	..........K..A.......
I1LZ47	124	K	..........K......K...
I1JWK3	180	K	.....V....K..........
I1KVB5	92	K	..........K......K...
I1K4I2	155	K	..........K....K.....
A0A0R4J3L4	138	K	........A.K..........
I1LL25	406	K	..........K......K...
I1M100	70	K	.....V....K..........
Q2PMQ9	308	K	.........EK..........
A0A0R0IRJ4	230	K	.........GK..........
I1J.C1	422	K	..........K..A.......
I1L.N6	319	K	.........EK..........
I1L7P7	12	K	.......A..K..........
A0A0R0GIY4	245	K	.......A..K..........
I1MRV6	121	K	..........K..A.......
A0A0R4J391	54	K	........A.K..........
Q42795	441	K	..........K..A.......
A0A0R0H1B4	64	K	.........AK..........
A0A0R0GFW6	127	K	..........K.......K..
A8C8H5	355	K	..........K....K.....
A0A0R0H9T5	44	K	..........K......K...
I1LFG4	707	K	..........K..G.......
I1M7C1	64	K	.....V....K..........
I1NH37	135	K	...K......K..........
C6S.79	117	K	.........GK..........
I1K7A8	157	K	.........GK..........
I1L4B6	144	K	..........K....K.....
I1KGZ2	272	K	.........EK..........
I1LFG4	700	K	..........K......K...
I1K764	268	K	..........K......K...
I1KQ93	311	K	.........GK..........
I1K6C1	48	K	........A.K..........
E9KNA6	14	K	.........AK..........
P07134	108	K	..........K.......K..
A0A368UK73	290	K	.........AK..........
C6SY85	34	K	..........K.......K..
A0A0R4J4L1	110	K	...K......K..........
I1N528	83	K	..........K.......K..
C6T5E5	32	K	..........K..A.......
I1K1G4	257	K	.......A..K..........
I1L4F4	236	K	.........EK..........
I1MQS1	59	K	.........AK..........
D4N5G3	420	K	........A.K..........
I1N528	168	K	..........K......K...
I1L540	236	K	........A.K..........
A0A0R0G554	350	K	.....V....K..........
B0M1A3	256	K	..........K......K...
A0A0R0ILS3	202	K	..........K.......K..
A0A0R0KC59	73	K	..........K......K...
K7ML14	356	K	..........K......K...
A0A0R0KZG6	105	K	..........K....K.....
I1M6D5	103	K	.....V....K..........
I1JC44	25	K	..........K....K.....
A0A0R0G554	339	K	..........K....K.....
A0A0R0IE75	504	K	..........K..A.......
I1JHJ8	798	K	........A.K..........
A0A0R0F859	168	K	..........K......K...
D4N5G0	419	K	........A.K..........
I1M6D5	135	K	..........K......K...
K7MVZ6	25	K	.........EK..........
A0A0R4J5W9	58	K	..........K......K...
K7LLW8	658	K	.......A..K..........
I1LQL6	144	K	.......A..K..........
A0A368UJ31	89	K	..........K..G.......
I1N8R8	473	K	........A.K..........
C6TKZ2	176	K	..........K..A.......
I1MMY0	339	K	.........GK..........
A0A0R0EY92	56	K	..........K......K...
B6ZK00	51	K	..........K......K...
I1K0K6	418	K	..........K..A.......
A0A0R0IYE6	684	K	..........K....K.....
F6KBT4	128	K	..........K..G.......
Q2PMU2	545	K	..........K....K.....
I1N020	60	K	..........K..G.......
C6T081	194	K	..........K......K...
I1KBY3	329	K	.........GK..........
I1JSC6	109	K	..........K.......K..
I1N0K3	97	K	...K......K..........
I1K.W9	231	K	..........K....K.....
I1LQT0	63	K	..........K....K.....
I1MQU1	1148	K	...K......K..........
I1K7A1	557	K	..........K......K...
C6SV66	57	K	..........K.......K..
I1LNY2	308	K	..........K....K.....
A0A0R4J5H0	88	K	.........AK..........
C6SY10	40	K	.........AK..........
I1K7N6	95	K	..........K....K.....
C6SZ77	13	K	..........K..A.......
A0A0R0G554	802	K	..........K......K...
I1MWG2	599	K	........A.K..........
A0A0R0KKJ8	50	K	..........K......K...
I1MS47	78	K	..........K....K.....
C6T9W4	46	K	..........K....K.....
I1L6N7	140	K	..........K......K...
I1KWA1	171	K	..........K..A.......
I1K7A8	312	K	.....V....K..........
I1L838	329	K	..........K......K...
A0A0R0HII6	125	K	..........K......K...
A0A0R4J389	182	K	..........K....K.....
I1LWB9	38	K	..........K..G.......
K7LWI3	22	K	..........K......K...
I1MTU1	349	K	..........K......K...
I1MC68	127	K	..........K......K...
I1JM67	45	K	..........K....K.....
A0A0R0EYI4	64	K	..........K......K...
A0A0R0EPA1	153	K	...K......K..........
C6S.79	88	K	.......A..K..........
I1LBK9	89	K	..........K....K.....
A0A0R0H3J8	671	K	..........K......K...
A0A0R0I0P7	158	K	..........K..A.......
I1KN.5	141	K	..........K......K...
K7MFQ1	561	K	..........K......K...
A0A0R0IVG1	685	K	.........EK..........
A0A0R4J4D6	523	K	..........K......K...
C6T868	127	K	...K......K..........
P28759	242	K	.........AK..........
I1LTN6	106	K	...K......K..........
I1M6P9	184	K	.........EK..........
I1JUU1	15	K	.........AK..........
I1MFH3	70	K	.....V....K..........
I1JPW5	277	K	..........K......K...
I1KU.8	64	K	..........K..A.......
I1M393	171	K	.......A..K..........
I1K974	75	K	..........K......K...
I1LJS6	134	K	........A.K..........
I1KBC3	104	K	.........GK..........
Q2PMU1	46	K	.........GK..........
I1K1Q3	86	K	.....V....K..........
C6T2Q2	96	K	..........K.......K..
A0A0R0KPC8	155	K	.........EK..........
Q944T2	119	K	..........K......K...
I1KPU2	266	K	..........K.......K..
I1MJM9	115	K	.........EK..........
K7L827	90	K	.....V....K..........
A0A0R4J2L6	117	K	..........K..A.......
Q2PMN9	17	K	..........K..G.......
A0A0R0HR30	158	K	........A.K..........
I1M005	234	K	..........K....K.....
C6S.M9	57	K	.........AK..........
I1LT59	128	K	.......A..K..........
A0A0R0KFD0	14	K	........A.K..........
C6SV68	32	K	.....V....K..........
I1JDV9	277	K	..........K....K.....
K7LG20	85	K	..........K....K.....
I1KVU0	396	K	..........K..G.......
P39657	86	K	.....V....K..........
I1MRV6	372	K	........A.K..........
I1NGW3	302	K	.........AK..........
I1J6Q1	92	K	..........K......K...
I1LQL6	331	K	.......A..K..........
I1K081	162	K	........A.K..........
I1LIV8	119	K	..........K....K.....
I1ME40	222	K	.........EK..........
I1KL87	177	K	..........K......K...
I1L8G3	345	K	.......A..K..........
A0A0R0GZ48	76	K	..........K....K.....
I1MTP0	316	K	.......A..K..........
I1MJI9	198	K	.........AK..........
I1MD26	116	K	........A.K..........
K7MDS4	40	K	.........EK..........
I1MKN8	146	K	..........K..A.......
A0A0R4J4B4	236	K	..........K....K.....
I1JU51	292	K	.........AK..........
I1LZE1	497	K	..........K..G.......
Q9SPB8	166	K	..........K......K...
I1JJ27	134	K	.........AK..........
I1KSQ3	209	K	..........K..A.......
A0A0R0KA84	107	K	..........K..A.......
A0A0R0HFZ0	386	K	.....V....K..........
I1JZ45	167	K	........A.K..........
I1KA75	60	K	.........AK..........
C6TI81	159	K	........A.K..........
I1LCU6	326	K	.........AK..........
I1KHC9	740	K	..........K..G.......
I1L377	46	K	.........EK..........
C6SVR2	23	K	..........K.......K..
I1M329	281	K	..........K..A.......
A0A0R0JFK5	191	K	..........K......K...
A0A0R0GC.0	28	K	........A.K..........
C6TC72	231	K	.....V....K..........
A0A0R0G554	814	K	.........EK..........
I1MB25	381	K	...K......K..........
I1K1G4	297	K	..........K....K.....
I1KGU0	36	K	..........K..A.......
A0A0R4J389	128	K	.........AK..........
A0A0R0IK92	312	K	..........K....K.....
I1J597	32	K	.......A..K..........
K7MUB5	152	K	..........K....K.....
I1M1E3	95	K	..........K..A.......
A0A368UIN5	220	K	.........GK..........
P07135	97	K	..........K..A.......
I1K1G4	148	K	..........K....K.....
K7MKF1	118	K	..........K......K...
I1KT.8	216	K	........A.K..........
I1LFG4	397	K	.........EK..........
A0A368UIN5	199	K	..........K..G.......
I1LJ50	330	K	..........K......K...
I1J7P1	65	K	.......A..K..........
I1MQ76	100	K	..........K..G.......
C6SV97	75	K	..........K......K...
A0A0R4J2N2	205	K	..........K....K.....
A0A0R0J5W4	356	K	........A.K..........
C6SV68	78	K	.........EK..........
K7LPI4	326	K	..........K......K...
P39657	78	K	..........K.......K..
I1MID7	228	K	.......A..K..........
I1JE12	205	K	..........K......K...
I1M3M0	76	K	..........K......K...
I1L540	150	K	..........K......K...
I1JHJ8	157	K	..........K....K.....
I1KPN2	57	K	..........K......K...
C6SZS1	50	K	..........K....K.....
I1JPP3	709	K	.........EK..........
K7MJ68	216	K	..........K....K.....
A0A0R0H3J8	616	K	..........K......K...
C6TH20	40	K	.......A..K..........
I1KCH8	535	K	..........K..A.......
Q9SPB8	338	K	.........EK..........
I1MNI2	317	K	..........K....K.....
Q41219	325	K	...K......K..........
I1JHJ8	302	K	..........K..A.......
I1JC28	20	K	.........EK..........
I1LZ03	368	K	..........K......K...
C6TIG2	163	K	.........GK..........
I1KVU0	568	K	..........K......K...
I1K6T6	113	K	..........K..G.......
I1NB91	16	K	..........K....K.....
A0A368UK73	827	K	..........K....K.....
P15490	190	K	.........EK..........
I1K0K6	572	K	..........K....K.....
I1JZW5	88	K	.........EK..........
A0A0R0H3J8	247	K	...K......K..........
A0A0R0GPD7	77	K	..........K.......K..
C6TM.6	134	K	..........K......K...
K7MCH3	78	K	.......A..K..........
I1MJU7	94	K	.......A..K..........
I1NC67	170	K	..........K....K.....
I1K5D5	238	K	.......A..K..........
K7KGM9	261	K	..........K..G.......
C6TMB5	147	K	.........GK..........
I1MT35	109	K	.........AK..........
I1L838	178	K	..........K....K.....
I1LQT0	57	K	...K......K..........
C6SZ.7	8	K	..........K.......K..
A0A0R0H3D3	175	K	.........GK..........
I1KBY3	306	K	.........GK..........
K7M274	180	K	...K......K..........
I1KTZ5	217	K	........A.K..........
I1L6W0	483	K	..........K.......K..
I1LJJ4	124	K	.......A..K..........
I1MR18	161	K	.........EK..........
A0A0R4J5W9	23	K	...K......K..........
C6T2Y2	62	K	..........K......K...
A0A0R0GEU1	133	K	.......A..K..........
I1MJ28	178	K	...K......K..........
I1N843	235	K	..........K....K.....
I1LZ03	311	K	.....V....K..........
Q2PMN9	69	K	..........K......K...
I1MQN6	15	K	.........GK..........
E2FKI9	597	K	..........K......K...
I1LL25	122	K	........A.K..........
C6THQ5	94	K	.....V....K..........
C6SYC0	233	K	..........K..A.......
C6SZE2	49	K	.......A..K..........
I1JG82	144	K	...K......K..........
A0A0R0G554	742	K	.......A..K..........
I1K3V0	141	K	..........K......K...
I1MF04	256	K	.......A..K..........
C6TID4	291	K	..........K......K...
I1LFG6	50	K	..........K..A.......
I1N846	709	K	..........K....K.....
I1LU53	884	K	..........K....K.....
C6TM.6	129	K	..........K....K.....
A0A0R0JEV3	525	K	..........K..A.......
K7KHU1	244	K	..........K......K...
K7L9D8	484	K	.........EK..........
C6ZQJ7	184	K	..........K....K.....
A0A0R0H141	8	K	..........K..G.......
A0A368UK73	285	K	..........K....K.....
D4N5G0	422	K	..........K..A.......
K7MUD9	396	K	..........K..A.......
A0A0R4J2L6	127	K	..........K..A.......
Q38JE0	72	K	........A.K..........
I1NC94	259	K	.....V....K..........
I1MJU7	373	K	.........AK..........
A0A0R4J2L6	119	K	..........K.......K..
I1JJB5	195	K	..........K....K.....
I1M.60	94	K	..........K..G.......
I1LBM9	96	K	..........K....K.....
I1NB91	162	K	..........K....K.....
Q2PMV0	231	K	.......A..K..........
I1L0V0	295	K	.........AK..........
A0A0R0I5F6	540	K	..........K.......K..
I1M7C7	30	K	..........K......K...
B3TDK9	14	K	..........K.......K..
I1MHH0	438	K	..........K..G.......
I1N5T2	177	K	.......A..K..........
A0A0R4J653	729	K	..........K.......K..
Q42795	259	K	.........EK..........
I1KPH3	48	K	........A.K..........
A0A0R0I177	152	K	..........K..A.......
I1MRV6	396	K	.........GK..........
I1KQU2	206	K	.........EK..........
I1M3C3	163	K	........A.K..........
I1LJY2	172	K	..........K......K...
Q2PMS5	35	K	..........K.......K..
I1M005	352	K	.......A..K..........
I1NBI4	28	K	..........K..G.......
I1MFH3	128	K	.....V....K..........
C6T1W7	10	K	..........K....K.....
P07135	36	K	..........K..A.......
A0A0R0G8Z2	131	K	.....V....K..........
C6TBY0	84	K	..........K..A.......
I1L540	157	K	.......A..K..........
I1MJU7	593	K	.........EK..........
I1KN.5	86	K	..........K..G.......
A0A0R0KMU0	100	K	.......A..K..........
E2FKI9	166	K	..........K......K...
K7L7J7	83	K	..........K....K.....
Q2PMT1	156	K	..........K......K...
I1JYI1	258	K	..........K..G.......
I1JU51	209	K	.......A..K..........
A0A0R4J4W3	268	K	...K......K..........
I1J7H3	226	K	.....V....K..........
I1KH24	493	K	.........GK..........
I1N123	112	K	..........K....K.....
I1LKU1	171	K	..........K....K.....
I1M923	980	K	.........GK..........
O23960	186	K	..........K..A.......
A0A0R4J653	346	K	..........K......K...
B3TDK9	735	K	..........K..A.......
I1K.W9	219	K	.........GK..........
Q9FQ95	70	K	.......A..K..........
A0A368UH97	171	K	.........EK..........
I1MQS1	61	K	.......A..K..........
I1N0T6	289	K	.........GK..........
I1LU53	545	K	........A.K..........
C6SYC1	100	K	.....V....K..........
I1MWJ3	39	K	..........K......K...
I1KS65	458	K	.........AK..........
A0A0R0H9R5	79	K	.........EK..........
Q2PMP0	304	K	..........K......K...
A0A0R0FYH8	203	K	..........K......K...
I1LMI4	96	K	..........K....K.....
I1LPI1	140	K	.......A..K..........
I1LEP0	220	K	..........K.......K..
C6T4R9	6	K	..........K....K.....
A0A0R0H8B1	167	K	.........EK..........
I1K.U2	101	K	..........K......K...
I1NGW3	281	K	.........GK..........
A0A0R0FY50	77	K	..........K......K...
I1L571	122	K	.........AK..........
A0A0R0IYE6	749	K	...K......K..........
I1NBQ5	108	K	..........K....K.....
A0A0R4J5H0	200	K	.........AK..........
I1KVR7	714	K	........A.K..........
I1MN72	10	K	..........K......K...
A0A0R0INP8	237	K	..........K..A.......
I1JFT4	385	K	..........K.......K..
I1KN.5	68	K	.........EK..........
I1JJ05	232	K	..........K..A.......
I1MKN2	110	K	.........AK..........
I1K0U9	106	K	..........K......K...
I1KK66	107	K	..........K......K...
I1K.G0	367	K	..........K......K...
I1K1G4	194	K	..........K..G.......
I1LE62	384	K	..........K..A.......
A0A0R4J4L1	153	K	..........K..G.......
I1NB91	46	K	..........K......K...
I1M2J1	258	K	..........K....K.....
I1NHH3	335	K	...K......K..........
A0A0R0ED38	145	K	..........K....K.....
I1KM00	74	K	..........K....K.....
A0A0R0J1J9	145	K	..........K.......K..
I1LHC6	183	K	.....V....K..........
I1N5.6	48	K	........A.K..........
I1LK73	23	K	..........K......K...
C6T5R4	100	K	.........EK..........
K7LR.9	90	K	........A.K..........
I1MJU7	581	K	..........K..A.......
A0A0R0GZ48	197	K	..........K..A.......
I1MT09	203	K	.....V....K..........
C6SVM4	190	K	..........K..A.......
I1KQ93	69	K	..........K.......K..
C6TM.6	197	K	..........K......K...
I1N843	401	K	........A.K..........
I1M6S4	143	K	........A.K..........
I1MJU7	601	K	..........K..G.......
C6T389	148	K	.........EK..........
I1LGM2	269	K	.......A..K..........
C5NTE7	57	K	..........K....K.....
I1LQL6	467	K	.......A..K..........
Q9M508	273	K	..........K.......K..
I1MS47	146	K	........A.K..........
C6SW56	110	K	...K......K..........
I1KGT1	171	K	...K......K..........
I1JWU0	99	K	..........K..G.......
I1MF.7	663	K	.........AK..........
I1LEI5	161	K	..........K......K...
Q944T2	101	K	..........K..A.......
I1LPI1	177	K	.........AK..........
I1LZ03	280	K	..........K.......K..
I1LQL6	368	K	.......A..K..........
A0A0R4J4B4	201	K	.........GK..........
C6SZZ6	121	K	..........K....K.....
A0A368UIE9	194	K	.........AK..........
I1KQ69	82	K	.........EK..........
A0A0R0L1Z4	72	K	........A.K..........
I1LBM9	91	K	..........K....K.....
A0A0R0KP24	140	K	..........K.......K..
I1JSC6	117	K	..........K..A.......
C6ZJY7	352	K	..........K....K.....
I1JZI4	64	K	.......A..K..........
I1M657	219	K	.........EK..........
I1L8A9	111	K	..........K....K.....
I1KV11	182	K	.......A..K..........
I1MBR7	179	K	..........K....K.....
I1JSC6	171	K	..........K....K.....
A0A0R0L5K2	68	K	..........K..G.......
I1ME25	104	K	..........K..A.......
A0A0R0IPA5	124	K	........A.K..........
E2FKI9	410	K	..........K......K...
A0A368UK73	129	K	..........K......K...
Q84L66	345	K	.....V....K..........
I1LTA4	9	K	..........K......K...
I1MRV6	318	K	..........K......K...
I1NH37	336	K	...K......K..........
I1K0K6	613	K	..........K..A.......
A0A0R0H9R5	38	K	.........GK..........
I1L8G3	211	K	.....V....K..........
I1KTB0	69	K	.........EK..........
I1K.Q3	21	K	..........K......K...
C6SVF6	31	K	..........K..G.......
K7L827	35	K	.......A..K..........
I1MT09	142	K	..........K......K...
I1LNP4	87	K	..........K.......K..
I1L..4	268	K	..........K....K.....
I1M.B1	492	K	.......A..K..........
A0A0R0IU60	179	K	...K......K..........
I1KNF5	94	K	.........GK..........
Q7.ZQ0	321	K	.........GK..........
I1JHJ8	290	K	........A.K..........
A0A0R0F761	151	K	.....V....K..........
A0A0R0G554	750	K	..........K....K.....
I1MM09	169	K	.........GK..........
C6T389	157	K	.........AK..........
K7MIR3	45	K	..........K..A.......
I1N8M8	611	K	..........K......K...
I1LY74	10	K	.........AK..........
I1JZ45	155	K	..........K..A.......
A0A0R0KA84	221	K	.......A..K..........
C6SYC0	169	K	.........AK..........
B3TDK9	745	K	.......A..K..........
A0A0R0JKU3	136	K	..........K..A.......
I1L091	665	K	.........AK..........
K7MDV8	677	K	..........K..G.......
A0A0R4J5W9	65	K	..........K....K.....
A0A0R4J4.6	127	K	..........K....K.....
I1NHG0	404	K	.....V....K..........
A8C8H5	269	K	..........K.......K..
C6T2F5	83	K	.........EK..........
A0A0R0GEJ0	21	K	..........K.......K..
I1KL87	184	K	...K......K..........
I1M841	419	K	........A.K..........
I1KP35	138	K	..........K..A.......
K7M.N7	146	K	..........K....K.....
Q944T2	85	K	..........K......K...
E2FKI9	269	K	...K......K..........
I1LD62	173	K	..........K..A.......
P07135	13	K	.........AK..........
Q5F2M9	171	K	.........GK..........
I1KGN9	161	K	.......A..K..........
I1LHC6	282	K	.........EK..........
I1JPP3	569	K	..........K..G.......
I1J547	406	K	..........K..A.......
I1L880	201	K	..........K......K...
I1M923	144	K	..........K..A.......
I1NDM7	423	K	.........AK..........
I1MJU7	172	K	..........K......K...
A0A0B5E2H5	142	K	..........K..A.......
I1K6J2	208	K	...K......K..........
C6TCG5	155	K	..........K....K.....
I1KNG6	940	K	..........K.......K..
I1N6G4	98	K	.........EK..........
C6TC92	126	K	..........K....K.....
I1M.B1	395	K	.........GK..........
I1MBR7	445	K	.....V....K..........
I1K6J2	432	K	...K......K..........
I1LAJ3	236	K	..........K..A.......
I1LEP0	144	K	........A.K..........
C6SVM4	164	K	.......A..K..........
I1N5T2	166	K	.........GK..........
I1M.60	75	K	.......A..K..........
I1N954	23	K	..........K.......K..
I1LNP4	214	K	.......A..K..........
I1K9C4	258	K	..........K......K...
I1MKL0	346	K	..........K......K...
I1M.B1	161	K	..........K....K.....
I1KS65	282	K	.......A..K..........
I1N4A4	120	K	..........K......K...
K7K9U4	221	K	..........K..A.......
I1JDS1	181	K	..........K......K...
P28759	65	K	.....V....K..........
Q2PMN9	77	K	...K......K..........
I1KBY3	649	K	..........K....K.....
I1KIF4	153	K	..........K....K.....
I1LK73	83	K	........A.K..........
K7LI86	346	K	..........K......K...
A0A0R4J4D6	567	K	..........K......K...
C6TKL8	142	K	..........K..G.......
I1L467	355	K	...K......K..........
A0A0R0H9R5	60	K	........A.K..........
A0A0R4J4S6	213	K	.........EK..........
I1LBE7	157	K	.........AK..........
Q2PMP8	18	K	...K......K..........
I1NBR0	178	K	..........K....K.....
A0A368UIF4	210	K	..........K....K.....
A0A0R0GFW6	426	K	.........GK..........
I1KTK0	162	K	..........K....K.....
C6SZV5	175	K	.......A..K..........
K7MDV8	603	K	..........K..A.......
I1JJ73	124	K	.......A..K..........
I1NH37	225	K	..........K..G.......
I1MCN3	356	K	...K......K..........
I1KGP0	216	K	...K......K..........
I1KBY3	418	K	..........K..A.......
I1MT35	84	K	..........K..A.......
C6SVM4	45	K	.......A..K..........
I1K3S5	479	K	.....V....K..........
D4N5G0	331	K	..........K....K.....
I1JYA9	229	K	..........K.......K..
I1MJN7	112	K	..........K....K.....
I1KGT1	311	K	.........GK..........
I1KDF1	220	K	..........K....K.....
O80412	315	K	........A.K..........
I1K.W9	89	K	.....V....K..........
A0A0R0IWN3	238	K	.......A..K..........
I1LBM9	86	K	..........K....K.....
I1M100	128	K	.....V....K..........
K7MVB9	535	K	.........EK..........
I1MDT4	52	K	.....V....K..........
A0A0R4J653	396	K	...K......K..........
I1L9G9	44	K	..........K....K.....
I1K081	200	K	.........GK..........
I1KU.8	99	K	.........AK..........
I1MN74	22	K	..........K......K...
K7MG80	205	K	........A.K..........
I1N8L0	218	K	..........K......K...
C6T4F9	131	K	........A.K..........
I1K9P5	94	K	..........K....K.....
I1LNY2	186	K	..........K....K.....
A0A0R0IE75	441	K	.........AK..........
I1LNY2	140	K	.......A..K..........
C6SYC0	225	K	..........K.......K..
Q944T2	84	K	.......A..K..........
K7K9U4	304	K	..........K......K...
A0A0R0IFW8	138	K	.........EK..........
I1MRV6	402	K	..........K..G.......
I1JMF7	61	K	.........AK..........
I1LYN0	393	K	.........GK..........
I1JYA9	97	K	.......A..K..........
I1MRW8	292	K	........A.K..........
I1JRI7	134	K	..........K..G.......
A0A0R0HH51	190	K	..........K....K.....
I1NAI6	113	K	..........K......K...
I1N1G8	365	K	..........K......K...
A0A0R0IYE6	39	K	..........K..A.......
A0A0R0GIY4	407	K	..........K..A.......
A0A0R4J5K2	270	K	.........EK..........
A0A0R0H129	66	K	.........EK..........
I1KQ70	572	K	.........EK..........
I1L8A9	72	K	.........EK..........
P24095	821	K	..........K..A.......
I1JGR4	212	K	..........K....K.....
I1N1G8	132	K	..........K......K...
I1KA54	153	K	..........K......K...
I1N1G8	186	K	..........K..G.......
A0A0R0ILS3	132	K	........A.K..........
A0A0R0I0Y7	240	K	.........GK..........
I1KU.8	115	K	..........K..A.......
I1LAZ4	163	K	..........K......K...
I1KZJ9	199	K	.........EK..........
I1LNP4	307	K	..........K......K...
I1MC68	145	K	..........K......K...
C6T7V6	257	K	........A.K..........
A0A0R0H3J8	539	K	...K......K..........
K7LZH1	547	K	..........K..G.......
C6TCR3	127	K	.........EK..........
A0A0R4J4C8	182	K	.........AK..........
I1KUQ6	555	K	.....V....K..........
I1JL80	127	K	..........K......K...
I1NJE9	88	K	..........K....K.....
I1NH29	116	K	..........K....K.....
I1J.U3	146	K	..........K......K...
P27066	305	K	..........K..G.......
I1JEV6	291	K	........A.K..........
I1MP01	414	K	.......A..K..........
C6TKC0	146	K	.....V....K..........
Q5QJB6	198	K	..........K......K...
A0A0R0H9T5	151	K	.........EK..........
Q9SWR5	340	K	.........GK..........
I1K7A8	339	K	.....V....K..........
C6SZS1	78	K	..........K..G.......
I1MN74	80	K	..........K..G.......
I1J.C1	117	K	.......A..K..........
C6TAH8	194	K	..........K..A.......
I1N5D5	391	K	.......A..K..........
I1LGB7	172	K	.........GK..........
I1LEP0	197	K	........A.K..........
I1KRI7	103	K	..........K.......K..
P07134	20	K	..........K..A.......
K7LJC2	61	K	..........K....K.....
P07135	76	K	........A.K..........
I1K4I2	146	K	.........AK..........
A0A0R0I4H2	116	K	..........K......K...
K7K5E9	217	K	..........K......K...
A0A0B5E2H5	87	K	..........K......K...
D4N5G3	376	K	.........GK..........
Q43453	123	K	..........K..A.......
C6TFQ0	116	K	..........K....K.....
I1LRH8	109	K	.........AK..........
I1LYP8	310	K	..........K..A.......
I1K.Q3	264	K	.......A..K..........
C6T081	196	K	..........K......K...
A0A0R4J2L6	586	K	...K......K..........
Q53B75	93	K	.........EK..........
I1KH.0	356	K	.........GK..........
I1NDM7	99	K	.....V....K..........
C6T0A7	54	K	..........K..G.......
C6TAH8	264	K	.......A..K..........
A0A0R0G554	246	K	.........EK..........
I1NC74	294	K	.......A..K..........
I1LJY2	147	K	..........K.......K..
A0A0R4J5Z8	279	K	..........K......K...
A0A0R0HZK7	297	K	.........AK..........
I1JG95	919	K	..........K......K...
Q2PMM3	201	K	..........K..G.......
I1NBK8	228	K	.....V....K..........
I1L467	348	K	..........K......K...
I1KMC2	31	K	.........EK..........
I1NBR0	668	K	.........EK..........
Q43453	115	K	........A.K..........
I1K7A8	132	K	...K......K..........
I1NBR0	147	K	........A.K..........
C6T2A2	47	K	..........K......K...
I1JSS5	145	K	..........K......K...
Q2PMS8	473	K	..........K......K...
I1MJU7	179	K	..........K....K.....
C6SVR0	98	K	..........K..A.......
I1LKZ0	64	K	.........GK..........
B0M1A3	345	K	.....V....K..........
Q6SPR2	52	K	..........K....K.....
I1MJ86	471	K	.........EK..........
C6TNA3	139	K	..........K....K.....
I1M.B1	975	K	..........K..A.......
D4N5G0	67	K	..........K....K.....
C6T1W7	15	K	..........K..G.......
I1M3W1	191	K	........A.K..........
K7MIQ9	257	K	..........K..A.......
I1LJS6	294	K	.........EK..........
I1MQM4	442	K	.........EK..........
I1K099	197	K	.........GK..........
I1KMV1	111	K	..........K..A.......
I1K335	56	K	.........AK..........
I1KQ93	18	K	..........K.......K..
I1N954	31	K	..........K......K...
I1LPJ0	165	K	...K......K..........
A0A0R4J2L9	111	K	..........K..A.......
I1NGA6	247	K	..........K..G.......
I1MER5	98	K	...K......K..........
A0A0R0H3J8	229	K	..........K....K.....
A0A0R0FL97	108	K	.........AK..........
P27066	450	K	........A.K..........
Q71EW8	366	K	.......A..K..........
Q2PMQ9	438	K	.......A..K..........
K7LWN2	22	K	..........K..G.......
I1M.B1	1020	K	........A.K..........
A0A0R0G554	181	K	...K......K..........
Q2PMP7	44	K	..........K....K.....
I1LQJ9	341	K	.........EK..........
I1KWT3	114	K	..........K..G.......
C6SZ58	93	K	..........K......K...
C6T073	172	K	..........K..A.......
A0A0R4J389	113	K	..........K......K...
I1NHG0	155	K	.........GK..........
A0A0R0HEL8	44	K	..........K......K...
A0A0R0IPA5	447	K	...K......K..........
I1JVN0	97	K	.........AK..........
I1KH67	454	K	..........K..A.......
I1M984	110	K	..........K..A.......
I1LU49	195	K	..........K....K.....
I1N123	239	K	..........K..A.......
A0A0R0KA84	196	K	.........AK..........
P49161	93	K	..........K......K...
Q2PMT2	38	K	..........K..G.......
I1MCN3	737	K	.........EK..........
I1JCY2	127	K	..........K.......K..
I1LCU6	420	K	..........K..A.......
I1KZJ9	548	K	..........K......K...
A0A368UIN5	212	K	..........K.......K..
C6T0A7	23	K	.........GK..........
I1MBR7	7	K	..........K....K.....
I1N2I4	233	K	........A.K..........
A0A0R0KA84	265	K	........A.K..........
I1LQ58	267	K	.........EK..........
I1MS47	201	K	..........K......K...
I1JZT5	440	K	.......A..K..........
I1N8M8	360	K	.........AK..........
C6SWP9	179	K	..........K....K.....
C6TK73	158	K	.........AK..........
I1KGY8	68	K	.......A..K..........
I1KRQ8	284	K	..........K..A.......
C6SW56	43	K	..........K....K.....
P35055	259	K	..........K..G.......
K7LVE8	127	K	..........K....K.....
I1L8R1	264	K	.......A..K..........
I1LJY2	358	K	..........K..A.......
C6TBY0	206	K	.....V....K..........
I1NC74	232	K	..........K......K...
I1MJ86	628	K	..........K....K.....
A0A0R4J332	4	K	........A.K..........
C6SYC0	184	K	..........K..G.......
Q2PMU3	20	K	..........K.......K..
I1KL87	135	K	..........K..A.......
I1JFA6	177	K	..........K....K.....
I1K0K6	720	K	..........K....K.....
Q06197	6	K	.......A..K..........
I1LK73	65	K	..........K.......K..
I1JN14	148	K	.........EK..........
I1M3V1	115	K	.........EK..........
A0A0R4J4U0	395	K	..........K..A.......
I1NH37	307	K	.........EK..........
C6TJG0	93	K	.......A..K..........
I1KAV5	226	K	..........K..G.......
I1MC34	460	K	..........K..G.......
I1K6J6	18	K	.........AK..........
I1JSR4	236	K	..........K..A.......
I1NFW0	195	K	..........K....K.....
I1K335	41	K	..........K....K.....
Q06197	87	K	..........K....K.....
I1LGU3	115	K	.......A..K..........
I1MDC4	291	K	..........K..G.......
C6SYC1	116	K	.......A..K..........
I1M091	191	K	.....V....K..........
K7LMK6	592	K	.......A..K..........
Q2PMV0	17	K	.......A..K..........
K7L382	199	K	........A.K..........
Q2TUW1	82	K	..........K..G.......
I1LU31	323	K	.......A..K..........
I1JEI0	118	K	.........GK..........
I1JMQ3	261	K	..........K....K.....
A0A0R0KA84	57	K	..........K......K...
I1M.M6	277	K	..........K....K.....
A0A0R4J3L4	159	K	..........K....K.....
I1L467	223	K	.......A..K..........
I1JYY2	124	K	..........K....K.....
A0A0R0GZ48	191	K	.......A..K..........
I1KJZ6	354	K	........A.K..........
A0A0R4J2L6	533	K	..........K....K.....
P24095	453	K	..........K..A.......
I1MRV6	487	K	..........K..A.......
I1M841	435	K	..........K......K...
I1MZQ2	78	K	..........K..A.......
I1NB91	128	K	..........K......K...
C6SVF1	22	K	...K......K..........
I1KGP0	209	K	..........K......K...
I1MNK0	125	K	..........K......K...
M1FP70	53	K	.........GK..........
I1K2S3	40	K	.......A..K..........
C6TNA3	235	K	.........GK..........
I1LQR4	567	K	..........K......K...
P24095	809	K	..........K....K.....
C6T4R9	99	K	...K......K..........
A0A0R0G554	732	K	.........EK..........
I1KGP0	73	K	.......A..K..........
I1N8T0	192	K	........A.K..........
I1L377	62	K	..........K......K...
A0A0R0H3J8	526	K	.......A..K..........
I1LV54	134	K	...K......K..........
A0A0R0IG99	45	K	..........K..G.......
A0A0R0JJ40	50	K	..........K......K...
I1N843	184	K	.......A..K..........
K7LG74	120	K	........A.K..........
I1MC34	410	K	.........EK..........
I1JSD2	57	K	.......A..K..........
C6ZJY7	170	K	.........GK..........
I1JY99	52	K	.......A..K..........
C6S.G1	108	K	.........GK..........
A0A0R0IH.7	104	K	.........EK..........
C6TLJ6	278	K	........A.K..........
A0A0R0F8K4	271	K	.........GK..........
I1KMV1	91	K	..........K..A.......
C6T1W3	76	K	..........K..G.......
C6T1W7	63	K	.........EK..........
A0A0R0KA84	307	K	.......A..K..........
A0A0R4J389	100	K	...K......K..........
I1MHH0	94	K	.........AK..........
Q9FQF3	187	K	..........K..G.......
I1J.F1	180	K	.........EK..........
I1L4F4	433	K	..........K.......K..
K7MVB9	840	K	..........K.......K..
I1NBQ5	87	K	.........GK..........
I1LK56	121	K	..........K..A.......
A0A0R0HMU8	104	K	.........AK..........
C6TFQ0	142	K	.........GK..........
I1N843	185	K	........A.K..........
A0A0R0JQ91	161	K	..........K..G.......
I1LEV5	173	K	.........AK..........
I1KC67	74	K	...K......K..........
A0A368UIE9	1581	K	.......A..K..........
I1KGP0	18	K	.....V....K..........
I1MJ.0	277	K	..........K..G.......
I1J753	180	K	.........EK..........
I1M9Z5	141	K	..........K....K.....
C6TNA3	79	K	.......A..K..........
I1MTC2	260	K	.........AK..........
I1KL87	39	K	..........K......K...
K7MBE9	87	K	..........K....K.....
A0A0R4J2L6	720	K	.........GK..........
I1LPJ4	353	K	.........GK..........
C6TK73	52	K	...K......K..........
I1J6Z7	151	K	..........K..A.......
I1KPU2	269	K	..........K....K.....
Q2PMM3	165	K	.........AK..........
A0A0R4J4S6	344	K	..........K..A.......
A0A0R0G869	63	K	.........EK..........
I1MEW6	99	K	.........AK..........
I1KNF5	321	K	...K......K..........
I1LU53	431	K	........A.K..........
P27066	334	K	..........K..G.......
A0A0R4J410	362	K	........A.K..........
I1KGP0	61	K	.........EK..........
A0A368UJ31	226	K	.......A..K..........
I1LU53	889	K	.........AK..........
I1KBY3	551	K	.........EK..........
I1NGD3	72	K	........A.K..........
C6SVY5	61	K	.........AK..........
A0A0R0GYG1	125	K	..........K......K...
I1KIE4	200	K	.....V....K..........
K7MPA8	256	K	.........EK..........
A0A0R4J365	296	K	..........K....K.....
I1JWN7	95	K	........A.K..........
I1MG.8	107	K	.....V....K..........
I1LQR4	104	K	........A.K..........
I1NAK9	584	K	..........K......K...
I1LDP9	16	K	..........K......K...
I1MJ.0	269	K	.......A..K..........
A0A0R4J2L9	126	K	.......A..K..........
C6T7N2	120	K	..........K......K...
A0A0R0FQN0	183	K	.........AK..........
I1MJN7	226	K	..........K..A.......
I1LR60	381	K	.......A..K..........
A0A0R0G554	82	K	.........GK..........
I1MDT4	208	K	..........K......K...
I1JC93	70	K	..........K..G.......
I1LYI2	41	K	..........K..A.......
Q71EW8	465	K	..........K.......K..
I1LY94	202	K	..........K......K...
I1J414	190	K	..........K....K.....
I1MQD0	201	K	..........K..G.......
A0A0R0IYE6	14	K	..........K.......K..
I1JWL3	575	K	..........K..A.......
C6TAT2	187	K	.......A..K..........
I1LFG4	348	K	..........K......K...
I1KBY3	510	K	..........K......K...
K7MJ68	88	K	..........K..G.......
I1KNF5	370	K	..........K....K.....
I1KB88	158	K	..........K..A.......
I1MB71	306	K	..........K....K.....
I1NGD3	143	K	.........GK..........
I1LPC3	701	K	.........AK..........
I1KZJ9	252	K	.......A..K..........
K7M9.3	81	K	.........GK..........
I1MKL0	367	K	..........K.......K..
I1K4T5	86	K	..........K......K...
C6T389	138	K	..........K.......K..
I1K937	521	K	.......A..K..........
I1N2I4	242	K	........A.K..........
I1LQL6	419	K	..........K..G.......
I1MUN0	107	K	..........K....K.....
A0A0R0IPA5	440	K	..........K......K...
I1JSD2	85	K	.....V....K..........
I1MJU7	497	K	..........K..G.......
K7KP67	24	K	.....V....K..........
I1KU.8	55	K	.......A..K..........
C6SVM4	158	K	..........K..A.......
I1LNY2	170	K	..........K......K...
I1M923	164	K	..........K....K.....
C6S.P5	153	K	.........GK..........
D4N5G0	76	K	..........K..A.......
C6T125	114	K	..........K..G.......
I1MFC4	386	K	.........GK..........
C6SV.5	78	K	..........K..G.......
I1N4A4	115	K	..........K....K.....
I1J.F1	231	K	..........K..A.......
I1JI59	8	K	.......A..K..........
A0A0R4J4D6	163	K	........A.K..........
I1L1K7	298	K	...K......K..........
A0A0R0HCH3	123	K	..........K......K...
A0A0R0GFW6	245	K	.....V....K..........
A0A0R0HJ32	220	K	..........K....K.....
A0A0R0J3D8	173	K	.......A..K..........
C6TJG0	106	K	..........K..G.......
P09756	122	K	..........K.......K..
A0A0R4J5N5	346	K	..........K..G.......
C6T049	141	K	..........K....K.....
I1KZJ9	228	K	..........K....K.....
P39657	259	K	.......A..K..........
A0A368UH97	498	K	.....V....K..........
I1K2S3	24	K	..........K....K.....
I1NFH5	181	K	..........K......K...
I1KHJ4	534	K	.........EK..........
I1JL80	146	K	........A.K..........
I1JSR4	233	K	........A.K..........
K7MR44	94	K	.........GK..........
Q76LA6	3	K	.........GK..........
A0A0R0KK01	13	K	..........K..A.......
I1MNK0	104	K	..........K..G.......
I1KGT1	361	K	.........EK..........
I1N843	114	K	...K......K..........
C6TNA3	110	K	.........GK..........
A0A0R0G554	558	K	........A.K..........
Q76LA6	52	K	..........K..G.......
Q2PMM3	23	K	.....V....K..........
C6TLV6	187	K	..........K.......K..
C6TMA8	35	K	..........K....K.....
I1N5T2	141	K	..........K....K.....
I1J9L7	67	K	........A.K..........
I1MJU7	349	K	.........AK..........
I1J454	181	K	..........K......K...
I1N344	257	K	..........K....K.....
A0A0R0K5.0	175	K	........A.K..........
C6TAT2	197	K	..........K......K...
C6TAH8	236	K	..........K..A.......
A0A0R0GFW6	135	K	.........AK..........
C6SVS9	211	K	.........GK..........
A0A0R0J4Q6	183	K	..........K....K.....
C6TAT2	104	K	.....V....K..........
I1L7R5	232	K	...K......K..........
A0A0R0JJ40	84	K	..........K......K...
I1LBB9	620	K	........A.K..........
I1NFY2	89	K	........A.K..........
I1M5T2	281	K	..........K..G.......
I1JQS1	600	K	...K......K..........
C6TKL8	131	K	........A.K..........
I1M6D5	327	K	.......A..K..........
Q9FQ95	78	K	.....V....K..........
C6TAW2	70	K	..........K..G.......
I1JQ35	418	K	.........AK..........
I1KE43	110	K	.....V....K..........
I1JL80	229	K	.....V....K..........
A0A0R4J5Z8	425	K	.......A..K..........
I1LL25	381	K	.......A..K..........
I1M8K9	197	K	..........K....K.....
I1LHR8	233	K	..........K..A.......
I1LGB7	260	K	..........K..G.......
Q2PMP7	101	K	..........K.......K..
I1M3C3	177	K	..........K......K...
Q5F2M9	26	K	.........EK..........
B0M1A3	225	K	..........K..A.......
A0A0R0F761	375	K	.........GK..........
A0A0R4J653	389	K	..........K......K...
I1ME40	73	K	.....V....K..........
K7MYU5	348	K	.........EK..........
D4N5G3	413	K	..........K......K...
A0A0R4J4L1	155	K	..........K.......K..
I1M7B9	253	K	..........K..A.......
I1L9P5	140	K	.........AK..........
A0A0R4J5A5	142	K	.......A..K..........
A0A0R0F859	276	K	.....V....K..........
I1JB52	136	K	..........K....K.....
A0A0R4J4A7	116	K	.....V....K..........
I1M.60	226	K	.........EK..........
A0A0R0IU60	55	K	..........K......K...
I1L7R5	330	K	.........AK..........
C6SZ.7	29	K	.......A..K..........
C6TIJ0	277	K	........A.K..........
C6SZS1	116	K	..........K..A.......
C6SZJ2	14	K	........A.K..........
A0A0R0EAL6	339	K	.........EK..........
I1NI24	154	K	..........K..A.......
I1LIN0	330	K	..........K.......K..
A0A0R4J3L5	45	K	.........GK..........
I1M005	270	K	..........K......K...
C6TMV9	53	K	..........K..A.......
K7MNV8	141	K	.........EK..........
I1K335	46	K	........A.K..........
I1LAJ3	249	K	.....V....K..........
I1LIN0	128	K	.......A..K..........
C6T4Q0	94	K	..........K......K...
I1MJU7	399	K	..........K....K.....
I1MBZ2	527	K	.........GK..........
A0A0R0JEV3	547	K	.......A..K..........
I1JC28	120	K	.....V....K..........
I1LRW8	250	K	..........K....K.....
C6SWP9	208	K	..........K......K...
I1KY.2	137	K	.....V....K..........
Q9M508	386	K	..........K....K.....
C6T0H9	66	K	.......A..K..........
Q2PMU3	28	K	.........AK..........
I1KWT3	95	K	.......A..K..........
I1KQU2	133	K	.........EK..........
I1KH70	86	K	.........GK..........
E2FKI9	617	K	..........K..G.......
C6TEP1	53	K	..........K..G.......
Q06197	206	K	.......A..K..........
Q2PMV0	167	K	.........GK..........
I1MN72	198	K	..........K..G.......
A0A0R0I0Y7	135	K	..........K....K.....
I1MCN3	755	K	..........K.......K..
I1M657	185	K	.........GK..........
I1K.Q3	13	K	.........GK..........
I1MCQ9	83	K	..........K..A.......
K7MTE4	486	K	..........K......K...
I1MRV6	61	K	...K......K..........
I1MT35	137	K	.........GK..........
I1JWW7	67	K	.........EK..........
I1M.B1	882	K	.........AK..........
B3TDK9	444	K	..........K..A.......
C6SWP9	206	K	........A.K..........
C6TA29	45	K	..........K..G.......
I1KUG6	317	K	..........K..G.......
C6T883	344	K	..........K....K.....
Q944T2	96	K	..........K....K.....
I1MJN7	146	K	..........K......K...
O81413	260	K	.........EK..........
I1NGD3	139	K	..........K..G.......
A0A0R0HK34	142	K	..........K......K...
A0A0R4J4U0	369	K	.........AK..........
K7KGM9	246	K	.........AK..........
I1JWK3	444	K	.......A..K..........
I1JDU8	524	K	..........K....K.....
K7L.V4	303	K	........A.K..........
Q2TUW1	16	K	..........K....K.....
I1MZ47	207	K	..........K......K...
I1LEP0	117	K	..........K..A.......
A0A0R0EEL8	234	K	.........EK..........
C6TA47	34	K	..........K..A.......
Q01915	134	K	..........K..G.......
Q02243	28	K	.........GK..........
I1KJK0	261	K	..........K....K.....
I1ND31	223	K	.........AK..........
I1KPR0	237	K	.........EK..........
I1KVU0	17	K	.........EK..........
A0A368UIN5	236	K	.........EK..........
I1M6M5	121	K	..........K.......K..
A0A0R0JFK5	387	K	..........K.......K..
I1LTF4	99	K	..........K....K.....
I1LP68	70	K	..........K....K.....
I1JUU8	234	K	..........K....K.....
I1LA34	47	K	..........K......K...
I1KJJ3	170	K	..........K.......K..
A0A0R0FQN0	394	K	..........K....K.....
I1KWM7	71	K	.....V....K..........
I1MKC6	356	K	........A.K..........
I1MC.7	64	K	........A.K..........
A0A0R0IPA5	397	K	...K......K..........
I1MFC4	355	K	.........GK..........
C6SVR2	47	K	........A.K..........
I1KYU6	490	K	..........K..G.......
A0A0R0KKR3	151	K	..........K..A.......
I1KNE3	164	K	..........K....K.....
C6SWI3	81	K	..........K..A.......
K7KVG4	82	K	..........K......K...
I1N1G8	388	K	.......A..K..........
I1LIJ6	644	K	..........K....K.....
I1JZW5	144	K	..........K....K.....
I1M7C7	62	K	.....V....K..........
A0A0R0GUI6	26	K	.......A..K..........
I1L571	173	K	..........K......K...
P38417	75	K	..........K......K...
I1MM89	132	K	.......A..K..........
A0A0R0I6D2	48	K	..........K..G.......
C6T0A2	158	K	..........K......K...
C6TG81	179	K	..........K......K...
K7MIQ9	105	K	.........EK..........
P49161	100	K	.......A..K..........
I1M..5	203	K	.........EK..........
C6TKL8	148	K	.........AK..........
I1KTM3	133	K	..........K......K...
A0A0R4J653	395	K	.........EK..........
C6TMB5	31	K	........A.K..........
A0A0R0JEV3	542	K	..........K....K.....
I1M5V9	182	K	.........EK..........
C6S.05	163	K	..........K..A.......
C6TK73	344	K	........A.K..........
I1L6W0	245	K	..........K......K...
I1LEK0	490	K	..........K......K...
P28553	136	K	..........K......K...
A0A0R0JMM2	59	K	.....V....K..........
I1JSC6	258	K	.........GK..........
C6TGA6	109	K	.......A..K..........
C6SZ18	12	K	..........K..G.......
C6TC92	142	K	..........K..G.......
K7LPI4	210	K	.....V....K..........
I1MWG2	600	K	.......A..K..........
I1LU53	496	K	..........K....K.....
A0A0R0ENV4	115	K	.........AK..........
A0A368UK73	664	K	..........K.......K..
I1MJU7	596	K	..........K....K.....
I1L506	300	K	.......A..K..........
I1MRV6	130	K	..........K......K...
I1MT35	72	K	..........K....K.....
I1M657	179	K	.........AK..........
I1LQT0	141	K	.....V....K..........
I1LL25	542	K	.........AK..........
K7LDM2	192	K	.......A..K..........
I1N7R4	109	K	..........K......K...
I1KYU6	823	K	.........GK..........
C6T2F5	148	K	.........EK..........
A0A0R0I8Z5	51	K	..........K......K...
I1JST2	156	K	.........GK..........
I1LJ94	80	K	..........K....K.....
I1MRI6	379	K	..........K..G.......
I1NH37	361	K	..........K......K...
C6T4F9	126	K	..........K....K.....
I1LYS1	80	K	..........K......K...
I1JU51	172	K	.........AK..........
A0A0R0GFW6	213	K	..........K..A.......
I1LV54	127	K	..........K......K...
C6T0F2	187	K	..........K....K.....
I1KNF5	252	K	..........K..G.......
C6T1S3	25	K	..........K....K.....
P26585	84	K	..........K......K...
I1M6D5	317	K	.........AK..........
I1M923	159	K	..........K......K...
C6T081	203	K	..........K......K...
I1L467	100	K	..........K..A.......
I1NGW3	290	K	..........K..A.......
I1MV74	299	K	.....V....K..........
I1NAI7	268	K	...K......K..........
I1KTK0	158	K	..........K......K...
A0A0R4J5J8	220	K	.........AK..........
A0A0R4J4D4	298	K	..........K..A.......
I1K.Q3	3	K	..........K..G.......
I1KNF5	168	K	.........AK..........
A0A0R0KSS1	335	K	.........GK..........
A0A0R0L1Z4	23	K	.........EK..........
I1M923	1023	K	.........AK..........
I1M100	76	K	..........K..A.......
I1K0K6	619	K	.......A..K..........
I1MJU7	233	K	.........EK..........
I1M5V9	145	K	..........K....K.....
A0A0R0IPA5	661	K	..........K....K.....
I1JJ05	215	K	.........GK..........
I1KMV1	53	K	..........K....K.....
A0A0R0HQQ2	152	K	..........K..G.......
I1MT35	64	K	.........AK..........
I1LLS4	341	K	...K......K..........
A0A0R4J4D6	191	K	..........K.......K..
I1K7A8	145	K	.......A..K..........
I1L7P0	298	K	.......A..K..........
I1NDJ4	36	K	..........K....K.....
I1KU21	260	K	..........K..G.......
C6TM.6	5	K	..........K....K.....
A0A0R0G554	75	K	..........K......K...
K7LNL2	764	K	.......A..K..........
I1K099	237	K	.........AK..........
C6SYS4	150	K	.....V....K..........
A0A0R4J654	44	K	.........GK..........
I1JMI9	566	K	..........K..A.......
I1K0H2	93	K	..........K......K...
I1L173	104	K	..........K....K.....
K7LI86	573	K	.........EK..........
I1MWG2	407	K	..........K..A.......
I1M393	122	K	..........K......K...
I1KAV5	132	K	.........GK..........
C6TBY0	21	K	.........EK..........
C6TMV9	8	K	..........K..A.......
K7M828	303	K	..........K....K.....
C6TA29	269	K	..........K..G.......
C6SV.5	39	K	..........K..G.......
I1MCN3	68	K	...K......K..........
I1KRD4	237	K	..........K.......K..
C6TMA8	45	K	.........AK..........
I1N1G8	180	K	.........EK..........
I1M137	363	K	..........K..G.......
I1KCH8	108	K	.......A..K..........
A0A0R0GUI6	82	K	.........GK..........
A0A0R0G554	682	K	...K......K..........
I1LHR8	64	K	.........GK..........
A0A0R0IYE6	455	K	..........K..A.......
Q01915	384	K	.......A..K..........
I1K5I3	75	K	..........K..A.......
C6T7V6	165	K	..........K..A.......
Q71EW8	468	K	..........K....K.....
A0A0R4J4L1	213	K	.........GK..........
I1MYL7	38	K	..........K..A.......
I1LU53	504	K	.........AK..........
C6SZ81	30	K	..........K......K...
Q9FQ95	49	K	..........K....K.....
I1LHR8	516	K	.........EK..........
I1LTA4	276	K	..........K......K...
C6SV.5	121	K	.......A..K..........
A0A0R4J3Q0	307	K	..........K......K...
I1J9L7	162	K	.........GK..........
G3E7M9	248	K	.........EK..........
I1L7U5	89	K	.........EK..........
P24095	802	K	..........K......K...
I1KTM3	140	K	...K......K..........
K7KR01	534	K	........A.K..........
I1JYF7	244	K	.......A..K..........
A0A0R0KPC8	60	K	.......A..K..........
I1KG23	80	K	.........GK..........
A0A0R0FC05	18	K	.........EK..........
I1L6W0	53	K	..........K..A.......
I1KU.8	87	K	..........K....K.....
A0A0R0LFR9	97	K	..........K......K...
I1M1E3	60	K	..........K..A.......
I1KS56	848	K	.....V....K..........
A0A368UIF4	330	K	.........AK..........
A0A0R0FQN0	427	K	..........K......K...
C6THR8	269	K	.........GK..........
I1K.U2	29	K	..........K......K...
I1MJM9	92	K	..........K..A.......
C6TD66	244	K	..........K..A.......
C6TC92	123	K	........A.K..........
K7MZY2	396	K	.........AK..........
I1LNP4	20	K	.......A..K..........
I1LPI1	186	K	.......A..K..........
B0M1A3	22	K	...K......K..........
I1L4K9	220	K	.........GK..........
I1LGB7	130	K	..........K..A.......
C6THR8	302	K	..........K......K...
I1L9B1	82	K	.......A..K..........
K7MBV7	102	K	.......A..K..........
I1LMI4	119	K	.......A..K..........
C6TKA3	261	K	..........K....K.....
I1LLR5	69	K	..........K..A.......
I1LWR7	17	K	..........K......K...
I1LZ03	124	K	..........K..A.......
A0A0R0HHA9	77	K	..........K......K...
I1K6S6	548	K	.........EK..........
A0A0R4J4L1	163	K	..........K....K.....
I1MQN7	156	K	..........K....K.....
I1LMI4	101	K	.........GK..........
I1L692	162	K	........A.K..........
A0A0R4J5A5	124	K	..........K......K...
A0A0R4J5J8	210	K	.........GK..........
A0A0R0IL.5	78	K	.........AK..........
Q2PMQ9	130	K	..........K......K...
I1LYP2	35	K	..........K..A.......
C6SY07	5	K	..........K......K...
A0A0R0LBB3	125	K	.........EK..........
I1NH37	368	K	...K......K..........
I1KW91	64	K	..........K......K...
I1KPR0	262	K	.....V....K..........
K7KWM1	362	K	..........K......K...
I1LQT0	133	K	.........AK..........
I1MQS8	100	K	........A.K..........
I1N5Q9	367	K	...K......K..........
I1JR38	190	K	.........GK..........
I1MJ86	255	K	..........K....K.....
A0A0R4J653	720	K	........A.K..........
I1KK66	102	K	..........K....K.....
I1MBJ1	56	K	.......A..K..........
I1L8A9	97	K	..........K......K...
A0A0R0FCW9	81	K	.....V....K..........
A0A368UIA0	245	K	...K......K..........
I1L8R1	259	K	..........K....K.....
I1KBY3	147	K	...K......K..........
B0M1A3	46	K	.........EK..........
I1LK73	110	K	..........K......K...
A0A0R4J653	313	K	..........K......K...
I1M903	139	K	.........GK..........
I1LW.5	255	K	..........K.......K..
A0A0R0I6D2	12	K	..........K..G.......
I1LEI9	270	K	.........AK..........
I1KMV1	127	K	..........K..A.......
A0A0R0KPC8	212	K	.........AK..........
E2FKI9	513	K	.......A..K..........
K7M864	481	K	........A.K..........
I1MNK0	128	K	..........K....K.....
I1LQ66	104	K	.....V....K..........
I1NH37	380	K	.........EK..........
I1JQS1	913	K	..........K....K.....
I1JPP3	215	K	..........K..A.......
A0A0R4J5W9	16	K	..........K......K...
I1LJ.3	94	K	..........K......K...
I1NB91	153	K	.......A..K..........
A0A0R0GFW6	206	K	..........K......K...
I1N344	310	K	..........K.......K..
A0A0R0KPC8	163	K	.......A..K..........
A0A0R0H3J8	379	K	.........EK..........
I1KVP9	256	K	........A.K..........
I1NAI7	146	K	.......A..K..........
A0A0R0IF33	433	K	..........K......K...
A0A0R0KPC8	205	K	..........K......K...
I1KH70	671	K	.......A..K..........
A1YZE0	449	K	..........K....K.....
K7MIQ9	201	K	.........EK..........
I1MRW8	332	K	..........K......K...
I1ME.1	172	K	...K......K..........
I1KQ93	543	K	.........EK..........
I1LN92	170	K	.......A..K..........
I1NB46	290	K	........A.K..........
I1KAB7	201	K	.........AK..........
C6SVR2	109	K	..........K....K.....
A0A0R0KNL8	26	K	.....V....K..........
A0A0R0FB49	301	K	..........K....K.....
A0A0R0JD.3	15	K	.........AK..........
I1MJ86	310	K	..........K....K.....
P31174	112	K	.........EK..........
I1NAK9	656	K	.......A..K..........
I1KGN9	145	K	..........K..G.......
A0A0R0IE75	361	K	.......A..K..........
A0A0R4J3L3	344	K	..........K..A.......
A0A0R0IYE6	554	K	...K......K..........
K7KVG4	186	K	.........AK..........
A0A0R0H948	809	K	..........K....K.....
I1KH.0	366	K	..........K.......K..
A0A0R4J4C8	288	K	..........K....K.....
I1N1Y6	132	K	.......A..K..........
C6T7N2	145	K	.........AK..........
I1JC28	30	K	.......A..K..........
P38417	398	K	.........AK..........
I1JGB2	247	K	.......A..K..........
I1K0K6	499	K	..........K......K...
G3E7M9	97	K	........A.K..........
I1L571	15	K	..........K......K...
A0A0R4J653	588	K	...K......K..........
I1LQT0	40	K	..........K..G.......
I1M1E3	105	K	..........K..G.......
Q39818	154	K	.........AK..........
C6ZQJ7	33	K	..........K......K...
I1LNY2	303	K	..........K....K.....
I1MFL4	74	K	..........K......K...
I1JH86	7	K	.........GK..........
A5JVZ7	90	K	.......A..K..........
A0A0R0FQN0	434	K	...K......K..........
I1M3C3	240	K	.......A..K..........
I1M442	545	K	........A.K..........
C6SVC4	15	K	..........K....K.....
A0A0R0HEL8	151	K	.........EK..........
P69195	48	K	.......A..K..........
I1J9L7	80	K	........A.K..........
A0A368UIF4	355	K	...K......K..........
C6T4F9	170	K	..........K..G.......
I1KH70	814	K	.......A..K..........
A0A0R0KA84	74	K	...K......K..........
I1KBY3	787	K	..........K.......K..
I1M8A1	97	K	.........EK..........
I1NIR6	90	K	..........K....K.....
I1KWM7	358	K	..........K....K.....
Q9SWB5	310	K	..........K....K.....
I1M5T2	282	K	.....V....K..........
I1J7P1	98	K	.........GK..........
I1JL80	195	K	.........EK..........
A0A0R0F8Z5	454	K	.........EK..........
I1J7P1	78	K	..........K..A.......
I1KBY3	98	K	.........EK..........
I1N954	63	K	.....V....K..........
I1LD62	131	K	..........K......K...
I1N5T2	146	K	.......A..K..........
Q2PMT2	142	K	.......A..K..........
I1LZ03	167	K	.........EK..........
I1JPH8	335	K	.......A..K..........
I1LK73	17	K	........A.K..........
I1JU51	418	K	..........K......K...
I1KWM7	310	K	..........K..G.......
A0A0R0FCW9	154	K	..........K......K...
A0A0R0KMU0	103	K	..........K.......K..
I1MRV6	97	K	.........AK..........
I1MTC2	134	K	........A.K..........
I1NDA5	117	K	.........EK..........
A0A368UH36	50	K	..........K.......K..
P27066	183	K	..........K..G.......
I1LEP0	255	K	.........EK..........
I1MKC8	449	K	..........K....K.....
I1LN34	405	K	.........GK..........
Q9SPB8	187	K	.........AK..........
I1MTH5	274	K	........A.K..........
I1M.U4	212	K	..........K......K...
I1LF60	439	K	..........K..A.......
I1JFI7	116	K	.......A..K..........
I1LIV8	205	K	.....V....K..........
P38417	558	K	........A.K..........
I1KK66	122	K	.......A..K..........
I1JPP3	509	K	..........K......K...
I1JTY8	24	K	...K......K..........
I1KWA1	198	K	.......A..K..........
I1M091	211	K	.......A..K..........
I1KTZ5	50	K	.......A..K..........
A0A0R0H3J8	140	K	..........K..A.......
A0A0R0HHA9	132	K	..........K..G.......
A0A0R4J4B4	270	K	.........EK..........
I1LN92	55	K	........A.K..........
C3UZD3	251	K	..........K..A.......
I1JZ45	101	K	..........K......K...
I1JSD2	458	K	..........K......K...
A0A0R0J5W4	284	K	..........K....K.....
I1N5M5	150	K	..........K......K...
I1J675	634	K	..........K....K.....
P39657	216	K	.....V....K..........
I1K7A8	352	K	..........K......K...
C6TBY0	29	K	.........EK..........
I1NJ59	33	K	..........K....K.....
P25698	427	K	..........K....K.....
I1K0B2	198	K	..........K....K.....
A0A0R4J5I3	40	K	........A.K..........
C6T4R9	143	K	.........GK..........
I1JAI9	158	K	.........AK..........
I1K4I2	164	K	..........K....K.....
A0A0R4J5A5	255	K	.......A..K..........
A0A0R0HFS7	231	K	..........K....K.....
A0A0R4J4S6	111	K	.........GK..........
C6THQ5	82	K	...K......K..........
C6T3I9	145	K	.....V....K..........
I1L7P0	269	K	.........AK..........
A0A0R4J4L1	316	K	..........K..G.......
I1NAI7	284	K	........A.K..........
I1L8Q0	116	K	........A.K..........
I1M005	207	K	..........K......K...
K7LSQ5	188	K	...K......K..........
A0A0R4J5.9	163	K	...K......K..........
A0A0R4J653	369	K	.....V....K..........
I1LUZ9	122	K	..........K......K...
I1LKZ0	182	K	.......A..K..........
I1J7I5	99	K	..........K....K.....
I1M3M0	145	K	..........K..A.......
P27066	146	K	.......A..K..........
I1MWG2	571	K	..........K....K.....
C6TMV8	6	K	.......A..K..........
K7L.V4	297	K	.........GK..........
I1KQE3	114	K	.....V....K..........
I1K081	131	K	..........K....K.....
I1JB64	85	K	..........K....K.....
K7LS11	243	K	..........K..A.......
I1MB71	311	K	..........K....K.....
B0M1B1	150	K	.......A..K..........
I1LQT0	25	K	..........K....K.....
C6TIQ5	335	K	.........GK..........
I1M3Y7	143	K	.........EK..........
I1ME40	244	K	.........GK..........
I1MEQ1	376	K	.......A..K..........
I1LZE1	297	K	..........K....K.....
I1LNP4	314	K	.......A..K..........
Q06197	241	K	..........K..A.......
I1JJI4	67	K	........A.K..........
I1JML1	160	K	..........K.......K..
P49161	131	K	.........EK..........
A0A0R0GFW6	214	K	........A.K..........
I1LUB3	143	K	.........EK..........
I1KM07	61	K	..........K......K...
C6SYC0	207	K	.........AK..........
A0A0R0H535	131	K	.......A..K..........
C6TMV8	29	K	.....V....K..........
I1K6S6	516	K	.........EK..........
C6SWP9	140	K	..........K......K...
I1JQS1	373	K	.......A..K..........
I1LFG6	406	K	........A.K..........
I1JUU8	97	K	.........EK..........
I1JPH8	165	K	.........EK..........
K7LZZ5	58	K	.........GK..........
C6SZJ2	100	K	.....V....K..........
I1LU53	840	K	.........EK..........
I1LL25	514	K	.....V....K..........
C6TKL8	123	K	..........K....K.....
I1L437	213	K	..........K....K.....
C6T7N2	309	K	.........AK..........
I1KPN2	70	K	..........K....K.....
I1L540	127	K	.........EK..........
I1MJ28	54	K	..........K......K...
I1NH37	143	K	.........GK..........
I1N528	153	K	..........K..A.......
I1M8G8	166	K	.......A..K..........
A0A0R4J2U8	63	K	..........K..A.......
I1JTY8	298	K	.......A..K..........
K7KGM9	286	K	..........K..G.......
I1K6J2	135	K	..........K....K.....
K7KVZ7	76	K	.........EK..........
I1J7A8	243	K	.......A..K..........
I1NA10	104	K	........A.K..........
Q2PMQ2	96	K	..........K..G.......
I1NJE9	120	K	.........GK..........
A0A0R0F761	419	K	........A.K..........
G3E7M9	130	K	...K......K..........
A0A0R0GYV0	138	K	..........K.......K..
I1LFD2	115	K	........A.K..........
I1KGT1	319	K	.....V....K..........
K7M9Q3	57	K	.......A..K..........
I1LV54	280	K	.......A..K..........
I1JB81	347	K	..........K......K...
I1KAB7	120	K	.........GK..........
K7MJ68	206	K	.......A..K..........
I1L6W0	15	K	..........K....K.....
P24095	83	K	.........GK..........
I1JJB5	187	K	.........EK..........
I1MRV6	67	K	.........EK..........
I1MQN7	72	K	.......A..K..........
C6TAT2	204	K	...K......K..........
I1KKD9	13	K	..........K.......K..
C6T0E8	150	K	..........K......K...
A0A0R4J2L6	790	K	..........K..A.......
I1LPJ4	145	K	..........K......K...
I1L8G3	377	K	........A.K..........
I1JR38	328	K	.........EK..........
I1J932	159	K	.....V....K..........
A0A0R0L5Y8	169	K	..........K..G.......
C6TC92	148	K	.........AK..........
A0A0R4J3L5	181	K	.........EK..........
I1N4J1	430	K	..........K..G.......
C6T3I9	78	K	..........K..G.......
I1K5H2	118	K	.......A..K..........
C6THI7	112	K	.........GK..........
C6T1C4	33	K	..........K......K...
C6SWE6	96	K	..........K....K.....
A0A0R0G554	540	K	.....V....K..........
I1LIR5	459	K	........A.K..........
K7MZY2	313	K	.....V....K..........
K7MBE9	92	K	..........K....K.....
A0A0R0L1Z4	297	K	.........AK..........
A0A0R0H141	44	K	..........K..G.......
A0A0R4J5K4	161	K	..........K......K...
E2FKI9	12	K	..........K....K.....
C6S.R4	19	K	...K......K..........
I1NC67	194	K	........A.K..........
I1KH67	85	K	.........GK..........
A0A0R4J3L4	144	K	.........AK..........
C6S.79	94	K	.....V....K..........
A0A0R0G342	108	K	..........K..G.......
I1MNI2	322	K	..........K..G.......
I1MNK0	133	K	........A.K..........
Q7M1R5	134	K	..........K..G.......
I1K0K6	106	K	........A.K..........
K7MJ68	183	K	.......A..K..........
C6SYF3	77	K	..........K......K...
I1M393	144	K	........A.K..........
Q2PMT2	135	K	..........K......K...
I1K6J6	7	K	.........AK..........
I1MJ.0	299	K	..........K......K...
A0A368UH36	58	K	.........AK..........
I1LMQ5	41	K	..........K.......K..
K7LPI4	126	K	.........EK..........
I1KCH8	360	K	..........K......K...
I1M091	296	K	.......A..K..........
A0A0R0EEL8	159	K	.......A..K..........
I1L4F4	446	K	...K......K..........
C6T0M0	13	K	..........K......K...
I1JQ35	347	K	..........K..G.......
A0A368UK73	844	K	..........K......K...
I1MC.7	55	K	.......A..K..........
C6TEP8	343	K	........A.K..........
K7K1W5	149	K	.......A..K..........
A0A0R0H3J8	249	K	.........EK..........
A0A0R0GB30	141	K	..........K..A.......
Q2PMT2	77	K	..........K..A.......
I1KU.8	80	K	..........K......K...
I1JBN4	144	K	.........AK..........
I1K6J6	108	K	...K......K..........
I1LNP4	302	K	..........K....K.....
K7LMT7	1500	K	.......A..K..........
C6SWI3	49	K	..........K..G.......
I1N843	294	K	..........K..G.......
I1L1.6	115	K	..........K..G.......
I1M.B1	710	K	.........AK..........
I1ME25	628	K	..........K.......K..
I1KGP0	54	K	..........K......K...
A0A0R0HFK6	150	K	..........K....K.....
I1MJL6	154	K	..........K.......K..
A0A0R4J653	381	K	..........K..A.......
C6THR8	199	K	..........K....K.....
I1N8M8	131	K	........A.K..........
K7L9D8	130	K	.........EK..........
A0A0R0KZG6	83	K	..........K....K.....
I1K.W9	228	K	.......A..K..........
I1JZ64	165	K	.........GK..........
A0A0R4J4U0	387	K	..........K......K...
I1KHC9	181	K	..........K....K.....
A0A368UIN5	208	K	.........EK..........
C6T7N2	139	K	..........K..G.......
I1LR60	514	K	.....V....K..........
C6ZJY7	201	K	..........K......K...
I1MNI2	328	K	..........K......K...
C6TA.7	27	K	..........K......K...
C6SYC0	244	K	..........K..A.......
I1M3.9	150	K	........A.K..........
I1K1G4	125	K	..........K......K...
A0A0R4J2U8	714	K	..........K..G.......
Q39832	146	K	.........AK..........
A0A0R4J4D4	307	K	..........K..G.......
I1J8H1	411	K	..........K....K.....
I1MB25	304	K	.....V....K..........
I1N5Q9	105	K	.....V....K..........
I1K7A8	314	K	..........K..G.......
K7LG20	93	K	.........EK..........
K7KQW8	111	K	..........K......K...
I1LJ50	331	K	........A.K..........
I1JPP3	506	K	.........EK..........
C6T0H9	13	K	.......A..K..........
A0A0R0IHS1	146	K	.........AK..........
A0A0R0HQQ2	238	K	..........K......K...
I1MNI2	83	K	..........K..A.......
C6SZZ6	116	K	..........K....K.....
I1JSC6	254	K	..........K..G.......
A0A0R4J5N5	122	K	..........K....K.....
I1LU53	669	K	.........GK..........
A0A0R0G0B2	22	K	.........EK..........
I1KAF2	200	K	.........GK..........
I1MRV6	140	K	..........K....K.....
I1M3C3	5	K	..........K....K.....
A0A368UIF4	324	K	.........EK..........
I1JA87	100	K	..........K.......K..
A0A0R4J5J8	277	K	.........GK..........
Q01915	497	K	..........K....K.....
K7MRE8	293	K	..........K......K...
I1LK56	114	K	..........K......K...
I1MLW9	44	K	..........K..A.......
I1LJS6	370	K	..........K......K...
A0A0R0KA84	271	K	..........K..G.......
I1NC67	175	K	..........K..A.......
I1K5H2	929	K	.......A..K..........
I1M3.9	162	K	........A.K..........
I1L6A2	248	K	..........K..A.......
A0A0R0J3D8	96	K	.......A..K..........
A0A0R0KKR3	63	K	........A.K..........
I1MDT4	330	K	..........K..A.......
I1NES7	577	K	.....V....K..........
A0A0R0HRL5	401	K	.........EK..........
C6ZJZ0	511	K	.........EK..........
I1LEI9	175	K	.......A..K..........
K7K9U4	212	K	..........K......K...
I1NGW3	67	K	........A.K..........
Q06197	215	K	..........K....K.....
C6T7J8	159	K	..........K......K...
A0A0R0GNA8	146	K	..........K..A.......
A0A0R0GYN5	590	K	.........GK..........
I1LFG4	315	K	..........K......K...
C6TM.6	34	K	..........K..A.......
I1KFR0	191	K	..........K..A.......
P49161	173	K	..........K......K...
I1ME40	119	K	..........K......K...
I1LCI4	66	K	.....V....K..........
I1MZ01	88	K	...K......K..........
I1JGB0	62	K	..........K......K...
K7MRE8	300	K	.........EK..........
I1KPU2	56	K	..........K......K...
I1LZ03	264	K	.......A..K..........
A0A0R0KI.6	258	K	..........K..A.......
K7LZ41	167	K	..........K....K.....
I1K1G4	302	K	..........K.......K..
I1KTB0	125	K	..........K....K.....
I1JM69	132	K	.......A..K..........
I1M100	150	K	.......A..K..........
I1N123	147	K	.......A..K..........
I1MBR7	345	K	..........K..G.......
I1JHJ8	441	K	..........K..A.......
P07135	129	K	........A.K..........
I1K181	134	K	.......A..K..........
I1MZA8	580	K	........A.K..........
I1KTZ5	171	K	..........K....K.....
A0A0R0KNL8	118	K	.........GK..........
I1K1G4	138	K	..........K..A.......
C6TNA3	106	K	..........K..G.......
K7MRE8	204	K	.........EK..........
I1MJ86	315	K	.........GK..........
C6T081	126	K	.........GK..........
A0A0R0GZ48	73	K	.........GK..........
A0A0R0FCW9	220	K	.......A..K..........
Q9SWB5	30	K	..........K....K.....
I1LJJ4	407	K	.........EK..........
I1ME25	182	K	.........GK..........
C6TAT2	181	K	..........K..A.......
A0A0R0JFK5	193	K	..........K....K.....
Q01915	103	K	........A.K..........
C6T5R4	21	K	.........EK..........
A0A0R0H535	137	K	..........K....K.....
I1JN14	96	K	.......A..K..........
I1JQ35	282	K	...K......K..........
I1JPW5	268	K	...K......K..........
I1MJI9	60	K	..........K..G.......
C6TFY7	81	K	.....V....K..........
Q71EW8	406	K	.......A..K..........
I1LN34	441	K	.........EK..........
A0A0R0JYG9	107	K	.......A..K..........
I1M.60	83	K	..........K....K.....
I1KWA1	180	K	..........K..A.......
A8C8H5	360	K	.........EK..........
A0A0R0HVV0	79	K	..........K..A.......
I1KAF2	66	K	..........K..G.......
I1MJ86	239	K	.........GK..........
A0A0R0KA84	300	K	..........K......K...
K7L4D0	661	K	.....V....K..........
A0A0R4J5N5	116	K	.........EK..........
C6TKL8	312	K	.........AK..........
K7LWN2	17	K	..........K....K.....
I1JFT4	212	K	..........K......K...
Q76LA6	30	K	..........K..A.......
P28759	178	K	..........K....K.....
I1M6S4	187	K	..........K....K.....
I1LPC3	1148	K	.........GK..........
I1K0B2	189	K	.........AK..........
I1LY94	79	K	..........K....K.....
Q2PMQ9	304	K	.......A..K..........
I1LQR4	74	K	.........AK..........
I1JGR4	222	K	..........K....K.....
A0A0R0HHA9	136	K	.........GK..........
C6SVM4	118	K	.......A..K..........
I1M663	63	K	..........K....K.....
A8C8H5	231	K	.........EK..........
A0A0R0JEV3	166	K	..........K....K.....
I1JBL1	98	K	.......A..K..........
C6TFY7	40	K	..........K..A.......
I1M6M5	259	K	........A.K..........
Q43453	134	K	..........K....K.....
I1NC67	5	K	..........K....K.....
A0A0R4J3Y9	393	K	..........K..G.......
I1JQ35	94	K	..........K......K...
P27066	356	K	.........EK..........
P24095	814	K	..........K......K...
I1K.F3	14	K	..........K......K...
I1MT35	68	K	..........K..A.......
A0A0R0JFK5	230	K	.....V....K..........
A0A0R0GFW6	93	K	.......A..K..........
C6SYH1	110	K	.......A..K..........
A0A0R0KFL3	327	K	..........K....K.....
I1K.M1	337	K	..........K......K...
I1L927	177	K	..........K......K...
I1N5T2	178	K	..........K..G.......
I1L899	160	K	........A.K..........
A0A0R4J3L5	222	K	.....V....K..........
I1MV74	245	K	..........K..A.......
I1LFG4	322	K	...K......K..........
I1M3C3	43	K	..........K....K.....
I1M3.9	254	K	..........K....K.....
I1L4K9	856	K	........A.K..........
I1KZJ9	654	K	..........K..A.......
A0A0R0H9R5	24	K	..........K..G.......
I1KL52	126	K	..........K....K.....
K7KWM1	214	K	..........K..G.......
C6T1W3	66	K	..........K.......K..
Q76LA6	147	K	..........K..G.......
A0A0R0EDI2	69	K	.........AK..........
C6SYT6	41	K	.........EK..........
I1NJ59	194	K	..........K....K.....
A0A0R0JJ40	91	K	.........EK..........
C6TGA6	269	K	..........K.......K..
I1LU31	262	K	.........GK..........
A0A0R0KL80	49	K	..........K......K...
A0A368UJ31	110	K	.........GK..........
I1L9B1	31	K	..........K......K...
D4N5G3	152	K	.....V....K..........
I1KBY3	530	K	.........EK..........
I1MV31	44	K	..........K..A.......
C6S.W1	34	K	..........K......K...
I1MT35	26	K	..........K..A.......
I1JBL1	71	K	..........K.......K..
C6T0R5	50	K	...K......K..........
I1K0K6	582	K	..........K..G.......
I1NH29	121	K	..........K....K.....
C6TK73	122	K	..........K......K...
I1J9.9	60	K	.......A..K..........
I1N317	238	K	.......A..K..........
I1MMY0	218	K	..........K....K.....
C6TNA3	189	K	........A.K..........
I1LJY2	470	K	.......A..K..........
I1K5E6	276	K	..........K..A.......
A0A0R0IYE6	798	K	..........K......K...
Q9FQ95	87	K	..........K..G.......
I1KAD3	515	K	..........K..A.......
I1L1K7	126	K	.........EK..........
A0A0R0GYN5	417	K	..........K......K...
E9KNA6	87	K	..........K....K.....
I1J4K5	78	K	..........K......K...
A0A0R0JQU1	192	K	.....V....K..........
K7L7J7	768	K	..........K....K.....
I1LPI1	165	K	..........K....K.....
I1L981	95	K	..........K....K.....
I1MJL6	162	K	..........K....K.....
C6SZ.7	94	K	..........K.......K..
C6TI81	122	K	..........K......K...
I1MJU7	566	K	........A.K..........
C6TGA6	107	K	.........AK..........
I1MGR4	278	K	..........K....K.....
I1M.B1	1002	K	.......A..K..........
I1ME40	263	K	........A.K..........
I1N843	177	K	..........K......K...
C6SV.5	198	K	..........K..G.......
I1LF60	408	K	.......A..K..........
I1MQM4	488	K	...K......K..........
I1JFT4	406	K	........A.K..........
C6S.86	111	K	.........GK..........
A0A0R0I8Z5	59	K	..........K..A.......
K7KZ42	14	K	.....V....K..........
I1K5H2	814	K	..........K.......K..
C6T3R4	103	K	........A.K..........
I1MJ28	470	K	..........K....K.....
K7LPI4	203	K	..........K......K...
I1LJY2	474	K	.......A..K..........
Q2PMQ9	504	K	...K......K..........
E2FKI9	612	K	..........K....K.....
A0A0R0GYG1	132	K	...K......K..........
I1N5D5	126	K	.........AK..........
Q2PMU2	696	K	..........K..A.......
C6T073	64	K	..........K......K...
C6SWP9	193	K	.........GK..........
I1LZ92	274	K	.........GK..........
I1M091	152	K	.........AK..........
C6TFY7	16	K	.........EK..........
I1N4B8	227	K	...K......K..........
A0A0R0G554	746	K	.........EK..........
E2FKI9	332	K	...K......K..........
A0A368UK73	681	K	.........GK..........
K7M9Q3	222	K	..........K....K.....
I1LNP4	148	K	.......A..K..........
I1MRV6	149	K	.........GK..........
I1MJ28	484	K	..........K......K...
I1LAJ3	105	K	.....V....K..........
I1MDT4	63	K	..........K......K...
I1NFD0	143	K	..........K....K.....
I1MKN0	138	K	..........K......K...
A0A0R0ETN5	218	K	........A.K..........
A0A0R0K737	242	K	..........K.......K..
C6S.B1	161	K	.......A..K..........
A0A0R0GB11	461	K	..........K......K...
I1JZ45	269	K	..........K......K...
I1MT35	359	K	.......A..K..........
I1LU53	574	K	..........K....K.....
K7MKF1	137	K	.........AK..........
A0A0R0HBQ9	98	K	..........K.......K..
I1N123	231	K	.......A..K..........
I1K6C1	98	K	.......A..K..........
I1JA15	162	K	..........K..G.......
I1K7N6	101	K	........A.K..........
I1JR38	305	K	..........K......K...
I1J8T9	176	K	..........K....K.....
I1LZ03	278	K	..........K..G.......
Q2PMP7	147	K	.......A..K..........
I1L9B1	223	K	.......A..K..........
I1KWA1	163	K	.....V....K..........
P35055	341	K	..........K..G.......
I1N843	292	K	.....V....K..........
C6T0H9	113	K	..........K..A.......
I1MUN0	128	K	..........K.......K..
I1KEL7	53	K	.......A..K..........
I1MBR7	314	K	........A.K..........
I1JCY2	133	K	..........K....K.....
A0A0R4J410	9	K	.......A..K..........
I1LPI1	162	K	..........K.......K..
C6TAT2	117	K	..........K.......K..
I1KRQ8	298	K	..........K......K...
Q2PMU3	327	K	........A.K..........
I1M3Y7	63	K	.........GK..........
A0A0R4J4D6	325	K	.........EK..........
A0A0R4J4S6	384	K	.........EK..........
K7MNM4	352	K	.........GK..........
A0A0R0IYE6	35	K	..........K..A.......
B6ZK00	164	K	...K......K..........
A0A0R0KA84	120	K	........A.K..........
I1MT35	47	K	..........K..A.......
A0A0R0I8Z5	72	K	..........K..G.......
I1KZJ9	494	K	.....V....K..........
I1LTA4	283	K	...K......K..........
C6SWP9	181	K	..........K......K...
I1L7U5	92	K	.........EK..........
I1L540	398	K	........A.K..........
I1KEY6	585	K	.........EK..........
A0A0R0FDY4	122	K	.........EK..........
I1KIF4	241	K	.........EK..........
I1K.M1	275	K	..........K....K.....
I1JR38	290	K	.......A..K..........
A0A0R0FSY2	118	K	..........K..A.......
I1NJ59	145	K	.......A..K..........
A0A368UJ31	159	K	..........K..A.......
P09887	16	K	.....V....K..........
I1MFA1	269	K	.........GK..........
A0A0R0G342	62	K	.........EK..........
I1LRW8	259	K	..........K......K...
I1NGA6	317	K	........A.K..........
A0A0R0J8D5	183	K	..........K......K...
I1LWB9	46	K	.........EK..........
I1MJI9	397	K	..........K....K.....
I1KR46	55	K	..........K......K...
I1KBY3	765	K	.........EK..........
I1N0C3	138	K	..........K..G.......
I1LIV8	28	K	.........EK..........
P49161	312	K	.........EK..........
A0A0R0EPH6	257	K	........A.K..........
I1N843	70	K	.......A..K..........
C6TFK7	54	K	........A.K..........
C6TA29	162	K	..........K..G.......
Q2PMS8	377	K	..........K......K...
Q39839	48	K	..........K..A.......
G3E7M9	123	K	..........K......K...
C6T4F9	93	K	........A.K..........
I1M8K9	108	K	..........K....K.....
I1MKN8	82	K	..........K......K...
C6T4F9	208	K	.........AK..........
I1NC94	211	K	..........K....K.....
Q2TUW1	180	K	..........K....K.....
I1N1G8	113	K	..........K......K...
I1N344	209	K	..........K....K.....
A0A0R4J5Z8	47	K	..........K..A.......
K7MPA8	123	K	........A.K..........
Q01915	177	K	.........GK..........
I1M6D5	24	K	.........GK..........
I1MJM9	106	K	.......A..K..........
P34811	620	K	..........K..A.......
I1MN.4	113	K	..........K....K.....
A0A0B5E2H5	80	K	..........K......K...
P0CG89	80	K	.......A..K..........
I1KWT3	256	K	........A.K..........
C6SZG8	58	K	..........K....K.....
I1LJG5	138	K	.....V....K..........
A0A368UIE9	1547	K	...K......K..........
I1K0K6	506	K	..........K......K...
I1KC67	67	K	..........K......K...
I1N0T6	460	K	..........K......K...
I1ME40	248	K	........A.K..........
I1M8G8	103	K	.........GK..........
I1KVC1	238	K	........A.K..........
C6TG81	171	K	.........EK..........
I1NI77	81	K	..........K....K.....
K7N4G1	227	K	.........AK..........
I1JUU1	17	K	.......A..K..........
I1L8A9	87	K	.........EK..........
I1JW21	84	K	..........K..G.......
I1JSJ3	374	K	..........K..A.......
I1L437	197	K	..........K..A.......
I1KGT1	164	K	..........K......K...
Q9FQF3	144	K	..........K....K.....
I1LCP2	230	K	..........K....K.....
I1JUK7	159	K	.....V....K..........
I1M0B5	384	K	.........EK..........
I1MJU7	150	K	..........K.......K..
A0A368UIN5	191	K	..........K.......K..
I1MKL0	396	K	..........K..A.......
I1N5.6	65	K	..........K..A.......
C6THQ5	127	K	.......A..K..........
A0A0R0HJ32	517	K	.......A..K..........
I1JZ45	300	K	..........K....K.....
A0A368UIE9	123	K	...K......K..........
I1MZ53	312	K	.........AK..........
C6SZ93	55	K	..........K....K.....
I1MEF8	185	K	..........K......K...
I1LD62	240	K	........A.K..........
C6SY.1	13	K	..........K..A.......
A0A0R0GFW6	334	K	.........AK..........
A0A0R0EJ90	18	K	...K......K..........
A0A0R0KZG6	100	K	..........K....K.....
I1JCG8	270	K	.........EK..........
I1MDT4	115	K	..........K....K.....
I1N579	278	K	..........K..G.......
C6TBY0	120	K	..........K....K.....
C6TAT2	126	K	..........K......K...
A0A0R4J391	181	K	.......A..K..........
Q43437	40	K	........A.K..........
[truncated: 1,125 more rows]

## Sheet: K.motif.model
Amino acid residue	-10	-9	-8	-7	-6	-5	-4	-3	-2	-1	K	1	2	3	4	5	6	7	8	9	10
A	5	5	2.98	5	5	5	5	5	5	5	0	5	5	5	5	5	2.75	5	4.01	3.69	5
C	-5	-3.09	-5	-5	-5	-5	-5	-4.64	-5	-5	0	-5	-5	-5	-5	-5	-5	-5	-4.06	-5	-5
D	-0.04	-0.22	-0.5	-0.54	0.49	2.07	2.82	5	0.5	3.25	0	3.15	1.25	1.37	1.63	0.08	0.11	-1.35	-0.1	0.74	1.35
E	0.64	-0.01	0.33	2.56	1.09	-0.85	0.59	-0.91	-0.15	5	0	2.87	-0.19	-0.75	0.83	-0.01	-0.06	-0.92	-0.07	0.2	0.32
F	-1.02	-2.45	-0.94	-1.36	-0.54	-1.13	-0.03	0.07	-1.46	-0.37	0	-0.17	-1.42	-0.4	-0.09	-0.49	0.27	-2.66	-0.92	-0.01	0.21
G	1.21	2.15	5	3.69	0.94	0.26	3.82	1.05	3.96	5	0	5	5	5	2.1	2.3	5	5	0.87	5	4.55
H	-3.51	-0.37	-1.72	-1.98	-0.06	-2.69	-3.44	-2.64	0.08	-2.53	0	-0.5	-0.32	-2.48	-5	-0.86	-1.44	-2.4	-2.52	-2.32	-1.58
I	-0.11	1.71	0.52	0.98	-1.53	0.08	2.96	0.56	0.16	0	0	-1.67	3.67	2.37	0.63	-1.06	-0.01	0.42	1.68	0.91	0.92
K	5	5	5	5	3.03	5	0.35	-1.56	-0.77	-5	0	2.52	-2.6	-0.68	-0.55	5	5	5	5	5	5
L	-0.55	-3.42	-0.35	-2.14	-1.06	-5	-0.02	0.93	-0.31	-1.85	0	-3.96	0.12	-0.28	0.04	-4.26	-1.7	-0.06	-0.46	-3.95	-2.25
M	-2.76	-5	-1.3	-5	-2.22	-1.79	-3.26	-4.01	-3.05	-5	0	-5	-3.07	-3.38	-3.35	-5	-4.16	-1.36	-3.43	-4.36	-3.16
N	-0.93	-1.62	-2.47	-2.62	-1.08	-0.83	-5	-4.93	-1.09	-0.01	0	-1.76	-1.94	-4.78	-0.43	-2.32	-0.38	-4.37	-4.14	-2.42	-2.56
P	0.51	0.1	0.08	-2.59	-0.01	-0.13	1.49	1	-0.67	-0.38	0	-2.4	-0.68	1.1	-0.35	0.07	-0.1	0.34	0.03	0.26	0.73
Q	-0.04	-0.69	-0.56	-1.98	-4.85	-1.32	-1.91	-1.14	-0.13	-1.07	0	-0.28	-0.63	-3.61	-1.51	-0.19	-2.47	-4.01	-4.45	-0.99	-1.38
R	1.35	1.84	2.5	2.36	4.57	0.12	-2.68	-5	-3.32	-5	0	0.26	-0.27	-0.18	-1.27	2.62	5	3.29	3.33	1.29	0.22
S	-5	-5	-5	-5	-5	-5	-5	-3.62	-5	-2.58	0	-3.7	-5	-5	-5	-5	-5	-5	-5	-5	-5
T	0.23	0.86	0.71	0.13	0.75	3.85	-0.08	0.27	3.43	0.73	0	0.04	0.07	-0.23	0.72	0.83	1.32	0.05	0.27	0.54	-1.21
V	2.26	0.44	3.01	5	3.26	5	5	2.1	4.36	3.21	0	0.26	4.39	1.94	5	1.65	0.98	1.48	0.72	0.37	0.54
W	-0.65	-1.47	-2.32	-2.17	-2.64	-2.44	-3.25	-2.04	-0.49	-3	0	-4.11	-2.72	-0.63	-2	-3.32	-0.87	-1.32	0.14	-2.48	-1.67
Y	0.32	0.17	-0.22	-0.09	0.37	-0.52	-1.35	2.22	0.32	0.66	0	0.97	2.24	0.09	2.12	-0.13	1.09	-0.05	0.81	0.74	1.21
