# Supplementary material for: Proteomic analysis of protein lysine 2-hydroxyisobutyrylation (Khib) in soybean leaves
Source: BMC Plant Biol. 2023 Jan 12;23:23. doi: 10.1186/s12870-022-04033-6 (PMC9835227; doi:10.1186/s12870-022-04033-6)
Supplement: Supplementary file 1 — Additional file 1: Fig. S1. The bubble chart shows the GO enrichment analysesof Khib-modifiedproteins in soybean leaves. Fig. S2. Thebubble chart shows the enrichment of KEGG pathway of Khib-modifiedproteins in soybean leaves. Fig. S3. Representative pathway mapsof Khib-modified proteins. (A) Khib-modified proteins in central carbon metabolism, includingpentose phosphate pathway and oxidative phosphorylation. (B) Khib-modifiedproteins in carbon fixation in photosynthetic organisms. (C) Khib-modifiedproteins in fatty acid biosynthesis. The identified Khib-modifiedproteins are indicated in boxes with a red background. Fig. S4. The global PPI network ofidentified Khib-modified proteins in soybean leaves. Table S1. All identified Khib sites and proteins that overlap in three replicates in soybean leaves. Table S2. GO functional classification of Khib-modified proteins in soybean leaves. Table S3. Subcellular localization distribution of Khib-modified proteins in soybean leaves. Table S4. Secondary structure and surface accessibility distribution of Khib-modified peptides in soybean leaves. Table S5. GO enrichment analysis of Khib-modified proteins in soybean leaves. Table S6. KEGG pathway enrichment of Khib-modified proteins in soybean leaves. Table S7. Motif analysis of Khib-modified peptides in soybean leaves. Table S8. The PPI network of Khib-modified proteins in soybean leaves. [file 12870_2022_4033_MOESM1_ESM.zip › Table S8. The PPI network of Khib-modified proteins in soybean leaves..xlsx]

## Sheet: string_interactions
Table S8. The PPI network of Khib-modified proteins in soybean leaves.
#node1	node2	node1_string_internal_id	node2_string_internal_id	node1_external_id	node2_external_id	neighborhood_on_chromosome	gene_fusion	phylogenetic_cooccurrence	homology	coexpression	experimentally_determined_interaction	database_annotated	automated_textmining	combined_score
GLYMA18G52430.2	GLYMA02G46200.1	885376	841656	3847.GLYMA18G52430.2	3847.GLYMA02G46200.1	0.173	0	0	0	0.847	0.867	0.9	0	0.998
ndhH	GLYMA03G02490.1	884096	842060	3847.GLYMA18G32211.1	3847.GLYMA03G02490.1	0	0	0	0	0.847	0.989	0	0	0.998
GLYMA07G13730.1	GLYMA01G43710.1	853598	838615	3847.GLYMA07G13730.1	3847.GLYMA01G43710.1	0	0	0	0	0.847	0.966	0.8	0	0.998
ndhH	ndhJ	884096	878699	3847.GLYMA18G32211.1	3847.GLYMA16G11265.1	0.233	0	0	0	0.847	0.989	0	0	0.998
ndhH	GLYMA02G00590.1	884096	838838	3847.GLYMA18G32211.1	3847.GLYMA02G00590.1	0.256	0	0	0	0.847	0.989	0	0	0.998
ndhH	GLYMA10G25670.1	884096	862759	3847.GLYMA18G32211.1	3847.GLYMA10G25670.1	0	0	0	0	0.847	0.989	0	0	0.998
ndhH	GLYMA09G24070.1	884096	859987	3847.GLYMA18G32211.1	3847.GLYMA09G24070.1	0	0	0	0	0.847	0.989	0	0	0.998
GLYMA18G04070.1	GLYMA05G32640.1	882938	848751	3847.GLYMA18G04070.1	3847.GLYMA05G32640.1	0.182	0	0	0	0.847	0.816	0.9	0	0.997
ndhH	GLYMA08G19380.2	884096	856944	3847.GLYMA18G32211.1	3847.GLYMA08G19380.2	0	0	0	0	0.847	0.975	0	0	0.996
GLYMA18G18050.1	GLYMA18G02820.1	883856	882823	3847.GLYMA18G18050.1	3847.GLYMA18G02820.1	0	0	0	0	0.847	0.952	0.6	0	0.996
petD	petB	876285	837002	3847.GLYMA15G12130.1	3847.GLYMA01G07130.1	0	0	0	0	0.847	0.894	0.8	0	0.996
GLYMA09G38610.1	GLYMA05G00620.1	861165	846915	3847.GLYMA09G38610.1	3847.GLYMA05G00620.1	0	0	0.394	0	0.847	0.966	0	0	0.996
FLBR	GLYMA02G46200.1	854725	841656	3847.GLYMA07G36040.1	3847.GLYMA02G46200.1	0.153	0	0.365	0	0.847	0.825	0.8	0	0.996
ndhH	GLYMA11G01320.1	884096	864525	3847.GLYMA18G32211.1	3847.GLYMA11G01320.1	0	0	0	0	0.603	0.989	0	0	0.995
GLYMA09G38610.1	GLYMA04G12510.1	861165	845534	3847.GLYMA09G38610.1	3847.GLYMA04G12510.1	0	0	0	0	0.847	0.973	0	0	0.995
GLYMA17G04210.1	GLYMA02G46200.1	880357	841656	3847.GLYMA17G04210.1	3847.GLYMA02G46200.1	0.153	0	0	0	0.847	0.825	0.8	0	0.994
GLYMA05G00620.1	GLYMA04G12510.1	846915	845534	3847.GLYMA05G00620.1	3847.GLYMA04G12510.1	0	0	0	0	0.847	0.966	0	0	0.994
GLYMA11G01320.1	GLYMA09G24070.1	864525	859987	3847.GLYMA11G01320.1	3847.GLYMA09G24070.1	0	0	0	0	0.847	0.964	0	0	0.994
ndhH	GLYMA08G46020.1	884096	858529	3847.GLYMA18G32211.1	3847.GLYMA08G46020.1	0.156	0	0	0	0.847	0.964	0	0	0.994
ndhH	GLYMA16G10360.1	884096	878676	3847.GLYMA18G32211.1	3847.GLYMA16G10360.1	0.156	0	0	0	0.847	0.964	0	0	0.994
ndhH	GLYMA12G32580.1	884096	868953	3847.GLYMA18G32211.1	3847.GLYMA12G32580.1	0.169	0	0	0	0.847	0.961	0	0	0.994
GLYMA10G25670.1	GLYMA09G24070.1	862759	859987	3847.GLYMA10G25670.1	3847.GLYMA09G24070.1	0	0	0	0	0.847	0.967	0	0	0.994
GLYMA14G04350.1	EF1Bgamma2	873371	868623	3847.GLYMA14G04350.1	3847.GLYMA12G28670.1	0	0	0	0	0.847	0.963	0	0	0.994
ndhH	PETC	884096	872316	3847.GLYMA18G32211.1	3847.GLYMA13G37880.1	0.169	0	0	0	0.847	0.961	0	0	0.994
EF1Bgamma3	GLYMA14G04350.1	877846	873371	3847.GLYMA16G00360.1	3847.GLYMA14G04350.1	0	0	0	0	0.847	0.963	0	0	0.994
petA	petB	869275	837002	3847.GLYMA12G36150.1	3847.GLYMA01G07130.1	0	0	0	0	0.847	0.839	0.8	0	0.994
GLYMA06G17960.1	GLYMA06G08260.1	850962	850057	3847.GLYMA06G17960.1	3847.GLYMA06G08260.1	0	0	0.355	0.72	0.847	0.952	0	0	0.993
ndhH	petD	884096	876285	3847.GLYMA18G32211.1	3847.GLYMA15G12130.1	0.059	0	0	0	0.847	0.959	0	0	0.993
GLYMA15G22780.2	GLYMA14G00640.1	877050	873014	3847.GLYMA15G22780.2	3847.GLYMA14G00640.1	0	0	0	0	0.847	0.96	0	0	0.993
GLYMA09G24070.1	GLYMA03G02490.1	859987	842060	3847.GLYMA09G24070.1	3847.GLYMA03G02490.1	0	0	0	0	0.847	0.962	0	0	0.993
ndhH	ndhF	884096	851513	3847.GLYMA18G32211.1	3847.GLYMA06G32802.1	0.188	0	0	0	0.847	0.955	0	0	0.993
GLYMA14G00640.1	GLYMA09G38610.1	873014	861165	3847.GLYMA14G00640.1	3847.GLYMA09G38610.1	0	0	0	0	0.847	0.957	0	0	0.993
GLYMA14G00640.1	GLYMA05G00620.1	873014	846915	3847.GLYMA14G00640.1	3847.GLYMA05G00620.1	0	0	0	0	0.847	0.957	0	0	0.993
ndhH	petB	884096	837002	3847.GLYMA18G32211.1	3847.GLYMA01G07130.1	0.059	0	0	0	0.847	0.959	0	0	0.993
GLYMA05G04670.1	GLYMA03G32380.1	847273	843481	3847.GLYMA05G04670.1	3847.GLYMA03G32380.1	0	0	0	0	0.841	0.958	0	0	0.993
ndhJ	GLYMA09G24070.1	878699	859987	3847.GLYMA16G11265.1	3847.GLYMA09G24070.1	0	0	0	0	0.847	0.958	0	0	0.993
GLYMA08G05290.1	GLYMA05G04670.1	855620	847273	3847.GLYMA08G05290.1	3847.GLYMA05G04670.1	0	0	0	0	0.847	0.95	0	0	0.992
GLYMA10G35750.1	GLYMA07G00580.1	863586	852493	3847.GLYMA10G35750.1	3847.GLYMA07G00580.1	0	0	0	0	0.847	0.952	0	0	0.992
GLYMA19G17920.1	GLYMA06G17960.1	886187	850962	3847.GLYMA19G17920.1	3847.GLYMA06G17960.1	0	0	0	0	0.847	0.952	0	0	0.992
GLYMA19G35661.1	GLYMA18G02820.1	887162	882823	3847.GLYMA19G35661.1	3847.GLYMA18G02820.1	0	0	0	0	0.834	0.901	0.6	0	0.992
GLYMA20G38971.1	GLYMA06G08260.1	890424	850057	3847.GLYMA20G38971.1	3847.GLYMA06G08260.1	0	0	0	0.673	0.847	0.952	0	0	0.992
GLYMA19G17920.1	GLYMA06G08260.1	886187	850057	3847.GLYMA19G17920.1	3847.GLYMA06G08260.1	0	0	0	0	0.847	0.952	0	0	0.992
GLYMA20G38971.1	GLYMA19G17920.1	890424	886187	3847.GLYMA20G38971.1	3847.GLYMA19G17920.1	0	0	0	0	0.847	0.952	0	0	0.992
atpA	atpB	869270	854534	3847.GLYMA12G36106.1	3847.GLYMA07G33670.1	0.154	0	0.445	0	0.847	0.817	0.54	0	0.992
GLYMA18G01580.1	GLYMA12G09250.1	882701	867885	3847.GLYMA18G01580.1	3847.GLYMA12G09250.1	0	0	0	0.829	0.847	0.952	0	0	0.992
GLYMA20G31790.1	GLYMA07G00580.1	889758	852493	3847.GLYMA20G31790.1	3847.GLYMA07G00580.1	0	0	0	0	0.847	0.952	0	0	0.992
GLYMA18G01580.1	GLYMA11G19220.1	882701	866041	3847.GLYMA18G01580.1	3847.GLYMA11G19220.1	0	0	0	0.829	0.847	0.952	0	0	0.992
GLYMA20G38971.1	GLYMA06G17960.1	890424	850962	3847.GLYMA20G38971.1	3847.GLYMA06G17960.1	0	0	0	0.635	0.847	0.952	0	0	0.992
GLYMA09G34760.6	GLYMA05G04670.1	860803	847273	3847.GLYMA09G34760.6	3847.GLYMA05G04670.1	0	0	0	0	0.847	0.947	0	0	0.991
RPL37	GLYMA05G04670.1	852505	847273	3847.GLYMA07G00700.2	3847.GLYMA05G04670.1	0	0	0	0	0.847	0.945	0	0	0.991
GLYMA16G17370.4	GLYMA05G04670.1	878790	847273	3847.GLYMA16G17370.4	3847.GLYMA05G04670.1	0	0	0	0	0.847	0.947	0	0	0.991
GLYMA03G02490.1	GLYMA02G00590.1	842060	838838	3847.GLYMA03G02490.1	3847.GLYMA02G00590.1	0	0	0	0	0.847	0.945	0	0	0.991
TefS1	EF1Bgamma3	886035	877846	3847.GLYMA19G07240.4	3847.GLYMA16G00360.1	0	0	0	0	0.847	0.938	0	0	0.99
GLYMA16G31250.1	GLYMA11G19820.1	879652	866092	3847.GLYMA16G31250.1	3847.GLYMA11G19820.1	0	0	0	0	0.847	0.939	0	0	0.99
EF-1A	EF1Bgamma2	881845	868623	3847.GLYMA17G23900.1	3847.GLYMA12G28670.1	0	0	0	0	0.847	0.938	0	0	0.99
TefS1	EF1Bgamma2	886035	868623	3847.GLYMA19G07240.4	3847.GLYMA12G28670.1	0	0	0	0	0.847	0.938	0	0	0.99
GLYMA17G15230.1	GLYMA05G04670.1	881422	847273	3847.GLYMA17G15230.1	3847.GLYMA05G04670.1	0	0	0	0	0.847	0.94	0	0	0.99
PETC	petA	872316	869275	3847.GLYMA13G37880.1	3847.GLYMA12G36150.1	0	0	0	0	0	0.953	0.8	0	0.99
EF-1A	EF1Bgamma3	881845	877846	3847.GLYMA17G23900.1	3847.GLYMA16G00360.1	0	0	0	0	0.847	0.938	0	0	0.99
GLYMA11G01320.1	GLYMA02G00590.1	864525	838838	3847.GLYMA11G01320.1	3847.GLYMA02G00590.1	0	0	0	0	0.813	0.946	0	0	0.989
GLYMA06G15540.1	GLYMA05G00620.1	850754	846915	3847.GLYMA06G15540.1	3847.GLYMA05G00620.1	0	0	0	0	0.847	0.936	0	0	0.989
GLYMA05G04670.1	RPL2	847273	839285	3847.GLYMA05G04670.1	3847.GLYMA02G05540.1	0	0	0	0	0.847	0.93	0	0	0.988
GLYMA05G04670.1	GLYMA01G00740.4	847273	836475	3847.GLYMA05G04670.1	3847.GLYMA01G00740.4	0	0	0	0	0.847	0.925	0	0	0.988
GLYMA11G11040.1	GLYMA05G04670.1	865431	847273	3847.GLYMA11G11040.1	3847.GLYMA05G04670.1	0	0	0	0	0.847	0.927	0	0	0.988
GLYMA11G01320.1	GLYMA03G02490.1	864525	842060	3847.GLYMA11G01320.1	3847.GLYMA03G02490.1	0	0	0	0	0.847	0.925	0	0	0.988
GLYMA10G08910.1	GLYMA05G04670.1	862249	847273	3847.GLYMA10G08910.1	3847.GLYMA05G04670.1	0	0	0	0	0.847	0.927	0	0	0.988
GLYMA08G03480.1	GLYMA05G04670.1	855451	847273	3847.GLYMA08G03480.1	3847.GLYMA05G04670.1	0	0	0	0	0.847	0.925	0	0	0.988
ndhJ	GLYMA02G00590.1	878699	838838	3847.GLYMA16G11265.1	3847.GLYMA02G00590.1	0.182	0	0	0	0.847	0.914	0	0	0.988
GLYMA05G28880.1	GLYMA05G04670.1	848390	847273	3847.GLYMA05G28880.1	3847.GLYMA05G04670.1	0	0	0	0	0.847	0.925	0	0	0.988
GLYMA05G34570.1	GLYMA05G04670.1	848925	847273	3847.GLYMA05G34570.1	3847.GLYMA05G04670.1	0	0	0	0	0.847	0.927	0	0	0.988
GLYMA12G03230.1	GLYMA05G04670.1	867328	847273	3847.GLYMA12G03230.1	3847.GLYMA05G04670.1	0	0	0	0	0.847	0.927	0	0	0.988
GLYMA10G00890.1	GLYMA05G04670.1	861570	847273	3847.GLYMA10G00890.1	3847.GLYMA05G04670.1	0	0	0	0	0.847	0.927	0	0	0.988
GLYMA12G08050.1	GLYMA05G04670.1	867778	847273	3847.GLYMA12G08050.1	3847.GLYMA05G04670.1	0	0	0	0	0.847	0.931	0	0	0.988
GLYMA08G09230.1	GLYMA05G04670.1	855996	847273	3847.GLYMA08G09230.1	3847.GLYMA05G04670.1	0	0	0	0	0.847	0.926	0	0	0.988
GLYMA11G02250.1	GLYMA05G04670.1	864614	847273	3847.GLYMA11G02250.1	3847.GLYMA05G04670.1	0	0	0	0	0.847	0.927	0	0	0.988
GLYMA13G20330.1	GLYMA05G04670.1	870698	847273	3847.GLYMA13G20330.1	3847.GLYMA05G04670.1	0	0	0	0	0.847	0.931	0	0	0.988
GLYMA05G26320.1	GLYMA05G04670.1	848158	847273	3847.GLYMA05G26320.1	3847.GLYMA05G04670.1	0	0	0	0	0.847	0.926	0	0	0.988
GLYMA06G17960.1	GLYMA02G46860.5	850962	841718	3847.GLYMA06G17960.1	3847.GLYMA02G46860.5	0	0	0.289	0.684	0.847	0.915	0	0	0.987
GLYMA06G08260.1	GLYMA02G46860.5	850057	841718	3847.GLYMA06G08260.1	3847.GLYMA02G46860.5	0	0	0.325	0.781	0.847	0.915	0	0	0.987
GLYMA10G04480.1	GLYMA02G46200.1	861890	841656	3847.GLYMA10G04480.1	3847.GLYMA02G46200.1	0.139	0	0	0	0.847	0.153	0.9	0	0.987
GLYMA13G18730.1	GLYMA02G46200.1	870551	841656	3847.GLYMA13G18730.1	3847.GLYMA02G46200.1	0.139	0	0	0	0.847	0.153	0.9	0	0.987
GLYMA11G01320.1	GLYMA10G25670.1	864525	862759	3847.GLYMA11G01320.1	3847.GLYMA10G25670.1	0	0	0	0	0.847	0.92	0	0	0.987
GLYMA18G02490.1	CPX	882790	873012	3847.GLYMA18G02490.1	3847.GLYMA14G00620.2	0.184	0	0	0	0.847	0	0.9	0	0.986
GLYMA08G19380.2	GLYMA03G35340.1	856944	843757	3847.GLYMA08G19380.2	3847.GLYMA03G35340.1	0	0	0	0	0.847	0.915	0	0	0.986
GLYMA20G31790.1	GLYMA07G13470.1	889758	853583	3847.GLYMA20G31790.1	3847.GLYMA07G13470.1	0	0	0	0	0.847	0.915	0	0	0.986
GLYMA07G00580.1	GLYMA03G25190.1	852493	842899	3847.GLYMA07G00580.1	3847.GLYMA03G25190.1	0	0	0	0	0.847	0.915	0	0	0.986
GLYMA20G38971.1	GLYMA08G08690.1	890424	855947	3847.GLYMA20G38971.1	3847.GLYMA08G08690.1	0	0	0	0	0.847	0.915	0	0	0.986
GLYMA09G39130.2	GLYMA04G00360.1	861212	844477	3847.GLYMA09G39130.2	3847.GLYMA04G00360.1	0.159	0	0.326	0	0.847	0.862	0	0	0.986
GLYMA18G03360.1	GLYMA06G17960.1	882873	850962	3847.GLYMA18G03360.1	3847.GLYMA06G17960.1	0	0	0	0	0.847	0.914	0	0	0.986
GLYMA20G31790.1	GLYMA03G25190.1	889758	842899	3847.GLYMA20G31790.1	3847.GLYMA03G25190.1	0	0	0	0	0.847	0.915	0	0	0.986
GLYMA05G04670.1	GLYMA03G36420.1	847273	843855	3847.GLYMA05G04670.1	3847.GLYMA03G36420.1	0	0	0	0	0.847	0.914	0	0	0.986
GLYMA12G09250.1	GLYMA07G18110.1	867885	853922	3847.GLYMA12G09250.1	3847.GLYMA07G18110.1	0	0	0.322	0.825	0.847	0.914	0	0	0.986
GLYMA10G35750.1	GLYMA03G25190.1	863586	842899	3847.GLYMA10G35750.1	3847.GLYMA03G25190.1	0	0	0	0	0.847	0.915	0	0	0.986
GLYMA20G38971.1	GLYMA18G03360.1	890424	882873	3847.GLYMA20G38971.1	3847.GLYMA18G03360.1	0	0	0	0	0.847	0.915	0	0	0.986
GLYMA05G03190.1	GLYMA04G03276.1	847148	844754	3847.GLYMA05G03190.1	3847.GLYMA04G03276.1	0.18	0	0	0	0.847	0	0.9	0	0.986
GLYMA10G42940.4	GLYMA08G23370.2	864261	857293	3847.GLYMA10G42940.4	3847.GLYMA08G23370.2	0.181	0	0.434	0	0.808	0.868	0	0	0.986
GLYMA19G17920.1	GLYMA18G03360.1	886187	882873	3847.GLYMA19G17920.1	3847.GLYMA18G03360.1	0	0	0	0	0.847	0.915	0	0	0.986
GLYMA20G38971.1	GLYMA02G46860.5	890424	841718	3847.GLYMA20G38971.1	3847.GLYMA02G46860.5	0	0	0	0	0.847	0.915	0	0	0.986
GLYMA07G13470.1	GLYMA07G00580.1	853583	852493	3847.GLYMA07G13470.1	3847.GLYMA07G00580.1	0	0	0	0	0.847	0.915	0	0	0.986
GLYMA19G17920.1	GLYMA02G46860.5	886187	841718	3847.GLYMA19G17920.1	3847.GLYMA02G46860.5	0	0	0	0	0.847	0.915	0	0	0.986
GLYMA10G35750.1	GLYMA07G13470.1	863586	853583	3847.GLYMA10G35750.1	3847.GLYMA07G13470.1	0	0	0	0	0.847	0.915	0	0	0.986
GLYMA18G01580.1	GLYMA07G18110.1	882701	853922	3847.GLYMA18G01580.1	3847.GLYMA07G18110.1	0	0	0	0.847	0.847	0.914	0	0	0.986
GLYMA13G22086.1	GLYMA08G19380.2	870859	856944	3847.GLYMA13G22086.1	3847.GLYMA08G19380.2	0	0	0	0	0.847	0.915	0	0	0.986
GLYMA19G17920.1	GLYMA08G08690.1	886187	855947	3847.GLYMA19G17920.1	3847.GLYMA08G08690.1	0	0	0	0	0.847	0.915	0	0	0.986
GLYMA10G07680.1	GLYMA05G04670.1	862160	847273	3847.GLYMA10G07680.1	3847.GLYMA05G04670.1	0	0	0	0	0.847	0.915	0	0	0.986
GLYMA19G35661.1	GLYMA18G18050.1	887162	883856	3847.GLYMA19G35661.1	3847.GLYMA18G18050.1	0	0	0	0	0.847	0.914	0	0	0.986
GLYMA11G19220.1	GLYMA07G18110.1	866041	853922	3847.GLYMA11G19220.1	3847.GLYMA07G18110.1	0	0	0.319	0.824	0.847	0.914	0	0	0.986
PETC	petB	872316	837002	3847.GLYMA13G37880.1	3847.GLYMA01G07130.1	0.177	0	0	0	0.513	0.839	0.8	0	0.985
GLYMA18G53590.1	GLYMA18G01580.1	885474	882701	3847.GLYMA18G53590.1	3847.GLYMA18G01580.1	0	0	0	0.742	0.847	0.909	0	0	0.985
petD	PETC	876285	872316	3847.GLYMA15G12130.1	3847.GLYMA13G37880.1	0.177	0	0	0	0.513	0.839	0.8	0	0.985
GLYMA02G06830.1	GLYMA01G28810.1	839400	837530	3847.GLYMA02G06830.1	3847.GLYMA01G28810.1	0	0	0	0	0.847	0.91	0	0	0.985
GLYMA08G08690.1	GLYMA06G08260.1	855947	850057	3847.GLYMA08G08690.1	3847.GLYMA06G08260.1	0	0	0	0	0.847	0.908	0	0	0.985
GLYMA20G38971.1	GLYMA05G34320.1	890424	848902	3847.GLYMA20G38971.1	3847.GLYMA05G34320.1	0	0	0	0	0.843	0.912	0	0	0.985
GLYMA11G06510.1	GLYMA01G28810.1	865016	837530	3847.GLYMA11G06510.1	3847.GLYMA01G28810.1	0	0	0	0	0.847	0.91	0	0	0.985
GLYMA10G25670.1	GLYMA02G00590.1	862759	838838	3847.GLYMA10G25670.1	3847.GLYMA02G00590.1	0	0	0	0	0.847	0.911	0	0	0.985
GLYMA08G23990.1	GLYMA08G23370.2	857351	857293	3847.GLYMA08G23990.1	3847.GLYMA08G23370.2	0.184	0	0.431	0	0.513	0.943	0	0	0.985
GLYMA19G17920.1	GLYMA05G34320.1	886187	848902	3847.GLYMA19G17920.1	3847.GLYMA05G34320.1	0	0	0	0	0.847	0.912	0	0	0.985
GLYMA16G25860.1	GLYMA01G28810.1	879209	837530	3847.GLYMA16G25860.1	3847.GLYMA01G28810.1	0	0	0	0	0.847	0.91	0	0	0.985
GLYMA01G38750.1	GLYMA01G28810.1	838168	837530	3847.GLYMA01G38750.1	3847.GLYMA01G28810.1	0	0	0	0	0.847	0.91	0	0	0.985
GLYMA08G08690.1	GLYMA06G17960.1	855947	850962	3847.GLYMA08G08690.1	3847.GLYMA06G17960.1	0	0	0	0	0.847	0.909	0	0	0.985
GLYMA15G07420.1	GLYMA05G04670.1	875844	847273	3847.GLYMA15G07420.1	3847.GLYMA05G04670.1	0	0	0	0	0.847	0.902	0	0	0.984
GLYMA18G03360.1	GLYMA06G08260.1	882873	850057	3847.GLYMA18G03360.1	3847.GLYMA06G08260.1	0	0	0	0	0.847	0.9	0	0	0.984
GLYMA13G42830.1	GLYMA05G04670.1	872772	847273	3847.GLYMA13G42830.1	3847.GLYMA05G04670.1	0	0	0	0	0.847	0.905	0	0	0.984
PAE1	GLYMA06G08260.1	864234	850057	3847.GLYMA10G42650.1	3847.GLYMA06G08260.1	0	0	0.218	0	0.847	0.879	0	0	0.984
GLYMA08G20960.1	GLYMA05G04670.1	857082	847273	3847.GLYMA08G20960.1	3847.GLYMA05G04670.1	0	0	0	0	0.847	0.905	0	0	0.984
GLYMA05G04670.1	GLYMA01G40150.1	847273	838292	3847.GLYMA05G04670.1	3847.GLYMA01G40150.1	0	0	0	0	0.847	0.902	0	0	0.984
GLYMA18G53590.1	GLYMA11G19220.1	885474	866041	3847.GLYMA18G53590.1	3847.GLYMA11G19220.1	0	0	0	0.762	0.847	0.9	0	0	0.984
ndhJ	GLYMA11G01320.1	878699	864525	3847.GLYMA16G11265.1	3847.GLYMA11G01320.1	0	0	0	0	0.847	0.904	0	0	0.984
GLYMA18G53590.1	GLYMA12G09250.1	885474	867885	3847.GLYMA18G53590.1	3847.GLYMA12G09250.1	0	0	0	0.761	0.847	0.9	0	0	0.984
GLYMA15G02610.1	GLYMA05G04670.1	875391	847273	3847.GLYMA15G02610.1	3847.GLYMA05G04670.1	0	0	0	0	0.847	0.905	0	0	0.984
GLYMA09G24070.1	GLYMA02G00590.1	859987	838838	3847.GLYMA09G24070.1	3847.GLYMA02G00590.1	0	0	0	0	0.704	0.951	0	0	0.984
GLYMA11G15230.2	GLYMA05G04670.1	865820	847273	3847.GLYMA11G15230.2	3847.GLYMA05G04670.1	0	0	0	0	0.847	0.903	0	0	0.984
GLYMA11G02250.1	RPL2	864614	839285	3847.GLYMA11G02250.1	3847.GLYMA02G05540.1	0.157	0	0.293	0	0.845	0.849	0	0	0.984
GLYMA05G34570.1	RPL2	848925	839285	3847.GLYMA05G34570.1	3847.GLYMA02G05540.1	0.157	0	0.295	0	0.845	0.849	0	0	0.984
GLYMA15G07420.1	GLYMA13G20330.1	875844	870698	3847.GLYMA15G07420.1	3847.GLYMA13G20330.1	0.157	0	0.449	0	0.837	0.823	0	0	0.984
GLYMA16G10700.1	GLYMA05G04670.1	878682	847273	3847.GLYMA16G10700.1	3847.GLYMA05G04670.1	0	0	0	0	0.847	0.896	0	0	0.983
GLYMA11G37160.1	GLYMA05G04670.1	866943	847273	3847.GLYMA11G37160.1	3847.GLYMA05G04670.1	0	0	0	0	0.847	0.897	0	0	0.983
GLYMA10G25670.1	GLYMA03G02490.1	862759	842060	3847.GLYMA10G25670.1	3847.GLYMA03G02490.1	0	0	0	0	0.847	0.898	0	0	0.983
GLYMA18G32680.1	GLYMA05G04670.1	884115	847273	3847.GLYMA18G32680.1	3847.GLYMA05G04670.1	0	0	0	0	0.847	0.896	0	0	0.983
GLYMA13G20330.1	GLYMA11G02250.1	870698	864614	3847.GLYMA13G20330.1	3847.GLYMA11G02250.1	0.165	0	0.274	0	0.845	0.841	0	0	0.983
GLYMA13G20330.1	GLYMA10G05580.1	870698	861984	3847.GLYMA13G20330.1	3847.GLYMA10G05580.1	0.156	0	0.274	0	0.847	0.847	0	0	0.983
GLYMA05G04670.1	GLYMA03G21710.1	847273	842725	3847.GLYMA05G04670.1	3847.GLYMA03G21710.1	0	0	0	0	0.847	0.896	0	0	0.983
GLYMA13G20330.1	GLYMA05G34570.1	870698	848925	3847.GLYMA13G20330.1	3847.GLYMA05G34570.1	0.165	0	0.274	0	0.845	0.841	0	0	0.983
GLYMA13G20330.1	GLYMA13G19930.1	870698	870661	3847.GLYMA13G20330.1	3847.GLYMA13G19930.1	0.156	0	0.274	0	0.847	0.847	0	0	0.983
GLYMA10G42940.4	GLYMA08G23990.1	864261	857351	3847.GLYMA10G42940.4	3847.GLYMA08G23990.1	0.181	0	0.449	0.602	0.847	0.848	0	0	0.982
GLYMA13G06070.1	GLYMA12G08050.1	869822	867778	3847.GLYMA13G06070.1	3847.GLYMA12G08050.1	0.175	0	0.243	0	0.847	0.834	0	0	0.982
GLYMA20G30810.1	GLYMA13G20330.1	889670	870698	3847.GLYMA20G30810.1	3847.GLYMA13G20330.1	0.167	0	0.274	0	0.847	0.834	0	0	0.982
GLYMA13G20330.1	RPL2	870698	839285	3847.GLYMA13G20330.1	3847.GLYMA02G05540.1	0.159	0	0.274	0	0.847	0.838	0	0	0.982
RPL37	LOC547645	852505	841367	3847.GLYMA07G00700.2	3847.GLYMA02G43080.1	0	0	0	0	0.912	0.81	0	0	0.982
GLYMA15G42610.1	GLYMA13G36150.1	877773	872146	3847.GLYMA15G42610.1	3847.GLYMA13G36150.1	0	0	0.383	0	0.847	0.826	0	0	0.982
GLYMA13G20330.1	GLYMA03G42180.1	870698	844403	3847.GLYMA13G20330.1	3847.GLYMA03G42180.1	0.163	0	0.274	0	0.847	0.834	0	0	0.982
GLYMA13G20330.1	GLYMA04G16660.1	870698	845708	3847.GLYMA13G20330.1	3847.GLYMA04G16660.1	0.175	0	0.274	0	0.847	0.834	0	0	0.982
GLYMA13G20330.1	GLYMA01G00740.4	870698	836475	3847.GLYMA13G20330.1	3847.GLYMA01G00740.4	0.173	0	0.274	0	0.847	0.832	0	0	0.982
RPL2	GLYMA01G45060.1	839285	838737	3847.GLYMA02G05540.1	3847.GLYMA01G45060.1	0.159	0	0.318	0	0.837	0.836	0	0	0.982
GLYMA11G37160.1	RPL2	866943	839285	3847.GLYMA11G37160.1	3847.GLYMA02G05540.1	0.126	0	0.334	0	0.847	0.826	0	0	0.982
PAE1	GLYMA06G17960.1	864234	850962	3847.GLYMA10G42650.1	3847.GLYMA06G17960.1	0	0	0.293	0.675	0.847	0.879	0	0	0.982
GLYMA13G20330.1	GLYMA13G06070.1	870698	869822	3847.GLYMA13G20330.1	3847.GLYMA13G06070.1	0.175	0	0.274	0	0.847	0.834	0	0	0.982
GLYMA08G43950.1	GLYMA07G31830.1	858345	854386	3847.GLYMA08G43950.1	3847.GLYMA07G31830.1	0.158	0	0.309	0	0.847	0.826	0	0	0.982
GLYMA06G14950.1	GLYMA05G04670.1	850698	847273	3847.GLYMA06G14950.1	3847.GLYMA05G04670.1	0	0	0	0	0.847	0.889	0	0	0.982
ndhJ	GLYMA03G02490.1	878699	842060	3847.GLYMA16G11265.1	3847.GLYMA03G02490.1	0	0	0	0	0.847	0.892	0	0	0.982
GLYMA13G20330.1	GLYMA08G03480.1	870698	855451	3847.GLYMA13G20330.1	3847.GLYMA08G03480.1	0.173	0	0.274	0	0.847	0.832	0	0	0.982
GLYMA12G08050.1	GLYMA04G16660.1	867778	845708	3847.GLYMA12G08050.1	3847.GLYMA04G16660.1	0.175	0	0.243	0	0.847	0.834	0	0	0.982
GLYMA13G20330.1	GLYMA08G05290.1	870698	855620	3847.GLYMA13G20330.1	3847.GLYMA08G05290.1	0.156	0	0.274	0	0.847	0.836	0	0	0.982
GLYMA12G01210.1	GLYMA09G39130.2	867144	861212	3847.GLYMA12G01210.1	3847.GLYMA09G39130.2	0.147	0	0.288	0	0.847	0.826	0	0	0.981
GLYMA06G14330.1	RPL2	850638	839285	3847.GLYMA06G14330.1	3847.GLYMA02G05540.1	0.126	0	0.318	0	0.837	0.83	0	0	0.981
GLYMA15G40860.1	RPL2	877643	839285	3847.GLYMA15G40860.1	3847.GLYMA02G05540.1	0.108	0	0.309	0	0.847	0.823	0	0	0.981
GLYMA08G10540.1	GLYMA05G04670.1	856126	847273	3847.GLYMA08G10540.1	3847.GLYMA05G04670.1	0	0	0	0	0.847	0.887	0	0	0.981
GLYMA11G15230.2	RPL2	865820	839285	3847.GLYMA11G15230.2	3847.GLYMA02G05540.1	0.164	0	0.23	0	0.847	0.832	0	0	0.981
GLYMA09G39130.2	GLYMA07G31830.1	861212	854386	3847.GLYMA09G39130.2	3847.GLYMA07G31830.1	0.157	0	0.279	0	0.847	0.826	0	0	0.981
GLYMA13G20330.1	GLYMA12G03230.1	870698	867328	3847.GLYMA13G20330.1	3847.GLYMA12G03230.1	0.068	0	0.274	0	0.847	0.844	0	0	0.981
GLYMA13G20330.1	GLYMA10G00890.1	870698	861570	3847.GLYMA13G20330.1	3847.GLYMA10G00890.1	0.068	0	0.274	0	0.847	0.844	0	0	0.981
GLYMA12G08050.1	RPL2	867778	839285	3847.GLYMA12G08050.1	3847.GLYMA02G05540.1	0.159	0	0.204	0	0.847	0.838	0	0	0.981
GLYMA19G43190.1	GLYMA05G04670.1	887859	847273	3847.GLYMA19G43190.1	3847.GLYMA05G04670.1	0	0	0	0	0.847	0.885	0	0	0.981
rpl16	rps12-A	886046	859319	3847.GLYMA19G07400.1	3847.GLYMA09G06491.1	0.139	0	0	0	0.813	0.894	0	0	0.981
GLYMA12G01210.1	GLYMA07G31830.1	867144	854386	3847.GLYMA12G01210.1	3847.GLYMA07G31830.1	0.158	0	0.271	0	0.847	0.826	0	0	0.981
GLYMA08G46860.1	GLYMA04G16660.1	858606	845708	3847.GLYMA08G46860.1	3847.GLYMA04G16660.1	0	0	0.425	0	0.845	0.813	0	0	0.981
GLYMA13G20330.1	RPL37	870698	852505	3847.GLYMA13G20330.1	3847.GLYMA07G00700.2	0	0	0.274	0	0.847	0.85	0	0	0.981
GLYMA13G06070.1	GLYMA08G46860.1	869822	858606	3847.GLYMA13G06070.1	3847.GLYMA08G46860.1	0	0	0.427	0	0.845	0.813	0	0	0.981
GLYMA09G39130.2	GLYMA08G43950.1	861212	858345	3847.GLYMA09G39130.2	3847.GLYMA08G43950.1	0.147	0	0.295	0	0.847	0.826	0	0	0.981
GLYMA05G04670.1	GLYMA01G45060.1	847273	838737	3847.GLYMA05G04670.1	3847.GLYMA01G45060.1	0	0	0	0	0.847	0.882	0	0	0.981
GLYMA17G11430.1	GLYMA13G20330.1	881050	870698	3847.GLYMA17G11430.1	3847.GLYMA13G20330.1	0.163	0	0.274	0	0.847	0.826	0	0	0.981
GLYMA13G20330.1	GLYMA10G08910.1	870698	862249	3847.GLYMA13G20330.1	3847.GLYMA10G08910.1	0	0	0.274	0	0.847	0.849	0	0	0.981
GLYMA05G04670.1	GLYMA01G44700.1	847273	838706	3847.GLYMA05G04670.1	3847.GLYMA01G44700.1	0	0	0	0	0.847	0.883	0	0	0.981
GLYMA11G00890.1	GLYMA05G04670.1	864482	847273	3847.GLYMA11G00890.1	3847.GLYMA05G04670.1	0	0	0	0	0.847	0.883	0	0	0.981
GLYMA13G20330.1	GLYMA06G14330.1	870698	850638	3847.GLYMA13G20330.1	3847.GLYMA06G14330.1	0.157	0	0.274	0	0.837	0.834	0	0	0.981
GLYMA13G20330.1	GLYMA11G15230.2	870698	865820	3847.GLYMA13G20330.1	3847.GLYMA11G15230.2	0.173	0	0.274	0	0.847	0.823	0	0	0.981
GLYMA13G20330.1	GLYMA11G11040.1	870698	865431	3847.GLYMA13G20330.1	3847.GLYMA11G11040.1	0.068	0	0.274	0	0.847	0.844	0	0	0.981
GLYMA19G39240.1	GLYMA13G20330.1	887488	870698	3847.GLYMA19G39240.1	3847.GLYMA13G20330.1	0	0	0.274	0	0.847	0.846	0	0	0.981
GLYMA13G20330.1	GLYMA11G37160.1	870698	866943	3847.GLYMA13G20330.1	3847.GLYMA11G37160.1	0.157	0	0.274	0	0.847	0.826	0	0	0.981
GLYMA04G40470.1	RPL2	846576	839285	3847.GLYMA04G40470.1	3847.GLYMA02G05540.1	0.126	0	0.315	0	0.837	0.83	0	0	0.981
GLYMA13G20330.1	GLYMA04G40470.1	870698	846576	3847.GLYMA13G20330.1	3847.GLYMA04G40470.1	0.157	0	0.274	0	0.837	0.834	0	0	0.981
GLYMA12G08050.1	GLYMA11G37160.1	867778	866943	3847.GLYMA12G08050.1	3847.GLYMA11G37160.1	0.157	0	0.29	0	0.847	0.826	0	0	0.981
ndhJ	GLYMA10G25670.1	878699	862759	3847.GLYMA16G11265.1	3847.GLYMA10G25670.1	0	0	0	0	0.847	0.885	0	0	0.981
GLYMA15G32540.1	GLYMA15G01950.1	877268	875331	3847.GLYMA15G32540.1	3847.GLYMA15G01950.1	0.158	0	0	0	0.847	0.858	0	0	0.98
GLYMA10G29170.1	GLYMA08G46860.1	862978	858606	3847.GLYMA10G29170.1	3847.GLYMA08G46860.1	0.167	0	0.41	0	0.821	0.806	0	0	0.98
GLYMA08G05290.1	RPL2	855620	839285	3847.GLYMA08G05290.1	3847.GLYMA02G05540.1	0.112	0	0	0	0.847	0.871	0	0	0.98
GLYMA17G37050.1	GLYMA06G17960.1	882475	850962	3847.GLYMA17G37050.1	3847.GLYMA06G17960.1	0	0	0	0	0.847	0.879	0	0	0.98
GLYMA11G37160.1	GLYMA01G45060.1	866943	838737	3847.GLYMA11G37160.1	3847.GLYMA01G45060.1	0.157	0	0.382	0	0.824	0.81	0	0	0.98
GLYMA09G39130.2	GLYMA06G11450.1	861212	850359	3847.GLYMA09G39130.2	3847.GLYMA06G11450.1	0.159	0	0.304	0	0.847	0.809	0	0	0.98
GLYMA13G37610.1	GLYMA13G20330.1	872290	870698	3847.GLYMA13G37610.1	3847.GLYMA13G20330.1	0.17	0	0.274	0	0.844	0.813	0	0	0.98
GLYMA12G08050.1	GLYMA06G14330.1	867778	850638	3847.GLYMA12G08050.1	3847.GLYMA06G14330.1	0.157	0	0.261	0	0.837	0.834	0	0	0.98
LOC547645	RPL2	841367	839285	3847.GLYMA02G43080.1	3847.GLYMA02G05540.1	0.159	0	0.333	0	0.836	0.813	0	0	0.98
GLYMA12G32580.1	GLYMA08G19380.2	868953	856944	3847.GLYMA12G32580.1	3847.GLYMA08G19380.2	0	0	0	0	0.847	0.879	0	0	0.98
GLYMA13G20330.1	GLYMA07G31830.1	870698	854386	3847.GLYMA13G20330.1	3847.GLYMA07G31830.1	0.165	0	0.274	0	0.845	0.813	0	0	0.98
PETC	GLYMA08G19380.2	872316	856944	3847.GLYMA13G37880.1	3847.GLYMA08G19380.2	0	0	0	0	0.847	0.879	0	0	0.98
GLYMA17G15230.1	GLYMA13G20330.1	881422	870698	3847.GLYMA17G15230.1	3847.GLYMA13G20330.1	0	0	0.274	0	0.847	0.838	0	0	0.98
GLYMA04G00360.1	GLYMA01G40920.1	844477	838361	3847.GLYMA04G00360.1	3847.GLYMA01G40920.1	0.167	0	0.215	0	0.847	0.826	0	0	0.98
GLYMA10G29170.1	GLYMA04G16660.1	862978	845708	3847.GLYMA10G29170.1	3847.GLYMA04G16660.1	0	0	0.346	0	0.847	0.819	0	0	0.98
GLYMA18G02820.1	GLYMA04G01270.1	882823	844565	3847.GLYMA18G02820.1	3847.GLYMA04G01270.1	0	0	0	0	0.844	0.879	0	0	0.98
GLYMA15G32540.1	GLYMA07G31830.1	877268	854386	3847.GLYMA15G32540.1	3847.GLYMA07G31830.1	0.16	0	0	0	0.847	0.858	0	0	0.98
GLYMA13G35590.1	GLYMA13G20330.1	872094	870698	3847.GLYMA13G35590.1	3847.GLYMA13G20330.1	0.17	0	0.274	0	0.845	0.813	0	0	0.98
GLYMA11G37160.1	LOC547645	866943	841367	3847.GLYMA11G37160.1	3847.GLYMA02G43080.1	0.157	0	0.393	0	0.824	0.807	0	0	0.98
GLYMA06G11450.1	GLYMA01G40920.1	850359	838361	3847.GLYMA06G11450.1	3847.GLYMA01G40920.1	0.167	0	0.295	0	0.847	0.807	0	0	0.98
GLYMA07G31830.1	GLYMA01G40920.1	854386	838361	3847.GLYMA07G31830.1	3847.GLYMA01G40920.1	0.165	0	0.23	0	0.847	0.826	0	0	0.98
GLYMA17G09280.2	GLYMA13G20330.1	880853	870698	3847.GLYMA17G09280.2	3847.GLYMA13G20330.1	0.162	0	0.274	0	0.847	0.819	0	0	0.98
GLYMA15G32540.1	GLYMA14G08490.1	877268	873740	3847.GLYMA15G32540.1	3847.GLYMA14G08490.1	0.174	0	0	0	0.847	0.858	0	0	0.98
GLYMA13G24640.1	GLYMA12G08050.1	871087	867778	3847.GLYMA13G24640.1	3847.GLYMA12G08050.1	0.165	0	0.307	0	0.845	0.813	0	0	0.98
GLYMA12G08050.1	GLYMA04G40470.1	867778	846576	3847.GLYMA12G08050.1	3847.GLYMA04G40470.1	0.157	0	0.257	0	0.837	0.834	0	0	0.98
GLYMA15G32540.1	GLYMA04G00360.1	877268	844477	3847.GLYMA15G32540.1	3847.GLYMA04G00360.1	0.162	0	0	0	0.847	0.858	0	0	0.98
GLYMA09G39130.2	GLYMA01G40920.1	861212	838361	3847.GLYMA09G39130.2	3847.GLYMA01G40920.1	0.159	0	0.232	0	0.847	0.828	0	0	0.98
GLYMA18G03340.1	GLYMA18G02820.1	882871	882823	3847.GLYMA18G03340.1	3847.GLYMA18G02820.1	0	0	0	0	0.843	0.711	0.6	0	0.98
GLYMA13G20330.1	GLYMA01G45060.1	870698	838737	3847.GLYMA13G20330.1	3847.GLYMA01G45060.1	0.167	0	0.274	0	0.837	0.823	0	0	0.98
GLYMA20G38971.1	GLYMA17G37050.1	890424	882475	3847.GLYMA20G38971.1	3847.GLYMA17G37050.1	0	0	0	0	0.847	0.879	0	0	0.98
GLYMA14G06630.1	GLYMA13G20330.1	873578	870698	3847.GLYMA14G06630.1	3847.GLYMA13G20330.1	0.162	0	0.274	0	0.845	0.813	0	0	0.98
GLYMA13G24640.1	GLYMA13G20330.1	871087	870698	3847.GLYMA13G24640.1	3847.GLYMA13G20330.1	0.165	0	0.274	0	0.845	0.813	0	0	0.98
GLYMA15G32540.1	GLYMA01G40920.1	877268	838361	3847.GLYMA15G32540.1	3847.GLYMA01G40920.1	0.16	0	0	0	0.847	0.858	0	0	0.98
GLYMA03G32380.1	RPL2	843481	839285	3847.GLYMA03G32380.1	3847.GLYMA02G05540.1	0.155	0	0.391	0	0.824	0.807	0	0	0.98
GLYMA13G37610.1	GLYMA03G36420.1	872290	843855	3847.GLYMA13G37610.1	3847.GLYMA03G36420.1	0	0	0.449	0	0.831	0.809	0	0	0.98
GLYMA18G18050.1	GLYMA08G05290.1	883856	855620	3847.GLYMA18G18050.1	3847.GLYMA08G05290.1	0	0	0	0	0.847	0.879	0	0	0.98
GLYMA20G30810.1	GLYMA16G23730.1	889670	879053	3847.GLYMA20G30810.1	3847.GLYMA16G23730.1	0.167	0	0.331	0	0.837	0.81	0	0	0.98
GLYMA13G20330.1	rps7-A	870698	852038	3847.GLYMA13G20330.1	3847.GLYMA06G43553.1	0.17	0	0.274	0	0.844	0.813	0	0	0.98
GLYMA18G02820.1	GLYMA11G12300.1	882823	865548	3847.GLYMA18G02820.1	3847.GLYMA11G12300.1	0	0	0	0	0.844	0.879	0	0	0.98
GLYMA10G05580.1	GLYMA01G40150.1	861984	838292	3847.GLYMA10G05580.1	3847.GLYMA01G40150.1	0.107	0	0.363	0	0.824	0.831	0	0	0.98
GLYMA08G43950.1	GLYMA04G00360.1	858345	844477	3847.GLYMA08G43950.1	3847.GLYMA04G00360.1	0.16	0	0.224	0	0.847	0.826	0	0	0.98
GLYMA14G11711.1	GLYMA12G02330.1	873991	867251	3847.GLYMA14G11711.1	3847.GLYMA12G02330.1	0.05	0	0	0	0.847	0.874	0	0	0.98
GLYMA18G02820.1	GLYMA08G05290.1	882823	855620	3847.GLYMA18G02820.1	3847.GLYMA08G05290.1	0	0	0	0	0.847	0.879	0	0	0.98
GLYMA13G20330.1	GLYMA12G31040.2	870698	868813	3847.GLYMA13G20330.1	3847.GLYMA12G31040.2	0.16	0	0.274	0	0.847	0.819	0	0	0.98
GLYMA13G06070.1	GLYMA10G29170.1	869822	862978	3847.GLYMA13G06070.1	3847.GLYMA10G29170.1	0	0	0.346	0	0.847	0.819	0	0	0.98
RPL2	GLYMA01G40150.1	839285	838292	3847.GLYMA02G05540.1	3847.GLYMA01G40150.1	0.126	0	0.295	0	0.837	0.828	0	0	0.98
GLYMA18G08900.3	GLYMA15G32540.1	883344	877268	3847.GLYMA18G08900.3	3847.GLYMA15G32540.1	0.154	0	0	0	0.847	0.858	0	0	0.98
GLYMA13G20330.1	GLYMA04G36140.1	870698	846206	3847.GLYMA13G20330.1	3847.GLYMA04G36140.1	0.162	0	0.274	0	0.847	0.819	0	0	0.98
GLYMA20G24990.1	GLYMA15G32540.1	889156	877268	3847.GLYMA20G24990.1	3847.GLYMA15G32540.1	0.156	0	0	0	0.847	0.858	0	0	0.98
GLYMA15G07420.1	GLYMA08G05290.1	875844	855620	3847.GLYMA15G07420.1	3847.GLYMA08G05290.1	0.107	0	0.274	0	0.837	0.839	0	0	0.98
GLYMA20G38971.1	PAE1	890424	864234	3847.GLYMA20G38971.1	3847.GLYMA10G42650.1	0	0	0	0.673	0.847	0.879	0	0	0.98
GLYMA11G02250.1	GLYMA10G05580.1	864614	861984	3847.GLYMA11G02250.1	3847.GLYMA10G05580.1	0.154	0	0.371	0	0.831	0.809	0	0	0.98
GLYMA10G05580.1	GLYMA05G34570.1	861984	848925	3847.GLYMA10G05580.1	3847.GLYMA05G34570.1	0.154	0	0.372	0	0.831	0.809	0	0	0.98
GLYMA15G32540.1	GLYMA08G43950.1	877268	858345	3847.GLYMA15G32540.1	3847.GLYMA08G43950.1	0.154	0	0	0	0.847	0.858	0	0	0.98
GLYMA17G37050.1	GLYMA06G08260.1	882475	850057	3847.GLYMA17G37050.1	3847.GLYMA06G08260.1	0	0	0	0	0.847	0.879	0	0	0.98
GLYMA15G32540.1	GLYMA13G24640.1	877268	871087	3847.GLYMA15G32540.1	3847.GLYMA13G24640.1	0.16	0	0	0	0.847	0.858	0	0	0.98
GLYMA11G37160.1	GLYMA11G15230.2	866943	865820	3847.GLYMA11G37160.1	3847.GLYMA11G15230.2	0.162	0	0.317	0	0.841	0.811	0	0	0.98
GLYMA08G43950.1	GLYMA01G40920.1	858345	838361	3847.GLYMA08G43950.1	3847.GLYMA01G40920.1	0.16	0	0.238	0	0.847	0.826	0	0	0.98
GLYMA07G31830.1	GLYMA04G00360.1	854386	844477	3847.GLYMA07G31830.1	3847.GLYMA04G00360.1	0.165	0	0.22	0	0.847	0.826	0	0	0.98
GLYMA19G17920.1	GLYMA17G37050.1	886187	882475	3847.GLYMA19G17920.1	3847.GLYMA17G37050.1	0	0	0	0.809	0.847	0.879	0	0	0.98
GLYMA19G17920.1	PAE1	886187	864234	3847.GLYMA19G17920.1	3847.GLYMA10G42650.1	0	0	0	0.837	0.847	0.879	0	0	0.98
GLYMA05G28880.1	RPL2	848390	839285	3847.GLYMA05G28880.1	3847.GLYMA02G05540.1	0.159	0	0.217	0	0.837	0.832	0	0	0.979
GLYMA14G36620.1	GLYMA13G20330.1	874805	870698	3847.GLYMA14G36620.1	3847.GLYMA13G20330.1	0.159	0	0.274	0	0.845	0.813	0	0	0.979
RPL37	GLYMA01G00740.4	852505	836475	3847.GLYMA07G00700.2	3847.GLYMA01G00740.4	0	0	0	0	0.847	0.872	0	0	0.979
GLYMA13G20330.1	GLYMA08G46860.1	870698	858606	3847.GLYMA13G20330.1	3847.GLYMA08G46860.1	0.16	0	0.274	0	0.845	0.813	0	0	0.979
GLYMA16G31250.1	GLYMA15G32540.1	879652	877268	3847.GLYMA16G31250.1	3847.GLYMA15G32540.1	0.148	0	0	0	0.847	0.858	0	0	0.979
GLYMA13G20330.1	GLYMA07G02720.1	870698	852693	3847.GLYMA13G20330.1	3847.GLYMA07G02720.1	0.068	0	0.274	0	0.847	0.826	0	0	0.979
GLYMA15G00610.1	GLYMA13G20330.1	875207	870698	3847.GLYMA15G00610.1	3847.GLYMA13G20330.1	0.068	0	0.274	0	0.847	0.826	0	0	0.979
GLYMA13G20330.1	GLYMA08G18110.1	870698	856826	3847.GLYMA13G20330.1	3847.GLYMA08G18110.1	0.155	0	0.274	0	0.835	0.824	0	0	0.979
GLYMA19G30350.1	GLYMA05G38570.3	886678	849298	3847.GLYMA19G30350.1	3847.GLYMA05G38570.3	0	0	0	0	0.8	0	0.9	0	0.979
GLYMA09G39130.2	GLYMA09G09110.1	861212	859525	3847.GLYMA09G39130.2	3847.GLYMA09G09110.1	0	0	0.294	0	0.847	0.826	0	0	0.979
GLYMA15G07420.1	RPL37	875844	852505	3847.GLYMA15G07420.1	3847.GLYMA07G00700.2	0	0	0.274	0	0.837	0.842	0	0	0.979
GLYMA19G17920.1	RCA14	886187	873634	3847.GLYMA19G17920.1	3847.GLYMA14G07270.1	0.068	0	0.41	0	0.832	0.809	0	0	0.979
GLYMA15G32540.1	GLYMA12G01210.1	877268	867144	3847.GLYMA15G32540.1	3847.GLYMA12G01210.1	0.153	0	0	0	0.847	0.858	0	0	0.979
GLYMA13G20330.1	GLYMA01G40150.1	870698	838292	3847.GLYMA13G20330.1	3847.GLYMA01G40150.1	0.157	0	0.274	0	0.837	0.823	0	0	0.979
GLYMA09G09110.1	GLYMA04G00360.1	859525	844477	3847.GLYMA09G09110.1	3847.GLYMA04G00360.1	0	0	0.282	0	0.847	0.826	0	0	0.979
GLYMA10G05580.1	RPL2	861984	839285	3847.GLYMA10G05580.1	3847.GLYMA02G05540.1	0.112	0	0.25	0	0.847	0.826	0	0	0.979
GLYMA06G14330.1	GLYMA05G04670.1	850638	847273	3847.GLYMA06G14330.1	3847.GLYMA05G04670.1	0	0	0	0	0.847	0.869	0	0	0.979
GLYMA08G05290.1	GLYMA01G00740.4	855620	836475	3847.GLYMA08G05290.1	3847.GLYMA01G00740.4	0	0	0	0	0.847	0.87	0	0	0.979
GLYMA12G01210.1	GLYMA01G40920.1	867144	838361	3847.GLYMA12G01210.1	3847.GLYMA01G40920.1	0.16	0	0.234	0	0.84	0.826	0	0	0.979
GLYMA13G20330.1	GLYMA03G21710.1	870698	842725	3847.GLYMA13G20330.1	3847.GLYMA03G21710.1	0	0	0.274	0	0.845	0.834	0	0	0.979
GLYMA11G37160.1	GLYMA10G05580.1	866943	861984	3847.GLYMA11G37160.1	3847.GLYMA10G05580.1	0.107	0	0.261	0	0.847	0.817	0	0	0.979
GLYMA15G32540.1	GLYMA09G39130.2	877268	861212	3847.GLYMA15G32540.1	3847.GLYMA09G39130.2	0.153	0	0	0	0.847	0.858	0	0	0.979
GLYMA08G05290.1	GLYMA08G03480.1	855620	855451	3847.GLYMA08G05290.1	3847.GLYMA08G03480.1	0	0	0	0	0.847	0.87	0	0	0.979
GLYMA19G17920.1	GLYMA17G13640.1	886187	881259	3847.GLYMA19G17920.1	3847.GLYMA17G13640.1	0	0	0	0	0.847	0.874	0	0	0.979
GLYMA13G20330.1	GLYMA08G23260.3	870698	857286	3847.GLYMA13G20330.1	3847.GLYMA08G23260.3	0.068	0	0.274	0	0.847	0.826	0	0	0.979
GLYMA18G32680.1	GLYMA13G20330.1	884115	870698	3847.GLYMA18G32680.1	3847.GLYMA13G20330.1	0	0	0.274	0	0.845	0.834	0	0	0.979
GLYMA15G32540.1	GLYMA13G36150.1	877268	872146	3847.GLYMA15G32540.1	3847.GLYMA13G36150.1	0.148	0	0	0	0.847	0.858	0	0	0.979
GLYMA15G40860.1	GLYMA13G20330.1	877643	870698	3847.GLYMA15G40860.1	3847.GLYMA13G20330.1	0.155	0	0.274	0	0.835	0.824	0	0	0.979
GLYMA08G18110.1	RPL2	856826	839285	3847.GLYMA08G18110.1	3847.GLYMA02G05540.1	0.108	0	0.264	0	0.847	0.823	0	0	0.979
GLYMA20G38971.1	GLYMA17G13640.1	890424	881259	3847.GLYMA20G38971.1	3847.GLYMA17G13640.1	0	0	0	0	0.847	0.87	0	0	0.979
GLYMA15G07420.1	RPL2	875844	839285	3847.GLYMA15G07420.1	3847.GLYMA02G05540.1	0.126	0	0.274	0	0.837	0.828	0	0	0.979
GLYMA08G03480.1	RPL37	855451	852505	3847.GLYMA08G03480.1	3847.GLYMA07G00700.2	0	0	0	0	0.847	0.872	0	0	0.979
GLYMA19G39240.1	GLYMA03G42180.1	887488	844403	3847.GLYMA19G39240.1	3847.GLYMA03G42180.1	0	0	0	0	0.847	0.87	0	0	0.979
GLYMA17G15230.1	GLYMA15G07420.1	881422	875844	3847.GLYMA17G15230.1	3847.GLYMA15G07420.1	0	0	0.274	0	0.837	0.839	0	0	0.979
GLYMA15G07420.1	GLYMA12G08050.1	875844	867778	3847.GLYMA15G07420.1	3847.GLYMA12G08050.1	0.157	0	0.274	0	0.837	0.823	0	0	0.979
GLYMA16G10700.1	GLYMA13G20330.1	878682	870698	3847.GLYMA16G10700.1	3847.GLYMA13G20330.1	0	0	0.274	0	0.845	0.834	0	0	0.979
GLYMA05G04670.1	GLYMA04G40470.1	847273	846576	3847.GLYMA05G04670.1	3847.GLYMA04G40470.1	0	0	0	0	0.847	0.869	0	0	0.979
GLYMA16G17370.4	RPL37	878790	852505	3847.GLYMA16G17370.4	3847.GLYMA07G00700.2	0	0	0	0	0.847	0.868	0	0	0.978
GLYMA12G08050.1	GLYMA10G05580.1	867778	861984	3847.GLYMA12G08050.1	3847.GLYMA10G05580.1	0.156	0	0	0	0.847	0.847	0	0	0.978
GLYMA09G09110.1	GLYMA01G40920.1	859525	838361	3847.GLYMA09G09110.1	3847.GLYMA01G40920.1	0	0	0.264	0	0.847	0.826	0	0	0.978
GLYMA17G13640.1	GLYMA06G17960.1	881259	850962	3847.GLYMA17G13640.1	3847.GLYMA06G17960.1	0	0	0	0	0.847	0.868	0	0	0.978
GLYMA15G13650.1	GLYMA13G20330.1	876415	870698	3847.GLYMA15G13650.1	3847.GLYMA13G20330.1	0	0	0.274	0	0.847	0.826	0	0	0.978
GLYMA13G20330.1	GLYMA10G07680.1	870698	862160	3847.GLYMA13G20330.1	3847.GLYMA10G07680.1	0	0	0.274	0	0.847	0.819	0	0	0.978
GLYMA13G20330.1	GLYMA10G36610.2	870698	863667	3847.GLYMA13G20330.1	3847.GLYMA10G36610.2	0.167	0	0.274	0	0.837	0.81	0	0	0.978
GLYMA19G39240.1	GLYMA04G16660.1	887488	845708	3847.GLYMA19G39240.1	3847.GLYMA04G16660.1	0.178	0	0	0	0.847	0.846	0	0	0.978
GLYMA13G20330.1	GLYMA07G02270.1	870698	852653	3847.GLYMA13G20330.1	3847.GLYMA07G02270.1	0.166	0	0.274	0	0.837	0.81	0	0	0.978
RPL37	GLYMA05G26320.1	852505	848158	3847.GLYMA07G00700.2	3847.GLYMA05G26320.1	0.161	0	0	0	0.847	0.849	0	0	0.978
GLYMA09G34760.6	RPL37	860803	852505	3847.GLYMA09G34760.6	3847.GLYMA07G00700.2	0	0	0	0	0.847	0.868	0	0	0.978
GLYMA13G20330.1	GLYMA06G11450.1	870698	850359	3847.GLYMA13G20330.1	3847.GLYMA06G11450.1	0.167	0	0.274	0	0.837	0.81	0	0	0.978
GLYMA06G11450.1	GLYMA04G00360.1	850359	844477	3847.GLYMA06G11450.1	3847.GLYMA04G00360.1	0.167	0	0.236	0	0.847	0.808	0	0	0.978
GLYMA20G22170.1	GLYMA12G02330.1	888903	867251	3847.GLYMA20G22170.1	3847.GLYMA12G02330.1	0.154	0	0	0	0.847	0.849	0	0	0.978
GLYMA17G08370.2	GLYMA15G32540.1	880759	877268	3847.GLYMA17G08370.2	3847.GLYMA15G32540.1	0.095	0	0	0	0.847	0.858	0	0	0.978
GLYMA15G07420.1	GLYMA10G05580.1	875844	861984	3847.GLYMA15G07420.1	3847.GLYMA10G05580.1	0.107	0	0.274	0	0.824	0.831	0	0	0.978
GLYMA20G30810.1	GLYMA15G07420.1	889670	875844	3847.GLYMA20G30810.1	3847.GLYMA15G07420.1	0.157	0	0.274	0	0.836	0.81	0	0	0.978
GLYMA18G03360.1	GLYMA08G08690.1	882873	855947	3847.GLYMA18G03360.1	3847.GLYMA08G08690.1	0	0	0	0	0.847	0.867	0	0	0.978
GLYMA13G20330.1	GLYMA06G14950.1	870698	850698	3847.GLYMA13G20330.1	3847.GLYMA06G14950.1	0	0	0.274	0	0.845	0.823	0	0	0.978
GLYMA07G31830.1	GLYMA06G11450.1	854386	850359	3847.GLYMA07G31830.1	3847.GLYMA06G11450.1	0.165	0	0.228	0	0.847	0.807	0	0	0.978
GLYMA13G20330.1	GLYMA03G36420.1	870698	843855	3847.GLYMA13G20330.1	3847.GLYMA03G36420.1	0	0	0.274	0	0.847	0.826	0	0	0.978
GLYMA11G15230.2	GLYMA08G05290.1	865820	855620	3847.GLYMA11G15230.2	3847.GLYMA08G05290.1	0.161	0	0	0	0.847	0.843	0	0	0.978
GLYMA13G19930.1	GLYMA12G08050.1	870661	867778	3847.GLYMA13G19930.1	3847.GLYMA12G08050.1	0.156	0	0	0	0.847	0.847	0	0	0.978
GLYMA05G34570.1	GLYMA01G40150.1	848925	838292	3847.GLYMA05G34570.1	3847.GLYMA01G40150.1	0.155	0	0.317	0	0.804	0.833	0	0	0.978
GLYMA10G05580.1	GLYMA01G45060.1	861984	838737	3847.GLYMA10G05580.1	3847.GLYMA01G45060.1	0.156	0	0.228	0	0.824	0.831	0	0	0.978
GLYMA13G20330.1	GLYMA08G23750.3	870698	857329	3847.GLYMA13G20330.1	3847.GLYMA08G23750.3	0.166	0	0.274	0	0.837	0.81	0	0	0.978
GLYMA13G06070.1	GLYMA03G36420.1	869822	843855	3847.GLYMA13G06070.1	3847.GLYMA03G36420.1	0	0	0.268	0	0.847	0.826	0	0	0.978
GLYMA09G09110.1	GLYMA08G43950.1	859525	858345	3847.GLYMA09G09110.1	3847.GLYMA08G43950.1	0	0	0.255	0	0.847	0.826	0	0	0.978
GLYMA08G05290.1	GLYMA05G34570.1	855620	848925	3847.GLYMA08G05290.1	3847.GLYMA05G34570.1	0.154	0	0	0	0.845	0.848	0	0	0.978
GLYMA10G08910.1	RPL2	862249	839285	3847.GLYMA10G08910.1	3847.GLYMA02G05540.1	0.159	0	0	0	0.847	0.845	0	0	0.978
atpA	GLYMA10G41330.1	869270	864108	3847.GLYMA12G36106.1	3847.GLYMA10G41330.1	0.154	0	0.444	0.587	0.847	0.817	0	0	0.978
GLYMA08G43950.1	GLYMA06G11450.1	858345	850359	3847.GLYMA08G43950.1	3847.GLYMA06G11450.1	0.16	0	0.235	0	0.847	0.807	0	0	0.978
GLYMA08G09230.1	RPL37	855996	852505	3847.GLYMA08G09230.1	3847.GLYMA07G00700.2	0.161	0	0	0	0.847	0.849	0	0	0.978
GLYMA13G20330.1	GLYMA01G03570.1	870698	836719	3847.GLYMA13G20330.1	3847.GLYMA01G03570.1	0	0	0.274	0	0.847	0.826	0	0	0.978
GLYMA20G30810.1	GLYMA19G43190.1	889670	887859	3847.GLYMA20G30810.1	3847.GLYMA19G43190.1	0	0	0.332	0	0.845	0.813	0	0	0.978
GLYMA11G37160.1	GLYMA06G14330.1	866943	850638	3847.GLYMA11G37160.1	3847.GLYMA06G14330.1	0.112	0	0.382	0	0.824	0.807	0	0	0.978
GLYMA17G13640.1	GLYMA06G08260.1	881259	850057	3847.GLYMA17G13640.1	3847.GLYMA06G08260.1	0	0	0	0	0.847	0.864	0	0	0.978
GLYMA20G24990.1	GLYMA09G39130.2	889156	861212	3847.GLYMA20G24990.1	3847.GLYMA09G39130.2	0.153	0	0	0	0.847	0.846	0	0	0.978
GLYMA14G08490.1	GLYMA09G39130.2	873740	861212	3847.GLYMA14G08490.1	3847.GLYMA09G39130.2	0.171	0	0	0	0.847	0.845	0	0	0.978
GLYMA04G16660.1	GLYMA03G36420.1	845708	843855	3847.GLYMA04G16660.1	3847.GLYMA03G36420.1	0	0	0.268	0	0.847	0.826	0	0	0.978
GLYMA11G37160.1	GLYMA04G40470.1	866943	846576	3847.GLYMA11G37160.1	3847.GLYMA04G40470.1	0.112	0	0.379	0	0.824	0.807	0	0	0.978
GLYMA08G05290.1	RPL37	855620	852505	3847.GLYMA08G05290.1	3847.GLYMA07G00700.2	0	0	0	0	0.847	0.865	0	0	0.978
GLYMA18G03360.1	GLYMA05G34320.1	882873	848902	3847.GLYMA18G03360.1	3847.GLYMA05G34320.1	0	0	0	0	0.847	0.867	0	0	0.978
GLYMA19G39240.1	GLYMA13G06070.1	887488	869822	3847.GLYMA19G39240.1	3847.GLYMA13G06070.1	0.178	0	0	0	0.847	0.846	0	0	0.978
GLYMA12G08050.1	GLYMA08G46860.1	867778	858606	3847.GLYMA12G08050.1	3847.GLYMA08G46860.1	0.16	0	0.23	0	0.845	0.813	0	0	0.978
GLYMA13G20330.1	GLYMA10G29170.1	870698	862978	3847.GLYMA13G20330.1	3847.GLYMA10G29170.1	0	0	0.274	0	0.847	0.819	0	0	0.978
GLYMA19G39240.1	GLYMA15G07420.1	887488	875844	3847.GLYMA19G39240.1	3847.GLYMA15G07420.1	0	0	0.274	0	0.847	0.819	0	0	0.978
GLYMA19G39240.1	GLYMA05G04670.1	887488	847273	3847.GLYMA19G39240.1	3847.GLYMA05G04670.1	0	0	0	0	0.847	0.867	0	0	0.978
GLYMA16G33230.1	GLYMA13G20330.1	879830	870698	3847.GLYMA16G33230.1	3847.GLYMA13G20330.1	0.165	0	0.274	0	0.837	0.81	0	0	0.978
GLYMA11G02250.1	GLYMA08G05290.1	864614	855620	3847.GLYMA11G02250.1	3847.GLYMA08G05290.1	0.154	0	0	0	0.845	0.848	0	0	0.978
GLYMA15G07420.1	GLYMA13G19930.1	875844	870661	3847.GLYMA15G07420.1	3847.GLYMA13G19930.1	0.107	0	0.274	0	0.824	0.831	0	0	0.978
GLYMA11G02250.1	GLYMA01G40150.1	864614	838292	3847.GLYMA11G02250.1	3847.GLYMA01G40150.1	0.155	0	0.319	0	0.804	0.833	0	0	0.978
GLYMA16G31250.1	GLYMA15G01950.1	879652	875331	3847.GLYMA16G31250.1	3847.GLYMA15G01950.1	0.153	0	0	0	0.606	0.939	0	0	0.977
GLYMA12G03230.1	GLYMA08G05290.1	867328	855620	3847.GLYMA12G03230.1	3847.GLYMA08G05290.1	0.094	0	0	0	0.847	0.851	0	0	0.977
GLYMA18G03360.1	GLYMA02G46860.5	882873	841718	3847.GLYMA18G03360.1	3847.GLYMA02G46860.5	0	0	0	0	0.847	0.858	0	0	0.977
GLYMA05G04670.1	LOC547645	847273	841367	3847.GLYMA05G04670.1	3847.GLYMA02G43080.1	0	0	0	0	0.847	0.858	0	0	0.977
GLYMA16G23730.1	GLYMA05G04670.1	879053	847273	3847.GLYMA16G23730.1	3847.GLYMA05G04670.1	0	0	0	0	0.847	0.858	0	0	0.977
GLYMA11G00890.1	GLYMA10G05580.1	864482	861984	3847.GLYMA11G00890.1	3847.GLYMA10G05580.1	0	0	0.345	0	0.831	0.809	0	0	0.977
PAE1	GLYMA02G46860.5	864234	841718	3847.GLYMA10G42650.1	3847.GLYMA02G46860.5	0	0	0.266	0.634	0.847	0.846	0	0	0.977
GLYMA15G22780.2	GLYMA06G15540.1	877050	850754	3847.GLYMA15G22780.2	3847.GLYMA06G15540.1	0	0	0	0	0.847	0.858	0	0	0.977
GLYMA06G15540.1	GLYMA04G12510.1	850754	845534	3847.GLYMA06G15540.1	3847.GLYMA04G12510.1	0	0	0	0	0.847	0.858	0	0	0.977
GLYMA13G20330.1	GLYMA05G28880.1	870698	848390	3847.GLYMA13G20330.1	3847.GLYMA05G28880.1	0	0	0.274	0	0.837	0.823	0	0	0.977
GLYMA11G15230.2	GLYMA07G02720.1	865820	852693	3847.GLYMA11G15230.2	3847.GLYMA07G02720.1	0.155	0	0.231	0	0.841	0.811	0	0	0.977
GLYMA08G09230.1	GLYMA08G05290.1	855996	855620	3847.GLYMA08G09230.1	3847.GLYMA08G05290.1	0.094	0	0	0	0.847	0.85	0	0	0.977
GLYMA11G11040.1	RPL2	865431	839285	3847.GLYMA11G11040.1	3847.GLYMA02G05540.1	0.095	0	0	0	0.847	0.85	0	0	0.977
GLYMA20G25920.1	GLYMA03G25190.1	889234	842899	3847.GLYMA20G25920.1	3847.GLYMA03G25190.1	0.163	0	0	0	0.847	0.837	0	0	0.977
GLYMA11G11040.1	GLYMA08G05290.1	865431	855620	3847.GLYMA11G11040.1	3847.GLYMA08G05290.1	0.094	0	0	0	0.847	0.851	0	0	0.977
GLYMA15G32540.1	GLYMA11G19820.1	877268	866092	3847.GLYMA15G32540.1	3847.GLYMA11G19820.1	0	0	0	0	0.847	0.858	0	0	0.977
GLYMA08G08690.1	GLYMA02G46860.5	855947	841718	3847.GLYMA08G08690.1	3847.GLYMA02G46860.5	0	0	0	0	0.843	0.86	0	0	0.977
atpB	GLYMA03G25190.1	854534	842899	3847.GLYMA07G33670.1	3847.GLYMA03G25190.1	0.163	0	0	0	0.847	0.837	0	0	0.977
GLYMA19G32680.1	GLYMA13G20330.1	886888	870698	3847.GLYMA19G32680.1	3847.GLYMA13G20330.1	0.16	0	0.274	0	0.813	0.823	0	0	0.977
GLYMA10G41330.1	GLYMA07G13470.1	864108	853583	3847.GLYMA10G41330.1	3847.GLYMA07G13470.1	0.163	0	0	0	0.847	0.837	0	0	0.977
GLYMA10G41330.1	GLYMA03G25190.1	864108	842899	3847.GLYMA10G41330.1	3847.GLYMA03G25190.1	0.163	0	0	0	0.847	0.837	0	0	0.977
GLYMA15G22780.2	GLYMA05G00620.1	877050	846915	3847.GLYMA15G22780.2	3847.GLYMA05G00620.1	0	0	0	0	0.847	0.858	0	0	0.977
atpB	GLYMA07G13470.1	854534	853583	3847.GLYMA07G33670.1	3847.GLYMA07G13470.1	0.163	0	0	0	0.847	0.837	0	0	0.977
GLYMA12G08050.1	GLYMA11G02250.1	867778	864614	3847.GLYMA12G08050.1	3847.GLYMA11G02250.1	0.165	0	0	0	0.845	0.841	0	0	0.977
GLYMA17G15230.1	GLYMA16G17370.4	881422	878790	3847.GLYMA17G15230.1	3847.GLYMA16G17370.4	0	0	0	0	0.847	0.862	0	0	0.977
GLYMA17G15230.1	GLYMA08G03480.1	881422	855451	3847.GLYMA17G15230.1	3847.GLYMA08G03480.1	0	0	0	0	0.847	0.862	0	0	0.977
GLYMA05G03340.1	GLYMA03G25190.1	847159	842899	3847.GLYMA05G03340.1	3847.GLYMA03G25190.1	0.178	0	0	0	0.847	0.837	0	0	0.977
GLYMA17G15230.1	GLYMA01G00740.4	881422	836475	3847.GLYMA17G15230.1	3847.GLYMA01G00740.4	0	0	0	0	0.847	0.862	0	0	0.977
GLYMA13G27490.1	GLYMA03G25190.1	871345	842899	3847.GLYMA13G27490.1	3847.GLYMA03G25190.1	0.178	0	0	0	0.847	0.837	0	0	0.977
ATPC	GLYMA03G25190.1	876224	842899	3847.GLYMA15G11490.3	3847.GLYMA03G25190.1	0.178	0	0	0	0.847	0.837	0	0	0.977
GLYMA15G32540.1	GLYMA09G09110.1	877268	859525	3847.GLYMA15G32540.1	3847.GLYMA09G09110.1	0	0	0	0	0.847	0.858	0	0	0.977
GLYMA12G03230.1	RPL2	867328	839285	3847.GLYMA12G03230.1	3847.GLYMA02G05540.1	0.095	0	0	0	0.847	0.85	0	0	0.977
GLYMA15G07420.1	GLYMA05G34570.1	875844	848925	3847.GLYMA15G07420.1	3847.GLYMA05G34570.1	0.155	0	0.274	0	0.804	0.833	0	0	0.977
rps19	rps12-A	883331	859319	3847.GLYMA18G08750.1	3847.GLYMA09G06491.1	0.159	0	0	0	0.838	0.848	0	0	0.977
GLYMA17G15230.1	GLYMA09G34760.6	881422	860803	3847.GLYMA17G15230.1	3847.GLYMA09G34760.6	0	0	0	0	0.847	0.862	0	0	0.977
GLYMA13G27490.1	GLYMA07G13470.1	871345	853583	3847.GLYMA13G27490.1	3847.GLYMA07G13470.1	0.178	0	0	0	0.847	0.837	0	0	0.977
GLYMA13G20330.1	GLYMA01G44700.1	870698	838706	3847.GLYMA13G20330.1	3847.GLYMA01G44700.1	0	0	0.274	0	0.845	0.813	0	0	0.977
ATPC	GLYMA07G13470.1	876224	853583	3847.GLYMA15G11490.3	3847.GLYMA07G13470.1	0.178	0	0	0	0.847	0.837	0	0	0.977
GLYMA16G17370.4	GLYMA08G05290.1	878790	855620	3847.GLYMA16G17370.4	3847.GLYMA08G05290.1	0	0	0	0	0.847	0.861	0	0	0.977
GLYMA15G42940.1	GLYMA07G13470.1	877799	853583	3847.GLYMA15G42940.1	3847.GLYMA07G13470.1	0.178	0	0	0	0.847	0.837	0	0	0.977
GLYMA20G25920.1	GLYMA07G13470.1	889234	853583	3847.GLYMA20G25920.1	3847.GLYMA07G13470.1	0.163	0	0	0	0.847	0.837	0	0	0.977
RPL37	GLYMA05G28880.1	852505	848390	3847.GLYMA07G00700.2	3847.GLYMA05G28880.1	0	0	0	0	0.837	0.865	0	0	0.977
GLYMA14G08490.1	GLYMA04G00360.1	873740	844477	3847.GLYMA14G08490.1	3847.GLYMA04G00360.1	0.175	0	0	0	0.847	0.834	0	0	0.977
GLYMA08G05290.1	GLYMA05G26320.1	855620	848158	3847.GLYMA08G05290.1	3847.GLYMA05G26320.1	0.094	0	0	0	0.847	0.85	0	0	0.977
GLYMA07G13470.1	GLYMA05G03340.1	853583	847159	3847.GLYMA07G13470.1	3847.GLYMA05G03340.1	0.178	0	0	0	0.847	0.837	0	0	0.977
GLYMA12G08050.1	GLYMA05G34570.1	867778	848925	3847.GLYMA12G08050.1	3847.GLYMA05G34570.1	0.165	0	0	0	0.845	0.841	0	0	0.977
GLYMA10G00890.1	GLYMA08G05290.1	861570	855620	3847.GLYMA10G00890.1	3847.GLYMA08G05290.1	0.094	0	0	0	0.847	0.851	0	0	0.977
GLYMA15G07420.1	GLYMA11G02250.1	875844	864614	3847.GLYMA15G07420.1	3847.GLYMA11G02250.1	0.155	0	0.274	0	0.804	0.833	0	0	0.977
GLYMA17G15230.1	GLYMA08G05290.1	881422	855620	3847.GLYMA17G15230.1	3847.GLYMA08G05290.1	0	0	0	0	0.847	0.856	0	0	0.977
GLYMA04G16660.1	GLYMA03G42180.1	845708	844403	3847.GLYMA04G16660.1	3847.GLYMA03G42180.1	0.172	0	0	0	0.847	0.834	0	0	0.977
GLYMA14G00640.1	GLYMA06G15540.1	873014	850754	3847.GLYMA14G00640.1	3847.GLYMA06G15540.1	0	0	0	0	0.847	0.858	0	0	0.977
GLYMA13G06070.1	GLYMA03G42180.1	869822	844403	3847.GLYMA13G06070.1	3847.GLYMA03G42180.1	0.172	0	0	0	0.847	0.834	0	0	0.977
GLYMA13G20330.1	GLYMA11G00890.1	870698	864482	3847.GLYMA13G20330.1	3847.GLYMA11G00890.1	0	0	0.274	0	0.845	0.813	0	0	0.977
GLYMA19G43190.1	GLYMA13G20330.1	887859	870698	3847.GLYMA19G43190.1	3847.GLYMA13G20330.1	0	0	0.274	0	0.845	0.817	0	0	0.977
GLYMA15G32540.1	GLYMA15G20680.1	877268	876961	3847.GLYMA15G32540.1	3847.GLYMA15G20680.1	0	0	0	0	0.847	0.858	0	0	0.977
GLYMA15G42940.1	GLYMA03G25190.1	877799	842899	3847.GLYMA15G42940.1	3847.GLYMA03G25190.1	0.178	0	0	0	0.847	0.837	0	0	0.977
GLYMA15G42610.1	GLYMA15G32540.1	877773	877268	3847.GLYMA15G42610.1	3847.GLYMA15G32540.1	0	0	0	0	0.847	0.858	0	0	0.977
GLYMA15G40860.1	GLYMA11G37160.1	877643	866943	3847.GLYMA15G40860.1	3847.GLYMA11G37160.1	0.102	0	0.231	0	0.847	0.814	0	0	0.977
GLYMA15G32540.1	GLYMA15G08820.1	877268	875976	3847.GLYMA15G32540.1	3847.GLYMA15G08820.1	0	0	0	0	0.847	0.858	0	0	0.977
GLYMA10G08910.1	GLYMA04G36140.1	862249	846206	3847.GLYMA10G08910.1	3847.GLYMA04G36140.1	0	0	0.273	0	0.83	0.832	0	0	0.977
GLYMA11G15230.2	GLYMA08G23260.3	865820	857286	3847.GLYMA11G15230.2	3847.GLYMA08G23260.3	0.155	0	0.221	0	0.841	0.811	0	0	0.977
GLYMA09G34760.6	GLYMA08G05290.1	860803	855620	3847.GLYMA09G34760.6	3847.GLYMA08G05290.1	0	0	0	0	0.847	0.861	0	0	0.977
GLYMA10G00890.1	RPL2	861570	839285	3847.GLYMA10G00890.1	3847.GLYMA02G05540.1	0.095	0	0	0	0.847	0.85	0	0	0.977
GLYMA17G15230.1	RPL2	881422	839285	3847.GLYMA17G15230.1	3847.GLYMA02G05540.1	0	0	0	0	0.847	0.862	0	0	0.977
GLYMA14G04840.1	GLYMA13G20330.1	873416	870698	3847.GLYMA14G04840.1	3847.GLYMA13G20330.1	0.16	0	0.274	0	0.813	0.823	0	0	0.977
GLYMA17G15230.1	RPL37	881422	852505	3847.GLYMA17G15230.1	3847.GLYMA07G00700.2	0	0	0	0	0.847	0.862	0	0	0.977
GLYMA17G15230.1	GLYMA01G44700.1	881422	838706	3847.GLYMA17G15230.1	3847.GLYMA01G44700.1	0.161	0	0	0	0.845	0.833	0	0	0.976
GLYMA10G08910.1	GLYMA08G05290.1	862249	855620	3847.GLYMA10G08910.1	3847.GLYMA08G05290.1	0	0	0	0	0.847	0.85	0	0	0.976
GLYMA08G05290.1	GLYMA01G45060.1	855620	838737	3847.GLYMA08G05290.1	3847.GLYMA01G45060.1	0.156	0	0	0	0.837	0.843	0	0	0.976
GLYMA18G08900.3	GLYMA14G08490.1	883344	873740	3847.GLYMA18G08900.3	3847.GLYMA14G08490.1	0.173	0	0	0	0.847	0.826	0	0	0.976
GLYMA20G25920.1	GLYMA10G35750.1	889234	863586	3847.GLYMA20G25920.1	3847.GLYMA10G35750.1	0	0	0	0	0.847	0.855	0	0	0.976
atpA	GLYMA10G35750.1	869270	863586	3847.GLYMA12G36106.1	3847.GLYMA10G35750.1	0	0	0	0	0.847	0.855	0	0	0.976
GLYMA20G24990.1	GLYMA14G08490.1	889156	873740	3847.GLYMA20G24990.1	3847.GLYMA14G08490.1	0.174	0	0	0	0.847	0.826	0	0	0.976
GLYMA09G09110.1	GLYMA06G11450.1	859525	850359	3847.GLYMA09G09110.1	3847.GLYMA06G11450.1	0	0	0.276	0	0.847	0.807	0	0	0.976
GLYMA15G01950.1	GLYMA09G39130.2	875331	861212	3847.GLYMA15G01950.1	3847.GLYMA09G39130.2	0.155	0	0	0	0.847	0.836	0	0	0.976
GLYMA15G42940.1	GLYMA10G35750.1	877799	863586	3847.GLYMA15G42940.1	3847.GLYMA10G35750.1	0	0	0	0	0.847	0.855	0	0	0.976
GLYMA17G11430.1	GLYMA15G07420.1	881050	875844	3847.GLYMA17G11430.1	3847.GLYMA15G07420.1	0.153	0	0.274	0	0.824	0.807	0	0	0.976
GLYMA12G08050.1	GLYMA03G42180.1	867778	844403	3847.GLYMA12G08050.1	3847.GLYMA03G42180.1	0.163	0	0	0	0.847	0.834	0	0	0.976
GLYMA10G41330.1	GLYMA10G35750.1	864108	863586	3847.GLYMA10G41330.1	3847.GLYMA10G35750.1	0	0	0	0	0.847	0.855	0	0	0.976
GLYMA15G05790.2	GLYMA01G28810.1	875687	837530	3847.GLYMA15G05790.2	3847.GLYMA01G28810.1	0	0	0	0.756	0.847	0.851	0	0	0.976
GLYMA12G08050.1	GLYMA10G29170.1	867778	862978	3847.GLYMA12G08050.1	3847.GLYMA10G29170.1	0	0	0.205	0	0.847	0.819	0	0	0.976
GLYMA18G01580.1	GLYMA16G26920.1	882701	879300	3847.GLYMA18G01580.1	3847.GLYMA16G26920.1	0	0	0	0.727	0.847	0.855	0	0	0.976
GLYMA10G05580.1	GLYMA03G21710.1	861984	842725	3847.GLYMA10G05580.1	3847.GLYMA03G21710.1	0	0	0.324	0	0.831	0.809	0	0	0.976
GLYMA18G18050.1	GLYMA03G36420.1	883856	843855	3847.GLYMA18G18050.1	3847.GLYMA03G36420.1	0	0	0	0	0.847	0.855	0	0	0.976
GLYMA10G05580.1	LOC547645	861984	841367	3847.GLYMA10G05580.1	3847.GLYMA02G43080.1	0	0	0.366	0	0.824	0.807	0	0	0.976
GLYMA12G08050.1	GLYMA08G05290.1	867778	855620	3847.GLYMA12G08050.1	3847.GLYMA08G05290.1	0.156	0	0	0	0.847	0.836	0	0	0.976
GLYMA13G24640.1	GLYMA11G37160.1	871087	866943	3847.GLYMA13G24640.1	3847.GLYMA11G37160.1	0.155	0	0.235	0	0.831	0.809	0	0	0.976
GLYMA15G07420.1	GLYMA12G03230.1	875844	867328	3847.GLYMA15G07420.1	3847.GLYMA12G03230.1	0.092	0	0.274	0	0.813	0.833	0	0	0.976
GLYMA10G35750.1	atpB	863586	854534	3847.GLYMA10G35750.1	3847.GLYMA07G33670.1	0	0	0	0	0.847	0.855	0	0	0.976
GLYMA20G31790.1	ATPC	889758	876224	3847.GLYMA20G31790.1	3847.GLYMA15G11490.3	0	0	0	0	0.847	0.85	0	0	0.976
GLYMA20G31790.1	atpA	889758	869270	3847.GLYMA20G31790.1	3847.GLYMA12G36106.1	0	0	0	0	0.847	0.855	0	0	0.976
GLYMA13G27490.1	GLYMA10G35750.1	871345	863586	3847.GLYMA13G27490.1	3847.GLYMA10G35750.1	0	0	0	0	0.847	0.85	0	0	0.976
GLYMA11G15230.2	GLYMA04G40470.1	865820	846576	3847.GLYMA11G15230.2	3847.GLYMA04G40470.1	0.162	0	0.235	0	0.813	0.826	0	0	0.976
GLYMA15G07420.1	GLYMA10G00890.1	875844	861570	3847.GLYMA15G07420.1	3847.GLYMA10G00890.1	0.092	0	0.274	0	0.813	0.833	0	0	0.976
GLYMA20G31790.1	GLYMA05G03340.1	889758	847159	3847.GLYMA20G31790.1	3847.GLYMA05G03340.1	0	0	0	0	0.847	0.855	0	0	0.976
GLYMA14G08490.1	GLYMA08G43950.1	873740	858345	3847.GLYMA14G08490.1	3847.GLYMA08G43950.1	0.173	0	0	0	0.847	0.826	0	0	0.976
GLYMA10G35750.1	GLYMA05G03340.1	863586	847159	3847.GLYMA10G35750.1	3847.GLYMA05G03340.1	0	0	0	0	0.847	0.855	0	0	0.976
GLYMA11G15230.2	GLYMA06G14330.1	865820	850638	3847.GLYMA11G15230.2	3847.GLYMA06G14330.1	0.162	0	0.245	0	0.813	0.826	0	0	0.976
GLYMA18G01580.1	GLYMA14G04770.1	882701	873409	3847.GLYMA18G01580.1	3847.GLYMA14G04770.1	0	0	0	0.787	0.847	0.855	0	0	0.976
GLYMA11G37160.1	GLYMA08G18110.1	866943	856826	3847.GLYMA11G37160.1	3847.GLYMA08G18110.1	0.102	0	0.203	0	0.847	0.814	0	0	0.976
GLYMA12G08050.1	GLYMA08G03480.1	867778	855451	3847.GLYMA12G08050.1	3847.GLYMA08G03480.1	0.173	0	0	0	0.847	0.832	0	0	0.976
GLYMA12G08050.1	GLYMA01G00740.4	867778	836475	3847.GLYMA12G08050.1	3847.GLYMA01G00740.4	0.173	0	0	0	0.847	0.832	0	0	0.976
GLYMA10G05580.1	GLYMA01G44700.1	861984	838706	3847.GLYMA10G05580.1	3847.GLYMA01G44700.1	0	0	0.344	0	0.831	0.809	0	0	0.976
GLYMA12G03230.1	RPL37	867328	852505	3847.GLYMA12G03230.1	3847.GLYMA07G00700.2	0	0	0	0	0.847	0.851	0	0	0.976
GLYMA18G18050.1	GLYMA17G11430.1	883856	881050	3847.GLYMA18G18050.1	3847.GLYMA17G11430.1	0	0	0	0	0.843	0.855	0	0	0.976
GLYMA16G33380.1	GLYMA12G09250.1	879844	867885	3847.GLYMA16G33380.1	3847.GLYMA12G09250.1	0	0	0.242	0.745	0.847	0.843	0	0	0.976
GLYMA18G02820.1	GLYMA17G11430.1	882823	881050	3847.GLYMA18G02820.1	3847.GLYMA17G11430.1	0	0	0	0	0.847	0.855	0	0	0.976
GLYMA14G08490.1	GLYMA07G31830.1	873740	854386	3847.GLYMA14G08490.1	3847.GLYMA07G31830.1	0.175	0	0	0	0.847	0.826	0	0	0.976
GLYMA14G04770.1	GLYMA11G19220.1	873409	866041	3847.GLYMA14G04770.1	3847.GLYMA11G19220.1	0	0	0	0.851	0.847	0.851	0	0	0.976
GLYMA20G30810.1	GLYMA08G05290.1	889670	855620	3847.GLYMA20G30810.1	3847.GLYMA08G05290.1	0.156	0	0	0	0.847	0.834	0	0	0.976
GLYMA20G31790.1	GLYMA15G42940.1	889758	877799	3847.GLYMA20G31790.1	3847.GLYMA15G42940.1	0	0	0	0	0.847	0.855	0	0	0.976
GLYMA11G02250.1	LOC547645	864614	841367	3847.GLYMA11G02250.1	3847.GLYMA02G43080.1	0.165	0	0.312	0	0.804	0.814	0	0	0.976
GLYMA20G31790.1	GLYMA10G41330.1	889758	864108	3847.GLYMA20G31790.1	3847.GLYMA10G41330.1	0	0	0	0	0.847	0.855	0	0	0.976
GLYMA20G31790.1	GLYMA20G25920.1	889758	889234	3847.GLYMA20G31790.1	3847.GLYMA20G25920.1	0	0	0	0	0.847	0.855	0	0	0.976
GLYMA19G17920.1	GLYMA06G44340.1	886187	852097	3847.GLYMA19G17920.1	3847.GLYMA06G44340.1	0	0	0	0	0.846	0.855	0	0	0.976
GLYMA20G30810.1	RPL2	889670	839285	3847.GLYMA20G30810.1	3847.GLYMA02G05540.1	0.159	0	0	0	0.847	0.834	0	0	0.976
GLYMA16G33380.1	GLYMA11G19220.1	879844	866041	3847.GLYMA16G33380.1	3847.GLYMA11G19220.1	0	0	0.246	0.745	0.847	0.843	0	0	0.976
GLYMA08G07880.1	GLYMA01G28810.1	855873	837530	3847.GLYMA08G07880.1	3847.GLYMA01G28810.1	0	0	0	0.751	0.847	0.851	0	0	0.976
GLYMA18G53590.1	GLYMA07G18110.1	885474	853922	3847.GLYMA18G53590.1	3847.GLYMA07G18110.1	0	0	0	0.71	0.847	0.851	0	0	0.976
GLYMA13G37610.1	GLYMA04G16660.1	872290	845708	3847.GLYMA13G37610.1	3847.GLYMA04G16660.1	0	0	0.268	0	0.845	0.813	0	0	0.976
GLYMA15G07420.1	GLYMA11G11040.1	875844	865431	3847.GLYMA15G07420.1	3847.GLYMA11G11040.1	0.092	0	0.274	0	0.813	0.833	0	0	0.976
GLYMA17G15230.1	GLYMA11G00890.1	881422	864482	3847.GLYMA17G15230.1	3847.GLYMA11G00890.1	0.161	0	0	0	0.845	0.833	0	0	0.976
GLYMA13G06070.1	GLYMA10G36610.2	869822	863667	3847.GLYMA13G06070.1	3847.GLYMA10G36610.2	0	0	0.292	0	0.837	0.81	0	0	0.976
GLYMA14G04770.1	GLYMA12G09250.1	873409	867885	3847.GLYMA14G04770.1	3847.GLYMA12G09250.1	0	0	0	0.852	0.847	0.851	0	0	0.976
ATPC	GLYMA10G35750.1	876224	863586	3847.GLYMA15G11490.3	3847.GLYMA10G35750.1	0	0	0	0	0.847	0.85	0	0	0.976
GLYMA10G00890.1	RPL37	861570	852505	3847.GLYMA10G00890.1	3847.GLYMA07G00700.2	0	0	0	0	0.847	0.851	0	0	0.976
GLYMA08G03480.1	RPL2	855451	839285	3847.GLYMA08G03480.1	3847.GLYMA02G05540.1	0	0	0	0	0.847	0.85	0	0	0.976
RPL2	GLYMA01G00740.4	839285	836475	3847.GLYMA02G05540.1	3847.GLYMA01G00740.4	0	0	0	0	0.847	0.85	0	0	0.976
GLYMA13G37610.1	GLYMA13G06070.1	872290	869822	3847.GLYMA13G37610.1	3847.GLYMA13G06070.1	0	0	0.268	0	0.845	0.813	0	0	0.976
GLYMA13G20330.1	GLYMA03G32380.1	870698	843481	3847.GLYMA13G20330.1	3847.GLYMA03G32380.1	0.163	0	0.274	0	0.824	0.807	0	0	0.976
GLYMA10G36610.2	GLYMA04G16660.1	863667	845708	3847.GLYMA10G36610.2	3847.GLYMA04G16660.1	0	0	0.293	0	0.837	0.81	0	0	0.976
GLYMA05G34570.1	LOC547645	848925	841367	3847.GLYMA05G34570.1	3847.GLYMA02G43080.1	0.165	0	0.31	0	0.804	0.814	0	0	0.976
GLYMA12G08050.1	GLYMA10G36610.2	867778	863667	3847.GLYMA12G08050.1	3847.GLYMA10G36610.2	0.167	0	0.203	0	0.837	0.81	0	0	0.976
GLYMA20G31790.1	GLYMA13G27490.1	889758	871345	3847.GLYMA20G31790.1	3847.GLYMA13G27490.1	0	0	0	0	0.847	0.85	0	0	0.976
GLYMA10G07680.1	GLYMA03G36420.1	862160	843855	3847.GLYMA10G07680.1	3847.GLYMA03G36420.1	0.17	0	0	0	0.841	0.837	0	0	0.976
GLYMA19G39240.1	GLYMA08G46860.1	887488	858606	3847.GLYMA19G39240.1	3847.GLYMA08G46860.1	0.056	0	0	0	0.847	0.849	0	0	0.976
GLYMA15G01950.1	GLYMA14G08490.1	875331	873740	3847.GLYMA15G01950.1	3847.GLYMA14G08490.1	0.174	0	0	0	0.847	0.826	0	0	0.976
GLYMA20G31790.1	atpB	889758	854534	3847.GLYMA20G31790.1	3847.GLYMA07G33670.1	0	0	0	0	0.847	0.855	0	0	0.976
GLYMA14G08490.1	GLYMA13G24640.1	873740	871087	3847.GLYMA14G08490.1	3847.GLYMA13G24640.1	0.175	0	0	0	0.847	0.826	0	0	0.976
GLYMA12G08050.1	RPL37	867778	852505	3847.GLYMA12G08050.1	3847.GLYMA07G00700.2	0	0	0	0	0.847	0.85	0	0	0.976
GLYMA04G38600.1	GLYMA01G43710.1	846404	838615	3847.GLYMA04G38600.1	3847.GLYMA01G43710.1	0	0	0	0	0.847	0.855	0	0	0.976
GLYMA14G08490.1	GLYMA01G40920.1	873740	838361	3847.GLYMA14G08490.1	3847.GLYMA01G40920.1	0.174	0	0	0	0.847	0.826	0	0	0.976
RPL37	RPL2	852505	839285	3847.GLYMA07G00700.2	3847.GLYMA02G05540.1	0	0	0	0	0.847	0.853	0	0	0.976
GLYMA20G30810.1	GLYMA12G08050.1	889670	867778	3847.GLYMA20G30810.1	3847.GLYMA12G08050.1	0.167	0	0	0	0.847	0.834	0	0	0.976
GLYMA19G39240.1	GLYMA01G00740.4	887488	836475	3847.GLYMA19G39240.1	3847.GLYMA01G00740.4	0.177	0	0	0	0.847	0.83	0	0	0.976
GLYMA13G06920.1	RPL2	869883	839285	3847.GLYMA13G06920.1	3847.GLYMA02G05540.1	0.159	0	0.215	0	0.837	0.81	0	0	0.976
GLYMA11G11040.1	RPL37	865431	852505	3847.GLYMA11G11040.1	3847.GLYMA07G00700.2	0	0	0	0	0.847	0.851	0	0	0.976
GLYMA19G39240.1	GLYMA08G03480.1	887488	855451	3847.GLYMA19G39240.1	3847.GLYMA08G03480.1	0.177	0	0	0	0.847	0.83	0	0	0.976
GLYMA16G31250.1	GLYMA13G24640.1	879652	871087	3847.GLYMA16G31250.1	3847.GLYMA13G24640.1	0.155	0	0	0	0.847	0.826	0	0	0.975
GLYMA20G30810.1	GLYMA08G18110.1	889670	856826	3847.GLYMA20G30810.1	3847.GLYMA08G18110.1	0.155	0	0	0	0.847	0.823	0	0	0.975
PAE1	GLYMA08G08690.1	864234	855947	3847.GLYMA10G42650.1	3847.GLYMA08G08690.1	0	0	0	0	0.847	0.846	0	0	0.975
GLYMA12G32580.1	GLYMA08G46020.1	868953	858529	3847.GLYMA12G32580.1	3847.GLYMA08G46020.1	0	0	0	0	0.847	0.846	0	0	0.975
GLYMA20G30810.1	GLYMA19G39240.1	889670	887488	3847.GLYMA20G30810.1	3847.GLYMA19G39240.1	0	0	0	0	0.847	0.846	0	0	0.975
GLYMA18G08900.3	GLYMA13G24640.1	883344	871087	3847.GLYMA18G08900.3	3847.GLYMA13G24640.1	0.158	0	0	0	0.847	0.826	0	0	0.975
GLYMA16G31250.1	GLYMA14G08490.1	879652	873740	3847.GLYMA16G31250.1	3847.GLYMA14G08490.1	0.17	0	0	0	0.847	0.826	0	0	0.975
GLYMA19G39240.1	GLYMA04G01270.1	887488	844565	3847.GLYMA19G39240.1	3847.GLYMA04G01270.1	0	0	0	0	0.847	0.846	0	0	0.975
GLYMA17G11430.1	GLYMA08G05290.1	881050	855620	3847.GLYMA17G11430.1	3847.GLYMA08G05290.1	0.151	0	0	0	0.847	0.826	0	0	0.975
GLYMA20G24990.1	GLYMA13G36150.1	889156	872146	3847.GLYMA20G24990.1	3847.GLYMA13G36150.1	0.148	0	0	0	0.847	0.826	0	0	0.975
GLYMA11G15230.2	GLYMA10G05580.1	865820	861984	3847.GLYMA11G15230.2	3847.GLYMA10G05580.1	0.161	0	0	0	0.841	0.831	0	0	0.975
GLYMA13G36150.1	GLYMA04G00360.1	872146	844477	3847.GLYMA13G36150.1	3847.GLYMA04G00360.1	0.157	0	0	0	0.847	0.826	0	0	0.975
GLYMA18G08900.3	GLYMA15G01950.1	883344	875331	3847.GLYMA18G08900.3	3847.GLYMA15G01950.1	0.156	0	0	0	0.847	0.826	0	0	0.975
GLYMA20G30810.1	GLYMA11G37160.1	889670	866943	3847.GLYMA20G30810.1	3847.GLYMA11G37160.1	0.157	0	0	0	0.847	0.826	0	0	0.975
GLYMA19G39240.1	GLYMA10G37840.1	887488	863788	3847.GLYMA19G39240.1	3847.GLYMA10G37840.1	0	0	0	0	0.847	0.846	0	0	0.975
GLYMA18G08900.3	GLYMA16G31250.1	883344	879652	3847.GLYMA18G08900.3	3847.GLYMA16G31250.1	0.139	0	0	0	0.847	0.826	0	0	0.975
GLYMA14G08490.1	GLYMA12G01210.1	873740	867144	3847.GLYMA14G08490.1	3847.GLYMA12G01210.1	0.17	0	0	0	0.847	0.826	0	0	0.975
GLYMA12G08050.1	GLYMA10G08910.1	867778	862249	3847.GLYMA12G08050.1	3847.GLYMA10G08910.1	0	0	0	0	0.847	0.849	0	0	0.975
GLYMA04G40470.1	GLYMA01G45060.1	846576	838737	3847.GLYMA04G40470.1	3847.GLYMA01G45060.1	0.157	0	0.349	0	0.791	0.815	0	0	0.975
GLYMA20G30810.1	GLYMA11G15230.2	889670	865820	3847.GLYMA20G30810.1	3847.GLYMA11G15230.2	0.173	0	0	0	0.847	0.819	0	0	0.975
GLYMA19G39240.1	GLYMA11G12300.1	887488	865548	3847.GLYMA19G39240.1	3847.GLYMA11G12300.1	0	0	0	0	0.847	0.846	0	0	0.975
GLYMA12G08050.1	GLYMA12G03230.1	867778	867328	3847.GLYMA12G08050.1	3847.GLYMA12G03230.1	0.068	0	0	0	0.847	0.844	0	0	0.975
GLYMA05G26320.1	RPL2	848158	839285	3847.GLYMA05G26320.1	3847.GLYMA02G05540.1	0.096	0	0	0	0.847	0.839	0	0	0.975
GLYMA17G15230.1	GLYMA10G00890.1	881422	861570	3847.GLYMA17G15230.1	3847.GLYMA10G00890.1	0	0	0	0	0.847	0.846	0	0	0.975
GLYMA12G03230.1	GLYMA05G28880.1	867328	848390	3847.GLYMA12G03230.1	3847.GLYMA05G28880.1	0	0	0.261	0	0.807	0.843	0	0	0.975
GLYMA13G22086.1	GLYMA09G24070.1	870859	859987	3847.GLYMA13G22086.1	3847.GLYMA09G24070.1	0	0	0	0	0.847	0.845	0	0	0.975
GLYMA15G42620.1	RPL37	877774	852505	3847.GLYMA15G42620.1	3847.GLYMA07G00700.2	0.161	0	0	0	0.847	0.826	0	0	0.975
GLYMA20G30810.1	GLYMA15G00610.1	889670	875207	3847.GLYMA20G30810.1	3847.GLYMA15G00610.1	0.139	0	0	0	0.847	0.826	0	0	0.975
GLYMA13G24640.1	GLYMA01G40920.1	871087	838361	3847.GLYMA13G24640.1	3847.GLYMA01G40920.1	0.165	0	0	0	0.847	0.826	0	0	0.975
GLYMA20G30810.1	GLYMA13G19930.1	889670	870661	3847.GLYMA20G30810.1	3847.GLYMA13G19930.1	0.156	0	0	0	0.847	0.826	0	0	0.975
GLYMA20G24990.1	GLYMA13G24640.1	889156	871087	3847.GLYMA20G24990.1	3847.GLYMA13G24640.1	0.16	0	0	0	0.847	0.826	0	0	0.975
GLYMA04G16660.1	GLYMA01G00740.4	845708	836475	3847.GLYMA04G16660.1	3847.GLYMA01G00740.4	0.176	0	0	0	0.847	0.819	0	0	0.975
GLYMA17G15230.1	GLYMA05G26320.1	881422	848158	3847.GLYMA17G15230.1	3847.GLYMA05G26320.1	0	0	0	0	0.847	0.846	0	0	0.975
GLYMA13G24640.1	GLYMA08G43950.1	871087	858345	3847.GLYMA13G24640.1	3847.GLYMA08G43950.1	0.158	0	0	0	0.847	0.826	0	0	0.975
GLYMA19G39240.1	GLYMA11G00890.1	887488	864482	3847.GLYMA19G39240.1	3847.GLYMA11G00890.1	0.176	0	0	0	0.847	0.824	0	0	0.975
GLYMA17G15230.1	GLYMA08G09230.1	881422	855996	3847.GLYMA17G15230.1	3847.GLYMA08G09230.1	0	0	0	0	0.847	0.846	0	0	0.975
GLYMA11G37160.1	GLYMA01G40150.1	866943	838292	3847.GLYMA11G37160.1	3847.GLYMA01G40150.1	0.112	0	0.284	0	0.824	0.81	0	0	0.975
GLYMA18G01580.1	GLYMA16G33380.1	882701	879844	3847.GLYMA18G01580.1	3847.GLYMA16G33380.1	0	0	0	0.818	0.847	0.846	0	0	0.975
GLYMA13G20330.1	LOC547645	870698	841367	3847.GLYMA13G20330.1	3847.GLYMA02G43080.1	0	0	0.274	0	0.837	0.81	0	0	0.975
GLYMA18G08900.3	GLYMA13G36150.1	883344	872146	3847.GLYMA18G08900.3	3847.GLYMA13G36150.1	0.139	0	0	0	0.847	0.826	0	0	0.975
GLYMA20G30810.1	GLYMA07G02720.1	889670	852693	3847.GLYMA20G30810.1	3847.GLYMA07G02720.1	0.139	0	0	0	0.847	0.826	0	0	0.975
GLYMA12G08050.1	LOC547645	867778	841367	3847.GLYMA12G08050.1	3847.GLYMA02G43080.1	0	0	0.276	0	0.837	0.81	0	0	0.975
GLYMA13G36150.1	GLYMA01G40920.1	872146	838361	3847.GLYMA13G36150.1	3847.GLYMA01G40920.1	0.157	0	0	0	0.847	0.826	0	0	0.975
GLYMA08G14995.1	RPL37	856551	852505	3847.GLYMA08G14995.1	3847.GLYMA07G00700.2	0.161	0	0	0	0.847	0.826	0	0	0.975
GLYMA17G37050.1	GLYMA02G46860.5	882475	841718	3847.GLYMA17G37050.1	3847.GLYMA02G46860.5	0	0	0	0	0.847	0.846	0	0	0.975
GLYMA13G36150.1	GLYMA07G31830.1	872146	854386	3847.GLYMA13G36150.1	3847.GLYMA07G31830.1	0.155	0	0	0	0.847	0.826	0	0	0.975
GLYMA10G00890.1	GLYMA05G28880.1	861570	848390	3847.GLYMA10G00890.1	3847.GLYMA05G28880.1	0	0	0.26	0	0.807	0.843	0	0	0.975
GLYMA20G30810.1	GLYMA05G26320.1	889670	848158	3847.GLYMA20G30810.1	3847.GLYMA05G26320.1	0.144	0	0	0	0.847	0.826	0	0	0.975
GLYMA16G10360.1	PETC	878676	872316	3847.GLYMA16G10360.1	3847.GLYMA13G37880.1	0	0	0	0	0.847	0.846	0	0	0.975
PETC	GLYMA13G22086.1	872316	870859	3847.GLYMA13G37880.1	3847.GLYMA13G22086.1	0	0	0	0	0.847	0.846	0	0	0.975
GLYMA20G24990.1	GLYMA08G43950.1	889156	858345	3847.GLYMA20G24990.1	3847.GLYMA08G43950.1	0.154	0	0	0	0.847	0.826	0	0	0.975
GLYMA15G07420.1	GLYMA11G15230.2	875844	865820	3847.GLYMA15G07420.1	3847.GLYMA11G15230.2	0.162	0	0.274	0	0.813	0.813	0	0	0.975
GLYMA15G40860.1	GLYMA11G02250.1	877643	864614	3847.GLYMA15G40860.1	3847.GLYMA11G02250.1	0.153	0	0.202	0	0.831	0.808	0	0	0.975
GLYMA10G37840.1	GLYMA05G04670.1	863788	847273	3847.GLYMA10G37840.1	3847.GLYMA05G04670.1	0	0	0	0	0.847	0.846	0	0	0.975
GLYMA11G11040.1	GLYMA05G28880.1	865431	848390	3847.GLYMA11G11040.1	3847.GLYMA05G28880.1	0	0	0.263	0	0.807	0.843	0	0	0.975
GLYMA20G30810.1	GLYMA15G42620.1	889670	877774	3847.GLYMA20G30810.1	3847.GLYMA15G42620.1	0.144	0	0	0	0.847	0.826	0	0	0.975
GLYMA13G24640.1	GLYMA09G39130.2	871087	861212	3847.GLYMA13G24640.1	3847.GLYMA09G39130.2	0.157	0	0	0	0.847	0.826	0	0	0.975
GLYMA17G15230.1	GLYMA10G08910.1	881422	862249	3847.GLYMA17G15230.1	3847.GLYMA10G08910.1	0	0	0	0	0.847	0.845	0	0	0.975
GLYMA15G40860.1	GLYMA05G34570.1	877643	848925	3847.GLYMA15G40860.1	3847.GLYMA05G34570.1	0.153	0	0.203	0	0.831	0.808	0	0	0.975
GLYMA10G05580.1	GLYMA08G09230.1	861984	855996	3847.GLYMA10G05580.1	3847.GLYMA08G09230.1	0.094	0	0	0	0.847	0.838	0	0	0.975
GLYMA09G34760.6	RPL2	860803	839285	3847.GLYMA09G34760.6	3847.GLYMA02G05540.1	0	0	0	0	0.847	0.844	0	0	0.975
GLYMA17G15230.1	GLYMA05G34570.1	881422	848925	3847.GLYMA17G15230.1	3847.GLYMA05G34570.1	0	0	0	0	0.845	0.846	0	0	0.975
GLYMA06G14330.1	GLYMA05G34570.1	850638	848925	3847.GLYMA06G14330.1	3847.GLYMA05G34570.1	0.155	0	0.241	0	0.804	0.825	0	0	0.975
GLYMA18G08900.3	GLYMA07G31830.1	883344	854386	3847.GLYMA18G08900.3	3847.GLYMA07G31830.1	0.158	0	0	0	0.847	0.826	0	0	0.975
GLYMA11G15230.2	GLYMA01G40150.1	865820	838292	3847.GLYMA11G15230.2	3847.GLYMA01G40150.1	0.162	0	0.249	0	0.813	0.813	0	0	0.975
GLYMA20G30810.1	GLYMA05G04670.1	889670	847273	3847.GLYMA20G30810.1	3847.GLYMA05G04670.1	0	0	0	0	0.847	0.846	0	0	0.975
GLYMA13G19930.1	GLYMA11G15230.2	870661	865820	3847.GLYMA13G19930.1	3847.GLYMA11G15230.2	0.161	0	0	0	0.841	0.831	0	0	0.975
GLYMA13G20330.1	GLYMA13G06920.1	870698	869883	3847.GLYMA13G20330.1	3847.GLYMA13G06920.1	0	0	0.274	0	0.837	0.81	0	0	0.975
GLYMA15G07420.1	GLYMA04G16660.1	875844	845708	3847.GLYMA15G07420.1	3847.GLYMA04G16660.1	0	0	0.274	0	0.837	0.81	0	0	0.975
GLYMA16G26920.1	GLYMA11G19220.1	879300	866041	3847.GLYMA16G26920.1	3847.GLYMA11G19220.1	0	0	0	0.719	0.847	0.846	0	0	0.975
GLYMA20G30810.1	GLYMA08G23260.3	889670	857286	3847.GLYMA20G30810.1	3847.GLYMA08G23260.3	0.139	0	0	0	0.847	0.826	0	0	0.975
GLYMA13G36150.1	GLYMA13G24640.1	872146	871087	3847.GLYMA13G36150.1	3847.GLYMA13G24640.1	0.155	0	0	0	0.847	0.826	0	0	0.975
GLYMA19G39240.1	GLYMA12G08050.1	887488	867778	3847.GLYMA19G39240.1	3847.GLYMA12G08050.1	0	0	0	0	0.847	0.846	0	0	0.975
GLYMA16G17370.4	RPL2	878790	839285	3847.GLYMA16G17370.4	3847.GLYMA02G05540.1	0	0	0	0	0.847	0.844	0	0	0.975
GLYMA11G19820.1	GLYMA01G40920.1	866092	838361	3847.GLYMA11G19820.1	3847.GLYMA01G40920.1	0.155	0	0	0	0.847	0.826	0	0	0.975
GLYMA19G35661.1	GLYMA18G03340.1	887162	882871	3847.GLYMA19G35661.1	3847.GLYMA18G03340.1	0	0	0	0	0.847	0.846	0	0	0.975
GLYMA15G01950.1	GLYMA08G43950.1	875331	858345	3847.GLYMA15G01950.1	3847.GLYMA08G43950.1	0.156	0	0	0	0.847	0.826	0	0	0.975
GLYMA20G24990.1	GLYMA07G31830.1	889156	854386	3847.GLYMA20G24990.1	3847.GLYMA07G31830.1	0.16	0	0	0	0.847	0.826	0	0	0.975
GLYMA11G15230.2	GLYMA07G02270.1	865820	852653	3847.GLYMA11G15230.2	3847.GLYMA07G02270.1	0.173	0	0.278	0	0.813	0.805	0	0	0.975
GLYMA14G08490.1	GLYMA13G36150.1	873740	872146	3847.GLYMA14G08490.1	3847.GLYMA13G36150.1	0.17	0	0	0	0.847	0.826	0	0	0.975
GLYMA15G07420.1	GLYMA10G08910.1	875844	862249	3847.GLYMA15G07420.1	3847.GLYMA10G08910.1	0	0	0.274	0	0.813	0.833	0	0	0.975
GLYMA05G04670.1	GLYMA04G16660.1	847273	845708	3847.GLYMA05G04670.1	3847.GLYMA04G16660.1	0	0	0	0	0.847	0.846	0	0	0.975
GLYMA17G15230.1	GLYMA11G02250.1	881422	864614	3847.GLYMA17G15230.1	3847.GLYMA11G02250.1	0	0	0	0	0.845	0.846	0	0	0.975
GLYMA17G08370.2	GLYMA04G00360.1	880759	844477	3847.GLYMA17G08370.2	3847.GLYMA04G00360.1	0.162	0	0	0	0.847	0.826	0	0	0.975
GLYMA16G26920.1	GLYMA12G09250.1	879300	867885	3847.GLYMA16G26920.1	3847.GLYMA12G09250.1	0	0	0	0.718	0.847	0.846	0	0	0.975
GLYMA13G06070.1	GLYMA12G31040.2	869822	868813	3847.GLYMA13G06070.1	3847.GLYMA12G31040.2	0.173	0	0	0	0.847	0.819	0	0	0.975
GLYMA17G15230.1	GLYMA11G11040.1	881422	865431	3847.GLYMA17G15230.1	3847.GLYMA11G11040.1	0	0	0	0	0.847	0.846	0	0	0.975
GLYMA20G01220.1	GLYMA04G07790.1	888153	845183	3847.GLYMA20G01220.1	3847.GLYMA04G07790.1	0.177	0	0	0	0.707	0.103	0.9	0	0.975
GLYMA15G32540.1	GLYMA06G11450.1	877268	850359	3847.GLYMA15G32540.1	3847.GLYMA06G11450.1	0.162	0	0	0	0.847	0.826	0	0	0.975
GLYMA20G30810.1	GLYMA08G09230.1	889670	855996	3847.GLYMA20G30810.1	3847.GLYMA08G09230.1	0.144	0	0	0	0.847	0.826	0	0	0.975
GLYMA08G16130.1	RPL37	856651	852505	3847.GLYMA08G16130.1	3847.GLYMA07G00700.2	0.161	0	0	0	0.847	0.826	0	0	0.975
GLYMA08G05290.1	GLYMA05G28880.1	855620	848390	3847.GLYMA08G05290.1	3847.GLYMA05G28880.1	0	0	0	0	0.837	0.853	0	0	0.975
GLYMA13G24640.1	GLYMA12G01210.1	871087	867144	3847.GLYMA13G24640.1	3847.GLYMA12G01210.1	0.158	0	0	0	0.847	0.826	0	0	0.975
GLYMA18G08900.3	GLYMA01G40920.1	883344	838361	3847.GLYMA18G08900.3	3847.GLYMA01G40920.1	0.16	0	0	0	0.847	0.826	0	0	0.975
LOC547645	GLYMA01G40150.1	841367	838292	3847.GLYMA02G43080.1	3847.GLYMA01G40150.1	0.157	0	0.382	0	0.791	0.804	0	0	0.975
GLYMA20G30810.1	GLYMA08G14995.1	889670	856551	3847.GLYMA20G30810.1	3847.GLYMA08G14995.1	0.144	0	0	0	0.847	0.826	0	0	0.975
GLYMA19G39240.1	RPL2	887488	839285	3847.GLYMA19G39240.1	3847.GLYMA02G05540.1	0	0	0	0	0.847	0.846	0	0	0.975
GLYMA12G01210.1	GLYMA08G43950.1	867144	858345	3847.GLYMA12G01210.1	3847.GLYMA08G43950.1	0.153	0	0	0	0.847	0.826	0	0	0.975
GLYMA19G39240.1	RPL37	887488	852505	3847.GLYMA19G39240.1	3847.GLYMA07G00700.2	0	0	0	0	0.847	0.846	0	0	0.975
GLYMA17G08370.2	GLYMA09G39130.2	880759	861212	3847.GLYMA17G08370.2	3847.GLYMA09G39130.2	0.153	0	0	0	0.847	0.826	0	0	0.975
GLYMA08G03480.1	GLYMA04G16660.1	855451	845708	3847.GLYMA08G03480.1	3847.GLYMA04G16660.1	0.176	0	0	0	0.847	0.819	0	0	0.975
GLYMA06G14330.1	GLYMA01G45060.1	850638	838737	3847.GLYMA06G14330.1	3847.GLYMA01G45060.1	0.157	0	0.347	0	0.791	0.815	0	0	0.975
GLYMA13G06070.1	GLYMA08G03480.1	869822	855451	3847.GLYMA13G06070.1	3847.GLYMA08G03480.1	0.176	0	0	0	0.847	0.819	0	0	0.975
GLYMA16G10360.1	GLYMA12G32580.1	878676	868953	3847.GLYMA16G10360.1	3847.GLYMA12G32580.1	0	0	0	0	0.847	0.846	0	0	0.975
GLYMA18G18050.1	GLYMA18G03340.1	883856	882871	3847.GLYMA18G18050.1	3847.GLYMA18G03340.1	0	0	0	0	0.847	0.846	0	0	0.975
GLYMA12G32580.1	GLYMA03G35340.1	868953	843757	3847.GLYMA12G32580.1	3847.GLYMA03G35340.1	0	0	0	0	0.847	0.846	0	0	0.975
GLYMA08G09230.1	RPL2	855996	839285	3847.GLYMA08G09230.1	3847.GLYMA02G05540.1	0.096	0	0	0	0.847	0.839	0	0	0.975
GLYMA13G22086.1	GLYMA12G32580.1	870859	868953	3847.GLYMA13G22086.1	3847.GLYMA12G32580.1	0	0	0	0	0.847	0.846	0	0	0.975
GLYMA17G08370.2	GLYMA13G24640.1	880759	871087	3847.GLYMA17G08370.2	3847.GLYMA13G24640.1	0.16	0	0	0	0.847	0.826	0	0	0.975
GLYMA12G08050.1	GLYMA11G15230.2	867778	865820	3847.GLYMA12G08050.1	3847.GLYMA11G15230.2	0.173	0	0	0	0.847	0.823	0	0	0.975
GLYMA20G24990.1	GLYMA04G00360.1	889156	844477	3847.GLYMA20G24990.1	3847.GLYMA04G00360.1	0.162	0	0	0	0.847	0.826	0	0	0.975
GLYMA06G14330.1	LOC547645	850638	841367	3847.GLYMA06G14330.1	3847.GLYMA02G43080.1	0.157	0	0.349	0	0.791	0.815	0	0	0.975
GLYMA18G08900.3	GLYMA09G39130.2	883344	861212	3847.GLYMA18G08900.3	3847.GLYMA09G39130.2	0.147	0	0	0	0.847	0.826	0	0	0.975
GLYMA20G30810.1	GLYMA17G11430.1	889670	881050	3847.GLYMA20G30810.1	3847.GLYMA17G11430.1	0.163	0	0	0	0.847	0.826	0	0	0.975
GLYMA10G05580.1	GLYMA05G26320.1	861984	848158	3847.GLYMA10G05580.1	3847.GLYMA05G26320.1	0.094	0	0	0	0.847	0.838	0	0	0.975
GLYMA12G08050.1	GLYMA10G00890.1	867778	861570	3847.GLYMA12G08050.1	3847.GLYMA10G00890.1	0.068	0	0	0	0.847	0.844	0	0	0.975
GLYMA18G08900.3	GLYMA04G00360.1	883344	844477	3847.GLYMA18G08900.3	3847.GLYMA04G00360.1	0.16	0	0	0	0.847	0.826	0	0	0.975
GLYMA13G06070.1	GLYMA05G04670.1	869822	847273	3847.GLYMA13G06070.1	3847.GLYMA05G04670.1	0	0	0	0	0.847	0.846	0	0	0.975
GLYMA11G02250.1	GLYMA06G14330.1	864614	850638	3847.GLYMA11G02250.1	3847.GLYMA06G14330.1	0.155	0	0.243	0	0.804	0.825	0	0	0.975
GLYMA13G19930.1	GLYMA08G09230.1	870661	855996	3847.GLYMA13G19930.1	3847.GLYMA08G09230.1	0.094	0	0	0	0.847	0.838	0	0	0.975
GLYMA19G39240.1	GLYMA01G44700.1	887488	838706	3847.GLYMA19G39240.1	3847.GLYMA01G44700.1	0.176	0	0	0	0.847	0.824	0	0	0.975
GLYMA17G08370.2	GLYMA13G36150.1	880759	872146	3847.GLYMA17G08370.2	3847.GLYMA13G36150.1	0.148	0	0	0	0.847	0.826	0	0	0.975
GLYMA11G15230.2	GLYMA08G23750.3	865820	857329	3847.GLYMA11G15230.2	3847.GLYMA08G23750.3	0.173	0	0.279	0	0.813	0.805	0	0	0.975
GLYMA18G08900.3	GLYMA12G01210.1	883344	867144	3847.GLYMA18G08900.3	3847.GLYMA12G01210.1	0.153	0	0	0	0.847	0.826	0	0	0.975
GLYMA17G11430.1	RPL2	881050	839285	3847.GLYMA17G11430.1	3847.GLYMA02G05540.1	0.155	0	0	0	0.847	0.826	0	0	0.975
GLYMA09G24070.1	GLYMA03G35340.1	859987	843757	3847.GLYMA09G24070.1	3847.GLYMA03G35340.1	0	0	0	0	0.847	0.845	0	0	0.975
GLYMA19G39240.1	GLYMA08G05290.1	887488	855620	3847.GLYMA19G39240.1	3847.GLYMA08G05290.1	0.053	0	0	0	0.847	0.846	0	0	0.975
GLYMA20G24990.1	GLYMA18G08900.3	889156	883344	3847.GLYMA20G24990.1	3847.GLYMA18G08900.3	0.154	0	0	0	0.847	0.826	0	0	0.975
GLYMA16G23730.1	GLYMA13G20330.1	879053	870698	3847.GLYMA16G23730.1	3847.GLYMA13G20330.1	0	0	0.274	0	0.837	0.81	0	0	0.975
GLYMA16G31250.1	GLYMA04G00360.1	879652	844477	3847.GLYMA16G31250.1	3847.GLYMA04G00360.1	0.157	0	0	0	0.847	0.826	0	0	0.975
GLYMA15G07420.1	GLYMA13G06070.1	875844	869822	3847.GLYMA15G07420.1	3847.GLYMA13G06070.1	0	0	0.274	0	0.837	0.81	0	0	0.975
GLYMA16G31250.1	GLYMA08G43950.1	879652	858345	3847.GLYMA16G31250.1	3847.GLYMA08G43950.1	0.139	0	0	0	0.847	0.826	0	0	0.975
GLYMA20G24990.1	GLYMA16G31250.1	889156	879652	3847.GLYMA20G24990.1	3847.GLYMA16G31250.1	0.148	0	0	0	0.847	0.826	0	0	0.975
GLYMA18G03360.1	GLYMA17G13640.1	882873	881259	3847.GLYMA18G03360.1	3847.GLYMA17G13640.1	0	0	0	0	0.847	0.845	0	0	0.975
GLYMA20G24990.1	GLYMA01G40920.1	889156	838361	3847.GLYMA20G24990.1	3847.GLYMA01G40920.1	0.162	0	0	0	0.847	0.826	0	0	0.975
GLYMA17G11430.1	GLYMA12G08050.1	881050	867778	3847.GLYMA17G11430.1	3847.GLYMA12G08050.1	0.163	0	0	0	0.847	0.826	0	0	0.975
GLYMA19G39240.1	GLYMA16G17370.4	887488	878790	3847.GLYMA19G39240.1	3847.GLYMA16G17370.4	0	0	0	0	0.847	0.846	0	0	0.975
GLYMA12G32580.1	GLYMA11G01320.1	868953	864525	3847.GLYMA12G32580.1	3847.GLYMA11G01320.1	0	0	0	0	0.847	0.846	0	0	0.975
GLYMA12G08050.1	GLYMA11G11040.1	867778	865431	3847.GLYMA12G08050.1	3847.GLYMA11G11040.1	0.068	0	0	0	0.847	0.844	0	0	0.975
GLYMA13G06070.1	GLYMA01G00740.4	869822	836475	3847.GLYMA13G06070.1	3847.GLYMA01G00740.4	0.176	0	0	0	0.847	0.819	0	0	0.975
GLYMA12G31040.2	GLYMA04G16660.1	868813	845708	3847.GLYMA12G31040.2	3847.GLYMA04G16660.1	0.173	0	0	0	0.847	0.819	0	0	0.975
GLYMA12G31040.2	GLYMA11G15230.2	868813	865820	3847.GLYMA12G31040.2	3847.GLYMA11G15230.2	0.165	0	0.208	0	0.83	0.808	0	0	0.975
GLYMA11G12300.1	GLYMA05G04670.1	865548	847273	3847.GLYMA11G12300.1	3847.GLYMA05G04670.1	0	0	0	0	0.847	0.846	0	0	0.975
PAE1	GLYMA05G34320.1	864234	848902	3847.GLYMA10G42650.1	3847.GLYMA05G34320.1	0	0	0	0	0.847	0.845	0	0	0.975
GLYMA10G07680.1	RPL37	862160	852505	3847.GLYMA10G07680.1	3847.GLYMA07G00700.2	0	0	0	0	0.847	0.846	0	0	0.975
GLYMA04G40470.1	LOC547645	846576	841367	3847.GLYMA04G40470.1	3847.GLYMA02G43080.1	0.157	0	0.341	0	0.791	0.815	0	0	0.975
GLYMA15G01950.1	GLYMA04G00360.1	875331	844477	3847.GLYMA15G01950.1	3847.GLYMA04G00360.1	0.163	0	0	0	0.847	0.826	0	0	0.975
GLYMA17G37050.1	GLYMA08G08690.1	882475	855947	3847.GLYMA17G37050.1	3847.GLYMA08G08690.1	0	0	0	0	0.847	0.846	0	0	0.975
GLYMA15G07420.1	GLYMA03G42180.1	875844	844403	3847.GLYMA15G07420.1	3847.GLYMA03G42180.1	0	0	0.274	0	0.837	0.81	0	0	0.975
PETC	GLYMA03G35340.1	872316	843757	3847.GLYMA13G37880.1	3847.GLYMA03G35340.1	0	0	0	0	0.847	0.846	0	0	0.975
PETC	GLYMA08G46020.1	872316	858529	3847.GLYMA13G37880.1	3847.GLYMA08G46020.1	0	0	0	0	0.847	0.846	0	0	0.975
GLYMA17G15230.1	GLYMA12G03230.1	881422	867328	3847.GLYMA17G15230.1	3847.GLYMA12G03230.1	0	0	0	0	0.847	0.846	0	0	0.975
GLYMA19G39240.1	GLYMA17G15230.1	887488	881422	3847.GLYMA19G39240.1	3847.GLYMA17G15230.1	0	0	0	0	0.847	0.846	0	0	0.975
GLYMA18G03360.1	GLYMA17G37050.1	882873	882475	3847.GLYMA18G03360.1	3847.GLYMA17G37050.1	0	0	0	0	0.847	0.846	0	0	0.975
GLYMA17G08370.2	GLYMA07G31830.1	880759	854386	3847.GLYMA17G08370.2	3847.GLYMA07G31830.1	0.16	0	0	0	0.847	0.826	0	0	0.975
GLYMA17G08370.2	GLYMA01G40920.1	880759	838361	3847.GLYMA17G08370.2	3847.GLYMA01G40920.1	0.162	0	0	0	0.847	0.826	0	0	0.975
GLYMA15G07420.1	GLYMA11G37160.1	875844	866943	3847.GLYMA15G07420.1	3847.GLYMA11G37160.1	0.112	0	0.274	0	0.824	0.81	0	0	0.975
GLYMA13G36150.1	GLYMA08G43950.1	872146	858345	3847.GLYMA13G36150.1	3847.GLYMA08G43950.1	0.139	0	0	0	0.847	0.826	0	0	0.975
GLYMA13G19930.1	GLYMA05G26320.1	870661	848158	3847.GLYMA13G19930.1	3847.GLYMA05G26320.1	0.094	0	0	0	0.847	0.838	0	0	0.975
PETC	GLYMA11G01320.1	872316	864525	3847.GLYMA13G37880.1	3847.GLYMA11G01320.1	0	0	0	0	0.847	0.846	0	0	0.975
GLYMA16G31250.1	GLYMA09G39130.2	879652	861212	3847.GLYMA16G31250.1	3847.GLYMA09G39130.2	0.126	0	0	0	0.847	0.829	0	0	0.975
GLYMA20G30810.1	GLYMA10G05580.1	889670	861984	3847.GLYMA20G30810.1	3847.GLYMA10G05580.1	0.156	0	0	0	0.847	0.826	0	0	0.975
GLYMA13G24640.1	GLYMA04G00360.1	871087	844477	3847.GLYMA13G24640.1	3847.GLYMA04G00360.1	0.165	0	0	0	0.847	0.826	0	0	0.975
GLYMA20G30810.1	GLYMA08G16130.1	889670	856651	3847.GLYMA20G30810.1	3847.GLYMA08G16130.1	0.144	0	0	0	0.847	0.826	0	0	0.975
GLYMA08G08690.1	GLYMA05G34320.1	855947	848902	3847.GLYMA08G08690.1	3847.GLYMA05G34320.1	0	0	0	0	0.823	0.866	0	0	0.975
GLYMA16G31250.1	GLYMA01G40920.1	879652	838361	3847.GLYMA16G31250.1	3847.GLYMA01G40920.1	0.157	0	0	0	0.847	0.826	0	0	0.975
GLYMA18G03360.1	PAE1	882873	864234	3847.GLYMA18G03360.1	3847.GLYMA10G42650.1	0	0	0	0	0.847	0.846	0	0	0.975
GLYMA05G04670.1	GLYMA04G01270.1	847273	844565	3847.GLYMA05G04670.1	3847.GLYMA04G01270.1	0	0	0	0	0.847	0.846	0	0	0.975
GLYMA20G30810.1	GLYMA15G40860.1	889670	877643	3847.GLYMA20G30810.1	3847.GLYMA15G40860.1	0.155	0	0	0	0.847	0.823	0	0	0.975
GLYMA10G07680.1	GLYMA08G05290.1	862160	855620	3847.GLYMA10G07680.1	3847.GLYMA08G05290.1	0	0	0	0	0.847	0.849	0	0	0.975
GLYMA19G39240.1	GLYMA09G34760.6	887488	860803	3847.GLYMA19G39240.1	3847.GLYMA09G34760.6	0	0	0	0	0.847	0.846	0	0	0.975
GLYMA16G31250.1	GLYMA07G31830.1	879652	854386	3847.GLYMA16G31250.1	3847.GLYMA07G31830.1	0.155	0	0	0	0.847	0.826	0	0	0.975
GLYMA17G15230.1	GLYMA11G15230.2	881422	865820	3847.GLYMA17G15230.1	3847.GLYMA11G15230.2	0	0	0	0	0.847	0.839	0	0	0.974
GLYMA15G00610.1	GLYMA03G36420.1	875207	843855	3847.GLYMA15G00610.1	3847.GLYMA03G36420.1	0.158	0	0	0	0.847	0.817	0	0	0.974
GLYMA17G11430.1	GLYMA13G19930.1	881050	870661	3847.GLYMA17G11430.1	3847.GLYMA13G19930.1	0.151	0	0	0	0.847	0.817	0	0	0.974
GLYMA10G05580.1	GLYMA08G05290.1	861984	855620	3847.GLYMA10G05580.1	3847.GLYMA08G05290.1	0	0	0	0	0.847	0.843	0	0	0.974
GLYMA15G02610.1	GLYMA09G34760.6	875391	860803	3847.GLYMA15G02610.1	3847.GLYMA09G34760.6	0	0	0	0	0.847	0.843	0	0	0.974
GLYMA10G00890.1	GLYMA09G34760.6	861570	860803	3847.GLYMA10G00890.1	3847.GLYMA09G34760.6	0	0	0	0	0.847	0.843	0	0	0.974
GLYMA20G30810.1	GLYMA12G03230.1	889670	867328	3847.GLYMA20G30810.1	3847.GLYMA12G03230.1	0.139	0	0	0	0.847	0.819	0	0	0.974
GLYMA11G11040.1	GLYMA03G36420.1	865431	843855	3847.GLYMA11G11040.1	3847.GLYMA03G36420.1	0.158	0	0	0	0.841	0.824	0	0	0.974
GLYMA13G19930.1	RPL2	870661	839285	3847.GLYMA13G19930.1	3847.GLYMA02G05540.1	0.112	0	0	0	0.847	0.826	0	0	0.974
GLYMA11G02250.1	GLYMA09G34760.6	864614	860803	3847.GLYMA11G02250.1	3847.GLYMA09G34760.6	0	0	0	0	0.845	0.841	0	0	0.974
LOC547645	GLYMA01G45060.1	841367	838737	3847.GLYMA02G43080.1	3847.GLYMA01G45060.1	0.167	0	0.326	0	0.791	0.806	0	0	0.974
GLYMA16G17370.4	GLYMA10G00890.1	878790	861570	3847.GLYMA16G17370.4	3847.GLYMA10G00890.1	0	0	0	0	0.847	0.843	0	0	0.974
GLYMA10G00890.1	GLYMA08G09230.1	861570	855996	3847.GLYMA10G00890.1	3847.GLYMA08G09230.1	0.063	0	0	0	0.841	0.842	0	0	0.974
GLYMA13G42830.1	RPL37	872772	852505	3847.GLYMA13G42830.1	3847.GLYMA07G00700.2	0	0	0	0	0.843	0.843	0	0	0.974
GLYMA17G15230.1	GLYMA12G08050.1	881422	867778	3847.GLYMA17G15230.1	3847.GLYMA12G08050.1	0	0	0	0	0.847	0.838	0	0	0.974
GLYMA12G03230.1	GLYMA03G36420.1	867328	843855	3847.GLYMA12G03230.1	3847.GLYMA03G36420.1	0.158	0	0	0	0.841	0.824	0	0	0.974
GLYMA15G02610.1	RPL37	875391	852505	3847.GLYMA15G02610.1	3847.GLYMA07G00700.2	0	0	0	0	0.843	0.843	0	0	0.974
GLYMA12G08050.1	GLYMA04G36140.1	867778	846206	3847.GLYMA12G08050.1	3847.GLYMA04G36140.1	0.162	0	0	0	0.847	0.819	0	0	0.974
GLYMA15G40860.1	GLYMA11G15230.2	877643	865820	3847.GLYMA15G40860.1	3847.GLYMA11G15230.2	0.16	0	0.233	0	0.814	0.81	0	0	0.974
ATPC	atpB	876224	854534	3847.GLYMA15G11490.3	3847.GLYMA07G33670.1	0.154	0	0	0	0.847	0.817	0	0	0.974
GLYMA20G30810.1	GLYMA11G11040.1	889670	865431	3847.GLYMA20G30810.1	3847.GLYMA11G11040.1	0.139	0	0	0	0.847	0.819	0	0	0.974
GLYMA20G25920.1	ATPC	889234	876224	3847.GLYMA20G25920.1	3847.GLYMA15G11490.3	0.154	0	0	0	0.847	0.817	0	0	0.974
GLYMA03G42180.1	GLYMA01G00740.4	844403	836475	3847.GLYMA03G42180.1	3847.GLYMA01G00740.4	0.165	0	0	0	0.847	0.819	0	0	0.974
GLYMA09G34760.6	GLYMA08G03480.1	860803	855451	3847.GLYMA09G34760.6	3847.GLYMA08G03480.1	0	0	0	0	0.847	0.84	0	0	0.974
GLYMA15G42940.1	GLYMA10G41330.1	877799	864108	3847.GLYMA15G42940.1	3847.GLYMA10G41330.1	0.154	0	0	0	0.847	0.817	0	0	0.974
GLYMA17G08370.2	GLYMA14G08490.1	880759	873740	3847.GLYMA17G08370.2	3847.GLYMA14G08490.1	0.113	0	0	0	0.847	0.826	0	0	0.974
GLYMA11G11040.1	GLYMA05G26320.1	865431	848158	3847.GLYMA11G11040.1	3847.GLYMA05G26320.1	0.063	0	0	0	0.841	0.842	0	0	0.974
GLYMA13G27490.1	GLYMA10G41330.1	871345	864108	3847.GLYMA13G27490.1	3847.GLYMA10G41330.1	0.154	0	0	0	0.847	0.817	0	0	0.974
GLYMA12G08050.1	GLYMA08G20960.1	867778	857082	3847.GLYMA12G08050.1	3847.GLYMA08G20960.1	0	0	0	0	0.847	0.843	0	0	0.974
GLYMA20G25920.1	GLYMA05G03340.1	889234	847159	3847.GLYMA20G25920.1	3847.GLYMA05G03340.1	0.154	0	0	0	0.847	0.817	0	0	0.974
GLYMA07G33620.2	ACCC-2	854530	849100	3847.GLYMA07G33620.2	3847.GLYMA05G36450.1	0.18	0	0	0	0.847	0.81	0	0	0.974
GLYMA09G34760.6	GLYMA05G34570.1	860803	848925	3847.GLYMA09G34760.6	3847.GLYMA05G34570.1	0	0	0	0	0.845	0.841	0	0	0.974
ATPC	GLYMA05G03340.1	876224	847159	3847.GLYMA15G11490.3	3847.GLYMA05G03340.1	0.176	0	0	0	0.847	0.817	0	0	0.974
GLYMA10G00890.1	GLYMA03G36420.1	861570	843855	3847.GLYMA10G00890.1	3847.GLYMA03G36420.1	0.158	0	0	0	0.841	0.824	0	0	0.974
GLYMA16G31250.1	GLYMA13G36150.1	879652	872146	3847.GLYMA16G31250.1	3847.GLYMA13G36150.1	0.112	0	0	0	0.847	0.826	0	0	0.974
GLYMA20G30810.1	GLYMA12G31040.2	889670	868813	3847.GLYMA20G30810.1	3847.GLYMA12G31040.2	0.16	0	0	0	0.847	0.819	0	0	0.974
GLYMA18G08900.3	GLYMA13G20330.1	883344	870698	3847.GLYMA18G08900.3	3847.GLYMA13G20330.1	0.16	0	0.274	0	0.813	0.805	0	0	0.974
GLYMA16G10700.1	GLYMA08G05290.1	878682	855620	3847.GLYMA16G10700.1	3847.GLYMA08G05290.1	0	0	0	0	0.845	0.841	0	0	0.974
GLYMA10G05580.1	GLYMA04G36140.1	861984	846206	3847.GLYMA10G05580.1	3847.GLYMA04G36140.1	0.141	0	0	0	0.841	0.831	0	0	0.974
GLYMA15G42940.1	GLYMA13G27490.1	877799	871345	3847.GLYMA15G42940.1	3847.GLYMA13G27490.1	0.176	0	0	0	0.847	0.817	0	0	0.974
GLYMA09G24070.1	GLYMA08G01180.1	859987	855235	3847.GLYMA09G24070.1	3847.GLYMA08G01180.1	0	0	0	0	0.847	0.839	0	0	0.974
GLYMA08G23260.3	GLYMA07G02270.1	857286	852653	3847.GLYMA08G23260.3	3847.GLYMA07G02270.1	0.065	0	0.3	0	0.821	0.807	0	0	0.974
GLYMA13G20330.1	GLYMA08G43950.1	870698	858345	3847.GLYMA13G20330.1	3847.GLYMA08G43950.1	0.16	0	0.274	0	0.813	0.805	0	0	0.974
GLYMA08G23370.2	GLYMA05G37190.1	857293	849174	3847.GLYMA08G23370.2	3847.GLYMA05G37190.1	0.179	0	0	0	0.824	0.838	0	0	0.974
GLYMA05G34570.1	GLYMA05G26320.1	848925	848158	3847.GLYMA05G34570.1	3847.GLYMA05G26320.1	0.128	0	0	0	0.831	0.84	0	0	0.974
GLYMA20G25920.1	GLYMA13G27490.1	889234	871345	3847.GLYMA20G25920.1	3847.GLYMA13G27490.1	0.154	0	0	0	0.847	0.817	0	0	0.974
GLYMA11G37160.1	GLYMA01G44700.1	866943	838706	3847.GLYMA11G37160.1	3847.GLYMA01G44700.1	0	0	0.26	0	0.831	0.809	0	0	0.974
GLYMA08G05290.1	GLYMA04G36140.1	855620	846206	3847.GLYMA08G05290.1	3847.GLYMA04G36140.1	0.141	0	0	0	0.847	0.819	0	0	0.974
GLYMA15G07420.1	GLYMA12G31040.2	875844	868813	3847.GLYMA15G07420.1	3847.GLYMA12G31040.2	0.139	0	0.274	0	0.813	0.805	0	0	0.974
GLYMA10G05580.1	GLYMA06G14330.1	861984	850638	3847.GLYMA10G05580.1	3847.GLYMA06G14330.1	0.107	0	0.263	0	0.824	0.807	0	0	0.974
GLYMA11G15230.2	GLYMA05G26320.1	865820	848158	3847.GLYMA11G15230.2	3847.GLYMA05G26320.1	0.156	0	0	0	0.841	0.824	0	0	0.974
GLYMA08G23260.3	GLYMA03G36420.1	857286	843855	3847.GLYMA08G23260.3	3847.GLYMA03G36420.1	0.158	0	0	0	0.847	0.817	0	0	0.974
GLYMA08G05290.1	GLYMA03G21710.1	855620	842725	3847.GLYMA08G05290.1	3847.GLYMA03G21710.1	0	0	0	0	0.845	0.841	0	0	0.974
GLYMA08G03480.1	GLYMA03G42180.1	855451	844403	3847.GLYMA08G03480.1	3847.GLYMA03G42180.1	0.165	0	0	0	0.847	0.819	0	0	0.974
atpA	GLYMA05G03340.1	869270	847159	3847.GLYMA12G36106.1	3847.GLYMA05G03340.1	0.176	0	0	0	0.847	0.817	0	0	0.974
GLYMA15G01950.1	GLYMA11G19820.1	875331	866092	3847.GLYMA15G01950.1	3847.GLYMA11G19820.1	0	0	0	0	0.604	0.939	0	0	0.974
GLYMA16G17370.4	GLYMA05G34570.1	878790	848925	3847.GLYMA16G17370.4	3847.GLYMA05G34570.1	0	0	0	0	0.845	0.841	0	0	0.974
GLYMA05G34570.1	GLYMA04G40470.1	848925	846576	3847.GLYMA05G34570.1	3847.GLYMA04G40470.1	0.155	0	0.234	0	0.804	0.825	0	0	0.974
GLYMA10G41330.1	GLYMA05G03340.1	864108	847159	3847.GLYMA10G41330.1	3847.GLYMA05G03340.1	0.154	0	0	0	0.847	0.817	0	0	0.974
GLYMA10G29170.1	GLYMA08G05290.1	862978	855620	3847.GLYMA10G29170.1	3847.GLYMA08G05290.1	0.161	0	0	0	0.847	0.819	0	0	0.974
GLYMA08G05290.1	GLYMA01G40150.1	855620	838292	3847.GLYMA08G05290.1	3847.GLYMA01G40150.1	0.107	0	0	0	0.837	0.839	0	0	0.974
GLYMA19G39240.1	GLYMA13G19930.1	887488	870661	3847.GLYMA19G39240.1	3847.GLYMA13G19930.1	0.053	0	0	0	0.847	0.837	0	0	0.974
GLYMA07G02720.1	GLYMA03G36420.1	852693	843855	3847.GLYMA07G02720.1	3847.GLYMA03G36420.1	0.158	0	0	0	0.847	0.817	0	0	0.974
GLYMA11G15230.2	GLYMA11G11040.1	865820	865431	3847.GLYMA11G15230.2	3847.GLYMA11G11040.1	0.155	0	0	0	0.83	0.834	0	0	0.974
GLYMA16G17370.4	GLYMA01G00740.4	878790	836475	3847.GLYMA16G17370.4	3847.GLYMA01G00740.4	0	0	0	0	0.847	0.84	0	0	0.974
atpA	GLYMA03G25190.1	869270	842899	3847.GLYMA12G36106.1	3847.GLYMA03G25190.1	0.178	0	0	0	0.828	0.837	0	0	0.974
GLYMA18G32680.1	GLYMA08G05290.1	884115	855620	3847.GLYMA18G32680.1	3847.GLYMA08G05290.1	0	0	0	0	0.845	0.841	0	0	0.974
GLYMA08G05290.1	GLYMA04G40470.1	855620	846576	3847.GLYMA08G05290.1	3847.GLYMA04G40470.1	0.107	0	0	0	0.837	0.841	0	0	0.974
GLYMA11G15230.2	GLYMA08G09230.1	865820	855996	3847.GLYMA11G15230.2	3847.GLYMA08G09230.1	0.156	0	0	0	0.841	0.824	0	0	0.974
GLYMA11G15230.2	LOC547645	865820	841367	3847.GLYMA11G15230.2	3847.GLYMA02G43080.1	0.173	0	0.248	0	0.813	0.806	0	0	0.974
GLYMA09G38400.1	GLYMA09G24070.1	861144	859987	3847.GLYMA09G38400.1	3847.GLYMA09G24070.1	0	0	0	0	0.847	0.839	0	0	0.974
GLYMA16G17370.4	GLYMA11G02250.1	878790	864614	3847.GLYMA16G17370.4	3847.GLYMA11G02250.1	0	0	0	0	0.845	0.841	0	0	0.974
GLYMA15G02610.1	GLYMA12G08050.1	875391	867778	3847.GLYMA15G02610.1	3847.GLYMA12G08050.1	0	0	0	0	0.847	0.843	0	0	0.974
GLYMA15G07420.1	GLYMA03G36420.1	875844	843855	3847.GLYMA15G07420.1	3847.GLYMA03G36420.1	0	0	0.274	0	0.824	0.813	0	0	0.974
GLYMA16G17370.4	GLYMA10G08910.1	878790	862249	3847.GLYMA16G17370.4	3847.GLYMA10G08910.1	0	0	0	0	0.847	0.843	0	0	0.974
GLYMA11G11040.1	GLYMA08G09230.1	865431	855996	3847.GLYMA11G11040.1	3847.GLYMA08G09230.1	0.063	0	0	0	0.841	0.842	0	0	0.974
GLYMA08G46860.1	GLYMA03G42180.1	858606	844403	3847.GLYMA08G46860.1	3847.GLYMA03G42180.1	0	0	0	0	0.844	0.841	0	0	0.974
atpB	GLYMA05G03340.1	854534	847159	3847.GLYMA07G33670.1	3847.GLYMA05G03340.1	0.154	0	0	0	0.847	0.817	0	0	0.974
GLYMA10G05580.1	GLYMA04G40470.1	861984	846576	3847.GLYMA10G05580.1	3847.GLYMA04G40470.1	0.107	0	0.264	0	0.824	0.807	0	0	0.974
GLYMA09G34760.6	GLYMA08G20960.1	860803	857082	3847.GLYMA09G34760.6	3847.GLYMA08G20960.1	0	0	0	0	0.847	0.843	0	0	0.974
GLYMA12G31040.2	RPL2	868813	839285	3847.GLYMA12G31040.2	3847.GLYMA02G05540.1	0.147	0	0	0	0.847	0.819	0	0	0.974
GLYMA15G02610.1	RPL2	875391	839285	3847.GLYMA15G02610.1	3847.GLYMA02G05540.1	0	0	0	0	0.847	0.843	0	0	0.974
GLYMA11G37160.1	GLYMA03G32380.1	866943	843481	3847.GLYMA11G37160.1	3847.GLYMA03G32380.1	0.153	0	0.293	0	0.811	0.804	0	0	0.974
GLYMA15G07420.1	GLYMA08G23260.3	875844	857286	3847.GLYMA15G07420.1	3847.GLYMA08G23260.3	0.092	0	0.274	0	0.824	0.807	0	0	0.974
GLYMA12G03230.1	GLYMA11G15230.2	867328	865820	3847.GLYMA12G03230.1	3847.GLYMA11G15230.2	0.155	0	0	0	0.83	0.834	0	0	0.974
GLYMA13G42830.1	GLYMA12G08050.1	872772	867778	3847.GLYMA13G42830.1	3847.GLYMA12G08050.1	0	0	0	0	0.847	0.843	0	0	0.974
GLYMA20G25920.1	atpA	889234	869270	3847.GLYMA20G25920.1	3847.GLYMA12G36106.1	0.154	0	0	0.586	0.847	0.817	0	0	0.974
GLYMA20G25920.1	GLYMA15G42940.1	889234	877799	3847.GLYMA20G25920.1	3847.GLYMA15G42940.1	0.154	0	0	0	0.847	0.817	0	0	0.974
GLYMA15G42940.1	ATPC	877799	876224	3847.GLYMA15G42940.1	3847.GLYMA15G11490.3	0.176	0	0	0	0.847	0.817	0	0	0.974
GLYMA13G42830.1	GLYMA13G20330.1	872772	870698	3847.GLYMA13G42830.1	3847.GLYMA13G20330.1	0	0	0	0	0.847	0.843	0	0	0.974
GLYMA08G20960.1	RPL2	857082	839285	3847.GLYMA08G20960.1	3847.GLYMA02G05540.1	0	0	0	0	0.847	0.843	0	0	0.974
GLYMA17G09280.2	GLYMA13G19930.1	880853	870661	3847.GLYMA17G09280.2	3847.GLYMA13G19930.1	0.141	0	0	0	0.841	0.831	0	0	0.974
GLYMA11G02250.1	GLYMA04G40470.1	864614	846576	3847.GLYMA11G02250.1	3847.GLYMA04G40470.1	0.155	0	0.236	0	0.804	0.825	0	0	0.974
GLYMA13G27490.1	atpB	871345	854534	3847.GLYMA13G27490.1	3847.GLYMA07G33670.1	0.154	0	0	0	0.847	0.817	0	0	0.974
GLYMA12G03230.1	GLYMA09G34760.6	867328	860803	3847.GLYMA12G03230.1	3847.GLYMA09G34760.6	0	0	0	0	0.847	0.843	0	0	0.974
GLYMA10G00890.1	GLYMA05G26320.1	861570	848158	3847.GLYMA10G00890.1	3847.GLYMA05G26320.1	0.063	0	0	0	0.841	0.842	0	0	0.974
GLYMA15G07420.1	GLYMA04G36140.1	875844	846206	3847.GLYMA15G07420.1	3847.GLYMA04G36140.1	0.148	0	0.274	0	0.813	0.808	0	0	0.974
GLYMA10G36610.2	GLYMA10G29170.1	863667	862978	3847.GLYMA10G36610.2	3847.GLYMA10G29170.1	0.173	0	0.243	0	0.813	0.805	0	0	0.974
GLYMA08G05290.1	GLYMA06G14330.1	855620	850638	3847.GLYMA08G05290.1	3847.GLYMA06G14330.1	0.107	0	0	0	0.837	0.841	0	0	0.974
GLYMA13G27490.1	atpA	871345	869270	3847.GLYMA13G27490.1	3847.GLYMA12G36106.1	0.176	0	0	0	0.847	0.817	0	0	0.974
GLYMA17G15230.1	GLYMA13G42830.1	881422	872772	3847.GLYMA17G15230.1	3847.GLYMA13G42830.1	0	0	0	0	0.847	0.838	0	0	0.974
ATPC	atpA	876224	869270	3847.GLYMA15G11490.3	3847.GLYMA12G36106.1	0.176	0	0	0	0.847	0.817	0	0	0.974
GLYMA07G02720.1	GLYMA07G02270.1	852693	852653	3847.GLYMA07G02720.1	3847.GLYMA07G02270.1	0.065	0	0.309	0	0.821	0.807	0	0	0.974
GLYMA12G31040.2	GLYMA12G08050.1	868813	867778	3847.GLYMA12G31040.2	3847.GLYMA12G08050.1	0.16	0	0	0	0.847	0.819	0	0	0.974
GLYMA11G37160.1	RPL37	866943	852505	3847.GLYMA11G37160.1	3847.GLYMA07G00700.2	0	0	0	0	0.847	0.841	0	0	0.974
GLYMA19G39240.1	GLYMA10G05580.1	887488	861984	3847.GLYMA19G39240.1	3847.GLYMA10G05580.1	0.053	0	0	0	0.847	0.837	0	0	0.974
GLYMA16G17370.4	GLYMA08G20960.1	878790	857082	3847.GLYMA16G17370.4	3847.GLYMA08G20960.1	0	0	0	0	0.847	0.843	0	0	0.974
GLYMA11G11040.1	GLYMA09G34760.6	865431	860803	3847.GLYMA11G11040.1	3847.GLYMA09G34760.6	0	0	0	0	0.847	0.843	0	0	0.974
GLYMA13G42830.1	RPL2	872772	839285	3847.GLYMA13G42830.1	3847.GLYMA02G05540.1	0	0	0	0	0.847	0.843	0	0	0.974
GLYMA16G17370.4	GLYMA11G11040.1	878790	865431	3847.GLYMA16G17370.4	3847.GLYMA11G11040.1	0	0	0	0	0.847	0.843	0	0	0.974
GLYMA16G17370.4	GLYMA12G03230.1	878790	867328	3847.GLYMA16G17370.4	3847.GLYMA12G03230.1	0	0	0	0	0.847	0.843	0	0	0.974
GLYMA15G02610.1	GLYMA13G20330.1	875391	870698	3847.GLYMA15G02610.1	3847.GLYMA13G20330.1	0	0	0	0	0.847	0.843	0	0	0.974
GLYMA13G19930.1	GLYMA04G36140.1	870661	846206	3847.GLYMA13G19930.1	3847.GLYMA04G36140.1	0.141	0	0	0	0.841	0.831	0	0	0.974
GLYMA09G38260.1	GLYMA09G24070.1	861130	859987	3847.GLYMA09G38260.1	3847.GLYMA09G24070.1	0	0	0	0	0.847	0.839	0	0	0.974
GLYMA15G07420.1	GLYMA15G00610.1	875844	875207	3847.GLYMA15G07420.1	3847.GLYMA15G00610.1	0.092	0	0.274	0	0.824	0.807	0	0	0.974
GLYMA17G13640.1	GLYMA02G46860.5	881259	841718	3847.GLYMA17G13640.1	3847.GLYMA02G46860.5	0	0	0	0	0.847	0.84	0	0	0.974
GLYMA08G23750.3	GLYMA07G02720.1	857329	852693	3847.GLYMA08G23750.3	3847.GLYMA07G02720.1	0.065	0	0.31	0	0.821	0.807	0	0	0.974
GLYMA17G09280.2	RPL2	880853	839285	3847.GLYMA17G09280.2	3847.GLYMA02G05540.1	0.153	0	0	0	0.847	0.819	0	0	0.974
GLYMA17G09280.2	GLYMA15G07420.1	880853	875844	3847.GLYMA17G09280.2	3847.GLYMA15G07420.1	0.148	0	0.274	0	0.813	0.808	0	0	0.974
GLYMA10G08910.1	RPL37	862249	852505	3847.GLYMA10G08910.1	3847.GLYMA07G00700.2	0	0	0	0	0.847	0.843	0	0	0.974
GLYMA17G09280.2	GLYMA12G08050.1	880853	867778	3847.GLYMA17G09280.2	3847.GLYMA12G08050.1	0.162	0	0	0	0.847	0.819	0	0	0.974
GLYMA08G09230.1	GLYMA05G34570.1	855996	848925	3847.GLYMA08G09230.1	3847.GLYMA05G34570.1	0.128	0	0	0	0.831	0.84	0	0	0.974
GLYMA17G09280.2	GLYMA08G05290.1	880853	855620	3847.GLYMA17G09280.2	3847.GLYMA08G05290.1	0.141	0	0	0	0.847	0.819	0	0	0.974
GLYMA15G42940.1	atpB	877799	854534	3847.GLYMA15G42940.1	3847.GLYMA07G33670.1	0.154	0	0	0	0.847	0.817	0	0	0.974
GLYMA08G20960.1	RPL37	857082	852505	3847.GLYMA08G20960.1	3847.GLYMA07G00700.2	0	0	0	0	0.843	0.843	0	0	0.974
GLYMA10G08910.1	GLYMA09G34760.6	862249	860803	3847.GLYMA10G08910.1	3847.GLYMA09G34760.6	0	0	0	0	0.847	0.843	0	0	0.974
GLYMA13G19930.1	GLYMA08G05290.1	870661	855620	3847.GLYMA13G19930.1	3847.GLYMA08G05290.1	0	0	0	0	0.847	0.843	0	0	0.974
GLYMA20G30810.1	GLYMA17G09280.2	889670	880853	3847.GLYMA20G30810.1	3847.GLYMA17G09280.2	0.162	0	0	0	0.847	0.819	0	0	0.974
atpA	GLYMA07G13470.1	869270	853583	3847.GLYMA12G36106.1	3847.GLYMA07G13470.1	0.178	0	0	0	0.828	0.837	0	0	0.974
GLYMA15G07420.1	GLYMA07G02720.1	875844	852693	3847.GLYMA15G07420.1	3847.GLYMA07G02720.1	0.092	0	0.274	0	0.824	0.807	0	0	0.974
GLYMA11G15230.2	GLYMA10G00890.1	865820	861570	3847.GLYMA11G15230.2	3847.GLYMA10G00890.1	0.155	0	0	0	0.83	0.834	0	0	0.974
GLYMA13G42830.1	GLYMA09G34760.6	872772	860803	3847.GLYMA13G42830.1	3847.GLYMA09G34760.6	0	0	0	0	0.847	0.843	0	0	0.974
GLYMA09G34760.6	GLYMA01G00740.4	860803	836475	3847.GLYMA09G34760.6	3847.GLYMA01G00740.4	0	0	0	0	0.847	0.84	0	0	0.974
GLYMA17G09280.2	GLYMA10G05580.1	880853	861984	3847.GLYMA17G09280.2	3847.GLYMA10G05580.1	0.141	0	0	0	0.841	0.831	0	0	0.974
GLYMA16G17370.4	GLYMA08G03480.1	878790	855451	3847.GLYMA16G17370.4	3847.GLYMA08G03480.1	0	0	0	0	0.847	0.84	0	0	0.974
GLYMA15G42940.1	atpA	877799	869270	3847.GLYMA15G42940.1	3847.GLYMA12G36106.1	0.176	0	0	0	0.847	0.817	0	0	0.974
ATPC	GLYMA10G41330.1	876224	864108	3847.GLYMA15G11490.3	3847.GLYMA10G41330.1	0.154	0	0	0	0.847	0.817	0	0	0.974
GLYMA19G39240.1	GLYMA03G36420.1	887488	843855	3847.GLYMA19G39240.1	3847.GLYMA03G36420.1	0	0	0	0	0.847	0.84	0	0	0.974
GLYMA04G36140.1	RPL2	846206	839285	3847.GLYMA04G36140.1	3847.GLYMA02G05540.1	0.153	0	0	0	0.847	0.819	0	0	0.974
GLYMA13G36150.1	GLYMA09G39130.2	872146	861212	3847.GLYMA13G36150.1	3847.GLYMA09G39130.2	0.126	0	0	0	0.847	0.826	0	0	0.974
GLYMA16G17370.4	GLYMA15G02610.1	878790	875391	3847.GLYMA16G17370.4	3847.GLYMA15G02610.1	0	0	0	0	0.847	0.843	0	0	0.974
GLYMA17G13640.1	GLYMA08G08690.1	881259	855947	3847.GLYMA17G13640.1	3847.GLYMA08G08690.1	0	0	0	0	0.842	0.845	0	0	0.974
GLYMA13G27490.1	GLYMA05G03340.1	871345	847159	3847.GLYMA13G27490.1	3847.GLYMA05G03340.1	0.176	0	0	0	0.847	0.817	0	0	0.974
GLYMA13G20330.1	GLYMA08G20960.1	870698	857082	3847.GLYMA13G20330.1	3847.GLYMA08G20960.1	0	0	0	0	0.847	0.843	0	0	0.974
GLYMA17G15230.1	GLYMA08G20960.1	881422	857082	3847.GLYMA17G15230.1	3847.GLYMA08G20960.1	0	0	0	0	0.847	0.838	0	0	0.974
GLYMA20G30810.1	GLYMA04G36140.1	889670	846206	3847.GLYMA20G30810.1	3847.GLYMA04G36140.1	0.162	0	0	0	0.847	0.819	0	0	0.974
GLYMA08G23750.3	GLYMA08G23260.3	857329	857286	3847.GLYMA08G23750.3	3847.GLYMA08G23260.3	0.065	0	0.301	0	0.821	0.807	0	0	0.974
GLYMA12G31040.2	GLYMA03G42180.1	868813	844403	3847.GLYMA12G31040.2	3847.GLYMA03G42180.1	0.156	0	0	0	0.847	0.819	0	0	0.974
GLYMA11G37160.1	GLYMA08G05290.1	866943	855620	3847.GLYMA11G37160.1	3847.GLYMA08G05290.1	0.107	0	0	0	0.847	0.826	0	0	0.974
GLYMA17G15230.1	GLYMA15G02610.1	881422	875391	3847.GLYMA17G15230.1	3847.GLYMA15G02610.1	0	0	0	0	0.847	0.838	0	0	0.974
GLYMA20G30810.1	GLYMA10G00890.1	889670	861570	3847.GLYMA20G30810.1	3847.GLYMA10G00890.1	0.139	0	0	0	0.847	0.819	0	0	0.974
GLYMA11G15230.2	GLYMA01G45060.1	865820	838737	3847.GLYMA11G15230.2	3847.GLYMA01G45060.1	0.173	0	0.201	0	0.813	0.817	0	0	0.974
GLYMA11G15230.2	RPL37	865820	852505	3847.GLYMA11G15230.2	3847.GLYMA07G00700.2	0	0	0	0	0.847	0.842	0	0	0.974
GLYMA17G11430.1	GLYMA10G05580.1	881050	861984	3847.GLYMA17G11430.1	3847.GLYMA10G05580.1	0.151	0	0	0	0.847	0.817	0	0	0.974
GLYMA16G17370.4	GLYMA13G42830.1	878790	872772	3847.GLYMA16G17370.4	3847.GLYMA13G42830.1	0	0	0	0	0.847	0.843	0	0	0.974
GLYMA11G02250.1	GLYMA05G26320.1	864614	848158	3847.GLYMA11G02250.1	3847.GLYMA05G26320.1	0.128	0	0	0	0.831	0.84	0	0	0.974
GLYMA17G11430.1	GLYMA11G37160.1	881050	866943	3847.GLYMA17G11430.1	3847.GLYMA11G37160.1	0.153	0	0	0	0.847	0.817	0	0	0.974
GLYMA12G03230.1	GLYMA05G26320.1	867328	848158	3847.GLYMA12G03230.1	3847.GLYMA05G26320.1	0.063	0	0	0	0.841	0.842	0	0	0.974
GLYMA12G03230.1	GLYMA08G09230.1	867328	855996	3847.GLYMA12G03230.1	3847.GLYMA08G09230.1	0.063	0	0	0	0.841	0.842	0	0	0.974
GLYMA11G02250.1	GLYMA08G09230.1	864614	855996	3847.GLYMA11G02250.1	3847.GLYMA08G09230.1	0.128	0	0	0	0.831	0.84	0	0	0.974
GLYMA13G19930.1	GLYMA12G03230.1	870661	867328	3847.GLYMA13G19930.1	3847.GLYMA12G03230.1	0.094	0	0	0	0.841	0.834	0	0	0.973
rps7-A	RPL2	852038	839285	3847.GLYMA06G43553.1	3847.GLYMA02G05540.1	0.161	0	0	0	0.845	0.813	0	0	0.973
GLYMA20G30810.1	GLYMA13G37610.1	889670	872290	3847.GLYMA20G30810.1	3847.GLYMA13G37610.1	0.17	0	0	0	0.845	0.813	0	0	0.973
GLYMA07G02720.1	GLYMA05G04670.1	852693	847273	3847.GLYMA07G02720.1	3847.GLYMA05G04670.1	0	0	0	0	0.847	0.837	0	0	0.973
GLYMA18G18050.1	GLYMA16G33230.1	883856	879830	3847.GLYMA18G18050.1	3847.GLYMA16G33230.1	0	0	0	0	0.847	0.834	0	0	0.973
GLYMA03G36420.1	RPL2	843855	839285	3847.GLYMA03G36420.1	3847.GLYMA02G05540.1	0	0	0	0	0.847	0.836	0	0	0.973
GLYMA13G19930.1	GLYMA11G11040.1	870661	865431	3847.GLYMA13G19930.1	3847.GLYMA11G11040.1	0.094	0	0	0	0.841	0.834	0	0	0.973
GLYMA17G37050.1	GLYMA17G13640.1	882475	881259	3847.GLYMA17G37050.1	3847.GLYMA17G13640.1	0	0	0	0	0.847	0.831	0	0	0.973
GLYMA09G34760.6	GLYMA04G01270.1	860803	844565	3847.GLYMA09G34760.6	3847.GLYMA04G01270.1	0	0	0	0	0.847	0.834	0	0	0.973
GLYMA12G08050.1	GLYMA09G34760.6	867778	860803	3847.GLYMA12G08050.1	3847.GLYMA09G34760.6	0	0	0	0	0.847	0.834	0	0	0.973
GLYMA18G03360.1	GLYMA06G44340.1	882873	852097	3847.GLYMA18G03360.1	3847.GLYMA06G44340.1	0	0	0	0	0.847	0.837	0	0	0.973
GLYMA12G08050.1	rps7-A	867778	852038	3847.GLYMA12G08050.1	3847.GLYMA06G43553.1	0.17	0	0	0	0.844	0.813	0	0	0.973
GLYMA04G01270.1	RPL2	844565	839285	3847.GLYMA04G01270.1	3847.GLYMA02G05540.1	0	0	0	0	0.847	0.834	0	0	0.973
GLYMA15G07420.1	GLYMA01G00740.4	875844	836475	3847.GLYMA15G07420.1	3847.GLYMA01G00740.4	0	0	0.274	0	0.813	0.823	0	0	0.973
GLYMA10G07680.1	RPL2	862160	839285	3847.GLYMA10G07680.1	3847.GLYMA02G05540.1	0	0	0	0	0.847	0.837	0	0	0.973
GLYMA11G12300.1	GLYMA08G05290.1	865548	855620	3847.GLYMA11G12300.1	3847.GLYMA08G05290.1	0	0	0	0	0.847	0.834	0	0	0.973
GLYMA05G04670.1	GLYMA04G36140.1	847273	846206	3847.GLYMA05G04670.1	3847.GLYMA04G36140.1	0	0	0	0	0.847	0.831	0	0	0.973
GLYMA11G12300.1	RPL2	865548	839285	3847.GLYMA11G12300.1	3847.GLYMA02G05540.1	0	0	0	0	0.847	0.834	0	0	0.973
GLYMA10G00890.1	GLYMA01G03570.1	861570	836719	3847.GLYMA10G00890.1	3847.GLYMA01G03570.1	0	0	0	0	0.841	0.838	0	0	0.973
GLYMA13G19930.1	GLYMA05G04670.1	870661	847273	3847.GLYMA13G19930.1	3847.GLYMA05G04670.1	0	0	0	0	0.847	0.837	0	0	0.973
GLYMA13G37610.1	GLYMA12G08050.1	872290	867778	3847.GLYMA13G37610.1	3847.GLYMA12G08050.1	0.17	0	0	0	0.844	0.813	0	0	0.973
GLYMA14G36620.1	GLYMA12G08050.1	874805	867778	3847.GLYMA14G36620.1	3847.GLYMA12G08050.1	0.159	0	0	0	0.845	0.813	0	0	0.973
GLYMA19G17920.1	GLYMA13G19280.1	886187	870603	3847.GLYMA19G17920.1	3847.GLYMA13G19280.1	0	0	0	0	0.847	0.834	0	0	0.973
GLYMA20G30810.1	GLYMA04G01270.1	889670	844565	3847.GLYMA20G30810.1	3847.GLYMA04G01270.1	0	0	0	0	0.847	0.834	0	0	0.973
GLYMA03G21710.1	GLYMA01G40150.1	842725	838292	3847.GLYMA03G21710.1	3847.GLYMA01G40150.1	0	0	0.292	0	0.804	0.826	0	0	0.973
GLYMA12G03230.1	GLYMA11G37160.1	867328	866943	3847.GLYMA12G03230.1	3847.GLYMA11G37160.1	0.093	0	0	0	0.841	0.834	0	0	0.973
GLYMA16G17370.4	GLYMA03G21710.1	878790	842725	3847.GLYMA16G17370.4	3847.GLYMA03G21710.1	0	0	0	0	0.845	0.834	0	0	0.973
GLYMA15G40860.1	GLYMA04G40470.1	877643	846576	3847.GLYMA15G40860.1	3847.GLYMA04G40470.1	0.102	0	0.238	0	0.823	0.806	0	0	0.973
GLYMA08G14995.1	GLYMA08G05290.1	856551	855620	3847.GLYMA08G14995.1	3847.GLYMA08G05290.1	0.094	0	0	0	0.847	0.826	0	0	0.973
GLYMA01G03570.1	GLYMA01G00740.4	836719	836475	3847.GLYMA01G03570.1	3847.GLYMA01G00740.4	0	0	0	0	0.841	0.843	0	0	0.973
GLYMA17G15230.1	GLYMA11G12300.1	881422	865548	3847.GLYMA17G15230.1	3847.GLYMA11G12300.1	0	0	0	0	0.847	0.834	0	0	0.973
GLYMA20G38971.1	GLYMA13G19280.1	890424	870603	3847.GLYMA20G38971.1	3847.GLYMA13G19280.1	0	0	0	0	0.847	0.834	0	0	0.973
GLYMA18G08900.3	GLYMA06G11450.1	883344	850359	3847.GLYMA18G08900.3	3847.GLYMA06G11450.1	0.16	0	0	0	0.847	0.807	0	0	0.973
GLYMA17G11430.1	GLYMA05G04670.1	881050	847273	3847.GLYMA17G11430.1	3847.GLYMA05G04670.1	0	0	0	0	0.847	0.837	0	0	0.973
GLYMA08G05290.1	rps7-A	855620	852038	3847.GLYMA08G05290.1	3847.GLYMA06G43553.1	0.158	0	0	0	0.845	0.813	0	0	0.973
GLYMA18G32680.1	GLYMA15G07420.1	884115	875844	3847.GLYMA18G32680.1	3847.GLYMA15G07420.1	0	0	0.274	0	0.804	0.826	0	0	0.973
GLYMA15G13650.1	GLYMA11G11040.1	876415	865431	3847.GLYMA15G13650.1	3847.GLYMA11G11040.1	0	0	0	0	0.841	0.838	0	0	0.973
GLYMA19G39240.1	GLYMA08G14995.1	887488	856551	3847.GLYMA19G39240.1	3847.GLYMA08G14995.1	0	0	0	0	0.847	0.837	0	0	0.973
GLYMA08G14995.1	GLYMA05G04670.1	856551	847273	3847.GLYMA08G14995.1	3847.GLYMA05G04670.1	0	0	0	0	0.847	0.837	0	0	0.973
GLYMA15G13650.1	GLYMA10G00890.1	876415	861570	3847.GLYMA15G13650.1	3847.GLYMA10G00890.1	0	0	0	0	0.841	0.838	0	0	0.973
GLYMA18G18050.1	rps7-A	883856	852038	3847.GLYMA18G18050.1	3847.GLYMA06G43553.1	0	0	0	0	0.842	0.839	0	0	0.973
GLYMA13G24640.1	GLYMA08G05290.1	871087	855620	3847.GLYMA13G24640.1	3847.GLYMA08G05290.1	0.154	0	0	0	0.845	0.813	0	0	0.973
GLYMA18G18050.1	GLYMA13G37610.1	883856	872290	3847.GLYMA18G18050.1	3847.GLYMA13G37610.1	0	0	0	0	0.842	0.839	0	0	0.973
GLYMA08G18110.1	GLYMA08G05290.1	856826	855620	3847.GLYMA08G18110.1	3847.GLYMA08G05290.1	0.098	0	0	0	0.847	0.823	0	0	0.973
GLYMA18G26190.1	GLYMA05G04670.1	884033	847273	3847.GLYMA18G26190.1	3847.GLYMA05G04670.1	0	0	0	0	0.835	0.847	0	0	0.973
GLYMA08G41280.1	RPL2	858101	839285	3847.GLYMA08G41280.1	3847.GLYMA02G05540.1	0.16	0	0	0	0.845	0.813	0	0	0.973
GLYMA03G35340.1	GLYMA03G02490.1	843757	842060	3847.GLYMA03G35340.1	3847.GLYMA03G02490.1	0	0	0	0	0.847	0.831	0	0	0.973
GLYMA15G07420.1	GLYMA03G21710.1	875844	842725	3847.GLYMA15G07420.1	3847.GLYMA03G21710.1	0	0	0.274	0	0.804	0.826	0	0	0.973
GLYMA05G04670.1	GLYMA02G02140.1	847273	838981	3847.GLYMA05G04670.1	3847.GLYMA02G02140.1	0	0	0	0	0.838	0.843	0	0	0.973
GLYMA18G32680.1	GLYMA09G34760.6	884115	860803	3847.GLYMA18G32680.1	3847.GLYMA09G34760.6	0	0	0	0	0.845	0.834	0	0	0.973
GLYMA19G39240.1	GLYMA15G13650.1	887488	876415	3847.GLYMA19G39240.1	3847.GLYMA15G13650.1	0	0	0	0	0.847	0.837	0	0	0.973
GLYMA15G00610.1	GLYMA05G04670.1	875207	847273	3847.GLYMA15G00610.1	3847.GLYMA05G04670.1	0	0	0	0	0.847	0.837	0	0	0.973
GLYMA19G39240.1	GLYMA08G23260.3	887488	857286	3847.GLYMA19G39240.1	3847.GLYMA08G23260.3	0	0	0	0	0.847	0.837	0	0	0.973
GLYMA10G37840.1	GLYMA09G34760.6	863788	860803	3847.GLYMA10G37840.1	3847.GLYMA09G34760.6	0	0	0	0	0.847	0.834	0	0	0.973
GLYMA13G20330.1	GLYMA11G12300.1	870698	865548	3847.GLYMA13G20330.1	3847.GLYMA11G12300.1	0	0	0	0	0.847	0.834	0	0	0.973
GLYMA11G12300.1	RPL37	865548	852505	3847.GLYMA11G12300.1	3847.GLYMA07G00700.2	0	0	0	0	0.847	0.834	0	0	0.973
GLYMA20G22170.1	GLYMA10G08040.1	888903	862189	3847.GLYMA20G22170.1	3847.GLYMA10G08040.1	0.171	0	0	0	0.847	0.808	0	0	0.973
GLYMA13G35590.1	GLYMA08G05290.1	872094	855620	3847.GLYMA13G35590.1	3847.GLYMA08G05290.1	0.158	0	0	0	0.845	0.813	0	0	0.973
GLYMA08G03480.1	GLYMA01G03570.1	855451	836719	3847.GLYMA08G03480.1	3847.GLYMA01G03570.1	0	0	0	0	0.841	0.843	0	0	0.973
GLYMA19G43190.1	RPL37	887859	852505	3847.GLYMA19G43190.1	3847.GLYMA07G00700.2	0	0	0	0	0.845	0.835	0	0	0.973
GLYMA05G04670.1	GLYMA02G45430.1	847273	841584	3847.GLYMA05G04670.1	3847.GLYMA02G45430.1	0	0	0	0	0.841	0.838	0	0	0.973
GLYMA12G08050.1	GLYMA08G23260.3	867778	857286	3847.GLYMA12G08050.1	3847.GLYMA08G23260.3	0.068	0	0	0	0.847	0.826	0	0	0.973
GLYMA04G01270.1	GLYMA03G42180.1	844565	844403	3847.GLYMA04G01270.1	3847.GLYMA03G42180.1	0	0	0	0	0.847	0.834	0	0	0.973
GLYMA12G03230.1	GLYMA08G03480.1	867328	855451	3847.GLYMA12G03230.1	3847.GLYMA08G03480.1	0	0	0	0	0.83	0.851	0	0	0.973
GLYMA20G30810.1	GLYMA03G42180.1	889670	844403	3847.GLYMA20G30810.1	3847.GLYMA03G42180.1	0	0	0	0	0.847	0.834	0	0	0.973
GLYMA20G30810.1	rps7-A	889670	852038	3847.GLYMA20G30810.1	3847.GLYMA06G43553.1	0.17	0	0	0	0.845	0.813	0	0	0.973
GLYMA04G16660.1	GLYMA04G01270.1	845708	844565	3847.GLYMA04G16660.1	3847.GLYMA04G01270.1	0	0	0	0	0.847	0.834	0	0	0.973
GLYMA12G08050.1	GLYMA07G02720.1	867778	852693	3847.GLYMA12G08050.1	3847.GLYMA07G02720.1	0.068	0	0	0	0.847	0.826	0	0	0.973
GLYMA16G17370.4	GLYMA04G16660.1	878790	845708	3847.GLYMA16G17370.4	3847.GLYMA04G16660.1	0	0	0	0	0.847	0.834	0	0	0.973
GLYMA09G34760.6	GLYMA04G16660.1	860803	845708	3847.GLYMA09G34760.6	3847.GLYMA04G16660.1	0	0	0	0	0.847	0.834	0	0	0.973
GLYMA15G42620.1	GLYMA05G04670.1	877774	847273	3847.GLYMA15G42620.1	3847.GLYMA05G04670.1	0	0	0	0	0.847	0.837	0	0	0.973
GLYMA13G37610.1	GLYMA08G05290.1	872290	855620	3847.GLYMA13G37610.1	3847.GLYMA08G05290.1	0.158	0	0	0	0.845	0.813	0	0	0.973
GLYMA13G19930.1	GLYMA10G08910.1	870661	862249	3847.GLYMA13G19930.1	3847.GLYMA10G08910.1	0	0	0	0	0.841	0.838	0	0	0.973
GLYMA13G22086.1	GLYMA11G01320.1	870859	864525	3847.GLYMA13G22086.1	3847.GLYMA11G01320.1	0	0	0	0	0.847	0.831	0	0	0.973
GLYMA20G30810.1	GLYMA11G12300.1	889670	865548	3847.GLYMA20G30810.1	3847.GLYMA11G12300.1	0	0	0	0	0.847	0.834	0	0	0.973
GLYMA08G19380.2	GLYMA03G02490.1	856944	842060	3847.GLYMA08G19380.2	3847.GLYMA03G02490.1	0	0	0	0	0.847	0.833	0	0	0.973
GLYMA11G15230.2	GLYMA05G34570.1	865820	848925	3847.GLYMA11G15230.2	3847.GLYMA05G34570.1	0.171	0	0	0	0.821	0.833	0	0	0.973
GLYMA16G23730.1	GLYMA15G13650.1	879053	876415	3847.GLYMA16G23730.1	3847.GLYMA15G13650.1	0	0	0.295	0	0.824	0.807	0	0	0.973
GLYMA10G37840.1	GLYMA04G01270.1	863788	844565	3847.GLYMA10G37840.1	3847.GLYMA04G01270.1	0	0	0	0	0.847	0.834	0	0	0.973
GLYMA17G08370.2	GLYMA06G11450.1	880759	850359	3847.GLYMA17G08370.2	3847.GLYMA06G11450.1	0.162	0	0	0	0.847	0.807	0	0	0.973
GLYMA19G39240.1	GLYMA15G00610.1	887488	875207	3847.GLYMA19G39240.1	3847.GLYMA15G00610.1	0	0	0	0	0.847	0.837	0	0	0.973
PETC	GLYMA09G24070.1	872316	859987	3847.GLYMA13G37880.1	3847.GLYMA09G24070.1	0	0	0	0	0.847	0.835	0	0	0.973
GLYMA19G39240.1	GLYMA16G33230.1	887488	879830	3847.GLYMA19G39240.1	3847.GLYMA16G33230.1	0	0	0	0	0.847	0.836	0	0	0.973
GLYMA15G42620.1	GLYMA08G05290.1	877774	855620	3847.GLYMA15G42620.1	3847.GLYMA08G05290.1	0.094	0	0	0	0.847	0.826	0	0	0.973
GLYMA19G39240.1	GLYMA17G11430.1	887488	881050	3847.GLYMA19G39240.1	3847.GLYMA17G11430.1	0	0	0	0	0.847	0.837	0	0	0.973
RPL37	GLYMA01G40150.1	852505	838292	3847.GLYMA07G00700.2	3847.GLYMA01G40150.1	0	0	0	0	0.837	0.842	0	0	0.973
GLYMA13G24640.1	GLYMA06G11450.1	871087	850359	3847.GLYMA13G24640.1	3847.GLYMA06G11450.1	0.165	0	0	0	0.847	0.807	0	0	0.973
GLYMA20G30810.1	GLYMA11G02250.1	889670	864614	3847.GLYMA20G30810.1	3847.GLYMA11G02250.1	0.165	0	0	0	0.845	0.813	0	0	0.973
GLYMA19G39240.1	GLYMA15G42620.1	887488	877774	3847.GLYMA19G39240.1	3847.GLYMA15G42620.1	0	0	0	0	0.847	0.837	0	0	0.973
GLYMA11G12300.1	GLYMA03G42180.1	865548	844403	3847.GLYMA11G12300.1	3847.GLYMA03G42180.1	0	0	0	0	0.847	0.834	0	0	0.973
GLYMA11G02250.1	GLYMA11G00890.1	864614	864482	3847.GLYMA11G02250.1	3847.GLYMA11G00890.1	0	0	0.295	0	0.812	0.819	0	0	0.973
GLYMA13G06070.1	GLYMA11G12300.1	869822	865548	3847.GLYMA13G06070.1	3847.GLYMA11G12300.1	0	0	0	0	0.847	0.834	0	0	0.973
GLYMA13G35590.1	RPL2	872094	839285	3847.GLYMA13G35590.1	3847.GLYMA02G05540.1	0.161	0	0	0	0.845	0.813	0	0	0.973
GLYMA18G32680.1	RPL2	884115	839285	3847.GLYMA18G32680.1	3847.GLYMA02G05540.1	0	0	0	0	0.845	0.836	0	0	0.973
GLYMA19G39240.1	GLYMA08G16130.1	887488	856651	3847.GLYMA19G39240.1	3847.GLYMA08G16130.1	0	0	0	0	0.847	0.837	0	0	0.973
GLYMA05G04670.1	GLYMA01G03570.1	847273	836719	3847.GLYMA05G04670.1	3847.GLYMA01G03570.1	0	0	0	0	0.847	0.837	0	0	0.973
GLYMA17G15230.1	GLYMA03G42180.1	881422	844403	3847.GLYMA17G15230.1	3847.GLYMA03G42180.1	0	0	0	0	0.847	0.834	0	0	0.973
GLYMA12G03230.1	GLYMA10G05580.1	867328	861984	3847.GLYMA12G03230.1	3847.GLYMA10G05580.1	0.094	0	0	0	0.841	0.834	0	0	0.973
GLYMA20G30810.1	GLYMA10G37840.1	889670	863788	3847.GLYMA20G30810.1	3847.GLYMA10G37840.1	0	0	0	0	0.847	0.834	0	0	0.973
GLYMA12G08050.1	GLYMA03G21710.1	867778	842725	3847.GLYMA12G08050.1	3847.GLYMA03G21710.1	0	0	0	0	0.845	0.834	0	0	0.973
GLYMA17G15230.1	GLYMA10G37840.1	881422	863788	3847.GLYMA17G15230.1	3847.GLYMA10G37840.1	0	0	0	0	0.847	0.834	0	0	0.973
GLYMA08G16130.1	GLYMA05G04670.1	856651	847273	3847.GLYMA08G16130.1	3847.GLYMA05G04670.1	0	0	0	0	0.847	0.837	0	0	0.973
GLYMA13G19280.1	GLYMA06G08260.1	870603	850057	3847.GLYMA13G19280.1	3847.GLYMA06G08260.1	0	0	0	0	0.847	0.833	0	0	0.973
GLYMA08G14995.1	RPL2	856551	839285	3847.GLYMA08G14995.1	3847.GLYMA02G05540.1	0.096	0	0	0	0.847	0.826	0	0	0.973
GLYMA16G17370.4	GLYMA11G12300.1	878790	865548	3847.GLYMA16G17370.4	3847.GLYMA11G12300.1	0	0	0	0	0.847	0.834	0	0	0.973
GLYMA20G30810.1	GLYMA14G06630.1	889670	873578	3847.GLYMA20G30810.1	3847.GLYMA14G06630.1	0.162	0	0	0	0.845	0.813	0	0	0.973
GLYMA13G19930.1	GLYMA08G03480.1	870661	855451	3847.GLYMA13G19930.1	3847.GLYMA08G03480.1	0	0	0	0	0.841	0.843	0	0	0.973
GLYMA11G12300.1	GLYMA04G16660.1	865548	845708	3847.GLYMA11G12300.1	3847.GLYMA04G16660.1	0	0	0	0	0.847	0.834	0	0	0.973
GLYMA03G42180.1	RPL2	844403	839285	3847.GLYMA03G42180.1	3847.GLYMA02G05540.1	0	0	0	0	0.847	0.834	0	0	0.973
GLYMA16G10700.1	RPL2	878682	839285	3847.GLYMA16G10700.1	3847.GLYMA02G05540.1	0	0	0	0	0.845	0.836	0	0	0.973
GLYMA11G11040.1	GLYMA01G03570.1	865431	836719	3847.GLYMA11G11040.1	3847.GLYMA01G03570.1	0	0	0	0	0.841	0.838	0	0	0.973
GLYMA13G22086.1	GLYMA03G02490.1	870859	842060	3847.GLYMA13G22086.1	3847.GLYMA03G02490.1	0	0	0	0	0.847	0.831	0	0	0.973
GLYMA11G00890.1	GLYMA05G34570.1	864482	848925	3847.GLYMA11G00890.1	3847.GLYMA05G34570.1	0	0	0.293	0	0.812	0.819	0	0	0.973
GLYMA07G02720.1	RPL2	852693	839285	3847.GLYMA07G02720.1	3847.GLYMA02G05540.1	0.095	0	0	0	0.847	0.826	0	0	0.973
GLYMA08G16130.1	RPL2	856651	839285	3847.GLYMA08G16130.1	3847.GLYMA02G05540.1	0.096	0	0	0	0.847	0.826	0	0	0.973
GLYMA17G09280.2	GLYMA05G04670.1	880853	847273	3847.GLYMA17G09280.2	3847.GLYMA05G04670.1	0	0	0	0	0.847	0.831	0	0	0.973
GLYMA18G32680.1	GLYMA12G08050.1	884115	867778	3847.GLYMA18G32680.1	3847.GLYMA12G08050.1	0	0	0	0	0.845	0.834	0	0	0.973
GLYMA16G10700.1	GLYMA15G07420.1	878682	875844	3847.GLYMA16G10700.1	3847.GLYMA15G07420.1	0	0	0.274	0	0.804	0.826	0	0	0.973
GLYMA13G20330.1	GLYMA09G34760.6	870698	860803	3847.GLYMA13G20330.1	3847.GLYMA09G34760.6	0	0	0	0	0.847	0.834	0	0	0.973
GLYMA15G13650.1	GLYMA01G00740.4	876415	836475	3847.GLYMA15G13650.1	3847.GLYMA01G00740.4	0	0	0	0	0.841	0.843	0	0	0.973
GLYMA19G39240.1	GLYMA14G36620.1	887488	874805	3847.GLYMA19G39240.1	3847.GLYMA14G36620.1	0.092	0	0	0	0.847	0.824	0	0	0.973
RPL37	GLYMA04G01270.1	852505	844565	3847.GLYMA07G00700.2	3847.GLYMA04G01270.1	0	0	0	0	0.847	0.834	0	0	0.973
GLYMA12G08050.1	GLYMA01G40150.1	867778	838292	3847.GLYMA12G08050.1	3847.GLYMA01G40150.1	0.157	0	0	0	0.837	0.823	0	0	0.973
GLYMA15G00610.1	GLYMA12G08050.1	875207	867778	3847.GLYMA15G00610.1	3847.GLYMA12G08050.1	0.068	0	0	0	0.847	0.826	0	0	0.973
GLYMA10G08910.1	GLYMA08G09230.1	862249	855996	3847.GLYMA10G08910.1	3847.GLYMA08G09230.1	0	0	0	0	0.841	0.84	0	0	0.973
GLYMA11G15230.2	GLYMA11G02250.1	865820	864614	3847.GLYMA11G15230.2	3847.GLYMA11G02250.1	0.171	0	0	0	0.821	0.833	0	0	0.973
GLYMA15G07420.1	GLYMA01G03570.1	875844	836719	3847.GLYMA15G07420.1	3847.GLYMA01G03570.1	0	0	0.274	0	0.824	0.807	0	0	0.973
GLYMA19G43190.1	GLYMA08G05290.1	887859	855620	3847.GLYMA19G43190.1	3847.GLYMA08G05290.1	0	0	0	0	0.845	0.836	0	0	0.973
GLYMA15G40860.1	GLYMA06G14330.1	877643	850638	3847.GLYMA15G40860.1	3847.GLYMA06G14330.1	0.102	0	0.24	0	0.823	0.806	0	0	0.973
GLYMA08G05290.1	GLYMA03G42180.1	855620	844403	3847.GLYMA08G05290.1	3847.GLYMA03G42180.1	0	0	0	0	0.847	0.834	0	0	0.973
GLYMA10G37840.1	GLYMA03G42180.1	863788	844403	3847.GLYMA10G37840.1	3847.GLYMA03G42180.1	0	0	0	0	0.847	0.834	0	0	0.973
GLYMA20G30810.1	GLYMA13G35590.1	889670	872094	3847.GLYMA20G30810.1	3847.GLYMA13G35590.1	0.17	0	0	0	0.845	0.813	0	0	0.973
GLYMA19G39240.1	GLYMA15G40860.1	887488	877643	3847.GLYMA19G39240.1	3847.GLYMA15G40860.1	0	0	0	0	0.847	0.835	0	0	0.973
GLYMA19G39240.1	GLYMA08G09230.1	887488	855996	3847.GLYMA19G39240.1	3847.GLYMA08G09230.1	0	0	0	0	0.847	0.837	0	0	0.973
RPL37	GLYMA01G45060.1	852505	838737	3847.GLYMA07G00700.2	3847.GLYMA01G45060.1	0	0	0	0	0.837	0.843	0	0	0.973
GLYMA13G06070.1	RPL37	869822	852505	3847.GLYMA13G06070.1	3847.GLYMA07G00700.2	0	0	0	0	0.847	0.834	0	0	0.973
GLYMA11G11040.1	GLYMA10G05580.1	865431	861984	3847.GLYMA11G11040.1	3847.GLYMA10G05580.1	0.094	0	0	0	0.841	0.834	0	0	0.973
GLYMA14G06630.1	GLYMA13G06070.1	873578	869822	3847.GLYMA14G06630.1	3847.GLYMA13G06070.1	0.174	0	0	0	0.845	0.813	0	0	0.973
GLYMA12G08050.1	GLYMA11G12300.1	867778	865548	3847.GLYMA12G08050.1	3847.GLYMA11G12300.1	0	0	0	0	0.847	0.834	0	0	0.973
GLYMA15G13650.1	GLYMA15G07420.1	876415	875844	3847.GLYMA15G13650.1	3847.GLYMA15G07420.1	0	0	0.274	0	0.824	0.807	0	0	0.973
GLYMA20G30810.1	GLYMA13G06070.1	889670	869822	3847.GLYMA20G30810.1	3847.GLYMA13G06070.1	0	0	0	0	0.847	0.834	0	0	0.973
GLYMA13G42830.1	GLYMA08G05290.1	872772	855620	3847.GLYMA13G42830.1	3847.GLYMA08G05290.1	0	0	0	0	0.847	0.832	0	0	0.973
GLYMA08G23260.3	RPL2	857286	839285	3847.GLYMA08G23260.3	3847.GLYMA02G05540.1	0.095	0	0	0	0.847	0.826	0	0	0.973
GLYMA20G30810.1	GLYMA05G34570.1	889670	848925	3847.GLYMA20G30810.1	3847.GLYMA05G34570.1	0.165	0	0	0	0.845	0.813	0	0	0.973
GLYMA17G09280.2	RPL37	880853	852505	3847.GLYMA17G09280.2	3847.GLYMA07G00700.2	0	0	0	0	0.847	0.831	0	0	0.973
GLYMA15G40860.1	GLYMA12G08050.1	877643	867778	3847.GLYMA15G40860.1	3847.GLYMA12G08050.1	0.155	0	0	0	0.835	0.824	0	0	0.973
GLYMA07G31830.1	RPL2	854386	839285	3847.GLYMA07G31830.1	3847.GLYMA02G05540.1	0.157	0	0	0	0.845	0.813	0	0	0.973
GLYMA20G30810.1	GLYMA08G41280.1	889670	858101	3847.GLYMA20G30810.1	3847.GLYMA08G41280.1	0.168	0	0	0	0.845	0.813	0	0	0.973
GLYMA16G17370.4	GLYMA16G10700.1	878790	878682	3847.GLYMA16G17370.4	3847.GLYMA16G10700.1	0	0	0	0	0.845	0.834	0	0	0.973
GLYMA13G19930.1	GLYMA10G00890.1	870661	861570	3847.GLYMA13G19930.1	3847.GLYMA10G00890.1	0.094	0	0	0	0.841	0.834	0	0	0.973
GLYMA19G39240.1	GLYMA10G29170.1	887488	862978	3847.GLYMA19G39240.1	3847.GLYMA10G29170.1	0.06	0	0	0	0.847	0.83	0	0	0.973
GLYMA13G06070.1	GLYMA09G34760.6	869822	860803	3847.GLYMA13G06070.1	3847.GLYMA09G34760.6	0	0	0	0	0.847	0.834	0	0	0.973
GLYMA10G08910.1	GLYMA10G05580.1	862249	861984	3847.GLYMA10G08910.1	3847.GLYMA10G05580.1	0	0	0	0	0.841	0.838	0	0	0.973
GLYMA18G02820.1	GLYMA10G36610.2	882823	863667	3847.GLYMA18G02820.1	3847.GLYMA10G36610.2	0	0	0	0	0.845	0.834	0	0	0.973
GLYMA13G19280.1	GLYMA06G17960.1	870603	850962	3847.GLYMA13G19280.1	3847.GLYMA06G17960.1	0	0	0	0	0.847	0.834	0	0	0.973
RPL37	GLYMA04G16660.1	852505	845708	3847.GLYMA07G00700.2	3847.GLYMA04G16660.1	0	0	0	0	0.847	0.834	0	0	0.973
GLYMA10G05580.1	GLYMA01G00740.4	861984	836475	3847.GLYMA10G05580.1	3847.GLYMA01G00740.4	0	0	0	0	0.841	0.843	0	0	0.973
GLYMA14G04770.1	GLYMA07G18110.1	873409	853922	3847.GLYMA14G04770.1	3847.GLYMA07G18110.1	0	0	0	0.801	0.847	0.833	0	0	0.973
GLYMA15G00610.1	RPL2	875207	839285	3847.GLYMA15G00610.1	3847.GLYMA02G05540.1	0.095	0	0	0	0.847	0.826	0	0	0.973
GLYMA11G01320.1	GLYMA03G35340.1	864525	843757	3847.GLYMA11G01320.1	3847.GLYMA03G35340.1	0	0	0	0	0.847	0.831	0	0	0.973
RPL37	GLYMA03G42180.1	852505	844403	3847.GLYMA07G00700.2	3847.GLYMA03G42180.1	0	0	0	0	0.847	0.834	0	0	0.973
GLYMA12G08050.1	GLYMA10G37840.1	867778	863788	3847.GLYMA12G08050.1	3847.GLYMA10G37840.1	0	0	0	0	0.847	0.834	0	0	0.973
GLYMA13G24640.1	RPL2	871087	839285	3847.GLYMA13G24640.1	3847.GLYMA02G05540.1	0.157	0	0	0	0.845	0.813	0	0	0.973
GLYMA19G39240.1	GLYMA02G45430.1	887488	841584	3847.GLYMA19G39240.1	3847.GLYMA02G45430.1	0.174	0	0	0	0.841	0.811	0	0	0.973
GLYMA16G10700.1	GLYMA09G34760.6	878682	860803	3847.GLYMA16G10700.1	3847.GLYMA09G34760.6	0	0	0	0	0.845	0.834	0	0	0.973
GLYMA10G05580.1	GLYMA08G03480.1	861984	855451	3847.GLYMA10G05580.1	3847.GLYMA08G03480.1	0	0	0	0	0.841	0.843	0	0	0.973
GLYMA16G17370.4	GLYMA10G37840.1	878790	863788	3847.GLYMA16G17370.4	3847.GLYMA10G37840.1	0	0	0	0	0.847	0.834	0	0	0.973
GLYMA15G10220.1	GLYMA05G04670.1	876104	847273	3847.GLYMA15G10220.1	3847.GLYMA05G04670.1	0	0	0	0	0.841	0.838	0	0	0.973
GLYMA16G00590.1	FLBR	877870	854725	3847.GLYMA16G00590.1	3847.GLYMA07G36040.1	0.153	0	0	0	0.6	0.803	0.65	0	0.973
GLYMA19G39240.1	GLYMA11G37160.1	887488	866943	3847.GLYMA19G39240.1	3847.GLYMA11G37160.1	0	0	0	0	0.847	0.837	0	0	0.973
GLYMA10G37840.1	GLYMA08G05290.1	863788	855620	3847.GLYMA10G37840.1	3847.GLYMA08G05290.1	0	0	0	0	0.847	0.834	0	0	0.973
GLYMA19G39240.1	GLYMA15G10220.1	887488	876104	3847.GLYMA19G39240.1	3847.GLYMA15G10220.1	0.174	0	0	0	0.841	0.811	0	0	0.973
GLYMA14G06630.1	GLYMA03G42180.1	873578	844403	3847.GLYMA14G06630.1	3847.GLYMA03G42180.1	0.158	0	0	0	0.845	0.813	0	0	0.973
GLYMA08G23260.3	GLYMA08G05290.1	857286	855620	3847.GLYMA08G23260.3	3847.GLYMA08G05290.1	0.094	0	0	0	0.847	0.826	0	0	0.973
GLYMA15G13650.1	GLYMA05G04670.1	876415	847273	3847.GLYMA15G13650.1	3847.GLYMA05G04670.1	0	0	0	0	0.847	0.837	0	0	0.973
GLYMA10G08910.1	GLYMA05G26320.1	862249	848158	3847.GLYMA10G08910.1	3847.GLYMA05G26320.1	0	0	0	0	0.841	0.84	0	0	0.973
GLYMA08G05290.1	GLYMA07G02720.1	855620	852693	3847.GLYMA08G05290.1	3847.GLYMA07G02720.1	0.094	0	0	0	0.847	0.826	0	0	0.973
GLYMA19G39240.1	GLYMA13G28831.1	887488	871461	3847.GLYMA19G39240.1	3847.GLYMA13G28831.1	0.174	0	0	0	0.841	0.811	0	0	0.973
GLYMA12G03230.1	GLYMA01G03570.1	867328	836719	3847.GLYMA12G03230.1	3847.GLYMA01G03570.1	0	0	0	0	0.841	0.838	0	0	0.973
GLYMA14G06630.1	RPL2	873578	839285	3847.GLYMA14G06630.1	3847.GLYMA02G05540.1	0.153	0	0	0	0.844	0.813	0	0	0.973
GLYMA20G30810.1	GLYMA13G24640.1	889670	871087	3847.GLYMA20G30810.1	3847.GLYMA13G24640.1	0.165	0	0	0	0.845	0.813	0	0	0.973
GLYMA20G30810.1	GLYMA17G15230.1	889670	881422	3847.GLYMA20G30810.1	3847.GLYMA17G15230.1	0	0	0	0	0.847	0.834	0	0	0.973
GLYMA08G23260.3	GLYMA05G04670.1	857286	847273	3847.GLYMA08G23260.3	3847.GLYMA05G04670.1	0	0	0	0	0.847	0.837	0	0	0.973
GLYMA19G39240.1	GLYMA07G02720.1	887488	852693	3847.GLYMA19G39240.1	3847.GLYMA07G02720.1	0	0	0	0	0.847	0.837	0	0	0.973
GLYMA10G08910.1	GLYMA08G03480.1	862249	855451	3847.GLYMA10G08910.1	3847.GLYMA08G03480.1	0	0	0	0	0.83	0.851	0	0	0.973
GLYMA17G15230.1	GLYMA04G16660.1	881422	845708	3847.GLYMA17G15230.1	3847.GLYMA04G16660.1	0	0	0	0	0.847	0.834	0	0	0.973
GLYMA13G20330.1	GLYMA10G37840.1	870698	863788	3847.GLYMA13G20330.1	3847.GLYMA10G37840.1	0	0	0	0	0.847	0.834	0	0	0.973
GLYMA11G37160.1	GLYMA10G00890.1	866943	861570	3847.GLYMA11G37160.1	3847.GLYMA10G00890.1	0.093	0	0	0	0.841	0.834	0	0	0.973
GLYMA08G16130.1	GLYMA08G05290.1	856651	855620	3847.GLYMA08G16130.1	3847.GLYMA08G05290.1	0.094	0	0	0	0.847	0.826	0	0	0.973
GLYMA15G13650.1	GLYMA08G03480.1	876415	855451	3847.GLYMA15G13650.1	3847.GLYMA08G03480.1	0	0	0	0	0.841	0.843	0	0	0.973
GLYMA15G42620.1	RPL2	877774	839285	3847.GLYMA15G42620.1	3847.GLYMA02G05540.1	0.096	0	0	0	0.847	0.826	0	0	0.973
GLYMA11G37160.1	GLYMA11G00890.1	866943	864482	3847.GLYMA11G37160.1	3847.GLYMA11G00890.1	0	0	0.259	0	0.831	0.809	0	0	0.973
GLYMA05G34570.1	GLYMA01G44700.1	848925	838706	3847.GLYMA05G34570.1	3847.GLYMA01G44700.1	0	0	0.291	0	0.812	0.819	0	0	0.973
GLYMA09G34760.6	GLYMA03G21710.1	860803	842725	3847.GLYMA09G34760.6	3847.GLYMA03G21710.1	0	0	0	0	0.845	0.834	0	0	0.973
GLYMA15G00610.1	GLYMA08G05290.1	875207	855620	3847.GLYMA15G00610.1	3847.GLYMA08G05290.1	0.094	0	0	0	0.847	0.826	0	0	0.973
GLYMA20G30810.1	GLYMA14G36620.1	889670	874805	3847.GLYMA20G30810.1	3847.GLYMA14G36620.1	0.159	0	0	0	0.845	0.813	0	0	0.973
GLYMA13G35590.1	GLYMA12G08050.1	872094	867778	3847.GLYMA13G35590.1	3847.GLYMA12G08050.1	0.17	0	0	0	0.845	0.813	0	0	0.973
GLYMA15G40860.1	GLYMA08G05290.1	877643	855620	3847.GLYMA15G40860.1	3847.GLYMA08G05290.1	0.098	0	0	0	0.847	0.823	0	0	0.973
GLYMA17G37050.1	PAE1	882475	864234	3847.GLYMA17G37050.1	3847.GLYMA10G42650.1	0	0	0	0.857	0.847	0.834	0	0	0.973
GLYMA03G21710.1	RPL2	842725	839285	3847.GLYMA03G21710.1	3847.GLYMA02G05540.1	0	0	0	0	0.845	0.836	0	0	0.973
GLYMA04G16660.1	RPL2	845708	839285	3847.GLYMA04G16660.1	3847.GLYMA02G05540.1	0	0	0	0	0.847	0.834	0	0	0.973
GLYMA10G37840.1	RPL37	863788	852505	3847.GLYMA10G37840.1	3847.GLYMA07G00700.2	0	0	0	0	0.847	0.834	0	0	0.973
GLYMA13G06070.1	GLYMA08G05290.1	869822	855620	3847.GLYMA13G06070.1	3847.GLYMA08G05290.1	0	0	0	0	0.847	0.834	0	0	0.973
GLYMA16G17370.4	GLYMA12G08050.1	878790	867778	3847.GLYMA16G17370.4	3847.GLYMA12G08050.1	0	0	0	0	0.847	0.834	0	0	0.973
GLYMA13G06070.1	RPL2	869822	839285	3847.GLYMA13G06070.1	3847.GLYMA02G05540.1	0	0	0	0	0.847	0.834	0	0	0.973
RPL37	GLYMA04G36140.1	852505	846206	3847.GLYMA07G00700.2	3847.GLYMA04G36140.1	0	0	0	0	0.847	0.831	0	0	0.973
GLYMA12G03230.1	GLYMA01G00740.4	867328	836475	3847.GLYMA12G03230.1	3847.GLYMA01G00740.4	0	0	0	0	0.83	0.851	0	0	0.973
GLYMA20G24990.1	GLYMA06G11450.1	889156	850359	3847.GLYMA20G24990.1	3847.GLYMA06G11450.1	0.162	0	0	0	0.847	0.807	0	0	0.973
GLYMA10G37840.1	RPL2	863788	839285	3847.GLYMA10G37840.1	3847.GLYMA02G05540.1	0	0	0	0	0.847	0.834	0	0	0.973
GLYMA20G30810.1	GLYMA07G31830.1	889670	854386	3847.GLYMA20G30810.1	3847.GLYMA07G31830.1	0.165	0	0	0	0.845	0.813	0	0	0.973
GLYMA15G02610.1	GLYMA08G05290.1	875391	855620	3847.GLYMA15G02610.1	3847.GLYMA08G05290.1	0	0	0	0	0.847	0.832	0	0	0.973
GLYMA08G05290.1	GLYMA06G14950.1	855620	850698	3847.GLYMA08G05290.1	3847.GLYMA06G14950.1	0	0	0	0	0.845	0.839	0	0	0.973
GLYMA12G08050.1	GLYMA07G31830.1	867778	854386	3847.GLYMA12G08050.1	3847.GLYMA07G31830.1	0.165	0	0	0	0.845	0.813	0	0	0.973
GLYMA20G30810.1	GLYMA16G17370.4	889670	878790	3847.GLYMA20G30810.1	3847.GLYMA16G17370.4	0	0	0	0	0.847	0.834	0	0	0.973
GLYMA03G42180.1	GLYMA03G36420.1	844403	843855	3847.GLYMA03G42180.1	3847.GLYMA03G36420.1	0	0	0	0	0.847	0.835	0	0	0.973
GLYMA15G07420.1	GLYMA08G03480.1	875844	855451	3847.GLYMA15G07420.1	3847.GLYMA08G03480.1	0	0	0.274	0	0.813	0.823	0	0	0.973
GLYMA10G00890.1	GLYMA01G00740.4	861570	836475	3847.GLYMA10G00890.1	3847.GLYMA01G00740.4	0	0	0	0	0.83	0.851	0	0	0.973
GLYMA15G13650.1	GLYMA12G03230.1	876415	867328	3847.GLYMA15G13650.1	3847.GLYMA12G03230.1	0	0	0	0	0.841	0.838	0	0	0.973
GLYMA15G07420.1	GLYMA05G28880.1	875844	848390	3847.GLYMA15G07420.1	3847.GLYMA05G28880.1	0.157	0	0.274	0	0.791	0.817	0	0	0.973
GLYMA20G30810.1	GLYMA09G34760.6	889670	860803	3847.GLYMA20G30810.1	3847.GLYMA09G34760.6	0	0	0	0	0.847	0.834	0	0	0.973
GLYMA19G43190.1	GLYMA17G15230.1	887859	881422	3847.GLYMA19G43190.1	3847.GLYMA17G15230.1	0	0	0	0	0.845	0.833	0	0	0.973
GLYMA16G17370.4	GLYMA04G01270.1	878790	844565	3847.GLYMA16G17370.4	3847.GLYMA04G01270.1	0	0	0	0	0.847	0.834	0	0	0.973
GLYMA08G05290.1	GLYMA04G16660.1	855620	845708	3847.GLYMA08G05290.1	3847.GLYMA04G16660.1	0	0	0	0	0.847	0.834	0	0	0.973
GLYMA16G17370.4	GLYMA13G06070.1	878790	869822	3847.GLYMA16G17370.4	3847.GLYMA13G06070.1	0	0	0	0	0.847	0.834	0	0	0.973
GLYMA10G37840.1	GLYMA04G16660.1	863788	845708	3847.GLYMA10G37840.1	3847.GLYMA04G16660.1	0	0	0	0	0.847	0.834	0	0	0.973
GLYMA12G08050.1	GLYMA01G45060.1	867778	838737	3847.GLYMA12G08050.1	3847.GLYMA01G45060.1	0.167	0	0	0	0.837	0.823	0	0	0.973
GLYMA17G13640.1	GLYMA05G34320.1	881259	848902	3847.GLYMA17G13640.1	3847.GLYMA05G34320.1	0	0	0	0	0.837	0.844	0	0	0.973
GLYMA17G15230.1	GLYMA13G06070.1	881422	869822	3847.GLYMA17G15230.1	3847.GLYMA13G06070.1	0	0	0	0	0.847	0.834	0	0	0.973
GLYMA06G44340.1	GLYMA05G34320.1	852097	848902	3847.GLYMA06G44340.1	3847.GLYMA05G34320.1	0	0	0	0.551	0.847	0.837	0	0	0.973
GLYMA12G08050.1	GLYMA04G01270.1	867778	844565	3847.GLYMA12G08050.1	3847.GLYMA04G01270.1	0	0	0	0	0.847	0.834	0	0	0.973
GLYMA14G06630.1	GLYMA12G08050.1	873578	867778	3847.GLYMA14G06630.1	3847.GLYMA12G08050.1	0.162	0	0	0	0.845	0.813	0	0	0.973
GLYMA20G30810.1	GLYMA04G16660.1	889670	845708	3847.GLYMA20G30810.1	3847.GLYMA04G16660.1	0	0	0	0	0.847	0.834	0	0	0.973
GLYMA13G06070.1	GLYMA10G37840.1	869822	863788	3847.GLYMA13G06070.1	3847.GLYMA10G37840.1	0	0	0	0	0.847	0.834	0	0	0.973
GLYMA16G17370.4	GLYMA13G20330.1	878790	870698	3847.GLYMA16G17370.4	3847.GLYMA13G20330.1	0	0	0	0	0.847	0.834	0	0	0.973
GLYMA11G12300.1	GLYMA10G37840.1	865548	863788	3847.GLYMA11G12300.1	3847.GLYMA10G37840.1	0	0	0	0	0.847	0.834	0	0	0.973
GLYMA08G05290.1	GLYMA07G31830.1	855620	854386	3847.GLYMA08G05290.1	3847.GLYMA07G31830.1	0.154	0	0	0	0.845	0.813	0	0	0.973
GLYMA10G08910.1	GLYMA01G00740.4	862249	836475	3847.GLYMA10G08910.1	3847.GLYMA01G00740.4	0	0	0	0	0.83	0.851	0	0	0.973
GLYMA10G00890.1	GLYMA08G03480.1	861570	855451	3847.GLYMA10G00890.1	3847.GLYMA08G03480.1	0	0	0	0	0.83	0.851	0	0	0.973
GLYMA13G20330.1	GLYMA04G01270.1	870698	844565	3847.GLYMA13G20330.1	3847.GLYMA04G01270.1	0	0	0	0	0.847	0.834	0	0	0.973
GLYMA18G02820.1	GLYMA06G11450.1	882823	850359	3847.GLYMA18G02820.1	3847.GLYMA06G11450.1	0	0	0	0	0.845	0.834	0	0	0.973
GLYMA19G39240.1	GLYMA01G03570.1	887488	836719	3847.GLYMA19G39240.1	3847.GLYMA01G03570.1	0	0	0	0	0.847	0.837	0	0	0.973
GLYMA11G11040.1	GLYMA01G00740.4	865431	836475	3847.GLYMA11G11040.1	3847.GLYMA01G00740.4	0	0	0	0	0.83	0.851	0	0	0.973
GLYMA11G37160.1	GLYMA11G11040.1	866943	865431	3847.GLYMA11G37160.1	3847.GLYMA11G11040.1	0.093	0	0	0	0.841	0.834	0	0	0.973
GLYMA13G37610.1	RPL2	872290	839285	3847.GLYMA13G37610.1	3847.GLYMA02G05540.1	0.161	0	0	0	0.845	0.813	0	0	0.973
GLYMA17G37050.1	GLYMA05G34320.1	882475	848902	3847.GLYMA17G37050.1	3847.GLYMA05G34320.1	0	0	0	0	0.836	0.845	0	0	0.973
GLYMA12G31040.2	GLYMA08G05290.1	868813	855620	3847.GLYMA12G31040.2	3847.GLYMA08G05290.1	0.128	0	0	0	0.847	0.819	0	0	0.973
GLYMA10G05580.1	GLYMA05G04670.1	861984	847273	3847.GLYMA10G05580.1	3847.GLYMA05G04670.1	0	0	0	0	0.847	0.837	0	0	0.973
GLYMA13G28831.1	GLYMA05G04670.1	871461	847273	3847.GLYMA13G28831.1	3847.GLYMA05G04670.1	0	0	0	0	0.841	0.838	0	0	0.973
GLYMA17G15230.1	GLYMA04G01270.1	881422	844565	3847.GLYMA17G15230.1	3847.GLYMA04G01270.1	0	0	0	0	0.847	0.834	0	0	0.973
GLYMA17G04210.1	GLYMA16G00590.1	880357	877870	3847.GLYMA17G04210.1	3847.GLYMA16G00590.1	0.153	0	0	0	0.6	0.803	0.65	0	0.973
GLYMA20G30810.1	GLYMA08G46860.1	889670	858606	3847.GLYMA20G30810.1	3847.GLYMA08G46860.1	0.162	0	0	0	0.845	0.813	0	0	0.973
GLYMA19G39240.1	GLYMA08G18110.1	887488	856826	3847.GLYMA19G39240.1	3847.GLYMA08G18110.1	0	0	0	0	0.847	0.835	0	0	0.973
GLYMA11G02250.1	GLYMA01G44700.1	864614	838706	3847.GLYMA11G02250.1	3847.GLYMA01G44700.1	0	0	0.294	0	0.812	0.819	0	0	0.973
GLYMA19G39240.1	GLYMA05G26320.1	887488	848158	3847.GLYMA19G39240.1	3847.GLYMA05G26320.1	0	0	0	0	0.847	0.837	0	0	0.973
GLYMA11G15230.2	GLYMA08G18110.1	865820	856826	3847.GLYMA11G15230.2	3847.GLYMA08G18110.1	0.16	0	0.223	0	0.814	0.81	0	0	0.973
GLYMA08G20960.1	GLYMA08G05290.1	857082	855620	3847.GLYMA08G20960.1	3847.GLYMA08G05290.1	0	0	0	0	0.847	0.832	0	0	0.973
GLYMA18G02820.1	GLYMA16G33230.1	882823	879830	3847.GLYMA18G02820.1	3847.GLYMA16G33230.1	0	0	0	0	0.847	0.834	0	0	0.973
GLYMA10G05580.1	GLYMA10G00890.1	861984	861570	3847.GLYMA10G05580.1	3847.GLYMA10G00890.1	0.094	0	0	0	0.841	0.834	0	0	0.973
GLYMA11G12300.1	GLYMA09G34760.6	865548	860803	3847.GLYMA11G12300.1	3847.GLYMA09G34760.6	0	0	0	0	0.847	0.834	0	0	0.973
GLYMA14G06630.1	GLYMA04G16660.1	873578	845708	3847.GLYMA14G06630.1	3847.GLYMA04G16660.1	0.174	0	0	0	0.845	0.813	0	0	0.973
GLYMA11G11040.1	GLYMA08G03480.1	865431	855451	3847.GLYMA11G11040.1	3847.GLYMA08G03480.1	0	0	0	0	0.83	0.851	0	0	0.973
GLYMA12G32580.1	GLYMA09G24070.1	868953	859987	3847.GLYMA12G32580.1	3847.GLYMA09G24070.1	0	0	0	0	0.847	0.835	0	0	0.973
GLYMA08G05290.1	GLYMA04G01270.1	855620	844565	3847.GLYMA08G05290.1	3847.GLYMA04G01270.1	0	0	0	0	0.847	0.834	0	0	0.973
GLYMA13G19930.1	GLYMA01G00740.4	870661	836475	3847.GLYMA13G19930.1	3847.GLYMA01G00740.4	0	0	0	0	0.841	0.843	0	0	0.973
GLYMA14G08490.1	GLYMA06G11450.1	873740	850359	3847.GLYMA14G08490.1	3847.GLYMA06G11450.1	0.175	0	0	0	0.847	0.807	0	0	0.973
GLYMA16G10700.1	GLYMA12G08050.1	878682	867778	3847.GLYMA16G10700.1	3847.GLYMA12G08050.1	0	0	0	0	0.845	0.834	0	0	0.973
GLYMA12G08050.1	GLYMA08G18110.1	867778	856826	3847.GLYMA12G08050.1	3847.GLYMA08G18110.1	0.155	0	0	0	0.835	0.824	0	0	0.973
GLYMA08G46860.1	RPL2	858606	839285	3847.GLYMA08G46860.1	3847.GLYMA02G05540.1	0.153	0	0	0	0.845	0.813	0	0	0.973
GLYMA18G32680.1	GLYMA16G17370.4	884115	878790	3847.GLYMA18G32680.1	3847.GLYMA16G17370.4	0	0	0	0	0.845	0.834	0	0	0.973
GLYMA13G06070.1	GLYMA04G01270.1	869822	844565	3847.GLYMA13G06070.1	3847.GLYMA04G01270.1	0	0	0	0	0.847	0.834	0	0	0.973
GLYMA15G07420.1	GLYMA04G40470.1	875844	846576	3847.GLYMA15G07420.1	3847.GLYMA04G40470.1	0.112	0	0.274	0	0.791	0.818	0	0	0.972
GLYMA20G24990.1	GLYMA15G42610.1	889156	877773	3847.GLYMA20G24990.1	3847.GLYMA15G42610.1	0	0	0	0	0.847	0.826	0	0	0.972
GLYMA13G06070.1	GLYMA08G14995.1	869822	856551	3847.GLYMA13G06070.1	3847.GLYMA08G14995.1	0	0	0	0	0.847	0.826	0	0	0.972
GLYMA17G15230.1	GLYMA03G21710.1	881422	842725	3847.GLYMA17G15230.1	3847.GLYMA03G21710.1	0	0	0	0	0.845	0.827	0	0	0.972
GLYMA17G15230.1	GLYMA08G14995.1	881422	856551	3847.GLYMA17G15230.1	3847.GLYMA08G14995.1	0	0	0	0	0.847	0.826	0	0	0.972
GLYMA09G38610.1	GLYMA06G15540.1	861165	850754	3847.GLYMA09G38610.1	3847.GLYMA06G15540.1	0	0	0	0	0.815	0.858	0	0	0.972
GLYMA08G23260.3	RPL37	857286	852505	3847.GLYMA08G23260.3	3847.GLYMA07G00700.2	0	0	0	0	0.847	0.826	0	0	0.972
GLYMA16G17370.4	GLYMA08G09230.1	878790	855996	3847.GLYMA16G17370.4	3847.GLYMA08G09230.1	0	0	0	0	0.847	0.83	0	0	0.972
GLYMA07G02720.1	GLYMA03G42180.1	852693	844403	3847.GLYMA07G02720.1	3847.GLYMA03G42180.1	0	0	0	0	0.847	0.826	0	0	0.972
GLYMA18G32680.1	GLYMA17G15230.1	884115	881422	3847.GLYMA18G32680.1	3847.GLYMA17G15230.1	0	0	0	0	0.845	0.827	0	0	0.972
PETC	GLYMA02G00590.1	872316	838838	3847.GLYMA13G37880.1	3847.GLYMA02G00590.1	0.051	0	0	0	0.847	0.826	0	0	0.972
RPL2	GLYMA01G03570.1	839285	836719	3847.GLYMA02G05540.1	3847.GLYMA01G03570.1	0	0	0	0	0.847	0.826	0	0	0.972
GLYMA10G37840.1	GLYMA10G05580.1	863788	861984	3847.GLYMA10G37840.1	3847.GLYMA10G05580.1	0	0	0	0	0.847	0.826	0	0	0.972
GLYMA17G11430.1	GLYMA11G12300.1	881050	865548	3847.GLYMA17G11430.1	3847.GLYMA11G12300.1	0	0	0	0	0.847	0.826	0	0	0.972
GLYMA17G11430.1	GLYMA08G23260.3	881050	857286	3847.GLYMA17G11430.1	3847.GLYMA08G23260.3	0.098	0	0	0	0.847	0.817	0	0	0.972
GLYMA17G11430.1	GLYMA05G26320.1	881050	848158	3847.GLYMA17G11430.1	3847.GLYMA05G26320.1	0.111	0	0	0	0.847	0.817	0	0	0.972
RPL37	GLYMA01G03570.1	852505	836719	3847.GLYMA07G00700.2	3847.GLYMA01G03570.1	0	0	0	0	0.847	0.826	0	0	0.972
GLYMA15G42610.1	GLYMA11G19820.1	877773	866092	3847.GLYMA15G42610.1	3847.GLYMA11G19820.1	0	0	0	0	0.847	0.826	0	0	0.972
GLYMA11G15230.2	GLYMA08G14995.1	865820	856551	3847.GLYMA11G15230.2	3847.GLYMA08G14995.1	0.156	0	0	0	0.841	0.811	0	0	0.972
GLYMA17G11430.1	GLYMA07G02720.1	881050	852693	3847.GLYMA17G11430.1	3847.GLYMA07G02720.1	0.098	0	0	0	0.847	0.817	0	0	0.972
GLYMA15G42610.1	GLYMA09G09110.1	877773	859525	3847.GLYMA15G42610.1	3847.GLYMA09G09110.1	0	0	0	0	0.847	0.826	0	0	0.972
GLYMA13G20330.1	GLYMA05G26320.1	870698	848158	3847.GLYMA13G20330.1	3847.GLYMA05G26320.1	0	0	0	0	0.847	0.83	0	0	0.972
GLYMA13G36150.1	GLYMA11G19820.1	872146	866092	3847.GLYMA13G36150.1	3847.GLYMA11G19820.1	0	0	0	0	0.847	0.826	0	0	0.972
GLYMA12G08050.1	GLYMA08G09230.1	867778	855996	3847.GLYMA12G08050.1	3847.GLYMA08G09230.1	0	0	0	0	0.847	0.83	0	0	0.972
GLYMA11G12300.1	GLYMA10G05580.1	865548	861984	3847.GLYMA11G12300.1	3847.GLYMA10G05580.1	0	0	0	0	0.847	0.826	0	0	0.972
GLYMA13G19930.1	GLYMA08G23260.3	870661	857286	3847.GLYMA13G19930.1	3847.GLYMA08G23260.3	0.094	0	0	0	0.847	0.817	0	0	0.972
GLYMA13G19930.1	GLYMA11G37160.1	870661	866943	3847.GLYMA13G19930.1	3847.GLYMA11G37160.1	0.107	0	0	0	0.847	0.817	0	0	0.972
GLYMA13G24640.1	GLYMA09G09110.1	871087	859525	3847.GLYMA13G24640.1	3847.GLYMA09G09110.1	0	0	0	0	0.847	0.826	0	0	0.972
GLYMA13G42830.1	GLYMA08G03480.1	872772	855451	3847.GLYMA13G42830.1	3847.GLYMA08G03480.1	0	0	0	0	0.83	0.843	0	0	0.972
GLYMA16G17370.4	GLYMA03G36420.1	878790	843855	3847.GLYMA16G17370.4	3847.GLYMA03G36420.1	0	0	0	0	0.847	0.826	0	0	0.972
GLYMA14G00640.1	GLYMA04G12510.1	873014	845534	3847.GLYMA14G00640.1	3847.GLYMA04G12510.1	0	0	0	0	0.847	0.826	0	0	0.972
GLYMA17G11430.1	GLYMA15G00610.1	881050	875207	3847.GLYMA17G11430.1	3847.GLYMA15G00610.1	0.098	0	0	0	0.847	0.817	0	0	0.972
GLYMA16G17370.4	GLYMA11G37160.1	878790	866943	3847.GLYMA16G17370.4	3847.GLYMA11G37160.1	0	0	0	0	0.847	0.826	0	0	0.972
GLYMA12G08050.1	GLYMA08G16130.1	867778	856651	3847.GLYMA12G08050.1	3847.GLYMA08G16130.1	0	0	0	0	0.847	0.826	0	0	0.972
GLYMA15G42620.1	GLYMA03G42180.1	877774	844403	3847.GLYMA15G42620.1	3847.GLYMA03G42180.1	0	0	0	0	0.847	0.825	0	0	0.972
GLYMA19G39240.1	GLYMA10G07680.1	887488	862160	3847.GLYMA19G39240.1	3847.GLYMA10G07680.1	0	0	0	0	0.847	0.83	0	0	0.972
GLYMA15G13650.1	GLYMA04G01270.1	876415	844565	3847.GLYMA15G13650.1	3847.GLYMA04G01270.1	0	0	0	0	0.847	0.826	0	0	0.972
GLYMA13G06070.1	GLYMA11G37160.1	869822	866943	3847.GLYMA13G06070.1	3847.GLYMA11G37160.1	0	0	0	0	0.847	0.826	0	0	0.972
GLYMA15G42620.1	GLYMA11G15230.2	877774	865820	3847.GLYMA15G42620.1	3847.GLYMA11G15230.2	0.156	0	0	0	0.841	0.811	0	0	0.972
GLYMA08G20960.1	GLYMA01G00740.4	857082	836475	3847.GLYMA08G20960.1	3847.GLYMA01G00740.4	0	0	0	0	0.83	0.843	0	0	0.972
GLYMA11G37160.1	GLYMA07G02720.1	866943	852693	3847.GLYMA11G37160.1	3847.GLYMA07G02720.1	0.093	0	0	0	0.847	0.817	0	0	0.972
GLYMA17G09280.2	GLYMA11G37160.1	880853	866943	3847.GLYMA17G09280.2	3847.GLYMA11G37160.1	0.148	0	0	0	0.841	0.811	0	0	0.972
GLYMA16G31250.1	GLYMA06G11450.1	879652	850359	3847.GLYMA16G31250.1	3847.GLYMA06G11450.1	0.157	0	0	0	0.847	0.807	0	0	0.972
GLYMA15G08820.1	GLYMA13G36150.1	875976	872146	3847.GLYMA15G08820.1	3847.GLYMA13G36150.1	0	0	0	0	0.847	0.826	0	0	0.972
GLYMA13G36150.1	GLYMA06G11450.1	872146	850359	3847.GLYMA13G36150.1	3847.GLYMA06G11450.1	0.157	0	0	0	0.847	0.807	0	0	0.972
GLYMA15G20680.1	GLYMA07G31830.1	876961	854386	3847.GLYMA15G20680.1	3847.GLYMA07G31830.1	0	0	0	0	0.847	0.826	0	0	0.972
GLYMA17G11430.1	GLYMA13G06070.1	881050	869822	3847.GLYMA17G11430.1	3847.GLYMA13G06070.1	0	0	0	0	0.847	0.826	0	0	0.972
GLYMA11G37160.1	GLYMA08G14995.1	866943	856551	3847.GLYMA11G37160.1	3847.GLYMA08G14995.1	0.095	0	0	0	0.847	0.817	0	0	0.972
GLYMA11G19820.1	GLYMA07G31830.1	866092	854386	3847.GLYMA11G19820.1	3847.GLYMA07G31830.1	0	0	0	0	0.847	0.826	0	0	0.972
GLYMA15G08820.1	GLYMA14G08490.1	875976	873740	3847.GLYMA15G08820.1	3847.GLYMA14G08490.1	0	0	0	0	0.847	0.826	0	0	0.972
GLYMA17G15230.1	GLYMA16G10700.1	881422	878682	3847.GLYMA17G15230.1	3847.GLYMA16G10700.1	0	0	0	0	0.845	0.827	0	0	0.972
GLYMA08G20960.1	GLYMA08G03480.1	857082	855451	3847.GLYMA08G20960.1	3847.GLYMA08G03480.1	0	0	0	0	0.83	0.843	0	0	0.972
GLYMA13G24640.1	GLYMA11G19820.1	871087	866092	3847.GLYMA13G24640.1	3847.GLYMA11G19820.1	0	0	0	0	0.847	0.826	0	0	0.972
GLYMA15G42620.1	GLYMA11G12300.1	877774	865548	3847.GLYMA15G42620.1	3847.GLYMA11G12300.1	0	0	0	0	0.847	0.826	0	0	0.972
GLYMA05G26320.1	GLYMA04G16660.1	848158	845708	3847.GLYMA05G26320.1	3847.GLYMA04G16660.1	0	0	0	0	0.847	0.826	0	0	0.972
GLYMA14G36620.1	GLYMA08G05290.1	874805	855620	3847.GLYMA14G36620.1	3847.GLYMA08G05290.1	0.112	0	0	0	0.845	0.813	0	0	0.972
GLYMA17G11430.1	GLYMA09G34760.6	881050	860803	3847.GLYMA17G11430.1	3847.GLYMA09G34760.6	0	0	0	0	0.847	0.826	0	0	0.972
GLYMA08G18110.1	GLYMA04G40470.1	856826	846576	3847.GLYMA08G18110.1	3847.GLYMA04G40470.1	0.102	0	0.202	0	0.823	0.806	0	0	0.972
GLYMA08G03480.1	GLYMA03G36420.1	855451	843855	3847.GLYMA08G03480.1	3847.GLYMA03G36420.1	0	0	0	0	0.841	0.832	0	0	0.972
GLYMA13G20330.1	GLYMA08G09230.1	870698	855996	3847.GLYMA13G20330.1	3847.GLYMA08G09230.1	0	0	0	0	0.847	0.83	0	0	0.972
GLYMA12G08050.1	GLYMA01G03570.1	867778	836719	3847.GLYMA12G08050.1	3847.GLYMA01G03570.1	0	0	0	0	0.847	0.826	0	0	0.972
GLYMA17G11430.1	GLYMA08G14995.1	881050	856551	3847.GLYMA17G11430.1	3847.GLYMA08G14995.1	0.111	0	0	0	0.847	0.817	0	0	0.972
GLYMA17G15230.1	GLYMA11G37160.1	881422	866943	3847.GLYMA17G15230.1	3847.GLYMA11G37160.1	0	0	0	0	0.847	0.829	0	0	0.972
GLYMA15G20680.1	GLYMA09G39130.2	876961	861212	3847.GLYMA15G20680.1	3847.GLYMA09G39130.2	0	0	0	0	0.847	0.826	0	0	0.972
GLYMA18G08900.3	GLYMA11G19820.1	883344	866092	3847.GLYMA18G08900.3	3847.GLYMA11G19820.1	0.055	0	0	0	0.847	0.826	0	0	0.972
GLYMA10G05580.1	GLYMA07G02720.1	861984	852693	3847.GLYMA10G05580.1	3847.GLYMA07G02720.1	0.094	0	0	0	0.847	0.817	0	0	0.972
GLYMA15G20680.1	GLYMA14G08490.1	876961	873740	3847.GLYMA15G20680.1	3847.GLYMA14G08490.1	0	0	0	0	0.847	0.826	0	0	0.972
GLYMA18G08900.3	GLYMA09G09110.1	883344	859525	3847.GLYMA18G08900.3	3847.GLYMA09G09110.1	0	0	0	0	0.847	0.826	0	0	0.972
GLYMA16G31250.1	GLYMA09G09110.1	879652	859525	3847.GLYMA16G31250.1	3847.GLYMA09G09110.1	0	0	0	0	0.847	0.826	0	0	0.972
GLYMA15G40860.1	GLYMA10G05580.1	877643	861984	3847.GLYMA15G40860.1	3847.GLYMA10G05580.1	0.098	0	0	0	0.847	0.815	0	0	0.972
GLYMA19G39240.1	GLYMA09G31560.4	887488	860514	3847.GLYMA19G39240.1	3847.GLYMA09G31560.4	0	0	0	0	0.847	0.83	0	0	0.972
GLYMA08G09230.1	GLYMA04G01270.1	855996	844565	3847.GLYMA08G09230.1	3847.GLYMA04G01270.1	0	0	0	0	0.847	0.826	0	0	0.972
GLYMA15G20680.1	GLYMA08G43950.1	876961	858345	3847.GLYMA15G20680.1	3847.GLYMA08G43950.1	0	0	0	0	0.847	0.826	0	0	0.972
GLYMA08G03480.1	GLYMA05G34570.1	855451	848925	3847.GLYMA08G03480.1	3847.GLYMA05G34570.1	0	0	0	0	0.821	0.85	0	0	0.972
GLYMA11G12300.1	GLYMA08G14995.1	865548	856551	3847.GLYMA11G12300.1	3847.GLYMA08G14995.1	0	0	0	0	0.847	0.826	0	0	0.972
GLYMA08G20960.1	GLYMA08G09230.1	857082	855996	3847.GLYMA08G20960.1	3847.GLYMA08G09230.1	0	0	0	0	0.841	0.834	0	0	0.972
GLYMA19G39240.1	GLYMA17G09280.2	887488	880853	3847.GLYMA19G39240.1	3847.GLYMA17G09280.2	0	0	0	0	0.847	0.83	0	0	0.972
GLYMA11G37160.1	GLYMA05G26320.1	866943	848158	3847.GLYMA11G37160.1	3847.GLYMA05G26320.1	0.095	0	0	0	0.847	0.817	0	0	0.972
GLYMA09G24070.1	GLYMA08G19380.2	859987	856944	3847.GLYMA09G24070.1	3847.GLYMA08G19380.2	0	0	0	0	0.847	0.829	0	0	0.972
GLYMA14G06630.1	GLYMA05G04670.1	873578	847273	3847.GLYMA14G06630.1	3847.GLYMA05G04670.1	0	0	0	0	0.847	0.825	0	0	0.972
GLYMA13G19930.1	RPL37	870661	852505	3847.GLYMA13G19930.1	3847.GLYMA07G00700.2	0	0	0	0	0.847	0.826	0	0	0.972
GLYMA09G31560.4	GLYMA05G04670.1	860514	847273	3847.GLYMA09G31560.4	3847.GLYMA05G04670.1	0	0	0	0	0.847	0.83	0	0	0.972
GLYMA13G06070.1	GLYMA08G23260.3	869822	857286	3847.GLYMA13G06070.1	3847.GLYMA08G23260.3	0	0	0	0	0.847	0.826	0	0	0.972
GLYMA17G15230.1	GLYMA15G13650.1	881422	876415	3847.GLYMA17G15230.1	3847.GLYMA15G13650.1	0	0	0	0	0.847	0.826	0	0	0.972
GLYMA20G24990.1	GLYMA09G09110.1	889156	859525	3847.GLYMA20G24990.1	3847.GLYMA09G09110.1	0	0	0	0	0.847	0.826	0	0	0.972
GLYMA15G00610.1	RPL37	875207	852505	3847.GLYMA15G00610.1	3847.GLYMA07G00700.2	0	0	0	0	0.847	0.826	0	0	0.972
GLYMA10G37840.1	GLYMA03G36420.1	863788	843855	3847.GLYMA10G37840.1	3847.GLYMA03G36420.1	0	0	0	0	0.847	0.826	0	0	0.972
GLYMA15G00610.1	GLYMA10G05580.1	875207	861984	3847.GLYMA15G00610.1	3847.GLYMA10G05580.1	0.094	0	0	0	0.847	0.817	0	0	0.972
GLYMA13G19930.1	GLYMA04G16660.1	870661	845708	3847.GLYMA13G19930.1	3847.GLYMA04G16660.1	0	0	0	0	0.847	0.826	0	0	0.972
GLYMA05G26320.1	GLYMA01G00740.4	848158	836475	3847.GLYMA05G26320.1	3847.GLYMA01G00740.4	0	0	0	0	0.841	0.836	0	0	0.972
GLYMA15G42620.1	GLYMA10G37840.1	877774	863788	3847.GLYMA15G42620.1	3847.GLYMA10G37840.1	0	0	0	0	0.847	0.826	0	0	0.972
GLYMA15G08820.1	GLYMA15G01950.1	875976	875331	3847.GLYMA15G08820.1	3847.GLYMA15G01950.1	0	0	0	0	0.847	0.826	0	0	0.972
GLYMA16G31250.1	GLYMA15G20680.1	879652	876961	3847.GLYMA16G31250.1	3847.GLYMA15G20680.1	0	0	0	0	0.847	0.826	0	0	0.972
GLYMA14G08490.1	GLYMA09G09110.1	873740	859525	3847.GLYMA14G08490.1	3847.GLYMA09G09110.1	0	0	0	0	0.847	0.826	0	0	0.972
GLYMA15G20680.1	GLYMA13G24640.1	876961	871087	3847.GLYMA15G20680.1	3847.GLYMA13G24640.1	0	0	0	0	0.847	0.826	0	0	0.972
GLYMA13G19930.1	GLYMA10G07680.1	870661	862160	3847.GLYMA13G19930.1	3847.GLYMA10G07680.1	0	0	0	0	0.841	0.834	0	0	0.972
GLYMA15G42610.1	GLYMA15G20680.1	877773	876961	3847.GLYMA15G42610.1	3847.GLYMA15G20680.1	0	0	0	0	0.847	0.826	0	0	0.972
GLYMA17G15230.1	GLYMA08G18110.1	881422	856826	3847.GLYMA17G15230.1	3847.GLYMA08G18110.1	0.064	0	0	0	0.847	0.823	0	0	0.972
GLYMA15G20680.1	GLYMA13G36150.1	876961	872146	3847.GLYMA15G20680.1	3847.GLYMA13G36150.1	0	0	0	0	0.847	0.826	0	0	0.972
GLYMA17G15230.1	GLYMA07G02720.1	881422	852693	3847.GLYMA17G15230.1	3847.GLYMA07G02720.1	0	0	0	0	0.847	0.826	0	0	0.972
GLYMA13G19930.1	GLYMA08G16130.1	870661	856651	3847.GLYMA13G19930.1	3847.GLYMA08G16130.1	0.094	0	0	0	0.847	0.817	0	0	0.972
GLYMA14G08490.1	GLYMA11G19820.1	873740	866092	3847.GLYMA14G08490.1	3847.GLYMA11G19820.1	0	0	0	0	0.847	0.826	0	0	0.972
GLYMA17G13640.1	PAE1	881259	864234	3847.GLYMA17G13640.1	3847.GLYMA10G42650.1	0	0	0	0	0.847	0.827	0	0	0.972
atpA	atpH	869270	847832	3847.GLYMA12G36106.1	3847.GLYMA05G21346.1	0.165	0	0.249	0	0.593	0.804	0.54	0	0.972
GLYMA05G34570.1	GLYMA05G28880.1	848925	848390	3847.GLYMA05G34570.1	3847.GLYMA05G28880.1	0.165	0	0	0	0.804	0.847	0	0	0.972
GLYMA07G02720.1	RPL37	852693	852505	3847.GLYMA07G02720.1	3847.GLYMA07G00700.2	0	0	0	0	0.847	0.826	0	0	0.972
GLYMA15G42610.1	GLYMA15G08820.1	877773	875976	3847.GLYMA15G42610.1	3847.GLYMA15G08820.1	0	0	0	0	0.847	0.826	0	0	0.972
GLYMA15G00610.1	GLYMA04G16660.1	875207	845708	3847.GLYMA15G00610.1	3847.GLYMA04G16660.1	0	0	0	0	0.847	0.826	0	0	0.972
GLYMA10G05580.1	GLYMA03G32380.1	861984	843481	3847.GLYMA10G05580.1	3847.GLYMA03G32380.1	0.151	0	0.231	0	0.811	0.804	0	0	0.972
RPL37	GLYMA03G36420.1	852505	843855	3847.GLYMA07G00700.2	3847.GLYMA03G36420.1	0	0	0	0	0.847	0.826	0	0	0.972
GLYMA17G15230.1	GLYMA17G11430.1	881422	881050	3847.GLYMA17G15230.1	3847.GLYMA17G11430.1	0	0	0	0	0.847	0.826	0	0	0.972
GLYMA17G11430.1	GLYMA04G16660.1	881050	845708	3847.GLYMA17G11430.1	3847.GLYMA04G16660.1	0	0	0	0	0.847	0.826	0	0	0.972
GLYMA10G05580.1	GLYMA08G14995.1	861984	856551	3847.GLYMA10G05580.1	3847.GLYMA08G14995.1	0.094	0	0	0	0.847	0.817	0	0	0.972
GLYMA17G15230.1	GLYMA08G23260.3	881422	857286	3847.GLYMA17G15230.1	3847.GLYMA08G23260.3	0	0	0	0	0.847	0.826	0	0	0.972
GLYMA04G01270.1	GLYMA03G36420.1	844565	843855	3847.GLYMA04G01270.1	3847.GLYMA03G36420.1	0	0	0	0	0.847	0.826	0	0	0.972
GLYMA11G37160.1	GLYMA04G16660.1	866943	845708	3847.GLYMA11G37160.1	3847.GLYMA04G16660.1	0	0	0	0	0.847	0.826	0	0	0.972
GLYMA17G15230.1	GLYMA01G40150.1	881422	838292	3847.GLYMA17G15230.1	3847.GLYMA01G40150.1	0	0	0	0	0.837	0.839	0	0	0.972
GLYMA12G08050.1	GLYMA03G36420.1	867778	843855	3847.GLYMA12G08050.1	3847.GLYMA03G36420.1	0	0	0	0	0.847	0.826	0	0	0.972
GLYMA20G24990.1	GLYMA15G08820.1	889156	875976	3847.GLYMA20G24990.1	3847.GLYMA15G08820.1	0	0	0	0	0.847	0.826	0	0	0.972
GLYMA17G15230.1	GLYMA10G05580.1	881422	861984	3847.GLYMA17G15230.1	3847.GLYMA10G05580.1	0	0	0	0	0.847	0.826	0	0	0.972
GLYMA10G05580.1	GLYMA08G23260.3	861984	857286	3847.GLYMA10G05580.1	3847.GLYMA08G23260.3	0.094	0	0	0	0.847	0.817	0	0	0.972
GLYMA19G39240.1	GLYMA10G00890.1	887488	861570	3847.GLYMA19G39240.1	3847.GLYMA10G00890.1	0	0	0	0	0.847	0.83	0	0	0.972
GLYMA08G46860.1	GLYMA08G05290.1	858606	855620	3847.GLYMA08G46860.1	3847.GLYMA08G05290.1	0.141	0	0	0	0.845	0.813	0	0	0.972
GLYMA15G42610.1	GLYMA15G01950.1	877773	875331	3847.GLYMA15G42610.1	3847.GLYMA15G01950.1	0	0	0	0	0.847	0.826	0	0	0.972
GLYMA05G26320.1	GLYMA04G01270.1	848158	844565	3847.GLYMA05G26320.1	3847.GLYMA04G01270.1	0	0	0	0	0.847	0.826	0	0	0.972
GLYMA16G17370.4	GLYMA08G14995.1	878790	856551	3847.GLYMA16G17370.4	3847.GLYMA08G14995.1	0	0	0	0	0.847	0.826	0	0	0.972
GLYMA17G11430.1	GLYMA17G09280.2	881050	880853	3847.GLYMA17G11430.1	3847.GLYMA17G09280.2	0.158	0	0	0	0.841	0.811	0	0	0.972
GLYMA16G33380.1	GLYMA07G18110.1	879844	853922	3847.GLYMA16G33380.1	3847.GLYMA07G18110.1	0	0	0	0.782	0.847	0.827	0	0	0.972
GLYMA05G34320.1	GLYMA02G46860.5	848902	841718	3847.GLYMA05G34320.1	3847.GLYMA02G46860.5	0	0	0	0	0.816	0.856	0	0	0.972
GLYMA18G08900.3	GLYMA15G08820.1	883344	875976	3847.GLYMA18G08900.3	3847.GLYMA15G08820.1	0	0	0	0	0.847	0.826	0	0	0.972
GLYMA08G20960.1	GLYMA05G26320.1	857082	848158	3847.GLYMA08G20960.1	3847.GLYMA05G26320.1	0	0	0	0	0.841	0.834	0	0	0.972
GLYMA13G19930.1	GLYMA07G02720.1	870661	852693	3847.GLYMA13G19930.1	3847.GLYMA07G02720.1	0.094	0	0	0	0.847	0.817	0	0	0.972
GLYMA20G30810.1	GLYMA01G03570.1	889670	836719	3847.GLYMA20G30810.1	3847.GLYMA01G03570.1	0	0	0	0	0.847	0.826	0	0	0.972
GLYMA15G42620.1	GLYMA04G16660.1	877774	845708	3847.GLYMA15G42620.1	3847.GLYMA04G16660.1	0	0	0	0	0.847	0.826	0	0	0.972
GLYMA15G00610.1	GLYMA11G12300.1	875207	865548	3847.GLYMA15G00610.1	3847.GLYMA11G12300.1	0	0	0	0	0.847	0.826	0	0	0.972
GLYMA11G12300.1	GLYMA01G03570.1	865548	836719	3847.GLYMA11G12300.1	3847.GLYMA01G03570.1	0	0	0	0	0.847	0.826	0	0	0.972
GLYMA17G11430.1	GLYMA12G31040.2	881050	868813	3847.GLYMA17G11430.1	3847.GLYMA12G31040.2	0.156	0	0	0	0.841	0.811	0	0	0.972
GLYMA15G42620.1	GLYMA10G05580.1	877774	861984	3847.GLYMA15G42620.1	3847.GLYMA10G05580.1	0.094	0	0	0	0.847	0.817	0	0	0.972
GLYMA08G16130.1	GLYMA04G16660.1	856651	845708	3847.GLYMA08G16130.1	3847.GLYMA04G16660.1	0	0	0	0	0.847	0.826	0	0	0.972
GLYMA07G02720.1	GLYMA04G01270.1	852693	844565	3847.GLYMA07G02720.1	3847.GLYMA04G01270.1	0	0	0	0	0.847	0.826	0	0	0.972
GLYMA17G15230.1	GLYMA01G45060.1	881422	838737	3847.GLYMA17G15230.1	3847.GLYMA01G45060.1	0	0	0	0	0.837	0.839	0	0	0.972
GLYMA08G16130.1	GLYMA04G01270.1	856651	844565	3847.GLYMA08G16130.1	3847.GLYMA04G01270.1	0	0	0	0	0.847	0.826	0	0	0.972
GLYMA15G01950.1	GLYMA09G09110.1	875331	859525	3847.GLYMA15G01950.1	3847.GLYMA09G09110.1	0	0	0	0	0.847	0.826	0	0	0.972
GLYMA13G06070.1	GLYMA08G16130.1	869822	856651	3847.GLYMA13G06070.1	3847.GLYMA08G16130.1	0	0	0	0	0.847	0.826	0	0	0.972
GLYMA11G19820.1	GLYMA09G39130.2	866092	861212	3847.GLYMA11G19820.1	3847.GLYMA09G39130.2	0	0	0	0	0.847	0.826	0	0	0.972
GLYMA15G08820.1	GLYMA01G40920.1	875976	838361	3847.GLYMA15G08820.1	3847.GLYMA01G40920.1	0	0	0	0	0.847	0.826	0	0	0.972
GLYMA13G19930.1	GLYMA04G01270.1	870661	844565	3847.GLYMA13G19930.1	3847.GLYMA04G01270.1	0	0	0	0	0.847	0.826	0	0	0.972
GLYMA09G28200.1	GLYMA01G28810.1	860231	837530	3847.GLYMA09G28200.1	3847.GLYMA01G28810.1	0	0	0	0.786	0.847	0.828	0	0	0.972
GLYMA07G02720.1	GLYMA04G16660.1	852693	845708	3847.GLYMA07G02720.1	3847.GLYMA04G16660.1	0	0	0	0	0.847	0.826	0	0	0.972
GLYMA17G15230.1	GLYMA08G16130.1	881422	856651	3847.GLYMA17G15230.1	3847.GLYMA08G16130.1	0	0	0	0	0.847	0.826	0	0	0.972
GLYMA15G42610.1	GLYMA04G00360.1	877773	844477	3847.GLYMA15G42610.1	3847.GLYMA04G00360.1	0	0	0	0	0.847	0.826	0	0	0.972
GLYMA13G37610.1	GLYMA05G04670.1	872290	847273	3847.GLYMA13G37610.1	3847.GLYMA05G04670.1	0	0	0	0	0.847	0.826	0	0	0.972
GLYMA11G12300.1	GLYMA08G23260.3	865548	857286	3847.GLYMA11G12300.1	3847.GLYMA08G23260.3	0	0	0	0	0.847	0.826	0	0	0.972
GLYMA13G06070.1	GLYMA10G05580.1	869822	861984	3847.GLYMA13G06070.1	3847.GLYMA10G05580.1	0	0	0	0	0.847	0.826	0	0	0.972
GLYMA17G11430.1	RPL37	881050	852505	3847.GLYMA17G11430.1	3847.GLYMA07G00700.2	0	0	0	0	0.847	0.826	0	0	0.972
GLYMA15G20680.1	GLYMA04G00360.1	876961	844477	3847.GLYMA15G20680.1	3847.GLYMA04G00360.1	0	0	0	0	0.847	0.826	0	0	0.972
GLYMA03G36420.1	GLYMA01G00740.4	843855	836475	3847.GLYMA03G36420.1	3847.GLYMA01G00740.4	0	0	0	0	0.841	0.832	0	0	0.972
GLYMA15G42620.1	GLYMA13G19930.1	877774	870661	3847.GLYMA15G42620.1	3847.GLYMA13G19930.1	0.094	0	0	0	0.847	0.817	0	0	0.972
GLYMA19G39240.1	GLYMA12G31040.2	887488	868813	3847.GLYMA19G39240.1	3847.GLYMA12G31040.2	0	0	0	0	0.847	0.83	0	0	0.972
GLYMA15G00610.1	GLYMA13G19930.1	875207	870661	3847.GLYMA15G00610.1	3847.GLYMA13G19930.1	0.094	0	0	0	0.847	0.817	0	0	0.972
GLYMA12G32580.1	GLYMA02G00590.1	868953	838838	3847.GLYMA12G32580.1	3847.GLYMA02G00590.1	0.051	0	0	0	0.847	0.826	0	0	0.972
GLYMA20G24990.1	GLYMA11G19820.1	889156	866092	3847.GLYMA20G24990.1	3847.GLYMA11G19820.1	0	0	0	0	0.847	0.826	0	0	0.972
GLYMA15G08820.1	GLYMA09G39130.2	875976	861212	3847.GLYMA15G08820.1	3847.GLYMA09G39130.2	0	0	0	0	0.847	0.826	0	0	0.972
GLYMA10G07680.1	GLYMA10G05580.1	862160	861984	3847.GLYMA10G07680.1	3847.GLYMA10G05580.1	0	0	0	0	0.841	0.834	0	0	0.972
GLYMA08G16130.1	GLYMA03G42180.1	856651	844403	3847.GLYMA08G16130.1	3847.GLYMA03G42180.1	0	0	0	0	0.847	0.825	0	0	0.972
GLYMA11G37160.1	GLYMA03G42180.1	866943	844403	3847.GLYMA11G37160.1	3847.GLYMA03G42180.1	0	0	0	0	0.847	0.826	0	0	0.972
GLYMA19G39240.1	GLYMA08G20960.1	887488	857082	3847.GLYMA19G39240.1	3847.GLYMA08G20960.1	0	0	0	0	0.847	0.827	0	0	0.972
GLYMA19G39240.1	GLYMA15G02610.1	887488	875391	3847.GLYMA19G39240.1	3847.GLYMA15G02610.1	0	0	0	0	0.847	0.827	0	0	0.972
GLYMA11G02250.1	GLYMA01G00740.4	864614	836475	3847.GLYMA11G02250.1	3847.GLYMA01G00740.4	0	0	0	0	0.821	0.85	0	0	0.972
GLYMA18G08900.3	GLYMA15G42610.1	883344	877773	3847.GLYMA18G08900.3	3847.GLYMA15G42610.1	0	0	0	0	0.847	0.826	0	0	0.972
GLYMA15G07420.1	GLYMA01G45060.1	875844	838737	3847.GLYMA15G07420.1	3847.GLYMA01G45060.1	0.157	0	0.274	0	0.791	0.813	0	0	0.972
GLYMA17G15230.1	GLYMA15G00610.1	881422	875207	3847.GLYMA17G15230.1	3847.GLYMA15G00610.1	0	0	0	0	0.847	0.826	0	0	0.972
GLYMA13G19930.1	GLYMA10G29170.1	870661	862978	3847.GLYMA13G19930.1	3847.GLYMA10G29170.1	0.161	0	0	0	0.841	0.811	0	0	0.972
GLYMA10G05580.1	GLYMA08G18110.1	861984	856826	3847.GLYMA10G05580.1	3847.GLYMA08G18110.1	0.098	0	0	0	0.847	0.815	0	0	0.972
GLYMA14G06630.1	GLYMA08G05290.1	873578	855620	3847.GLYMA14G06630.1	3847.GLYMA08G05290.1	0.141	0	0	0	0.845	0.813	0	0	0.972
GLYMA15G02610.1	GLYMA11G37160.1	875391	866943	3847.GLYMA15G02610.1	3847.GLYMA11G37160.1	0	0	0	0	0.841	0.834	0	0	0.972
GLYMA17G08370.2	GLYMA11G19820.1	880759	866092	3847.GLYMA17G08370.2	3847.GLYMA11G19820.1	0.066	0	0	0	0.847	0.826	0	0	0.972
GLYMA11G37160.1	GLYMA08G09230.1	866943	855996	3847.GLYMA11G37160.1	3847.GLYMA08G09230.1	0.095	0	0	0	0.847	0.817	0	0	0.972
atpI	atpH	867965	847832	3847.GLYMA12G10235.1	3847.GLYMA05G21346.1	0.165	0	0	0	0.847	0.589	0.54	0	0.972
GLYMA11G37160.1	GLYMA10G37840.1	866943	863788	3847.GLYMA11G37160.1	3847.GLYMA10G37840.1	0	0	0	0	0.847	0.826	0	0	0.972
GLYMA10G05580.1	GLYMA09G34760.6	861984	860803	3847.GLYMA10G05580.1	3847.GLYMA09G34760.6	0	0	0	0	0.847	0.826	0	0	0.972
GLYMA17G04190.1	GLYMA15G32540.1	880355	877268	3847.GLYMA17G04190.1	3847.GLYMA15G32540.1	0	0	0	0	0.847	0.826	0	0	0.972
GLYMA09G09110.1	GLYMA07G31830.1	859525	854386	3847.GLYMA09G09110.1	3847.GLYMA07G31830.1	0	0	0	0	0.847	0.826	0	0	0.972
GLYMA15G42620.1	GLYMA09G34760.6	877774	860803	3847.GLYMA15G42620.1	3847.GLYMA09G34760.6	0	0	0	0	0.847	0.826	0	0	0.972
GLYMA15G13650.1	GLYMA13G06070.1	876415	869822	3847.GLYMA15G13650.1	3847.GLYMA13G06070.1	0	0	0	0	0.847	0.826	0	0	0.972
GLYMA13G42830.1	GLYMA11G37160.1	872772	866943	3847.GLYMA13G42830.1	3847.GLYMA11G37160.1	0	0	0	0	0.841	0.834	0	0	0.972
GLYMA15G20680.1	GLYMA15G01950.1	876961	875331	3847.GLYMA15G20680.1	3847.GLYMA15G01950.1	0	0	0	0	0.847	0.826	0	0	0.972
GLYMA15G13650.1	GLYMA04G16660.1	876415	845708	3847.GLYMA15G13650.1	3847.GLYMA04G16660.1	0	0	0	0	0.847	0.826	0	0	0.972
GLYMA17G15230.1	GLYMA13G19930.1	881422	870661	3847.GLYMA17G15230.1	3847.GLYMA13G19930.1	0	0	0	0	0.847	0.826	0	0	0.972
GLYMA17G15230.1	GLYMA08G10540.1	881422	856126	3847.GLYMA17G15230.1	3847.GLYMA08G10540.1	0	0	0	0	0.837	0.838	0	0	0.972
GLYMA09G34760.6	GLYMA07G02720.1	860803	852693	3847.GLYMA09G34760.6	3847.GLYMA07G02720.1	0	0	0	0	0.847	0.826	0	0	0.972
GLYMA13G42830.1	GLYMA01G00740.4	872772	836475	3847.GLYMA13G42830.1	3847.GLYMA01G00740.4	0	0	0	0	0.83	0.843	0	0	0.972
GLYMA11G19820.1	GLYMA08G43950.1	866092	858345	3847.GLYMA11G19820.1	3847.GLYMA08G43950.1	0.055	0	0	0	0.847	0.826	0	0	0.972
GLYMA15G08820.1	GLYMA04G00360.1	875976	844477	3847.GLYMA15G08820.1	3847.GLYMA04G00360.1	0	0	0	0	0.847	0.826	0	0	0.972
GLYMA13G19930.1	GLYMA08G18110.1	870661	856826	3847.GLYMA13G19930.1	3847.GLYMA08G18110.1	0.098	0	0	0	0.847	0.815	0	0	0.972
GLYMA15G42610.1	GLYMA13G24640.1	877773	871087	3847.GLYMA15G42610.1	3847.GLYMA13G24640.1	0	0	0	0	0.847	0.826	0	0	0.972
GLYMA16G17370.4	GLYMA08G16130.1	878790	856651	3847.GLYMA16G17370.4	3847.GLYMA08G16130.1	0	0	0	0	0.847	0.826	0	0	0.972
GLYMA08G23260.3	GLYMA03G42180.1	857286	844403	3847.GLYMA08G23260.3	3847.GLYMA03G42180.1	0	0	0	0	0.847	0.826	0	0	0.972
GLYMA10G37840.1	GLYMA05G26320.1	863788	848158	3847.GLYMA10G37840.1	3847.GLYMA05G26320.1	0	0	0	0	0.847	0.826	0	0	0.972
GLYMA15G42620.1	GLYMA12G08050.1	877774	867778	3847.GLYMA15G42620.1	3847.GLYMA12G08050.1	0	0	0	0	0.847	0.826	0	0	0.972
GLYMA17G15230.1	GLYMA05G28880.1	881422	848390	3847.GLYMA17G15230.1	3847.GLYMA05G28880.1	0	0	0	0	0.837	0.838	0	0	0.972
GLYMA15G13650.1	GLYMA12G08050.1	876415	867778	3847.GLYMA15G13650.1	3847.GLYMA12G08050.1	0	0	0	0	0.847	0.826	0	0	0.972
GLYMA11G12300.1	GLYMA03G36420.1	865548	843855	3847.GLYMA11G12300.1	3847.GLYMA03G36420.1	0	0	0	0	0.847	0.826	0	0	0.972
GLYMA09G34760.6	GLYMA08G09230.1	860803	855996	3847.GLYMA09G34760.6	3847.GLYMA08G09230.1	0	0	0	0	0.847	0.83	0	0	0.972
GLYMA19G39240.1	GLYMA10G08910.1	887488	862249	3847.GLYMA19G39240.1	3847.GLYMA10G08910.1	0	0	0	0	0.847	0.83	0	0	0.972
GLYMA08G18110.1	GLYMA06G14330.1	856826	850638	3847.GLYMA08G18110.1	3847.GLYMA06G14330.1	0.102	0	0.204	0	0.823	0.806	0	0	0.972
GLYMA15G22780.2	GLYMA04G12510.1	877050	845534	3847.GLYMA15G22780.2	3847.GLYMA04G12510.1	0	0	0	0	0.847	0.826	0	0	0.972
GLYMA12G08050.1	GLYMA08G14995.1	867778	856551	3847.GLYMA12G08050.1	3847.GLYMA08G14995.1	0	0	0	0	0.847	0.826	0	0	0.972
GLYMA15G00610.1	GLYMA11G15230.2	875207	865820	3847.GLYMA15G00610.1	3847.GLYMA11G15230.2	0.155	0	0	0	0.841	0.811	0	0	0.972
GLYMA08G09230.1	GLYMA04G16660.1	855996	845708	3847.GLYMA08G09230.1	3847.GLYMA04G16660.1	0	0	0	0	0.847	0.826	0	0	0.972
GLYMA10G05580.1	RPL37	861984	852505	3847.GLYMA10G05580.1	3847.GLYMA07G00700.2	0	0	0	0	0.847	0.826	0	0	0.972
GLYMA09G34760.6	GLYMA05G26320.1	860803	848158	3847.GLYMA09G34760.6	3847.GLYMA05G26320.1	0	0	0	0	0.847	0.83	0	0	0.972
GLYMA08G14995.1	GLYMA04G01270.1	856551	844565	3847.GLYMA08G14995.1	3847.GLYMA04G01270.1	0	0	0	0	0.847	0.826	0	0	0.972
GLYMA16G17370.4	GLYMA15G00610.1	878790	875207	3847.GLYMA16G17370.4	3847.GLYMA15G00610.1	0	0	0	0	0.847	0.826	0	0	0.972
GLYMA17G11430.1	GLYMA04G01270.1	881050	844565	3847.GLYMA17G11430.1	3847.GLYMA04G01270.1	0	0	0	0	0.847	0.826	0	0	0.972
GLYMA16G17370.4	GLYMA01G03570.1	878790	836719	3847.GLYMA16G17370.4	3847.GLYMA01G03570.1	0	0	0	0	0.847	0.826	0	0	0.972
GLYMA08G09230.1	GLYMA01G00740.4	855996	836475	3847.GLYMA08G09230.1	3847.GLYMA01G00740.4	0	0	0	0	0.841	0.836	0	0	0.972
GLYMA15G00610.1	GLYMA09G34760.6	875207	860803	3847.GLYMA15G00610.1	3847.GLYMA09G34760.6	0	0	0	0	0.847	0.826	0	0	0.972
GLYMA15G13650.1	GLYMA09G34760.6	876415	860803	3847.GLYMA15G13650.1	3847.GLYMA09G34760.6	0	0	0	0	0.847	0.826	0	0	0.972
GLYMA12G01210.1	GLYMA04G00360.1	867144	844477	3847.GLYMA12G01210.1	3847.GLYMA04G00360.1	0.16	0	0.216	0	0.847	0.755	0	0	0.972
GLYMA15G07420.1	GLYMA06G14330.1	875844	850638	3847.GLYMA15G07420.1	3847.GLYMA06G14330.1	0.112	0	0.274	0	0.791	0.818	0	0	0.972
GLYMA18G26190.1	GLYMA13G20330.1	884033	870698	3847.GLYMA18G26190.1	3847.GLYMA13G20330.1	0	0	0.274	0	0.818	0.807	0	0	0.972
GLYMA16G31250.1	GLYMA15G08820.1	879652	875976	3847.GLYMA16G31250.1	3847.GLYMA15G08820.1	0	0	0	0	0.847	0.826	0	0	0.972
GLYMA15G13650.1	GLYMA11G12300.1	876415	865548	3847.GLYMA15G13650.1	3847.GLYMA11G12300.1	0	0	0	0	0.847	0.826	0	0	0.972
GLYMA11G19820.1	GLYMA09G09110.1	866092	859525	3847.GLYMA11G19820.1	3847.GLYMA09G09110.1	0	0	0	0	0.847	0.826	0	0	0.972
GLYMA17G15230.1	GLYMA03G36420.1	881422	843855	3847.GLYMA17G15230.1	3847.GLYMA03G36420.1	0	0	0	0	0.847	0.827	0	0	0.972
GLYMA17G11430.1	GLYMA15G42620.1	881050	877774	3847.GLYMA17G11430.1	3847.GLYMA15G42620.1	0.111	0	0	0	0.847	0.817	0	0	0.972
GLYMA10G05580.1	GLYMA04G16660.1	861984	845708	3847.GLYMA10G05580.1	3847.GLYMA04G16660.1	0	0	0	0	0.847	0.826	0	0	0.972
GLYMA11G12300.1	GLYMA08G16130.1	865548	856651	3847.GLYMA11G12300.1	3847.GLYMA08G16130.1	0	0	0	0	0.847	0.826	0	0	0.972
GLYMA17G15230.1	GLYMA15G42620.1	881422	877774	3847.GLYMA17G15230.1	3847.GLYMA15G42620.1	0	0	0	0	0.847	0.826	0	0	0.972
GLYMA15G00610.1	GLYMA04G01270.1	875207	844565	3847.GLYMA15G00610.1	3847.GLYMA04G01270.1	0	0	0	0	0.847	0.826	0	0	0.972
GLYMA11G37160.1	GLYMA08G23260.3	866943	857286	3847.GLYMA11G37160.1	3847.GLYMA08G23260.3	0.093	0	0	0	0.847	0.817	0	0	0.972
GLYMA16G17370.4	GLYMA10G05580.1	878790	861984	3847.GLYMA16G17370.4	3847.GLYMA10G05580.1	0	0	0	0	0.847	0.826	0	0	0.972
GLYMA16G10700.1	RPL37	878682	852505	3847.GLYMA16G10700.1	3847.GLYMA07G00700.2	0	0	0	0	0.844	0.834	0	0	0.972
GLYMA10G37840.1	GLYMA08G16130.1	863788	856651	3847.GLYMA10G37840.1	3847.GLYMA08G16130.1	0	0	0	0	0.847	0.826	0	0	0.972
GLYMA04G16660.1	GLYMA01G03570.1	845708	836719	3847.GLYMA04G16660.1	3847.GLYMA01G03570.1	0	0	0	0	0.847	0.826	0	0	0.972
GLYMA11G02250.1	GLYMA05G28880.1	864614	848390	3847.GLYMA11G02250.1	3847.GLYMA05G28880.1	0.165	0	0	0	0.804	0.847	0	0	0.972
GLYMA09G34760.6	GLYMA08G14995.1	860803	856551	3847.GLYMA09G34760.6	3847.GLYMA08G14995.1	0	0	0	0	0.847	0.826	0	0	0.972
GLYMA08G23260.3	GLYMA04G16660.1	857286	845708	3847.GLYMA08G23260.3	3847.GLYMA04G16660.1	0	0	0	0	0.847	0.826	0	0	0.972
GLYMA13G19930.1	GLYMA11G12300.1	870661	865548	3847.GLYMA13G19930.1	3847.GLYMA11G12300.1	0	0	0	0	0.847	0.826	0	0	0.972
GLYMA11G37160.1	GLYMA08G20960.1	866943	857082	3847.GLYMA11G37160.1	3847.GLYMA08G20960.1	0	0	0	0	0.841	0.834	0	0	0.972
GLYMA10G37840.1	GLYMA08G09230.1	863788	855996	3847.GLYMA10G37840.1	3847.GLYMA08G09230.1	0	0	0	0	0.847	0.826	0	0	0.972
GLYMA16G31250.1	GLYMA15G42610.1	879652	877773	3847.GLYMA16G31250.1	3847.GLYMA15G42610.1	0	0	0	0	0.847	0.826	0	0	0.972
GLYMA11G12300.1	GLYMA05G26320.1	865548	848158	3847.GLYMA11G12300.1	3847.GLYMA05G26320.1	0	0	0	0	0.847	0.826	0	0	0.972
GLYMA20G30810.1	GLYMA15G13650.1	889670	876415	3847.GLYMA20G30810.1	3847.GLYMA15G13650.1	0	0	0	0	0.847	0.826	0	0	0.972
GLYMA16G26920.1	GLYMA07G18110.1	879300	853922	3847.GLYMA16G26920.1	3847.GLYMA07G18110.1	0	0	0	0.769	0.847	0.83	0	0	0.972
GLYMA06G14950.1	RPL2	850698	839285	3847.GLYMA06G14950.1	3847.GLYMA02G05540.1	0	0	0	0	0.845	0.828	0	0	0.972
GLYMA11G37160.1	GLYMA10G08910.1	866943	862249	3847.GLYMA11G37160.1	3847.GLYMA10G08910.1	0	0	0	0	0.841	0.832	0	0	0.972
GLYMA04G01270.1	GLYMA01G03570.1	844565	836719	3847.GLYMA04G01270.1	3847.GLYMA01G03570.1	0	0	0	0	0.847	0.826	0	0	0.972
GLYMA10G05580.1	GLYMA08G16130.1	861984	856651	3847.GLYMA10G05580.1	3847.GLYMA08G16130.1	0.094	0	0	0	0.847	0.817	0	0	0.972
GLYMA13G42830.1	GLYMA05G26320.1	872772	848158	3847.GLYMA13G42830.1	3847.GLYMA05G26320.1	0	0	0	0	0.841	0.834	0	0	0.972
GLYMA17G15230.1	GLYMA01G03570.1	881422	836719	3847.GLYMA17G15230.1	3847.GLYMA01G03570.1	0	0	0	0	0.847	0.826	0	0	0.972
GLYMA15G08820.1	GLYMA09G09110.1	875976	859525	3847.GLYMA15G08820.1	3847.GLYMA09G09110.1	0	0	0	0	0.847	0.826	0	0	0.972
GLYMA13G06070.1	GLYMA08G09230.1	869822	855996	3847.GLYMA13G06070.1	3847.GLYMA08G09230.1	0	0	0	0	0.847	0.826	0	0	0.972
RPL37	GLYMA06G14950.1	852505	850698	3847.GLYMA07G00700.2	3847.GLYMA06G14950.1	0	0	0	0	0.842	0.834	0	0	0.972
GLYMA13G19930.1	GLYMA08G14995.1	870661	856551	3847.GLYMA13G19930.1	3847.GLYMA08G14995.1	0.094	0	0	0	0.847	0.817	0	0	0.972
GLYMA11G15230.2	GLYMA09G34760.6	865820	860803	3847.GLYMA11G15230.2	3847.GLYMA09G34760.6	0	0	0	0	0.847	0.829	0	0	0.972
GLYMA08G09230.1	GLYMA08G03480.1	855996	855451	3847.GLYMA08G09230.1	3847.GLYMA08G03480.1	0	0	0	0	0.841	0.836	0	0	0.972
GLYMA18G08900.3	GLYMA15G20680.1	883344	876961	3847.GLYMA18G08900.3	3847.GLYMA15G20680.1	0	0	0	0	0.847	0.826	0	0	0.972
GLYMA17G08370.2	GLYMA15G08820.1	880759	875976	3847.GLYMA17G08370.2	3847.GLYMA15G08820.1	0	0	0	0	0.847	0.826	0	0	0.972
GLYMA20G24990.1	GLYMA15G20680.1	889156	876961	3847.GLYMA20G24990.1	3847.GLYMA15G20680.1	0	0	0	0	0.847	0.826	0	0	0.972
GLYMA16G17370.4	GLYMA11G15230.2	878790	865820	3847.GLYMA16G17370.4	3847.GLYMA11G15230.2	0	0	0	0	0.847	0.829	0	0	0.972
GLYMA17G15230.1	GLYMA15G40860.1	881422	877643	3847.GLYMA17G15230.1	3847.GLYMA15G40860.1	0.064	0	0	0	0.847	0.823	0	0	0.972
GLYMA15G42620.1	GLYMA13G20330.1	877774	870698	3847.GLYMA15G42620.1	3847.GLYMA13G20330.1	0	0	0	0	0.847	0.826	0	0	0.972
GLYMA10G05580.1	GLYMA04G01270.1	861984	844565	3847.GLYMA10G05580.1	3847.GLYMA04G01270.1	0	0	0	0	0.847	0.826	0	0	0.972
GLYMA13G35800.1	GLYMA01G28810.1	872113	837530	3847.GLYMA13G35800.1	3847.GLYMA01G28810.1	0	0	0	0.771	0.847	0.829	0	0	0.972
GLYMA05G34570.1	GLYMA01G00740.4	848925	836475	3847.GLYMA05G34570.1	3847.GLYMA01G00740.4	0	0	0	0	0.821	0.85	0	0	0.972
GLYMA18G32680.1	RPL37	884115	852505	3847.GLYMA18G32680.1	3847.GLYMA07G00700.2	0	0	0	0	0.844	0.834	0	0	0.972
GLYMA09G34760.6	GLYMA03G42180.1	860803	844403	3847.GLYMA09G34760.6	3847.GLYMA03G42180.1	0	0	0	0	0.847	0.829	0	0	0.972
GLYMA13G19930.1	GLYMA13G06070.1	870661	869822	3847.GLYMA13G19930.1	3847.GLYMA13G06070.1	0	0	0	0	0.847	0.826	0	0	0.972
GLYMA11G37160.1	GLYMA08G16130.1	866943	856651	3847.GLYMA11G37160.1	3847.GLYMA08G16130.1	0.095	0	0	0	0.847	0.817	0	0	0.972
GLYMA14G36620.1	RPL2	874805	839285	3847.GLYMA14G36620.1	3847.GLYMA02G05540.1	0.139	0	0	0	0.845	0.813	0	0	0.972
GLYMA10G29170.1	GLYMA05G04670.1	862978	847273	3847.GLYMA10G29170.1	3847.GLYMA05G04670.1	0	0	0	0	0.847	0.83	0	0	0.972
GLYMA11G12300.1	GLYMA08G09230.1	865548	855996	3847.GLYMA11G12300.1	3847.GLYMA08G09230.1	0	0	0	0	0.847	0.826	0	0	0.972
GLYMA05G26320.1	GLYMA03G42180.1	848158	844403	3847.GLYMA05G26320.1	3847.GLYMA03G42180.1	0	0	0	0	0.847	0.826	0	0	0.972
GLYMA11G37160.1	GLYMA09G34760.6	866943	860803	3847.GLYMA11G37160.1	3847.GLYMA09G34760.6	0	0	0	0	0.847	0.826	0	0	0.972
GLYMA15G42610.1	GLYMA08G43950.1	877773	858345	3847.GLYMA15G42610.1	3847.GLYMA08G43950.1	0	0	0	0	0.847	0.826	0	0	0.972
GLYMA17G11430.1	GLYMA08G16130.1	881050	856651	3847.GLYMA17G11430.1	3847.GLYMA08G16130.1	0.111	0	0	0	0.847	0.817	0	0	0.972
GLYMA12G08050.1	GLYMA05G26320.1	867778	848158	3847.GLYMA12G08050.1	3847.GLYMA05G26320.1	0	0	0	0	0.847	0.83	0	0	0.972
GLYMA15G13650.1	GLYMA08G05290.1	876415	855620	3847.GLYMA15G13650.1	3847.GLYMA08G05290.1	0	0	0	0	0.847	0.826	0	0	0.972
GLYMA13G06070.1	GLYMA05G26320.1	869822	848158	3847.GLYMA13G06070.1	3847.GLYMA05G26320.1	0	0	0	0	0.847	0.826	0	0	0.972
GLYMA15G42610.1	GLYMA01G40920.1	877773	838361	3847.GLYMA15G42610.1	3847.GLYMA01G40920.1	0	0	0	0	0.847	0.826	0	0	0.972
GLYMA15G02610.1	GLYMA05G26320.1	875391	848158	3847.GLYMA15G02610.1	3847.GLYMA05G26320.1	0	0	0	0	0.841	0.834	0	0	0.972
GLYMA15G13650.1	RPL37	876415	852505	3847.GLYMA15G13650.1	3847.GLYMA07G00700.2	0	0	0	0	0.847	0.826	0	0	0.972
GLYMA15G42610.1	GLYMA07G31830.1	877773	854386	3847.GLYMA15G42610.1	3847.GLYMA07G31830.1	0	0	0	0	0.847	0.826	0	0	0.972
GLYMA13G19930.1	GLYMA10G37840.1	870661	863788	3847.GLYMA13G19930.1	3847.GLYMA10G37840.1	0	0	0	0	0.847	0.826	0	0	0.972
GLYMA08G14995.1	GLYMA03G42180.1	856551	844403	3847.GLYMA08G14995.1	3847.GLYMA03G42180.1	0	0	0	0	0.847	0.825	0	0	0.972
GLYMA11G19820.1	GLYMA04G00360.1	866092	844477	3847.GLYMA11G19820.1	3847.GLYMA04G00360.1	0.05	0	0	0	0.847	0.826	0	0	0.972
GLYMA19G39240.1	GLYMA12G03230.1	887488	867328	3847.GLYMA19G39240.1	3847.GLYMA12G03230.1	0	0	0	0	0.847	0.83	0	0	0.972
GLYMA16G17370.4	GLYMA13G19930.1	878790	870661	3847.GLYMA16G17370.4	3847.GLYMA13G19930.1	0	0	0	0	0.847	0.826	0	0	0.972
GLYMA10G37840.1	GLYMA01G03570.1	863788	836719	3847.GLYMA10G37840.1	3847.GLYMA01G03570.1	0	0	0	0	0.847	0.826	0	0	0.972
GLYMA16G33030.1	GLYMA01G28810.1	879810	837530	3847.GLYMA16G33030.1	3847.GLYMA01G28810.1	0	0	0	0.805	0.847	0.828	0	0	0.972
GLYMA11G15230.2	GLYMA08G16130.1	865820	856651	3847.GLYMA11G15230.2	3847.GLYMA08G16130.1	0.156	0	0	0	0.841	0.811	0	0	0.972
RPL37	GLYMA03G21710.1	852505	842725	3847.GLYMA07G00700.2	3847.GLYMA03G21710.1	0	0	0	0	0.844	0.834	0	0	0.972
GLYMA11G12300.1	GLYMA07G02720.1	865548	852693	3847.GLYMA11G12300.1	3847.GLYMA07G02720.1	0	0	0	0	0.847	0.826	0	0	0.972
GLYMA15G40860.1	GLYMA13G19930.1	877643	870661	3847.GLYMA15G40860.1	3847.GLYMA13G19930.1	0.098	0	0	0	0.847	0.815	0	0	0.972
GLYMA15G08820.1	GLYMA07G31830.1	875976	854386	3847.GLYMA15G08820.1	3847.GLYMA07G31830.1	0	0	0	0	0.847	0.826	0	0	0.972
GLYMA17G11430.1	GLYMA03G42180.1	881050	844403	3847.GLYMA17G11430.1	3847.GLYMA03G42180.1	0	0	0	0	0.847	0.826	0	0	0.972
GLYMA16G17370.4	GLYMA15G42620.1	878790	877774	3847.GLYMA16G17370.4	3847.GLYMA15G42620.1	0	0	0	0	0.847	0.826	0	0	0.972
GLYMA13G20330.1	GLYMA08G16130.1	870698	856651	3847.GLYMA13G20330.1	3847.GLYMA08G16130.1	0	0	0	0	0.847	0.826	0	0	0.972
GLYMA12G31040.2	GLYMA05G04670.1	868813	847273	3847.GLYMA12G31040.2	3847.GLYMA05G04670.1	0	0	0	0	0.847	0.83	0	0	0.972
GLYMA14G04840.1	GLYMA05G04670.1	873416	847273	3847.GLYMA14G04840.1	3847.GLYMA05G04670.1	0	0	0	0	0.83	0.843	0	0	0.972
GLYMA13G06070.1	GLYMA07G02720.1	869822	852693	3847.GLYMA13G06070.1	3847.GLYMA07G02720.1	0	0	0	0	0.847	0.826	0	0	0.972
GLYMA10G29170.1	GLYMA10G05580.1	862978	861984	3847.GLYMA10G29170.1	3847.GLYMA10G05580.1	0.161	0	0	0	0.841	0.811	0	0	0.972
GLYMA15G08820.1	GLYMA11G19820.1	875976	866092	3847.GLYMA15G08820.1	3847.GLYMA11G19820.1	0	0	0	0	0.847	0.826	0	0	0.972
GLYMA08G14995.1	GLYMA04G16660.1	856551	845708	3847.GLYMA08G14995.1	3847.GLYMA04G16660.1	0	0	0	0	0.847	0.826	0	0	0.972
GLYMA19G32680.1	GLYMA05G04670.1	886888	847273	3847.GLYMA19G32680.1	3847.GLYMA05G04670.1	0	0	0	0	0.83	0.843	0	0	0.972
GLYMA19G39240.1	GLYMA13G42830.1	887488	872772	3847.GLYMA19G39240.1	3847.GLYMA13G42830.1	0	0	0	0	0.847	0.827	0	0	0.972
GLYMA15G08820.1	GLYMA13G24640.1	875976	871087	3847.GLYMA15G08820.1	3847.GLYMA13G24640.1	0	0	0	0	0.847	0.826	0	0	0.972
GLYMA15G42610.1	GLYMA14G08490.1	877773	873740	3847.GLYMA15G42610.1	3847.GLYMA14G08490.1	0	0	0	0	0.847	0.826	0	0	0.972
GLYMA18G53590.1	GLYMA14G04770.1	885474	873409	3847.GLYMA18G53590.1	3847.GLYMA14G04770.1	0	0	0	0.717	0.847	0.83	0	0	0.972
GLYMA10G37840.1	GLYMA08G23260.3	863788	857286	3847.GLYMA10G37840.1	3847.GLYMA08G23260.3	0	0	0	0	0.847	0.826	0	0	0.972
GLYMA15G08820.1	GLYMA08G43950.1	875976	858345	3847.GLYMA15G08820.1	3847.GLYMA08G43950.1	0	0	0	0	0.847	0.826	0	0	0.972
GLYMA08G23260.3	GLYMA04G01270.1	857286	844565	3847.GLYMA08G23260.3	3847.GLYMA04G01270.1	0	0	0	0	0.847	0.826	0	0	0.972
GLYMA10G08910.1	LOC547645	862249	841367	3847.GLYMA10G08910.1	3847.GLYMA02G43080.1	0	0	0.268	0	0.813	0.814	0	0	0.972
GLYMA15G42620.1	GLYMA13G06070.1	877774	869822	3847.GLYMA15G42620.1	3847.GLYMA13G06070.1	0	0	0	0	0.847	0.826	0	0	0.972
GLYMA19G39240.1	GLYMA11G15230.2	887488	865820	3847.GLYMA19G39240.1	3847.GLYMA11G15230.2	0	0	0	0	0.847	0.83	0	0	0.972
GLYMA11G11040.1	GLYMA10G07680.1	865431	862160	3847.GLYMA11G11040.1	3847.GLYMA10G07680.1	0.1	0	0	0	0.83	0.837	0	0	0.972
GLYMA16G17370.4	GLYMA15G13650.1	878790	876415	3847.GLYMA16G17370.4	3847.GLYMA15G13650.1	0	0	0	0	0.847	0.826	0	0	0.972
GLYMA10G37840.1	GLYMA07G02720.1	863788	852693	3847.GLYMA10G37840.1	3847.GLYMA07G02720.1	0	0	0	0	0.847	0.826	0	0	0.972
GLYMA15G00610.1	GLYMA11G37160.1	875207	866943	3847.GLYMA15G00610.1	3847.GLYMA11G37160.1	0.093	0	0	0	0.847	0.817	0	0	0.972
GLYMA17G11430.1	GLYMA04G36140.1	881050	846206	3847.GLYMA17G11430.1	3847.GLYMA04G36140.1	0.158	0	0	0	0.841	0.811	0	0	0.972
GLYMA08G09230.1	GLYMA03G42180.1	855996	844403	3847.GLYMA08G09230.1	3847.GLYMA03G42180.1	0	0	0	0	0.847	0.826	0	0	0.972
GLYMA15G00610.1	GLYMA03G42180.1	875207	844403	3847.GLYMA15G00610.1	3847.GLYMA03G42180.1	0	0	0	0	0.847	0.826	0	0	0.972
GLYMA08G03480.1	GLYMA05G26320.1	855451	848158	3847.GLYMA08G03480.1	3847.GLYMA05G26320.1	0	0	0	0	0.841	0.836	0	0	0.972
GLYMA16G17370.4	GLYMA05G26320.1	878790	848158	3847.GLYMA16G17370.4	3847.GLYMA05G26320.1	0	0	0	0	0.847	0.83	0	0	0.972
GLYMA15G08820.1	GLYMA12G01210.1	875976	867144	3847.GLYMA15G08820.1	3847.GLYMA12G01210.1	0	0	0	0	0.847	0.826	0	0	0.972
GLYMA17G11430.1	GLYMA11G15230.2	881050	865820	3847.GLYMA17G11430.1	3847.GLYMA11G15230.2	0.169	0	0	0	0.841	0.811	0	0	0.972
GLYMA11G02250.1	GLYMA08G03480.1	864614	855451	3847.GLYMA11G02250.1	3847.GLYMA08G03480.1	0	0	0	0	0.821	0.85	0	0	0.972
GLYMA13G19930.1	GLYMA09G34760.6	870661	860803	3847.GLYMA13G19930.1	3847.GLYMA09G34760.6	0	0	0	0	0.847	0.826	0	0	0.972
GLYMA12G03230.1	GLYMA10G07680.1	867328	862160	3847.GLYMA12G03230.1	3847.GLYMA10G07680.1	0.1	0	0	0	0.83	0.837	0	0	0.972
GLYMA08G10540.1	RPL37	856126	852505	3847.GLYMA08G10540.1	3847.GLYMA07G00700.2	0	0	0	0	0.837	0.841	0	0	0.972
GLYMA13G06070.1	GLYMA01G03570.1	869822	836719	3847.GLYMA13G06070.1	3847.GLYMA01G03570.1	0	0	0	0	0.847	0.826	0	0	0.972
GLYMA15G20680.1	GLYMA15G08820.1	876961	875976	3847.GLYMA15G20680.1	3847.GLYMA15G08820.1	0	0	0	0	0.847	0.826	0	0	0.972
GLYMA09G34760.6	GLYMA08G16130.1	860803	856651	3847.GLYMA09G34760.6	3847.GLYMA08G16130.1	0	0	0	0	0.847	0.826	0	0	0.972
GLYMA15G02610.1	GLYMA01G00740.4	875391	836475	3847.GLYMA15G02610.1	3847.GLYMA01G00740.4	0	0	0	0	0.83	0.843	0	0	0.972
GLYMA15G42610.1	GLYMA09G39130.2	877773	861212	3847.GLYMA15G42610.1	3847.GLYMA09G39130.2	0	0	0	0	0.847	0.826	0	0	0.972
GLYMA15G20680.1	GLYMA01G40920.1	876961	838361	3847.GLYMA15G20680.1	3847.GLYMA01G40920.1	0	0	0	0	0.847	0.826	0	0	0.972
GLYMA17G11430.1	GLYMA16G17370.4	881050	878790	3847.GLYMA17G11430.1	3847.GLYMA16G17370.4	0	0	0	0	0.847	0.826	0	0	0.972
GLYMA15G00610.1	GLYMA10G37840.1	875207	863788	3847.GLYMA15G00610.1	3847.GLYMA10G37840.1	0	0	0	0	0.847	0.826	0	0	0.972
GLYMA15G22780.2	GLYMA09G38610.1	877050	861165	3847.GLYMA15G22780.2	3847.GLYMA09G38610.1	0	0	0	0	0.847	0.826	0	0	0.972
GLYMA13G19930.1	GLYMA01G45060.1	870661	838737	3847.GLYMA13G19930.1	3847.GLYMA01G45060.1	0.156	0	0	0	0.824	0.831	0	0	0.972
GLYMA13G42830.1	GLYMA08G09230.1	872772	855996	3847.GLYMA13G42830.1	3847.GLYMA08G09230.1	0	0	0	0	0.841	0.834	0	0	0.972
GLYMA15G00610.1	GLYMA13G06070.1	875207	869822	3847.GLYMA15G00610.1	3847.GLYMA13G06070.1	0	0	0	0	0.847	0.826	0	0	0.972
GLYMA17G11430.1	GLYMA08G09230.1	881050	855996	3847.GLYMA17G11430.1	3847.GLYMA08G09230.1	0.111	0	0	0	0.847	0.817	0	0	0.972
GLYMA15G20680.1	GLYMA11G19820.1	876961	866092	3847.GLYMA15G20680.1	3847.GLYMA11G19820.1	0	0	0	0	0.847	0.826	0	0	0.972
GLYMA16G17370.4	GLYMA08G23260.3	878790	857286	3847.GLYMA16G17370.4	3847.GLYMA08G23260.3	0	0	0	0	0.847	0.826	0	0	0.972
GLYMA17G11430.1	GLYMA10G37840.1	881050	863788	3847.GLYMA17G11430.1	3847.GLYMA10G37840.1	0	0	0	0	0.847	0.826	0	0	0.972
GLYMA15G13650.1	GLYMA10G37840.1	876415	863788	3847.GLYMA15G13650.1	3847.GLYMA10G37840.1	0	0	0	0	0.847	0.826	0	0	0.972
GLYMA09G34760.6	GLYMA03G36420.1	860803	843855	3847.GLYMA09G34760.6	3847.GLYMA03G36420.1	0	0	0	0	0.847	0.826	0	0	0.972
GLYMA20G30810.1	GLYMA03G36420.1	889670	843855	3847.GLYMA20G30810.1	3847.GLYMA03G36420.1	0	0	0	0	0.847	0.826	0	0	0.972
GLYMA19G39240.1	GLYMA04G36140.1	887488	846206	3847.GLYMA19G39240.1	3847.GLYMA04G36140.1	0	0	0	0	0.847	0.83	0	0	0.972
GLYMA19G39240.1	GLYMA11G11040.1	887488	865431	3847.GLYMA19G39240.1	3847.GLYMA11G11040.1	0	0	0	0	0.847	0.83	0	0	0.972
GLYMA11G37160.1	GLYMA04G01270.1	866943	844565	3847.GLYMA11G37160.1	3847.GLYMA04G01270.1	0	0	0	0	0.847	0.826	0	0	0.972
GLYMA08G05290.1	GLYMA03G36420.1	855620	843855	3847.GLYMA08G05290.1	3847.GLYMA03G36420.1	0	0	0	0	0.847	0.827	0	0	0.972
GLYMA10G07680.1	GLYMA10G00890.1	862160	861570	3847.GLYMA10G07680.1	3847.GLYMA10G00890.1	0.1	0	0	0	0.83	0.837	0	0	0.972
GLYMA16G17370.4	GLYMA03G42180.1	878790	844403	3847.GLYMA16G17370.4	3847.GLYMA03G42180.1	0	0	0	0	0.847	0.829	0	0	0.972
GLYMA13G36150.1	GLYMA09G09110.1	872146	859525	3847.GLYMA13G36150.1	3847.GLYMA09G09110.1	0	0	0	0	0.847	0.826	0	0	0.972
GLYMA15G13650.1	RPL2	876415	839285	3847.GLYMA15G13650.1	3847.GLYMA02G05540.1	0	0	0	0	0.847	0.826	0	0	0.972
GLYMA09G34760.6	GLYMA08G23260.3	860803	857286	3847.GLYMA09G34760.6	3847.GLYMA08G23260.3	0	0	0	0	0.847	0.826	0	0	0.972
GLYMA11G37160.1	GLYMA11G12300.1	866943	865548	3847.GLYMA11G37160.1	3847.GLYMA11G12300.1	0	0	0	0	0.847	0.826	0	0	0.972
GLYMA15G02610.1	GLYMA08G03480.1	875391	855451	3847.GLYMA15G02610.1	3847.GLYMA08G03480.1	0	0	0	0	0.83	0.843	0	0	0.972
GLYMA10G37840.1	GLYMA08G14995.1	863788	856551	3847.GLYMA10G37840.1	3847.GLYMA08G14995.1	0	0	0	0	0.847	0.826	0	0	0.972
GLYMA16G17370.4	GLYMA07G02720.1	878790	852693	3847.GLYMA16G17370.4	3847.GLYMA07G02720.1	0	0	0	0	0.847	0.826	0	0	0.972
GLYMA18G53590.1	GLYMA16G26920.1	885474	879300	3847.GLYMA18G53590.1	3847.GLYMA16G26920.1	0	0	0	0.674	0.847	0.829	0	0	0.972
GLYMA11G37160.1	GLYMA04G36140.1	866943	846206	3847.GLYMA11G37160.1	3847.GLYMA04G36140.1	0.148	0	0	0	0.841	0.811	0	0	0.972
GLYMA15G02610.1	GLYMA08G09230.1	875391	855996	3847.GLYMA15G02610.1	3847.GLYMA08G09230.1	0	0	0	0	0.841	0.834	0	0	0.972
GLYMA09G34760.6	GLYMA01G03570.1	860803	836719	3847.GLYMA09G34760.6	3847.GLYMA01G03570.1	0	0	0	0	0.847	0.826	0	0	0.972
GLYMA13G20330.1	GLYMA08G14995.1	870698	856551	3847.GLYMA13G20330.1	3847.GLYMA08G14995.1	0	0	0	0	0.847	0.826	0	0	0.972
GLYMA08G05290.1	GLYMA01G03570.1	855620	836719	3847.GLYMA08G05290.1	3847.GLYMA01G03570.1	0	0	0	0	0.847	0.826	0	0	0.972
GLYMA15G42620.1	GLYMA04G01270.1	877774	844565	3847.GLYMA15G42620.1	3847.GLYMA04G01270.1	0	0	0	0	0.847	0.826	0	0	0.972
GLYMA15G42620.1	GLYMA11G37160.1	877774	866943	3847.GLYMA15G42620.1	3847.GLYMA11G37160.1	0.095	0	0	0	0.847	0.817	0	0	0.972
GLYMA16G17370.4	GLYMA09G31560.4	878790	860514	3847.GLYMA16G17370.4	3847.GLYMA09G31560.4	0	0	0	0	0.847	0.819	0	0	0.971
GLYMA10G29170.1	RPL37	862978	852505	3847.GLYMA10G29170.1	3847.GLYMA07G00700.2	0	0	0	0	0.847	0.819	0	0	0.971
GLYMA08G23260.3	GLYMA08G14995.1	857286	856551	3847.GLYMA08G23260.3	3847.GLYMA08G14995.1	0.063	0	0	0	0.847	0.817	0	0	0.971
GLYMA12G08050.1	GLYMA08G23750.3	867778	857329	3847.GLYMA12G08050.1	3847.GLYMA08G23750.3	0.166	0	0	0	0.837	0.81	0	0	0.971
GLYMA04G01270.1	GLYMA01G00740.4	844565	836475	3847.GLYMA04G01270.1	3847.GLYMA01G00740.4	0	0	0	0	0.847	0.819	0	0	0.971
GLYMA08G07880.1	GLYMA01G38750.1	855873	838168	3847.GLYMA08G07880.1	3847.GLYMA01G38750.1	0	0	0	0	0.847	0.822	0	0	0.971
GLYMA17G15230.1	GLYMA10G29170.1	881422	862978	3847.GLYMA17G15230.1	3847.GLYMA10G29170.1	0	0	0	0	0.847	0.819	0	0	0.971
GLYMA13G24640.1	GLYMA05G04670.1	871087	847273	3847.GLYMA13G24640.1	3847.GLYMA05G04670.1	0	0	0	0	0.847	0.824	0	0	0.971
RPL37	GLYMA01G44700.1	852505	838706	3847.GLYMA07G00700.2	3847.GLYMA01G44700.1	0	0	0	0	0.842	0.828	0	0	0.971
GLYMA10G07680.1	GLYMA04G01270.1	862160	844565	3847.GLYMA10G07680.1	3847.GLYMA04G01270.1	0	0	0	0	0.847	0.819	0	0	0.971
GLYMA19G39240.1	GLYMA01G40150.1	887488	838292	3847.GLYMA19G39240.1	3847.GLYMA01G40150.1	0	0	0	0	0.847	0.819	0	0	0.971
GLYMA10G29170.1	RPL2	862978	839285	3847.GLYMA10G29170.1	3847.GLYMA02G05540.1	0	0	0	0	0.847	0.819	0	0	0.971
GLYMA13G24640.1	GLYMA03G21710.1	871087	842725	3847.GLYMA13G24640.1	3847.GLYMA03G21710.1	0	0	0.278	0	0.812	0.804	0	0	0.971
GLYMA17G15230.1	GLYMA17G09280.2	881422	880853	3847.GLYMA17G15230.1	3847.GLYMA17G09280.2	0	0	0	0	0.847	0.819	0	0	0.971
GLYMA09G31560.4	GLYMA03G42180.1	860514	844403	3847.GLYMA09G31560.4	3847.GLYMA03G42180.1	0	0	0	0	0.847	0.819	0	0	0.971
GLYMA12G03230.1	GLYMA05G34570.1	867328	848925	3847.GLYMA12G03230.1	3847.GLYMA05G34570.1	0.077	0	0	0	0.821	0.841	0	0	0.971
GLYMA07G02270.1	GLYMA05G04670.1	852653	847273	3847.GLYMA07G02270.1	3847.GLYMA05G04670.1	0	0	0	0	0.847	0.819	0	0	0.971
GLYMA13G20330.1	GLYMA10G43770.1	870698	864341	3847.GLYMA13G20330.1	3847.GLYMA10G43770.1	0.167	0	0	0	0.837	0.81	0	0	0.971
GLYMA13G06070.1	GLYMA12G03230.1	869822	867328	3847.GLYMA13G06070.1	3847.GLYMA12G03230.1	0	0	0	0	0.847	0.819	0	0	0.971
GLYMA15G00610.1	GLYMA08G16130.1	875207	856651	3847.GLYMA15G00610.1	3847.GLYMA08G16130.1	0.063	0	0	0	0.847	0.817	0	0	0.971
GLYMA10G08910.1	GLYMA04G01270.1	862249	844565	3847.GLYMA10G08910.1	3847.GLYMA04G01270.1	0	0	0	0	0.847	0.819	0	0	0.971
GLYMA10G00890.1	GLYMA05G34570.1	861570	848925	3847.GLYMA10G00890.1	3847.GLYMA05G34570.1	0.077	0	0	0	0.821	0.841	0	0	0.971
GLYMA09G34760.6	GLYMA09G31560.4	860803	860514	3847.GLYMA09G34760.6	3847.GLYMA09G31560.4	0	0	0	0	0.847	0.819	0	0	0.971
GLYMA13G06070.1	GLYMA09G31560.4	869822	860514	3847.GLYMA13G06070.1	3847.GLYMA09G31560.4	0	0	0	0	0.847	0.819	0	0	0.971
GLYMA20G30810.1	GLYMA06G11450.1	889670	850359	3847.GLYMA20G30810.1	3847.GLYMA06G11450.1	0.167	0	0	0	0.837	0.81	0	0	0.971
GLYMA16G33230.1	RPL2	879830	839285	3847.GLYMA16G33230.1	3847.GLYMA02G05540.1	0.157	0	0	0	0.837	0.81	0	0	0.971
GLYMA16G17370.4	GLYMA10G29170.1	878790	862978	3847.GLYMA16G17370.4	3847.GLYMA10G29170.1	0	0	0	0	0.847	0.819	0	0	0.971
GLYMA12G03230.1	GLYMA10G37840.1	867328	863788	3847.GLYMA12G03230.1	3847.GLYMA10G37840.1	0	0	0	0	0.847	0.819	0	0	0.971
GLYMA16G33230.1	GLYMA08G05290.1	879830	855620	3847.GLYMA16G33230.1	3847.GLYMA08G05290.1	0.154	0	0	0	0.837	0.81	0	0	0.971
GLYMA12G08050.1	GLYMA10G07680.1	867778	862160	3847.GLYMA12G08050.1	3847.GLYMA10G07680.1	0	0	0	0	0.847	0.819	0	0	0.971
GLYMA17G09280.2	GLYMA04G16660.1	880853	845708	3847.GLYMA17G09280.2	3847.GLYMA04G16660.1	0	0	0	0	0.847	0.819	0	0	0.971
GLYMA20G30810.1	GLYMA04G40470.1	889670	846576	3847.GLYMA20G30810.1	3847.GLYMA04G40470.1	0.157	0	0	0	0.837	0.81	0	0	0.971
GLYMA20G30810.1	GLYMA01G00740.4	889670	836475	3847.GLYMA20G30810.1	3847.GLYMA01G00740.4	0	0	0	0	0.847	0.819	0	0	0.971
GLYMA11G02250.1	RPL37	864614	852505	3847.GLYMA11G02250.1	3847.GLYMA07G00700.2	0	0	0	0	0.83	0.841	0	0	0.971
rps7-A	GLYMA05G04670.1	852038	847273	3847.GLYMA06G43553.1	3847.GLYMA05G04670.1	0	0	0	0	0.847	0.824	0	0	0.971
GLYMA15G02610.1	GLYMA04G01270.1	875391	844565	3847.GLYMA15G02610.1	3847.GLYMA04G01270.1	0	0	0	0	0.847	0.819	0	0	0.971
GLYMA15G42620.1	GLYMA08G23260.3	877774	857286	3847.GLYMA15G42620.1	3847.GLYMA08G23260.3	0.063	0	0	0	0.847	0.817	0	0	0.971
GLYMA11G12300.1	GLYMA10G00890.1	865548	861570	3847.GLYMA11G12300.1	3847.GLYMA10G00890.1	0	0	0	0	0.847	0.819	0	0	0.971
GLYMA08G07880.1	GLYMA02G06830.1	855873	839400	3847.GLYMA08G07880.1	3847.GLYMA02G06830.1	0	0	0	0	0.847	0.822	0	0	0.971
GLYMA10G00890.1	GLYMA04G01270.1	861570	844565	3847.GLYMA10G00890.1	3847.GLYMA04G01270.1	0	0	0	0	0.847	0.819	0	0	0.971
GLYMA18G26190.1	GLYMA18G18050.1	884033	883856	3847.GLYMA18G26190.1	3847.GLYMA18G18050.1	0	0	0	0	0.847	0.822	0	0	0.971
GLYMA11G02250.1	GLYMA10G00890.1	864614	861570	3847.GLYMA11G02250.1	3847.GLYMA10G00890.1	0.077	0	0	0	0.821	0.841	0	0	0.971
GLYMA11G12300.1	GLYMA10G29170.1	865548	862978	3847.GLYMA11G12300.1	3847.GLYMA10G29170.1	0	0	0	0	0.847	0.819	0	0	0.971
GLYMA08G23750.3	GLYMA05G04670.1	857329	847273	3847.GLYMA08G23750.3	3847.GLYMA05G04670.1	0	0	0	0	0.847	0.819	0	0	0.971
GLYMA08G46860.1	GLYMA05G04670.1	858606	847273	3847.GLYMA08G46860.1	3847.GLYMA05G04670.1	0	0	0	0	0.847	0.824	0	0	0.971
GLYMA12G08050.1	GLYMA06G14950.1	867778	850698	3847.GLYMA12G08050.1	3847.GLYMA06G14950.1	0	0	0	0	0.845	0.823	0	0	0.971
GLYMA20G30810.1	GLYMA10G08910.1	889670	862249	3847.GLYMA20G30810.1	3847.GLYMA10G08910.1	0	0	0	0	0.847	0.819	0	0	0.971
GLYMA20G30810.1	GLYMA10G29170.1	889670	862978	3847.GLYMA20G30810.1	3847.GLYMA10G29170.1	0	0	0	0	0.847	0.819	0	0	0.971
GLYMA08G23260.3	GLYMA08G09230.1	857286	855996	3847.GLYMA08G23260.3	3847.GLYMA08G09230.1	0.063	0	0	0	0.847	0.817	0	0	0.971
GLYMA17G09280.2	GLYMA13G06070.1	880853	869822	3847.GLYMA17G09280.2	3847.GLYMA13G06070.1	0	0	0	0	0.847	0.819	0	0	0.971
GLYMA09G31560.4	GLYMA04G16660.1	860514	845708	3847.GLYMA09G31560.4	3847.GLYMA04G16660.1	0	0	0	0	0.847	0.819	0	0	0.971
GLYMA12G31040.2	GLYMA11G12300.1	868813	865548	3847.GLYMA12G31040.2	3847.GLYMA11G12300.1	0	0	0	0	0.847	0.819	0	0	0.971
GLYMA19G39240.1	rps7-A	887488	852038	3847.GLYMA19G39240.1	3847.GLYMA06G43553.1	0	0	0	0	0.847	0.824	0	0	0.971
GLYMA17G09280.2	GLYMA16G17370.4	880853	878790	3847.GLYMA17G09280.2	3847.GLYMA16G17370.4	0	0	0	0	0.847	0.819	0	0	0.971
GLYMA15G40860.1	GLYMA04G36140.1	877643	846206	3847.GLYMA15G40860.1	3847.GLYMA04G36140.1	0.133	0	0	0	0.84	0.81	0	0	0.971
GLYMA08G23260.3	GLYMA05G26320.1	857286	848158	3847.GLYMA08G23260.3	3847.GLYMA05G26320.1	0.063	0	0	0	0.847	0.817	0	0	0.971
GLYMA13G06070.1	GLYMA10G08910.1	869822	862249	3847.GLYMA13G06070.1	3847.GLYMA10G08910.1	0	0	0	0	0.847	0.819	0	0	0.971
GLYMA09G34760.6	GLYMA04G40470.1	860803	846576	3847.GLYMA09G34760.6	3847.GLYMA04G40470.1	0	0	0	0	0.837	0.834	0	0	0.971
RPL37	GLYMA05G34570.1	852505	848925	3847.GLYMA07G00700.2	3847.GLYMA05G34570.1	0	0	0	0	0.83	0.841	0	0	0.971
GLYMA10G29170.1	GLYMA04G01270.1	862978	844565	3847.GLYMA10G29170.1	3847.GLYMA04G01270.1	0	0	0	0	0.847	0.819	0	0	0.971
GLYMA19G39240.1	GLYMA11G02250.1	887488	864614	3847.GLYMA19G39240.1	3847.GLYMA11G02250.1	0	0	0	0	0.847	0.824	0	0	0.971
GLYMA13G06070.1	GLYMA10G00890.1	869822	861570	3847.GLYMA13G06070.1	3847.GLYMA10G00890.1	0	0	0	0	0.847	0.819	0	0	0.971
GLYMA20G30810.1	GLYMA07G02270.1	889670	852653	3847.GLYMA20G30810.1	3847.GLYMA07G02270.1	0.167	0	0	0	0.837	0.81	0	0	0.971
GLYMA13G19930.1	GLYMA12G31040.2	870661	868813	3847.GLYMA13G19930.1	3847.GLYMA12G31040.2	0.128	0	0	0	0.841	0.811	0	0	0.971
GLYMA19G39240.1	GLYMA06G14330.1	887488	850638	3847.GLYMA19G39240.1	3847.GLYMA06G14330.1	0	0	0	0	0.847	0.819	0	0	0.971
GLYMA10G36610.2	RPL2	863667	839285	3847.GLYMA10G36610.2	3847.GLYMA02G05540.1	0.159	0	0	0	0.837	0.81	0	0	0.971
GLYMA10G07680.1	GLYMA04G16660.1	862160	845708	3847.GLYMA10G07680.1	3847.GLYMA04G16660.1	0	0	0	0	0.847	0.819	0	0	0.971
GLYMA19G39240.1	GLYMA01G45060.1	887488	838737	3847.GLYMA19G39240.1	3847.GLYMA01G45060.1	0	0	0	0	0.847	0.819	0	0	0.971
GLYMA08G23750.3	GLYMA08G05290.1	857329	855620	3847.GLYMA08G23750.3	3847.GLYMA08G05290.1	0.156	0	0	0	0.837	0.81	0	0	0.971
GLYMA17G09280.2	GLYMA08G18110.1	880853	856826	3847.GLYMA17G09280.2	3847.GLYMA08G18110.1	0.133	0	0	0	0.84	0.81	0	0	0.971
GLYMA08G09230.1	GLYMA01G45060.1	855996	838737	3847.GLYMA08G09230.1	3847.GLYMA01G45060.1	0.144	0	0	0	0.824	0.824	0	0	0.971
GLYMA19G39240.1	GLYMA16G23730.1	887488	879053	3847.GLYMA19G39240.1	3847.GLYMA16G23730.1	0	0	0	0	0.847	0.819	0	0	0.971
GLYMA16G17370.4	GLYMA06G14950.1	878790	850698	3847.GLYMA16G17370.4	3847.GLYMA06G14950.1	0	0	0	0	0.845	0.824	0	0	0.971
GLYMA19G39240.1	GLYMA10G43770.1	887488	864341	3847.GLYMA19G39240.1	3847.GLYMA10G43770.1	0	0	0	0	0.847	0.819	0	0	0.971
GLYMA19G39240.1	GLYMA13G37610.1	887488	872290	3847.GLYMA19G39240.1	3847.GLYMA13G37610.1	0	0	0	0	0.847	0.824	0	0	0.971
GLYMA18G02820.1	rps7-A	882823	852038	3847.GLYMA18G02820.1	3847.GLYMA06G43553.1	0	0	0	0	0.829	0.839	0	0	0.971
GLYMA08G09230.1	GLYMA06G14330.1	855996	850638	3847.GLYMA08G09230.1	3847.GLYMA06G14330.1	0.095	0	0	0	0.824	0.833	0	0	0.971
GLYMA15G05790.2	GLYMA01G38750.1	875687	838168	3847.GLYMA15G05790.2	3847.GLYMA01G38750.1	0	0	0	0	0.847	0.822	0	0	0.971
GLYMA15G00610.1	GLYMA05G26320.1	875207	848158	3847.GLYMA15G00610.1	3847.GLYMA05G26320.1	0.063	0	0	0	0.847	0.817	0	0	0.971
GLYMA15G00610.1	GLYMA08G09230.1	875207	855996	3847.GLYMA15G00610.1	3847.GLYMA08G09230.1	0.063	0	0	0	0.847	0.817	0	0	0.971
GLYMA20G30810.1	LOC547645	889670	841367	3847.GLYMA20G30810.1	3847.GLYMA02G43080.1	0.167	0	0	0	0.837	0.81	0	0	0.971
GLYMA11G12300.1	GLYMA10G08910.1	865548	862249	3847.GLYMA11G12300.1	3847.GLYMA10G08910.1	0	0	0	0	0.847	0.819	0	0	0.971
GLYMA19G39240.1	GLYMA06G14950.1	887488	850698	3847.GLYMA19G39240.1	3847.GLYMA06G14950.1	0	0	0	0	0.847	0.824	0	0	0.971
GLYMA08G05290.1	GLYMA06G11450.1	855620	850359	3847.GLYMA08G05290.1	3847.GLYMA06G11450.1	0.156	0	0	0	0.837	0.81	0	0	0.971
GLYMA13G24640.1	GLYMA01G00740.4	871087	836475	3847.GLYMA13G24640.1	3847.GLYMA01G00740.4	0	0	0.243	0	0.821	0.806	0	0	0.971
GLYMA05G26320.1	GLYMA04G40470.1	848158	846576	3847.GLYMA05G26320.1	3847.GLYMA04G40470.1	0.095	0	0	0	0.824	0.833	0	0	0.971
GLYMA16G23730.1	RPL2	879053	839285	3847.GLYMA16G23730.1	3847.GLYMA02G05540.1	0.159	0	0	0	0.836	0.813	0	0	0.971
GLYMA10G37840.1	GLYMA10G07680.1	863788	862160	3847.GLYMA10G37840.1	3847.GLYMA10G07680.1	0	0	0	0	0.847	0.819	0	0	0.971
GLYMA19G39240.1	GLYMA04G40470.1	887488	846576	3847.GLYMA19G39240.1	3847.GLYMA04G40470.1	0	0	0	0	0.847	0.819	0	0	0.971
GLYMA12G08050.1	GLYMA09G31560.4	867778	860514	3847.GLYMA12G08050.1	3847.GLYMA09G31560.4	0	0	0	0	0.847	0.819	0	0	0.971
GLYMA20G30810.1	GLYMA13G06920.1	889670	869883	3847.GLYMA20G30810.1	3847.GLYMA13G06920.1	0.167	0	0	0	0.837	0.81	0	0	0.971
GLYMA10G37840.1	GLYMA10G00890.1	863788	861570	3847.GLYMA10G37840.1	3847.GLYMA10G00890.1	0	0	0	0	0.847	0.819	0	0	0.971
GLYMA13G35590.1	GLYMA05G04670.1	872094	847273	3847.GLYMA13G35590.1	3847.GLYMA05G04670.1	0	0	0	0	0.847	0.824	0	0	0.971
GLYMA11G12300.1	GLYMA04G36140.1	865548	846206	3847.GLYMA11G12300.1	3847.GLYMA04G36140.1	0	0	0	0	0.847	0.819	0	0	0.971
GLYMA06G14330.1	GLYMA05G26320.1	850638	848158	3847.GLYMA06G14330.1	3847.GLYMA05G26320.1	0.095	0	0	0	0.824	0.833	0	0	0.971
GLYMA08G41280.1	GLYMA05G04670.1	858101	847273	3847.GLYMA08G41280.1	3847.GLYMA05G04670.1	0	0	0	0	0.847	0.824	0	0	0.971
GLYMA04G36140.1	GLYMA04G16660.1	846206	845708	3847.GLYMA04G36140.1	3847.GLYMA04G16660.1	0	0	0	0	0.847	0.819	0	0	0.971
GLYMA14G36620.1	GLYMA05G04670.1	874805	847273	3847.GLYMA14G36620.1	3847.GLYMA05G04670.1	0	0	0	0	0.847	0.824	0	0	0.971
GLYMA17G09280.2	GLYMA15G40860.1	880853	877643	3847.GLYMA17G09280.2	3847.GLYMA15G40860.1	0.133	0	0	0	0.84	0.81	0	0	0.971
ndhH	GLYMA08G01180.1	884096	855235	3847.GLYMA18G32211.1	3847.GLYMA08G01180.1	0.086	0	0	0	0.222	0.963	0	0	0.971
GLYMA10G08910.1	GLYMA04G16660.1	862249	845708	3847.GLYMA10G08910.1	3847.GLYMA04G16660.1	0	0	0	0	0.847	0.819	0	0	0.971
GLYMA05G26320.1	GLYMA03G36420.1	848158	843855	3847.GLYMA05G26320.1	3847.GLYMA03G36420.1	0	0	0	0	0.847	0.82	0	0	0.971
GLYMA08G18110.1	GLYMA04G36140.1	856826	846206	3847.GLYMA08G18110.1	3847.GLYMA04G36140.1	0.133	0	0	0	0.84	0.81	0	0	0.971
GLYMA11G00890.1	RPL37	864482	852505	3847.GLYMA11G00890.1	3847.GLYMA07G00700.2	0	0	0	0	0.842	0.828	0	0	0.971
GLYMA16G17370.4	GLYMA15G40860.1	878790	877643	3847.GLYMA16G17370.4	3847.GLYMA15G40860.1	0	0	0	0	0.847	0.82	0	0	0.971
GLYMA18G08900.3	GLYMA17G08370.2	883344	880759	3847.GLYMA18G08900.3	3847.GLYMA17G08370.2	0.154	0	0	0	0.82	0.826	0	0	0.971
GLYMA09G34760.6	GLYMA06G14330.1	860803	850638	3847.GLYMA09G34760.6	3847.GLYMA06G14330.1	0	0	0	0	0.837	0.834	0	0	0.971
GLYMA07G31830.1	GLYMA05G04670.1	854386	847273	3847.GLYMA07G31830.1	3847.GLYMA05G04670.1	0	0	0	0	0.847	0.824	0	0	0.971
GLYMA20G30810.1	GLYMA10G43770.1	889670	864341	3847.GLYMA20G30810.1	3847.GLYMA10G43770.1	0.167	0	0	0	0.837	0.81	0	0	0.971
GLYMA16G17370.4	GLYMA04G36140.1	878790	846206	3847.GLYMA16G17370.4	3847.GLYMA04G36140.1	0	0	0	0	0.847	0.819	0	0	0.971
GLYMA08G18110.1	GLYMA08G09230.1	856826	855996	3847.GLYMA08G18110.1	3847.GLYMA08G09230.1	0.067	0	0	0	0.847	0.814	0	0	0.971
GLYMA19G43190.1	RPL2	887859	839285	3847.GLYMA19G43190.1	3847.GLYMA02G05540.1	0	0	0	0	0.845	0.826	0	0	0.971
GLYMA12G31040.2	RPL37	868813	852505	3847.GLYMA12G31040.2	3847.GLYMA07G00700.2	0	0	0	0	0.847	0.819	0	0	0.971
GLYMA11G11040.1	GLYMA04G16660.1	865431	845708	3847.GLYMA11G11040.1	3847.GLYMA04G16660.1	0	0	0	0	0.847	0.819	0	0	0.971
GLYMA20G30810.1	GLYMA01G40150.1	889670	838292	3847.GLYMA20G30810.1	3847.GLYMA01G40150.1	0.157	0	0	0	0.836	0.81	0	0	0.971
GLYMA11G12300.1	GLYMA10G07680.1	865548	862160	3847.GLYMA11G12300.1	3847.GLYMA10G07680.1	0	0	0	0	0.847	0.819	0	0	0.971
GLYMA19G39240.1	GLYMA13G06920.1	887488	869883	3847.GLYMA19G39240.1	3847.GLYMA13G06920.1	0	0	0	0	0.847	0.819	0	0	0.971
GLYMA11G15230.2	GLYMA04G16660.1	865820	845708	3847.GLYMA11G15230.2	3847.GLYMA04G16660.1	0	0	0	0	0.847	0.819	0	0	0.971
GLYMA12G03230.1	GLYMA11G12300.1	867328	865548	3847.GLYMA12G03230.1	3847.GLYMA11G12300.1	0	0	0	0	0.847	0.819	0	0	0.971
GLYMA17G09280.2	GLYMA04G01270.1	880853	844565	3847.GLYMA17G09280.2	3847.GLYMA04G01270.1	0	0	0	0	0.847	0.819	0	0	0.971
GLYMA09G31560.4	GLYMA08G05290.1	860514	855620	3847.GLYMA09G31560.4	3847.GLYMA08G05290.1	0	0	0	0	0.847	0.819	0	0	0.971
GLYMA20G30810.1	GLYMA06G14330.1	889670	850638	3847.GLYMA20G30810.1	3847.GLYMA06G14330.1	0.157	0	0	0	0.837	0.81	0	0	0.971
GLYMA20G30810.1	GLYMA05G28880.1	889670	848390	3847.GLYMA20G30810.1	3847.GLYMA05G28880.1	0.167	0	0	0	0.837	0.81	0	0	0.971
GLYMA10G37840.1	GLYMA04G36140.1	863788	846206	3847.GLYMA10G37840.1	3847.GLYMA04G36140.1	0	0	0	0	0.847	0.819	0	0	0.971
GLYMA15G07420.1	GLYMA10G07680.1	875844	862160	3847.GLYMA15G07420.1	3847.GLYMA10G07680.1	0	0	0.274	0	0.813	0.81	0	0	0.971
GLYMA17G15230.1	GLYMA10G07680.1	881422	862160	3847.GLYMA17G15230.1	3847.GLYMA10G07680.1	0	0	0	0	0.847	0.819	0	0	0.971
GLYMA08G20960.1	GLYMA04G01270.1	857082	844565	3847.GLYMA08G20960.1	3847.GLYMA04G01270.1	0	0	0	0	0.847	0.819	0	0	0.971
GLYMA07G02720.1	GLYMA05G26320.1	852693	848158	3847.GLYMA07G02720.1	3847.GLYMA05G26320.1	0.063	0	0	0	0.847	0.817	0	0	0.971
GLYMA19G39240.1	GLYMA08G41280.1	887488	858101	3847.GLYMA19G39240.1	3847.GLYMA08G41280.1	0	0	0	0	0.847	0.824	0	0	0.971
GLYMA11G15230.2	GLYMA04G01270.1	865820	844565	3847.GLYMA11G15230.2	3847.GLYMA04G01270.1	0	0	0	0	0.847	0.819	0	0	0.971
GLYMA12G08050.1	GLYMA06G11450.1	867778	850359	3847.GLYMA12G08050.1	3847.GLYMA06G11450.1	0.167	0	0	0	0.837	0.81	0	0	0.971
GLYMA16G25860.1	GLYMA15G05790.2	879209	875687	3847.GLYMA16G25860.1	3847.GLYMA15G05790.2	0	0	0	0	0.847	0.822	0	0	0.971
GLYMA11G11040.1	GLYMA11G02250.1	865431	864614	3847.GLYMA11G11040.1	3847.GLYMA11G02250.1	0.077	0	0	0	0.821	0.841	0	0	0.971
GLYMA15G07420.1	GLYMA13G37610.1	875844	872290	3847.GLYMA15G07420.1	3847.GLYMA13G37610.1	0.16	0	0.274	0	0.804	0.792	0	0	0.971
GLYMA19G39240.1	GLYMA05G28880.1	887488	848390	3847.GLYMA19G39240.1	3847.GLYMA05G28880.1	0	0	0	0	0.847	0.819	0	0	0.971
ndhH	GLYMA09G38400.1	884096	861144	3847.GLYMA18G32211.1	3847.GLYMA09G38400.1	0.086	0	0	0	0.222	0.963	0	0	0.971
GLYMA11G12300.1	GLYMA11G11040.1	865548	865431	3847.GLYMA11G12300.1	3847.GLYMA11G11040.1	0	0	0	0	0.847	0.819	0	0	0.971
GLYMA04G36140.1	GLYMA04G01270.1	846206	844565	3847.GLYMA04G36140.1	3847.GLYMA04G01270.1	0	0	0	0	0.847	0.819	0	0	0.971
GLYMA09G34760.6	GLYMA06G14950.1	860803	850698	3847.GLYMA09G34760.6	3847.GLYMA06G14950.1	0	0	0	0	0.845	0.824	0	0	0.971
GLYMA19G39240.1	GLYMA14G06630.1	887488	873578	3847.GLYMA19G39240.1	3847.GLYMA14G06630.1	0	0	0	0	0.847	0.824	0	0	0.971
GLYMA11G15230.2	GLYMA03G42180.1	865820	844403	3847.GLYMA11G15230.2	3847.GLYMA03G42180.1	0	0	0	0	0.847	0.819	0	0	0.971
GLYMA15G05790.2	GLYMA02G06830.1	875687	839400	3847.GLYMA15G05790.2	3847.GLYMA02G06830.1	0	0	0	0	0.847	0.822	0	0	0.971
GLYMA08G14995.1	GLYMA07G02720.1	856551	852693	3847.GLYMA08G14995.1	3847.GLYMA07G02720.1	0.063	0	0	0	0.847	0.817	0	0	0.971
GLYMA16G33230.1	GLYMA05G04670.1	879830	847273	3847.GLYMA16G33230.1	3847.GLYMA05G04670.1	0	0	0	0	0.847	0.819	0	0	0.971
GLYMA12G03230.1	GLYMA11G02250.1	867328	864614	3847.GLYMA12G03230.1	3847.GLYMA11G02250.1	0.077	0	0	0	0.821	0.841	0	0	0.971
GLYMA08G18110.1	GLYMA05G26320.1	856826	848158	3847.GLYMA08G18110.1	3847.GLYMA05G26320.1	0.067	0	0	0	0.847	0.814	0	0	0.971
GLYMA08G23750.3	RPL2	857329	839285	3847.GLYMA08G23750.3	3847.GLYMA02G05540.1	0.159	0	0	0	0.837	0.81	0	0	0.971
GLYMA05G04670.1	GLYMA03G42180.1	847273	844403	3847.GLYMA05G04670.1	3847.GLYMA03G42180.1	0	0	0	0	0.847	0.82	0	0	0.971
GLYMA17G15230.1	GLYMA06G14950.1	881422	850698	3847.GLYMA17G15230.1	3847.GLYMA06G14950.1	0	0	0	0	0.845	0.822	0	0	0.971
GLYMA15G40860.1	GLYMA05G26320.1	877643	848158	3847.GLYMA15G40860.1	3847.GLYMA05G26320.1	0.067	0	0	0	0.847	0.814	0	0	0.971
GLYMA13G06070.1	GLYMA11G11040.1	869822	865431	3847.GLYMA13G06070.1	3847.GLYMA11G11040.1	0	0	0	0	0.847	0.819	0	0	0.971
GLYMA19G39240.1	GLYMA06G11450.1	887488	850359	3847.GLYMA19G39240.1	3847.GLYMA06G11450.1	0	0	0	0	0.847	0.819	0	0	0.971
GLYMA11G12300.1	GLYMA01G00740.4	865548	836475	3847.GLYMA11G12300.1	3847.GLYMA01G00740.4	0	0	0	0	0.847	0.819	0	0	0.971
GLYMA10G37840.1	GLYMA10G08910.1	863788	862249	3847.GLYMA10G37840.1	3847.GLYMA10G08910.1	0	0	0	0	0.847	0.819	0	0	0.971
GLYMA10G37840.1	GLYMA01G00740.4	863788	836475	3847.GLYMA10G37840.1	3847.GLYMA01G00740.4	0	0	0	0	0.847	0.819	0	0	0.971
GLYMA11G06510.1	GLYMA08G07880.1	865016	855873	3847.GLYMA11G06510.1	3847.GLYMA08G07880.1	0	0	0	0	0.847	0.822	0	0	0.971
GLYMA15G40860.1	GLYMA09G34760.6	877643	860803	3847.GLYMA15G40860.1	3847.GLYMA09G34760.6	0	0	0	0	0.847	0.82	0	0	0.971
GLYMA10G37840.1	GLYMA09G31560.4	863788	860514	3847.GLYMA10G37840.1	3847.GLYMA09G31560.4	0	0	0	0	0.847	0.819	0	0	0.971
GLYMA11G15230.2	GLYMA11G12300.1	865820	865548	3847.GLYMA11G15230.2	3847.GLYMA11G12300.1	0	0	0	0	0.847	0.819	0	0	0.971
HEMB	GLYMA01G43720.1	846776	838616	3847.GLYMA04G42670.2	3847.GLYMA01G43720.1	0.181	0	0.435	0	0.278	0.284	0.9	0	0.971
GLYMA19G39240.1	GLYMA05G34570.1	887488	848925	3847.GLYMA19G39240.1	3847.GLYMA05G34570.1	0	0	0	0	0.847	0.824	0	0	0.971
GLYMA16G23730.1	GLYMA15G07420.1	879053	875844	3847.GLYMA16G23730.1	3847.GLYMA15G07420.1	0.157	0	0.274	0	0.791	0.804	0	0	0.971
GLYMA03G38930.1	GLYMA02G16620.1	844096	840224	3847.GLYMA03G38930.1	3847.GLYMA02G16620.1	0	0	0.363	0.815	0.847	0.811	0	0	0.971
GLYMA12G31040.2	GLYMA09G34760.6	868813	860803	3847.GLYMA12G31040.2	3847.GLYMA09G34760.6	0	0	0	0	0.847	0.819	0	0	0.971
GLYMA20G30810.1	GLYMA08G23750.3	889670	857329	3847.GLYMA20G30810.1	3847.GLYMA08G23750.3	0.167	0	0	0	0.837	0.81	0	0	0.971
GLYMA17G15230.1	GLYMA04G36140.1	881422	846206	3847.GLYMA17G15230.1	3847.GLYMA04G36140.1	0	0	0	0	0.847	0.819	0	0	0.971
GLYMA06G11450.1	RPL2	850359	839285	3847.GLYMA06G11450.1	3847.GLYMA02G05540.1	0.159	0	0	0	0.837	0.81	0	0	0.971
GLYMA17G08370.2	GLYMA08G43950.1	880759	858345	3847.GLYMA17G08370.2	3847.GLYMA08G43950.1	0.154	0	0	0	0.82	0.826	0	0	0.971
GLYMA10G07680.1	GLYMA09G34760.6	862160	860803	3847.GLYMA10G07680.1	3847.GLYMA09G34760.6	0	0	0	0	0.847	0.819	0	0	0.971
GLYMA10G37840.1	GLYMA10G29170.1	863788	862978	3847.GLYMA10G37840.1	3847.GLYMA10G29170.1	0	0	0	0	0.847	0.819	0	0	0.971
GLYMA17G15230.1	GLYMA12G31040.2	881422	868813	3847.GLYMA17G15230.1	3847.GLYMA12G31040.2	0	0	0	0	0.847	0.819	0	0	0.971
GLYMA15G07420.1	GLYMA10G29170.1	875844	862978	3847.GLYMA15G07420.1	3847.GLYMA10G29170.1	0	0	0.274	0	0.813	0.805	0	0	0.971
GLYMA16G17370.4	GLYMA06G14330.1	878790	850638	3847.GLYMA16G17370.4	3847.GLYMA06G14330.1	0	0	0	0	0.837	0.834	0	0	0.971
GLYMA17G09280.2	GLYMA09G34760.6	880853	860803	3847.GLYMA17G09280.2	3847.GLYMA09G34760.6	0	0	0	0	0.847	0.819	0	0	0.971
GLYMA19G39240.1	GLYMA07G31830.1	887488	854386	3847.GLYMA19G39240.1	3847.GLYMA07G31830.1	0	0	0	0	0.847	0.824	0	0	0.971
GLYMA10G08910.1	GLYMA10G07680.1	862249	862160	3847.GLYMA10G08910.1	3847.GLYMA10G07680.1	0	0	0	0	0.83	0.838	0	0	0.971
GLYMA16G17370.4	GLYMA08G18110.1	878790	856826	3847.GLYMA16G17370.4	3847.GLYMA08G18110.1	0	0	0	0	0.847	0.82	0	0	0.971
GLYMA12G08050.1	GLYMA10G43770.1	867778	864341	3847.GLYMA12G08050.1	3847.GLYMA10G43770.1	0.167	0	0	0	0.837	0.81	0	0	0.971
GLYMA18G02820.1	GLYMA13G37610.1	882823	872290	3847.GLYMA18G02820.1	3847.GLYMA13G37610.1	0	0	0	0	0.829	0.839	0	0	0.971
GLYMA16G17370.4	GLYMA12G31040.2	878790	868813	3847.GLYMA16G17370.4	3847.GLYMA12G31040.2	0	0	0	0	0.847	0.819	0	0	0.971
GLYMA10G43770.1	RPL2	864341	839285	3847.GLYMA10G43770.1	3847.GLYMA02G05540.1	0.159	0	0	0	0.837	0.81	0	0	0.971
GLYMA15G42620.1	GLYMA07G02720.1	877774	852693	3847.GLYMA15G42620.1	3847.GLYMA07G02720.1	0.063	0	0	0	0.847	0.817	0	0	0.971
GLYMA10G43770.1	GLYMA08G05290.1	864341	855620	3847.GLYMA10G43770.1	3847.GLYMA08G05290.1	0.156	0	0	0	0.837	0.81	0	0	0.971
GLYMA19G39240.1	GLYMA16G10700.1	887488	878682	3847.GLYMA19G39240.1	3847.GLYMA16G10700.1	0	0	0	0	0.847	0.824	0	0	0.971
GLYMA10G08910.1	GLYMA10G00890.1	862249	861570	3847.GLYMA10G08910.1	3847.GLYMA10G00890.1	0	0	0	0	0.83	0.842	0	0	0.971
GLYMA13G06070.1	GLYMA10G07680.1	869822	862160	3847.GLYMA13G06070.1	3847.GLYMA10G07680.1	0	0	0	0	0.847	0.819	0	0	0.971
GLYMA15G42620.1	GLYMA15G00610.1	877774	875207	3847.GLYMA15G42620.1	3847.GLYMA15G00610.1	0.063	0	0	0	0.847	0.817	0	0	0.971
GLYMA15G07420.1	LOC547645	875844	841367	3847.GLYMA15G07420.1	3847.GLYMA02G43080.1	0.157	0	0.274	0	0.791	0.804	0	0	0.971
GLYMA11G11040.1	GLYMA10G08910.1	865431	862249	3847.GLYMA11G11040.1	3847.GLYMA10G08910.1	0	0	0	0	0.83	0.842	0	0	0.971
GLYMA19G39240.1	GLYMA18G32680.1	887488	884115	3847.GLYMA19G39240.1	3847.GLYMA18G32680.1	0	0	0	0	0.847	0.824	0	0	0.971
GLYMA16G17370.4	GLYMA10G07680.1	878790	862160	3847.GLYMA16G17370.4	3847.GLYMA10G07680.1	0	0	0	0	0.847	0.819	0	0	0.971
GLYMA08G23260.3	GLYMA08G16130.1	857286	856651	3847.GLYMA08G23260.3	3847.GLYMA08G16130.1	0.063	0	0	0	0.847	0.817	0	0	0.971
GLYMA19G39240.1	GLYMA07G02270.1	887488	852653	3847.GLYMA19G39240.1	3847.GLYMA07G02270.1	0	0	0	0	0.847	0.819	0	0	0.971
GLYMA06G08260.1	GLYMA05G34320.1	850057	848902	3847.GLYMA06G08260.1	3847.GLYMA05G34320.1	0	0	0	0	0.722	0.903	0	0	0.971
GLYMA13G42830.1	GLYMA11G12300.1	872772	865548	3847.GLYMA13G42830.1	3847.GLYMA11G12300.1	0	0	0	0	0.847	0.819	0	0	0.971
GLYMA12G31040.2	GLYMA10G05580.1	868813	861984	3847.GLYMA12G31040.2	3847.GLYMA10G05580.1	0.128	0	0	0	0.841	0.811	0	0	0.971
GLYMA08G09230.1	GLYMA03G36420.1	855996	843855	3847.GLYMA08G09230.1	3847.GLYMA03G36420.1	0	0	0	0	0.847	0.82	0	0	0.971
GLYMA08G09230.1	GLYMA07G02720.1	855996	852693	3847.GLYMA08G09230.1	3847.GLYMA07G02720.1	0.063	0	0	0	0.847	0.817	0	0	0.971
GLYMA08G03480.1	GLYMA04G01270.1	855451	844565	3847.GLYMA08G03480.1	3847.GLYMA04G01270.1	0	0	0	0	0.847	0.819	0	0	0.971
GLYMA15G00610.1	GLYMA08G14995.1	875207	856551	3847.GLYMA15G00610.1	3847.GLYMA08G14995.1	0.063	0	0	0	0.847	0.817	0	0	0.971
GLYMA15G40860.1	GLYMA08G09230.1	877643	855996	3847.GLYMA15G40860.1	3847.GLYMA08G09230.1	0.067	0	0	0	0.847	0.814	0	0	0.971
GLYMA11G11040.1	GLYMA04G01270.1	865431	844565	3847.GLYMA11G11040.1	3847.GLYMA04G01270.1	0	0	0	0	0.847	0.819	0	0	0.971
GLYMA06G11450.1	GLYMA05G04670.1	850359	847273	3847.GLYMA06G11450.1	3847.GLYMA05G04670.1	0	0	0	0	0.847	0.819	0	0	0.971
GLYMA10G36610.2	GLYMA08G05290.1	863667	855620	3847.GLYMA10G36610.2	3847.GLYMA08G05290.1	0.156	0	0	0	0.837	0.81	0	0	0.971
GLYMA15G02610.1	GLYMA11G12300.1	875391	865548	3847.GLYMA15G02610.1	3847.GLYMA11G12300.1	0	0	0	0	0.847	0.819	0	0	0.971
GLYMA11G12300.1	GLYMA08G20960.1	865548	857082	3847.GLYMA11G12300.1	3847.GLYMA08G20960.1	0	0	0	0	0.847	0.819	0	0	0.971
GLYMA10G00890.1	GLYMA04G16660.1	861570	845708	3847.GLYMA10G00890.1	3847.GLYMA04G16660.1	0	0	0	0	0.847	0.819	0	0	0.971
GLYMA11G12300.1	GLYMA08G03480.1	865548	855451	3847.GLYMA11G12300.1	3847.GLYMA08G03480.1	0	0	0	0	0.847	0.819	0	0	0.971
GLYMA10G36610.2	GLYMA05G04670.1	863667	847273	3847.GLYMA10G36610.2	3847.GLYMA05G04670.1	0	0	0	0	0.847	0.819	0	0	0.971
GLYMA13G19930.1	GLYMA03G42180.1	870661	844403	3847.GLYMA13G19930.1	3847.GLYMA03G42180.1	0	0	0	0	0.847	0.823	0	0	0.971
GLYMA05G26320.1	GLYMA01G45060.1	848158	838737	3847.GLYMA05G26320.1	3847.GLYMA01G45060.1	0.144	0	0	0	0.824	0.824	0	0	0.971
GLYMA11G11040.1	GLYMA05G34570.1	865431	848925	3847.GLYMA11G11040.1	3847.GLYMA05G34570.1	0.077	0	0	0	0.821	0.841	0	0	0.971
GLYMA13G20330.1	GLYMA09G31560.4	870698	860514	3847.GLYMA13G20330.1	3847.GLYMA09G31560.4	0	0	0	0	0.847	0.819	0	0	0.971
GLYMA16G25860.1	GLYMA08G07880.1	879209	855873	3847.GLYMA16G25860.1	3847.GLYMA08G07880.1	0	0	0	0	0.847	0.822	0	0	0.971
GLYMA15G05790.2	GLYMA11G06510.1	875687	865016	3847.GLYMA15G05790.2	3847.GLYMA11G06510.1	0	0	0	0	0.847	0.822	0	0	0.971
GLYMA13G24640.1	GLYMA08G03480.1	871087	855451	3847.GLYMA13G24640.1	3847.GLYMA08G03480.1	0	0	0.24	0	0.821	0.806	0	0	0.971
GLYMA12G02385.1	HEMB	867255	846776	3847.GLYMA12G02385.1	3847.GLYMA04G42670.2	0.181	0	0.435	0	0.278	0.284	0.9	0	0.971
GLYMA09G31560.4	GLYMA04G01270.1	860514	844565	3847.GLYMA09G31560.4	3847.GLYMA04G01270.1	0	0	0	0	0.847	0.819	0	0	0.971
GLYMA20G30810.1	GLYMA10G07680.1	889670	862160	3847.GLYMA20G30810.1	3847.GLYMA10G07680.1	0	0	0	0	0.847	0.819	0	0	0.971
GLYMA12G31040.2	GLYMA11G37160.1	868813	866943	3847.GLYMA12G31040.2	3847.GLYMA11G37160.1	0.139	0	0	0	0.841	0.811	0	0	0.971
GLYMA19G39240.1	GLYMA03G21710.1	887488	842725	3847.GLYMA19G39240.1	3847.GLYMA03G21710.1	0	0	0	0	0.847	0.824	0	0	0.971
GLYMA19G43190.1	GLYMA19G39240.1	887859	887488	3847.GLYMA19G43190.1	3847.GLYMA19G39240.1	0	0	0	0	0.847	0.824	0	0	0.971
GLYMA10G05580.1	GLYMA03G42180.1	861984	844403	3847.GLYMA10G05580.1	3847.GLYMA03G42180.1	0	0	0	0	0.847	0.823	0	0	0.971
GLYMA11G11040.1	GLYMA10G37840.1	865431	863788	3847.GLYMA11G11040.1	3847.GLYMA10G37840.1	0	0	0	0	0.847	0.819	0	0	0.971
GLYMA10G37840.1	GLYMA08G03480.1	863788	855451	3847.GLYMA10G37840.1	3847.GLYMA08G03480.1	0	0	0	0	0.847	0.819	0	0	0.971
GLYMA20G30810.1	GLYMA09G31560.4	889670	860514	3847.GLYMA20G30810.1	3847.GLYMA09G31560.4	0	0	0	0	0.847	0.819	0	0	0.971
GLYMA19G43190.1	GLYMA09G34760.6	887859	860803	3847.GLYMA19G43190.1	3847.GLYMA09G34760.6	0	0	0	0	0.845	0.823	0	0	0.971
ndhH	GLYMA09G38260.1	884096	861130	3847.GLYMA18G32211.1	3847.GLYMA09G38260.1	0.086	0	0	0	0.222	0.963	0	0	0.971
GLYMA16G17370.4	GLYMA04G40470.1	878790	846576	3847.GLYMA16G17370.4	3847.GLYMA04G40470.1	0	0	0	0	0.837	0.834	0	0	0.971
GLYMA18G53590.1	GLYMA16G33380.1	885474	879844	3847.GLYMA18G53590.1	3847.GLYMA16G33380.1	0	0	0	0.743	0.847	0.823	0	0	0.971
GLYMA17G09280.2	GLYMA11G12300.1	880853	865548	3847.GLYMA17G09280.2	3847.GLYMA11G12300.1	0	0	0	0	0.847	0.819	0	0	0.971
GLYMA07G02270.1	RPL2	852653	839285	3847.GLYMA07G02270.1	3847.GLYMA02G05540.1	0.159	0	0	0	0.837	0.81	0	0	0.971
GLYMA12G08050.1	GLYMA07G02270.1	867778	852653	3847.GLYMA12G08050.1	3847.GLYMA07G02270.1	0.166	0	0	0	0.837	0.81	0	0	0.971
GLYMA17G15230.1	GLYMA09G31560.4	881422	860514	3847.GLYMA17G15230.1	3847.GLYMA09G31560.4	0	0	0	0	0.847	0.819	0	0	0.971
GLYMA11G15230.2	GLYMA10G37840.1	865820	863788	3847.GLYMA11G15230.2	3847.GLYMA10G37840.1	0	0	0	0	0.847	0.819	0	0	0.971
GLYMA10G07680.1	GLYMA03G42180.1	862160	844403	3847.GLYMA10G07680.1	3847.GLYMA03G42180.1	0	0	0	0	0.847	0.819	0	0	0.971
GLYMA19G39240.1	GLYMA08G23750.3	887488	857329	3847.GLYMA19G39240.1	3847.GLYMA08G23750.3	0	0	0	0	0.847	0.819	0	0	0.971
GLYMA10G29170.1	GLYMA03G42180.1	862978	844403	3847.GLYMA10G29170.1	3847.GLYMA03G42180.1	0	0	0	0	0.847	0.819	0	0	0.971
GLYMA19G39240.1	GLYMA13G24640.1	887488	871087	3847.GLYMA19G39240.1	3847.GLYMA13G24640.1	0	0	0	0	0.847	0.824	0	0	0.971
GLYMA08G16130.1	GLYMA07G02720.1	856651	852693	3847.GLYMA08G16130.1	3847.GLYMA07G02720.1	0.063	0	0	0	0.847	0.817	0	0	0.971
GLYMA20G30810.1	GLYMA08G03480.1	889670	855451	3847.GLYMA20G30810.1	3847.GLYMA08G03480.1	0	0	0	0	0.847	0.819	0	0	0.971
GLYMA08G09230.1	GLYMA04G40470.1	855996	846576	3847.GLYMA08G09230.1	3847.GLYMA04G40470.1	0.095	0	0	0	0.824	0.833	0	0	0.971
GLYMA12G31040.2	GLYMA10G37840.1	868813	863788	3847.GLYMA12G31040.2	3847.GLYMA10G37840.1	0	0	0	0	0.847	0.819	0	0	0.971
GLYMA12G03230.1	GLYMA04G01270.1	867328	844565	3847.GLYMA12G03230.1	3847.GLYMA04G01270.1	0	0	0	0	0.847	0.819	0	0	0.971
GLYMA12G31040.2	GLYMA04G01270.1	868813	844565	3847.GLYMA12G31040.2	3847.GLYMA04G01270.1	0	0	0	0	0.847	0.819	0	0	0.971
GLYMA13G19930.1	GLYMA05G28880.1	870661	848390	3847.GLYMA13G19930.1	3847.GLYMA05G28880.1	0	0	0	0	0.824	0.843	0	0	0.971
GLYMA19G43190.1	GLYMA16G17370.4	887859	878790	3847.GLYMA19G43190.1	3847.GLYMA16G17370.4	0	0	0	0	0.845	0.823	0	0	0.971
GLYMA19G39240.1	LOC547645	887488	841367	3847.GLYMA19G39240.1	3847.GLYMA02G43080.1	0	0	0	0	0.847	0.819	0	0	0.971
GLYMA10G43770.1	GLYMA05G04670.1	864341	847273	3847.GLYMA10G43770.1	3847.GLYMA05G04670.1	0	0	0	0	0.847	0.819	0	0	0.971
GLYMA13G42830.1	GLYMA04G01270.1	872772	844565	3847.GLYMA13G42830.1	3847.GLYMA04G01270.1	0	0	0	0	0.847	0.819	0	0	0.971
GLYMA13G06070.1	GLYMA11G15230.2	869822	865820	3847.GLYMA13G06070.1	3847.GLYMA11G15230.2	0	0	0	0	0.847	0.819	0	0	0.971
GLYMA20G30810.1	GLYMA01G45060.1	889670	838737	3847.GLYMA20G30810.1	3847.GLYMA01G45060.1	0.167	0	0	0	0.837	0.81	0	0	0.971
GLYMA13G06070.1	GLYMA04G36140.1	869822	846206	3847.GLYMA13G06070.1	3847.GLYMA04G36140.1	0	0	0	0	0.847	0.819	0	0	0.971
GLYMA13G19930.1	GLYMA01G40150.1	870661	838292	3847.GLYMA13G19930.1	3847.GLYMA01G40150.1	0.107	0	0	0	0.824	0.831	0	0	0.971
GLYMA16G33230.1	GLYMA12G08050.1	879830	867778	3847.GLYMA16G33230.1	3847.GLYMA12G08050.1	0.165	0	0	0	0.837	0.81	0	0	0.971
GLYMA10G03200.1	GLYMA03G38930.1	861774	844096	3847.GLYMA10G03200.1	3847.GLYMA03G38930.1	0	0	0.358	0.813	0.847	0.811	0	0	0.971
GLYMA09G31560.4	RPL37	860514	852505	3847.GLYMA09G31560.4	3847.GLYMA07G00700.2	0	0	0	0	0.847	0.819	0	0	0.971
GLYMA09G34760.6	GLYMA04G36140.1	860803	846206	3847.GLYMA09G34760.6	3847.GLYMA04G36140.1	0	0	0	0	0.847	0.819	0	0	0.971
GLYMA09G34760.6	GLYMA08G18110.1	860803	856826	3847.GLYMA09G34760.6	3847.GLYMA08G18110.1	0	0	0	0	0.847	0.82	0	0	0.971
GLYMA11G12300.1	GLYMA09G31560.4	865548	860514	3847.GLYMA11G12300.1	3847.GLYMA09G31560.4	0	0	0	0	0.847	0.819	0	0	0.971
GLYMA10G29170.1	GLYMA09G34760.6	862978	860803	3847.GLYMA10G29170.1	3847.GLYMA09G34760.6	0	0	0	0	0.847	0.819	0	0	0.971
GLYMA12G03230.1	GLYMA04G16660.1	867328	845708	3847.GLYMA12G03230.1	3847.GLYMA04G16660.1	0	0	0	0	0.847	0.819	0	0	0.971
GLYMA10G05580.1	GLYMA05G28880.1	861984	848390	3847.GLYMA10G05580.1	3847.GLYMA05G28880.1	0	0	0	0	0.824	0.843	0	0	0.971
GLYMA08G05290.1	GLYMA07G02270.1	855620	852653	3847.GLYMA08G05290.1	3847.GLYMA07G02270.1	0.156	0	0	0	0.837	0.81	0	0	0.971
GLYMA19G39240.1	GLYMA10G36610.2	887488	863667	3847.GLYMA19G39240.1	3847.GLYMA10G36610.2	0	0	0	0	0.847	0.819	0	0	0.971
GLYMA12G03230.1	GLYMA10G08910.1	867328	862249	3847.GLYMA12G03230.1	3847.GLYMA10G08910.1	0	0	0	0	0.83	0.842	0	0	0.971
GLYMA09G31560.4	RPL2	860514	839285	3847.GLYMA09G31560.4	3847.GLYMA02G05540.1	0	0	0	0	0.847	0.819	0	0	0.971
GLYMA15G40860.1	LOC547645	877643	841367	3847.GLYMA15G40860.1	3847.GLYMA02G43080.1	0	0	0.242	0	0.824	0.806	0	0	0.971
GLYMA19G39240.1	GLYMA13G35590.1	887488	872094	3847.GLYMA19G39240.1	3847.GLYMA13G35590.1	0	0	0	0	0.847	0.824	0	0	0.971
GLYMA19G39240.1	GLYMA08G10540.1	887488	856126	3847.GLYMA19G39240.1	3847.GLYMA08G10540.1	0	0	0	0	0.847	0.819	0	0	0.971
GLYMA17G09280.2	GLYMA10G37840.1	880853	863788	3847.GLYMA17G09280.2	3847.GLYMA10G37840.1	0	0	0	0	0.847	0.819	0	0	0.971
GLYMA20G30810.1	GLYMA16G33230.1	889670	879830	3847.GLYMA20G30810.1	3847.GLYMA16G33230.1	0.165	0	0	0	0.837	0.81	0	0	0.971
GLYMA13G06920.1	GLYMA05G04670.1	869883	847273	3847.GLYMA13G06920.1	3847.GLYMA05G04670.1	0	0	0	0	0.847	0.819	0	0	0.971
GLYMA20G30810.1	GLYMA10G36610.2	889670	863667	3847.GLYMA20G30810.1	3847.GLYMA10G36610.2	0.167	0	0	0	0.837	0.81	0	0	0.971
GLYMA13G42830.1	GLYMA10G08910.1	872772	862249	3847.GLYMA13G42830.1	3847.GLYMA10G08910.1	0	0	0	0	0.83	0.834	0	0	0.97
GLYMA15G42620.1	GLYMA08G41280.1	877774	858101	3847.GLYMA15G42620.1	3847.GLYMA08G41280.1	0.153	0	0	0	0.831	0.809	0	0	0.97
GLYMA17G11430.1	GLYMA01G03570.1	881050	836719	3847.GLYMA17G11430.1	3847.GLYMA01G03570.1	0	0	0	0	0.847	0.817	0	0	0.97
GLYMA13G28831.1	GLYMA13G20330.1	871461	870698	3847.GLYMA13G28831.1	3847.GLYMA13G20330.1	0.163	0	0	0	0.824	0.814	0	0	0.97
GLYMA10G07680.1	GLYMA05G26320.1	862160	848158	3847.GLYMA10G07680.1	3847.GLYMA05G26320.1	0	0	0	0	0.841	0.822	0	0	0.97
GLYMA13G06920.1	GLYMA11G11040.1	869883	865431	3847.GLYMA13G06920.1	3847.GLYMA11G11040.1	0	0	0.27	0	0.807	0.805	0	0	0.97
GLYMA13G19280.1	GLYMA02G46860.5	870603	841718	3847.GLYMA13G19280.1	3847.GLYMA02G46860.5	0	0	0	0	0.847	0.817	0	0	0.97
GLYMA14G06630.1	GLYMA11G37160.1	873578	866943	3847.GLYMA14G06630.1	3847.GLYMA11G37160.1	0.148	0	0	0	0.831	0.809	0	0	0.97
GLYMA18G32680.1	GLYMA01G00740.4	884115	836475	3847.GLYMA18G32680.1	3847.GLYMA01G00740.4	0	0	0	0	0.821	0.843	0	0	0.97
GLYMA05G28880.1	GLYMA05G26320.1	848390	848158	3847.GLYMA05G28880.1	3847.GLYMA05G26320.1	0.111	0	0	0	0.824	0.824	0	0	0.97
GLYMA13G19930.1	rps7-A	870661	852038	3847.GLYMA13G19930.1	3847.GLYMA06G43553.1	0.158	0	0	0	0.831	0.809	0	0	0.97
GLYMA11G11040.1	GLYMA03G42180.1	865431	844403	3847.GLYMA11G11040.1	3847.GLYMA03G42180.1	0	0	0	0	0.847	0.818	0	0	0.97
ndhJ	GLYMA16G10360.1	878699	878676	3847.GLYMA16G11265.1	3847.GLYMA16G10360.1	0	0	0	0	0.847	0.815	0	0	0.97
GLYMA07G02720.1	rps7-A	852693	852038	3847.GLYMA07G02720.1	3847.GLYMA06G43553.1	0.153	0	0	0	0.831	0.809	0	0	0.97
GLYMA13G35590.1	GLYMA10G05580.1	872094	861984	3847.GLYMA13G35590.1	3847.GLYMA10G05580.1	0.158	0	0	0	0.831	0.809	0	0	0.97
GLYMA18G32680.1	GLYMA08G09230.1	884115	855996	3847.GLYMA18G32680.1	3847.GLYMA08G09230.1	0	0	0	0	0.831	0.833	0	0	0.97
GLYMA10G37840.1	GLYMA08G20960.1	863788	857082	3847.GLYMA10G37840.1	3847.GLYMA08G20960.1	0	0	0	0	0.847	0.813	0	0	0.97
GLYMA15G02610.1	GLYMA04G16660.1	875391	845708	3847.GLYMA15G02610.1	3847.GLYMA04G16660.1	0	0	0	0	0.847	0.814	0	0	0.97
GLYMA17G11430.1	GLYMA13G37610.1	881050	872290	3847.GLYMA17G11430.1	3847.GLYMA13G37610.1	0.166	0	0	0	0.831	0.809	0	0	0.97
GLYMA08G23260.3	GLYMA01G03570.1	857286	836719	3847.GLYMA08G23260.3	3847.GLYMA01G03570.1	0	0	0	0	0.847	0.817	0	0	0.97
GLYMA10G05580.1	GLYMA01G03570.1	861984	836719	3847.GLYMA10G05580.1	3847.GLYMA01G03570.1	0	0	0	0	0.847	0.817	0	0	0.97
GLYMA11G35130.1	GLYMA02G06830.1	866769	839400	3847.GLYMA11G35130.1	3847.GLYMA02G06830.1	0	0	0	0	0.843	0.819	0	0	0.97
GLYMA13G37610.1	GLYMA11G37160.1	872290	866943	3847.GLYMA13G37610.1	3847.GLYMA11G37160.1	0.16	0	0	0	0.831	0.809	0	0	0.97
GLYMA10G08910.1	GLYMA05G28880.1	862249	848390	3847.GLYMA10G08910.1	3847.GLYMA05G28880.1	0	0	0	0	0.813	0.85	0	0	0.97
GLYMA15G42620.1	GLYMA15G40860.1	877774	877643	3847.GLYMA15G42620.1	3847.GLYMA15G40860.1	0.067	0	0	0	0.847	0.81	0	0	0.97
GLYMA15G42620.1	GLYMA05G26320.1	877774	848158	3847.GLYMA15G42620.1	3847.GLYMA05G26320.1	0	0	0	0	0.847	0.817	0	0	0.97
GLYMA13G28831.1	GLYMA12G08050.1	871461	867778	3847.GLYMA13G28831.1	3847.GLYMA12G08050.1	0.163	0	0	0	0.824	0.814	0	0	0.97
GLYMA11G37160.1	GLYMA05G34570.1	866943	848925	3847.GLYMA11G37160.1	3847.GLYMA05G34570.1	0.155	0	0	0	0.831	0.809	0	0	0.97
GLYMA17G04190.1	GLYMA04G00360.1	880355	844477	3847.GLYMA17G04190.1	3847.GLYMA04G00360.1	0.084	0	0	0	0.847	0.807	0	0	0.97
GLYMA10G05580.1	GLYMA03G36420.1	861984	843855	3847.GLYMA10G05580.1	3847.GLYMA03G36420.1	0	0	0	0	0.847	0.817	0	0	0.97
GLYMA10G25670.1	GLYMA03G35340.1	862759	843757	3847.GLYMA10G25670.1	3847.GLYMA03G35340.1	0	0	0	0	0.847	0.815	0	0	0.97
GLYMA11G02250.1	GLYMA01G45060.1	864614	838737	3847.GLYMA11G02250.1	3847.GLYMA01G45060.1	0.165	0	0	0	0.804	0.833	0	0	0.97
GLYMA15G13650.1	GLYMA07G02720.1	876415	852693	3847.GLYMA15G13650.1	3847.GLYMA07G02720.1	0	0	0	0	0.847	0.817	0	0	0.97
GLYMA15G10220.1	RPL37	876104	852505	3847.GLYMA15G10220.1	3847.GLYMA07G00700.2	0	0	0	0	0.823	0.838	0	0	0.97
GLYMA17G11430.1	GLYMA13G35590.1	881050	872094	3847.GLYMA17G11430.1	3847.GLYMA13G35590.1	0.166	0	0	0	0.831	0.809	0	0	0.97
GLYMA15G13650.1	GLYMA11G37160.1	876415	866943	3847.GLYMA15G13650.1	3847.GLYMA11G37160.1	0	0	0	0	0.847	0.817	0	0	0.97
GLYMA17G11430.1	GLYMA07G31830.1	881050	854386	3847.GLYMA17G11430.1	3847.GLYMA07G31830.1	0.161	0	0	0	0.831	0.809	0	0	0.97
GLYMA17G15230.1	GLYMA13G37610.1	881422	872290	3847.GLYMA17G15230.1	3847.GLYMA13G37610.1	0	0	0	0	0.847	0.813	0	0	0.97
GLYMA13G35590.1	GLYMA08G18110.1	872094	856826	3847.GLYMA13G35590.1	3847.GLYMA08G18110.1	0.157	0	0	0	0.831	0.808	0	0	0.97
GLYMA13G24640.1	GLYMA10G05580.1	871087	861984	3847.GLYMA13G24640.1	3847.GLYMA10G05580.1	0.154	0	0	0	0.831	0.809	0	0	0.97
GLYMA03G42180.1	GLYMA01G03570.1	844403	836719	3847.GLYMA03G42180.1	3847.GLYMA01G03570.1	0	0	0	0	0.847	0.812	0	0	0.97
GLYMA16G10700.1	GLYMA05G26320.1	878682	848158	3847.GLYMA16G10700.1	3847.GLYMA05G26320.1	0	0	0	0	0.831	0.833	0	0	0.97
GLYMA15G07420.1	GLYMA06G14950.1	875844	850698	3847.GLYMA15G07420.1	3847.GLYMA06G14950.1	0	0	0.274	0	0.804	0.81	0	0	0.97
GLYMA16G10360.1	GLYMA02G00590.1	878676	838838	3847.GLYMA16G10360.1	3847.GLYMA02G00590.1	0	0	0	0	0.847	0.815	0	0	0.97
GLYMA01G45060.1	GLYMA01G40150.1	838737	838292	3847.GLYMA01G45060.1	3847.GLYMA01G40150.1	0.157	0	0.222	0	0.791	0.813	0	0	0.97
GLYMA13G42830.1	GLYMA10G37840.1	872772	863788	3847.GLYMA13G42830.1	3847.GLYMA10G37840.1	0	0	0	0	0.847	0.813	0	0	0.97
GLYMA17G11430.1	GLYMA08G46860.1	881050	858606	3847.GLYMA17G11430.1	3847.GLYMA08G46860.1	0.158	0	0	0	0.831	0.809	0	0	0.97
GLYMA03G21710.1	GLYMA01G00740.4	842725	836475	3847.GLYMA03G21710.1	3847.GLYMA01G00740.4	0	0	0	0	0.821	0.843	0	0	0.97
GLYMA08G41280.1	GLYMA08G09230.1	858101	855996	3847.GLYMA08G41280.1	3847.GLYMA08G09230.1	0.153	0	0	0	0.831	0.809	0	0	0.97
GLYMA17G04190.1	GLYMA08G43950.1	880355	858345	3847.GLYMA17G04190.1	3847.GLYMA08G43950.1	0.07	0	0	0	0.847	0.807	0	0	0.97
GLYMA11G35130.1	GLYMA09G28200.1	866769	860231	3847.GLYMA11G35130.1	3847.GLYMA09G28200.1	0	0	0	0.775	0.842	0.821	0	0	0.97
GLYMA17G11430.1	GLYMA13G24640.1	881050	871087	3847.GLYMA17G11430.1	3847.GLYMA13G24640.1	0.161	0	0	0	0.831	0.809	0	0	0.97
GLYMA18G32680.1	GLYMA08G03480.1	884115	855451	3847.GLYMA18G32680.1	3847.GLYMA08G03480.1	0	0	0	0	0.821	0.843	0	0	0.97
GLYMA16G23730.1	GLYMA08G05290.1	879053	855620	3847.GLYMA16G23730.1	3847.GLYMA08G05290.1	0	0	0	0	0.837	0.826	0	0	0.97
GLYMA17G04190.1	GLYMA13G24640.1	880355	871087	3847.GLYMA17G04190.1	3847.GLYMA13G24640.1	0.066	0	0	0	0.847	0.807	0	0	0.97
GLYMA10G07680.1	GLYMA07G02720.1	862160	852693	3847.GLYMA10G07680.1	3847.GLYMA07G02720.1	0.1	0	0	0	0.841	0.811	0	0	0.97
GLYMA15G13650.1	GLYMA08G14995.1	876415	856551	3847.GLYMA15G13650.1	3847.GLYMA08G14995.1	0	0	0	0	0.847	0.817	0	0	0.97
GLYMA10G08910.1	GLYMA03G42180.1	862249	844403	3847.GLYMA10G08910.1	3847.GLYMA03G42180.1	0	0	0	0	0.847	0.817	0	0	0.97
GLYMA08G16130.1	GLYMA03G36420.1	856651	843855	3847.GLYMA08G16130.1	3847.GLYMA03G36420.1	0	0	0	0	0.847	0.817	0	0	0.97
GLYMA11G15230.2	GLYMA04G36140.1	865820	846206	3847.GLYMA11G15230.2	3847.GLYMA04G36140.1	0.167	0	0	0	0.83	0.808	0	0	0.97
GLYMA13G37610.1	GLYMA13G19930.1	872290	870661	3847.GLYMA13G37610.1	3847.GLYMA13G19930.1	0.158	0	0	0	0.831	0.809	0	0	0.97
GLYMA08G41280.1	RPL37	858101	852505	3847.GLYMA08G41280.1	3847.GLYMA07G00700.2	0.068	0	0	0	0.845	0.813	0	0	0.97
GLYMA13G35590.1	GLYMA08G14995.1	872094	856551	3847.GLYMA13G35590.1	3847.GLYMA08G14995.1	0.153	0	0	0	0.831	0.809	0	0	0.97
GLYMA11G00890.1	GLYMA01G40150.1	864482	838292	3847.GLYMA11G00890.1	3847.GLYMA01G40150.1	0	0	0.286	0	0.804	0.806	0	0	0.97
GLYMA15G13650.1	GLYMA08G16130.1	876415	856651	3847.GLYMA15G13650.1	3847.GLYMA08G16130.1	0	0	0	0	0.847	0.817	0	0	0.97
GLYMA17G11430.1	GLYMA03G36420.1	881050	843855	3847.GLYMA17G11430.1	3847.GLYMA03G36420.1	0	0	0	0	0.847	0.817	0	0	0.97
GLYMA09G30410.1	GLYMA06G47520.1	860414	852369	3847.GLYMA09G30410.1	3847.GLYMA06G47520.1	0	0	0.444	0.94	0.847	0.809	0	0	0.97
GLYMA11G37160.1	rps7-A	866943	852038	3847.GLYMA11G37160.1	3847.GLYMA06G43553.1	0.16	0	0	0	0.831	0.809	0	0	0.97
GLYMA15G42620.1	GLYMA01G03570.1	877774	836719	3847.GLYMA15G42620.1	3847.GLYMA01G03570.1	0	0	0	0	0.847	0.817	0	0	0.97
GLYMA08G16130.1	GLYMA08G09230.1	856651	855996	3847.GLYMA08G16130.1	3847.GLYMA08G09230.1	0	0	0	0	0.847	0.817	0	0	0.97
GLYMA19G43190.1	GLYMA15G07420.1	887859	875844	3847.GLYMA19G43190.1	3847.GLYMA15G07420.1	0	0	0.274	0	0.804	0.81	0	0	0.97
GLYMA17G11430.1	GLYMA11G11040.1	881050	865431	3847.GLYMA17G11430.1	3847.GLYMA11G11040.1	0.098	0	0	0	0.841	0.811	0	0	0.97
GLYMA08G18110.1	GLYMA07G31830.1	856826	854386	3847.GLYMA08G18110.1	3847.GLYMA07G31830.1	0.153	0	0	0	0.831	0.808	0	0	0.97
GLYMA17G04190.1	GLYMA07G31830.1	880355	854386	3847.GLYMA17G04190.1	3847.GLYMA07G31830.1	0.066	0	0	0	0.847	0.807	0	0	0.97
GLYMA11G02250.1	GLYMA08G18110.1	864614	856826	3847.GLYMA11G02250.1	3847.GLYMA08G18110.1	0.153	0	0	0	0.831	0.808	0	0	0.97
GLYMA15G13650.1	GLYMA03G42180.1	876415	844403	3847.GLYMA15G13650.1	3847.GLYMA03G42180.1	0	0	0	0	0.847	0.812	0	0	0.97
GLYMA17G09280.2	GLYMA11G02250.1	880853	864614	3847.GLYMA17G09280.2	3847.GLYMA11G02250.1	0.16	0	0	0	0.821	0.822	0	0	0.97
GLYMA11G35130.1	GLYMA11G06510.1	866769	865016	3847.GLYMA11G35130.1	3847.GLYMA11G06510.1	0	0	0	0	0.843	0.819	0	0	0.97
GLYMA15G42620.1	GLYMA15G13650.1	877774	876415	3847.GLYMA15G42620.1	3847.GLYMA15G13650.1	0	0	0	0	0.847	0.817	0	0	0.97
GLYMA05G26320.1	GLYMA01G03570.1	848158	836719	3847.GLYMA05G26320.1	3847.GLYMA01G03570.1	0	0	0	0	0.847	0.817	0	0	0.97
GLYMA13G06920.1	GLYMA12G03230.1	869883	867328	3847.GLYMA13G06920.1	3847.GLYMA12G03230.1	0	0	0.27	0	0.807	0.805	0	0	0.97
GLYMA13G22086.1	GLYMA10G25670.1	870859	862759	3847.GLYMA13G22086.1	3847.GLYMA10G25670.1	0	0	0	0	0.847	0.815	0	0	0.97
GLYMA13G06920.1	GLYMA10G00890.1	869883	861570	3847.GLYMA13G06920.1	3847.GLYMA10G00890.1	0	0	0.269	0	0.807	0.805	0	0	0.97
GLYMA15G40860.1	GLYMA13G35590.1	877643	872094	3847.GLYMA15G40860.1	3847.GLYMA13G35590.1	0.157	0	0	0	0.831	0.808	0	0	0.97
GLYMA17G11430.1	GLYMA15G13650.1	881050	876415	3847.GLYMA17G11430.1	3847.GLYMA15G13650.1	0	0	0	0	0.847	0.817	0	0	0.97
GLYMA15G02610.1	GLYMA10G08910.1	875391	862249	3847.GLYMA15G02610.1	3847.GLYMA10G08910.1	0	0	0	0	0.83	0.834	0	0	0.97
GLYMA08G09230.1	GLYMA03G21710.1	855996	842725	3847.GLYMA08G09230.1	3847.GLYMA03G21710.1	0	0	0	0	0.831	0.833	0	0	0.97
GLYMA18G03360.1	GLYMA13G19280.1	882873	870603	3847.GLYMA18G03360.1	3847.GLYMA13G19280.1	0	0	0	0	0.846	0.819	0	0	0.97
GLYMA12G03230.1	GLYMA03G42180.1	867328	844403	3847.GLYMA12G03230.1	3847.GLYMA03G42180.1	0	0	0	0	0.847	0.818	0	0	0.97
GLYMA10G05580.1	rps7-A	861984	852038	3847.GLYMA10G05580.1	3847.GLYMA06G43553.1	0.158	0	0	0	0.831	0.809	0	0	0.97
GLYMA13G37610.1	GLYMA10G05580.1	872290	861984	3847.GLYMA13G37610.1	3847.GLYMA10G05580.1	0.158	0	0	0	0.831	0.809	0	0	0.97
GLYMA17G09280.2	GLYMA15G42620.1	880853	877774	3847.GLYMA17G09280.2	3847.GLYMA15G42620.1	0.104	0	0	0	0.841	0.811	0	0	0.97
GLYMA15G42620.1	GLYMA03G36420.1	877774	843855	3847.GLYMA15G42620.1	3847.GLYMA03G36420.1	0	0	0	0	0.847	0.817	0	0	0.97
GLYMA11G02250.1	GLYMA04G36140.1	864614	846206	3847.GLYMA11G02250.1	3847.GLYMA04G36140.1	0.16	0	0	0	0.821	0.822	0	0	0.97
GLYMA19G43190.1	GLYMA12G08050.1	887859	867778	3847.GLYMA19G43190.1	3847.GLYMA12G08050.1	0	0	0	0	0.845	0.817	0	0	0.97
GLYMA13G19930.1	GLYMA11G02250.1	870661	864614	3847.GLYMA13G19930.1	3847.GLYMA11G02250.1	0.154	0	0	0	0.831	0.809	0	0	0.97
GLYMA17G11430.1	GLYMA05G34570.1	881050	848925	3847.GLYMA17G11430.1	3847.GLYMA05G34570.1	0.161	0	0	0	0.831	0.809	0	0	0.97
GLYMA16G17370.4	GLYMA01G45060.1	878790	838737	3847.GLYMA16G17370.4	3847.GLYMA01G45060.1	0	0	0	0	0.837	0.829	0	0	0.97
GLYMA09G34760.6	GLYMA05G28880.1	860803	848390	3847.GLYMA09G34760.6	3847.GLYMA05G28880.1	0	0	0	0	0.837	0.824	0	0	0.97
GLYMA13G20330.1	GLYMA02G45430.1	870698	841584	3847.GLYMA13G20330.1	3847.GLYMA02G45430.1	0.163	0	0	0	0.824	0.814	0	0	0.97
GLYMA08G14995.1	GLYMA05G26320.1	856551	848158	3847.GLYMA08G14995.1	3847.GLYMA05G26320.1	0	0	0	0	0.847	0.817	0	0	0.97
GLYMA05G34570.1	GLYMA04G36140.1	848925	846206	3847.GLYMA05G34570.1	3847.GLYMA04G36140.1	0.16	0	0	0	0.821	0.822	0	0	0.97
GLYMA15G10220.1	GLYMA12G08050.1	876104	867778	3847.GLYMA15G10220.1	3847.GLYMA12G08050.1	0.163	0	0	0	0.824	0.814	0	0	0.97
GLYMA17G09280.2	GLYMA05G26320.1	880853	848158	3847.GLYMA17G09280.2	3847.GLYMA05G26320.1	0.104	0	0	0	0.841	0.811	0	0	0.97
GLYMA13G35590.1	GLYMA13G19930.1	872094	870661	3847.GLYMA13G35590.1	3847.GLYMA13G19930.1	0.158	0	0	0	0.831	0.809	0	0	0.97
GLYMA10G07680.1	GLYMA01G00740.4	862160	836475	3847.GLYMA10G07680.1	3847.GLYMA01G00740.4	0	0	0	0	0.83	0.834	0	0	0.97
GLYMA17G09280.2	GLYMA03G42180.1	880853	844403	3847.GLYMA17G09280.2	3847.GLYMA03G42180.1	0	0	0	0	0.847	0.816	0	0	0.97
GLYMA08G18110.1	GLYMA05G04670.1	856826	847273	3847.GLYMA08G18110.1	3847.GLYMA05G04670.1	0	0	0	0	0.847	0.812	0	0	0.97
GLYMA17G09280.2	GLYMA05G34570.1	880853	848925	3847.GLYMA17G09280.2	3847.GLYMA05G34570.1	0.16	0	0	0	0.821	0.822	0	0	0.97
GLYMA15G40860.1	GLYMA01G45060.1	877643	838737	3847.GLYMA15G40860.1	3847.GLYMA01G45060.1	0.155	0	0.24	0	0.79	0.806	0	0	0.97
GLYMA15G00610.1	GLYMA13G37610.1	875207	872290	3847.GLYMA15G00610.1	3847.GLYMA13G37610.1	0.153	0	0	0	0.831	0.809	0	0	0.97
GLYMA15G02610.1	GLYMA13G06070.1	875391	869822	3847.GLYMA15G02610.1	3847.GLYMA13G06070.1	0	0	0	0	0.847	0.814	0	0	0.97
GLYMA10G07680.1	GLYMA08G23260.3	862160	857286	3847.GLYMA10G07680.1	3847.GLYMA08G23260.3	0.1	0	0	0	0.841	0.811	0	0	0.97
GLYMA13G35590.1	GLYMA08G09230.1	872094	855996	3847.GLYMA13G35590.1	3847.GLYMA08G09230.1	0.153	0	0	0	0.831	0.809	0	0	0.97
GLYMA10G29170.1	GLYMA07G02720.1	862978	852693	3847.GLYMA10G29170.1	3847.GLYMA07G02720.1	0.097	0	0	0	0.841	0.811	0	0	0.97
GLYMA11G19820.1	GLYMA06G11450.1	866092	850359	3847.GLYMA11G19820.1	3847.GLYMA06G11450.1	0.068	0	0	0	0.847	0.807	0	0	0.97
GLYMA18G08900.3	GLYMA17G04190.1	883344	880355	3847.GLYMA18G08900.3	3847.GLYMA17G04190.1	0.07	0	0	0	0.847	0.807	0	0	0.97
GLYMA15G13650.1	GLYMA15G00610.1	876415	875207	3847.GLYMA15G13650.1	3847.GLYMA15G00610.1	0	0	0	0	0.847	0.817	0	0	0.97
GLYMA17G09280.2	GLYMA10G08910.1	880853	862249	3847.GLYMA17G09280.2	3847.GLYMA10G08910.1	0	0	0	0	0.83	0.832	0	0	0.97
GLYMA13G19930.1	GLYMA01G03570.1	870661	836719	3847.GLYMA13G19930.1	3847.GLYMA01G03570.1	0	0	0	0	0.847	0.817	0	0	0.97
GLYMA15G13650.1	GLYMA03G36420.1	876415	843855	3847.GLYMA15G13650.1	3847.GLYMA03G36420.1	0	0	0	0	0.847	0.817	0	0	0.97
GLYMA11G37160.1	GLYMA01G03570.1	866943	836719	3847.GLYMA11G37160.1	3847.GLYMA01G03570.1	0	0	0	0	0.847	0.817	0	0	0.97
GLYMA08G14995.1	GLYMA01G03570.1	856551	836719	3847.GLYMA08G14995.1	3847.GLYMA01G03570.1	0	0	0	0	0.847	0.817	0	0	0.97
GLYMA16G26920.1	GLYMA14G04770.1	879300	873409	3847.GLYMA16G26920.1	3847.GLYMA14G04770.1	0	0	0	0.732	0.847	0.814	0	0	0.97
GLYMA17G09280.2	GLYMA08G14995.1	880853	856551	3847.GLYMA17G09280.2	3847.GLYMA08G14995.1	0.104	0	0	0	0.841	0.811	0	0	0.97
GLYMA10G29170.1	GLYMA08G23260.3	862978	857286	3847.GLYMA10G29170.1	3847.GLYMA08G23260.3	0.097	0	0	0	0.841	0.811	0	0	0.97
GLYMA16G33230.1	GLYMA03G42180.1	879830	844403	3847.GLYMA16G33230.1	3847.GLYMA03G42180.1	0	0	0	0	0.837	0.828	0	0	0.97
RPL37	GLYMA02G45430.1	852505	841584	3847.GLYMA07G00700.2	3847.GLYMA02G45430.1	0	0	0	0	0.823	0.838	0	0	0.97
GLYMA10G07680.1	GLYMA08G03480.1	862160	855451	3847.GLYMA10G07680.1	3847.GLYMA08G03480.1	0	0	0	0	0.83	0.834	0	0	0.97
GLYMA08G41280.1	GLYMA08G14995.1	858101	856551	3847.GLYMA08G41280.1	3847.GLYMA08G14995.1	0.153	0	0	0	0.831	0.809	0	0	0.97
GLYMA13G19930.1	GLYMA05G34570.1	870661	848925	3847.GLYMA13G19930.1	3847.GLYMA05G34570.1	0.154	0	0	0	0.831	0.809	0	0	0.97
GLYMA15G42620.1	GLYMA08G09230.1	877774	855996	3847.GLYMA15G42620.1	3847.GLYMA08G09230.1	0	0	0	0	0.847	0.817	0	0	0.97
GLYMA11G15230.2	GLYMA01G00740.4	865820	836475	3847.GLYMA11G15230.2	3847.GLYMA01G00740.4	0	0	0	0	0.83	0.835	0	0	0.97
GLYMA20G22170.1	GLYMA14G11711.1	888903	873991	3847.GLYMA20G22170.1	3847.GLYMA14G11711.1	0.069	0	0	0	0.815	0.844	0	0	0.97
GLYMA13G42830.1	GLYMA13G06070.1	872772	869822	3847.GLYMA13G42830.1	3847.GLYMA13G06070.1	0	0	0	0	0.847	0.814	0	0	0.97
GLYMA10G05580.1	GLYMA07G31830.1	861984	854386	3847.GLYMA10G05580.1	3847.GLYMA07G31830.1	0.154	0	0	0	0.831	0.809	0	0	0.97
GLYMA07G02720.1	GLYMA01G03570.1	852693	836719	3847.GLYMA07G02720.1	3847.GLYMA01G03570.1	0	0	0	0	0.847	0.817	0	0	0.97
GLYMA08G10540.1	RPL2	856126	839285	3847.GLYMA08G10540.1	3847.GLYMA02G05540.1	0	0	0	0	0.837	0.827	0	0	0.97
GLYMA15G00610.1	rps7-A	875207	852038	3847.GLYMA15G00610.1	3847.GLYMA06G43553.1	0.153	0	0	0	0.831	0.809	0	0	0.97
GLYMA08G14995.1	GLYMA03G36420.1	856551	843855	3847.GLYMA08G14995.1	3847.GLYMA03G36420.1	0	0	0	0	0.847	0.817	0	0	0.97
GLYMA15G00610.1	GLYMA10G29170.1	875207	862978	3847.GLYMA15G00610.1	3847.GLYMA10G29170.1	0.097	0	0	0	0.841	0.811	0	0	0.97
GLYMA15G02610.1	GLYMA10G37840.1	875391	863788	3847.GLYMA15G02610.1	3847.GLYMA10G37840.1	0	0	0	0	0.847	0.813	0	0	0.97
GLYMA16G17370.4	GLYMA05G28880.1	878790	848390	3847.GLYMA16G17370.4	3847.GLYMA05G28880.1	0	0	0	0	0.837	0.824	0	0	0.97
GLYMA17G11430.1	GLYMA14G06630.1	881050	873578	3847.GLYMA17G11430.1	3847.GLYMA14G06630.1	0.158	0	0	0	0.831	0.809	0	0	0.97
GLYMA13G06070.1	GLYMA08G20960.1	869822	857082	3847.GLYMA13G06070.1	3847.GLYMA08G20960.1	0	0	0	0	0.847	0.814	0	0	0.97
GLYMA16G33030.1	GLYMA11G35130.1	879810	866769	3847.GLYMA16G33030.1	3847.GLYMA11G35130.1	0	0	0	0.765	0.842	0.821	0	0	0.97
GLYMA17G09280.2	GLYMA08G16130.1	880853	856651	3847.GLYMA17G09280.2	3847.GLYMA08G16130.1	0.104	0	0	0	0.841	0.811	0	0	0.97
GLYMA08G46860.1	GLYMA06G14950.1	858606	850698	3847.GLYMA08G46860.1	3847.GLYMA06G14950.1	0	0	0.264	0	0.812	0.804	0	0	0.97
GLYMA11G37160.1	GLYMA08G41280.1	866943	858101	3847.GLYMA11G37160.1	3847.GLYMA08G41280.1	0.16	0	0	0	0.831	0.809	0	0	0.97
GLYMA15G13650.1	GLYMA08G09230.1	876415	855996	3847.GLYMA15G13650.1	3847.GLYMA08G09230.1	0	0	0	0	0.847	0.817	0	0	0.97
GLYMA17G11430.1	GLYMA11G02250.1	881050	864614	3847.GLYMA17G11430.1	3847.GLYMA11G02250.1	0.161	0	0	0	0.831	0.809	0	0	0.97
GLYMA16G10700.1	GLYMA08G09230.1	878682	855996	3847.GLYMA16G10700.1	3847.GLYMA08G09230.1	0	0	0	0	0.831	0.833	0	0	0.97
GLYMA11G35130.1	GLYMA01G38750.1	866769	838168	3847.GLYMA11G35130.1	3847.GLYMA01G38750.1	0	0	0	0	0.843	0.819	0	0	0.97
GLYMA20G21330.1	GLYMA01G43710.1	888853	838615	3847.GLYMA20G21330.1	3847.GLYMA01G43710.1	0	0	0	0	0.732	0.894	0	0	0.97
GLYMA10G08910.1	GLYMA08G20960.1	862249	857082	3847.GLYMA10G08910.1	3847.GLYMA08G20960.1	0	0	0	0	0.83	0.834	0	0	0.97
GLYMA15G13650.1	GLYMA08G23260.3	876415	857286	3847.GLYMA15G13650.1	3847.GLYMA08G23260.3	0	0	0	0	0.847	0.817	0	0	0.97
GLYMA15G42620.1	GLYMA13G35590.1	877774	872094	3847.GLYMA15G42620.1	3847.GLYMA13G35590.1	0.153	0	0	0	0.831	0.809	0	0	0.97
GLYMA08G18110.1	GLYMA08G16130.1	856826	856651	3847.GLYMA08G18110.1	3847.GLYMA08G16130.1	0.067	0	0	0	0.847	0.81	0	0	0.97
GLYMA15G00610.1	GLYMA01G03570.1	875207	836719	3847.GLYMA15G00610.1	3847.GLYMA01G03570.1	0	0	0	0	0.847	0.817	0	0	0.97
GLYMA08G14995.1	GLYMA08G09230.1	856551	855996	3847.GLYMA08G14995.1	3847.GLYMA08G09230.1	0	0	0	0	0.847	0.817	0	0	0.97
GLYMA13G35590.1	GLYMA08G16130.1	872094	856651	3847.GLYMA13G35590.1	3847.GLYMA08G16130.1	0.153	0	0	0	0.831	0.809	0	0	0.97
GLYMA05G26320.1	GLYMA04G36140.1	848158	846206	3847.GLYMA05G26320.1	3847.GLYMA04G36140.1	0.104	0	0	0	0.841	0.811	0	0	0.97
GLYMA13G37610.1	GLYMA07G02720.1	872290	852693	3847.GLYMA13G37610.1	3847.GLYMA07G02720.1	0.153	0	0	0	0.831	0.809	0	0	0.97
GLYMA15G13650.1	GLYMA13G19930.1	876415	870661	3847.GLYMA15G13650.1	3847.GLYMA13G19930.1	0	0	0	0	0.847	0.817	0	0	0.97
GLYMA08G23260.3	rps7-A	857286	852038	3847.GLYMA08G23260.3	3847.GLYMA06G43553.1	0.153	0	0	0	0.831	0.809	0	0	0.97
GLYMA09G34760.6	GLYMA01G45060.1	860803	838737	3847.GLYMA09G34760.6	3847.GLYMA01G45060.1	0	0	0	0	0.837	0.829	0	0	0.97
GLYMA10G07680.1	GLYMA08G09230.1	862160	855996	3847.GLYMA10G07680.1	3847.GLYMA08G09230.1	0	0	0	0	0.841	0.822	0	0	0.97
GLYMA17G11430.1	GLYMA12G03230.1	881050	867328	3847.GLYMA17G11430.1	3847.GLYMA12G03230.1	0.098	0	0	0	0.841	0.811	0	0	0.97
GLYMA08G41280.1	GLYMA08G16130.1	858101	856651	3847.GLYMA08G41280.1	3847.GLYMA08G16130.1	0.153	0	0	0	0.831	0.809	0	0	0.97
GLYMA13G24640.1	GLYMA08G18110.1	871087	856826	3847.GLYMA13G24640.1	3847.GLYMA08G18110.1	0.153	0	0	0	0.831	0.808	0	0	0.97
GLYMA08G05290.1	LOC547645	855620	841367	3847.GLYMA08G05290.1	3847.GLYMA02G43080.1	0	0	0	0	0.837	0.826	0	0	0.97
GLYMA15G42620.1	GLYMA08G18110.1	877774	856826	3847.GLYMA15G42620.1	3847.GLYMA08G18110.1	0.067	0	0	0	0.847	0.81	0	0	0.97
GLYMA13G35590.1	GLYMA11G37160.1	872094	866943	3847.GLYMA13G35590.1	3847.GLYMA11G37160.1	0.16	0	0	0	0.831	0.809	0	0	0.97
GLYMA16G10700.1	GLYMA08G03480.1	878682	855451	3847.GLYMA16G10700.1	3847.GLYMA08G03480.1	0	0	0	0	0.821	0.843	0	0	0.97
GLYMA13G42830.1	GLYMA04G16660.1	872772	845708	3847.GLYMA13G42830.1	3847.GLYMA04G16660.1	0	0	0	0	0.847	0.814	0	0	0.97
GLYMA15G10220.1	GLYMA13G20330.1	876104	870698	3847.GLYMA15G10220.1	3847.GLYMA13G20330.1	0.163	0	0	0	0.824	0.814	0	0	0.97
GLYMA15G13650.1	GLYMA10G05580.1	876415	861984	3847.GLYMA15G13650.1	3847.GLYMA10G05580.1	0	0	0	0	0.847	0.817	0	0	0.97
GLYMA17G11430.1	rps7-A	881050	852038	3847.GLYMA17G11430.1	3847.GLYMA06G43553.1	0.166	0	0	0	0.831	0.809	0	0	0.97
GLYMA11G37160.1	GLYMA03G36420.1	866943	843855	3847.GLYMA11G37160.1	3847.GLYMA03G36420.1	0	0	0	0	0.847	0.817	0	0	0.97
GLYMA17G11430.1	GLYMA14G36620.1	881050	874805	3847.GLYMA17G11430.1	3847.GLYMA14G36620.1	0.155	0	0	0	0.831	0.809	0	0	0.97
GLYMA15G40860.1	GLYMA13G24640.1	877643	871087	3847.GLYMA15G40860.1	3847.GLYMA13G24640.1	0.153	0	0	0	0.831	0.808	0	0	0.97
GLYMA03G36420.1	GLYMA01G03570.1	843855	836719	3847.GLYMA03G36420.1	3847.GLYMA01G03570.1	0	0	0	0	0.847	0.817	0	0	0.97
GLYMA11G37160.1	GLYMA11G02250.1	866943	864614	3847.GLYMA11G37160.1	3847.GLYMA11G02250.1	0.155	0	0	0	0.831	0.809	0	0	0.97
GLYMA05G34570.1	GLYMA01G45060.1	848925	838737	3847.GLYMA05G34570.1	3847.GLYMA01G45060.1	0.165	0	0	0	0.804	0.833	0	0	0.97
ndhJ	GLYMA12G32580.1	878699	868953	3847.GLYMA16G11265.1	3847.GLYMA12G32580.1	0.051	0	0	0	0.847	0.811	0	0	0.97
GLYMA13G35590.1	GLYMA05G26320.1	872094	848158	3847.GLYMA13G35590.1	3847.GLYMA05G26320.1	0.153	0	0	0	0.831	0.809	0	0	0.97
GLYMA08G03480.1	GLYMA03G21710.1	855451	842725	3847.GLYMA08G03480.1	3847.GLYMA03G21710.1	0	0	0	0	0.821	0.843	0	0	0.97
GLYMA08G41280.1	GLYMA05G26320.1	858101	848158	3847.GLYMA08G41280.1	3847.GLYMA05G26320.1	0.153	0	0	0	0.831	0.809	0	0	0.97
GLYMA16G25860.1	GLYMA11G35130.1	879209	866769	3847.GLYMA16G25860.1	3847.GLYMA11G35130.1	0	0	0	0	0.843	0.819	0	0	0.97
GLYMA08G18110.1	LOC547645	856826	841367	3847.GLYMA08G18110.1	3847.GLYMA02G43080.1	0	0	0.21	0	0.824	0.806	0	0	0.97
GLYMA05G26320.1	GLYMA03G21710.1	848158	842725	3847.GLYMA05G26320.1	3847.GLYMA03G21710.1	0	0	0	0	0.831	0.833	0	0	0.97
GLYMA11G15230.2	GLYMA10G08910.1	865820	862249	3847.GLYMA11G15230.2	3847.GLYMA10G08910.1	0	0	0	0	0.83	0.833	0	0	0.97
GLYMA15G40860.1	GLYMA08G16130.1	877643	856651	3847.GLYMA15G40860.1	3847.GLYMA08G16130.1	0.067	0	0	0	0.847	0.81	0	0	0.97
GLYMA08G09230.1	GLYMA04G36140.1	855996	846206	3847.GLYMA08G09230.1	3847.GLYMA04G36140.1	0.104	0	0	0	0.841	0.811	0	0	0.97
GLYMA15G00610.1	GLYMA10G07680.1	875207	862160	3847.GLYMA15G00610.1	3847.GLYMA10G07680.1	0.1	0	0	0	0.841	0.811	0	0	0.97
GLYMA08G18110.1	GLYMA08G14995.1	856826	856551	3847.GLYMA08G18110.1	3847.GLYMA08G14995.1	0.067	0	0	0	0.847	0.81	0	0	0.97
GLYMA17G09280.2	GLYMA08G09230.1	880853	855996	3847.GLYMA17G09280.2	3847.GLYMA08G09230.1	0.104	0	0	0	0.841	0.811	0	0	0.97
GLYMA08G16130.1	GLYMA01G03570.1	856651	836719	3847.GLYMA08G16130.1	3847.GLYMA01G03570.1	0	0	0	0	0.847	0.817	0	0	0.97
GLYMA17G11430.1	GLYMA10G00890.1	881050	861570	3847.GLYMA17G11430.1	3847.GLYMA10G00890.1	0.098	0	0	0	0.841	0.811	0	0	0.97
GLYMA01G44700.1	GLYMA01G40150.1	838706	838292	3847.GLYMA01G44700.1	3847.GLYMA01G40150.1	0	0	0.289	0	0.804	0.806	0	0	0.97
atpA	atpI	869270	867965	3847.GLYMA12G36106.1	3847.GLYMA12G10235.1	0.176	0	0	0	0.626	0.817	0.54	0	0.97
GLYMA17G11430.1	GLYMA08G41280.1	881050	858101	3847.GLYMA17G11430.1	3847.GLYMA08G41280.1	0.166	0	0	0	0.831	0.809	0	0	0.97
GLYMA15G40860.1	GLYMA08G14995.1	877643	856551	3847.GLYMA15G40860.1	3847.GLYMA08G14995.1	0.067	0	0	0	0.847	0.81	0	0	0.97
GLYMA08G14995.1	GLYMA04G36140.1	856551	846206	3847.GLYMA08G14995.1	3847.GLYMA04G36140.1	0.104	0	0	0	0.841	0.811	0	0	0.97
GLYMA08G10540.1	GLYMA08G05290.1	856126	855620	3847.GLYMA08G10540.1	3847.GLYMA08G05290.1	0	0	0	0	0.837	0.825	0	0	0.97
ndhJ	GLYMA08G46020.1	878699	858529	3847.GLYMA16G11265.1	3847.GLYMA08G46020.1	0	0	0	0	0.847	0.815	0	0	0.97
GLYMA10G08910.1	GLYMA08G23750.3	862249	857329	3847.GLYMA10G08910.1	3847.GLYMA08G23750.3	0	0	0.25	0	0.813	0.805	0	0	0.97
GLYMA04G36140.1	GLYMA03G42180.1	846206	844403	3847.GLYMA04G36140.1	3847.GLYMA03G42180.1	0	0	0	0	0.847	0.816	0	0	0.97
GLYMA10G00890.1	GLYMA03G42180.1	861570	844403	3847.GLYMA10G00890.1	3847.GLYMA03G42180.1	0	0	0	0	0.847	0.818	0	0	0.97
GLYMA11G15230.2	GLYMA08G03480.1	865820	855451	3847.GLYMA11G15230.2	3847.GLYMA08G03480.1	0	0	0	0	0.83	0.835	0	0	0.97
GLYMA08G16130.1	GLYMA05G26320.1	856651	848158	3847.GLYMA08G16130.1	3847.GLYMA05G26320.1	0	0	0	0	0.847	0.817	0	0	0.97
GLYMA13G19930.1	GLYMA07G31830.1	870661	854386	3847.GLYMA13G19930.1	3847.GLYMA07G31830.1	0.154	0	0	0	0.831	0.809	0	0	0.97
GLYMA17G04190.1	GLYMA13G36150.1	880355	872146	3847.GLYMA17G04190.1	3847.GLYMA13G36150.1	0.067	0	0	0	0.847	0.807	0	0	0.97
GLYMA08G09230.1	GLYMA01G03570.1	855996	836719	3847.GLYMA08G09230.1	3847.GLYMA01G03570.1	0	0	0	0	0.847	0.817	0	0	0.97
ndhJ	PETC	878699	872316	3847.GLYMA16G11265.1	3847.GLYMA13G37880.1	0.051	0	0	0	0.847	0.811	0	0	0.97
GLYMA13G28831.1	RPL37	871461	852505	3847.GLYMA13G28831.1	3847.GLYMA07G00700.2	0	0	0	0	0.823	0.838	0	0	0.97
GLYMA15G13650.1	GLYMA05G26320.1	876415	848158	3847.GLYMA15G13650.1	3847.GLYMA05G26320.1	0	0	0	0	0.847	0.817	0	0	0.97
GLYMA13G19930.1	GLYMA03G36420.1	870661	843855	3847.GLYMA13G19930.1	3847.GLYMA03G36420.1	0	0	0	0	0.847	0.817	0	0	0.97
GLYMA08G20960.1	GLYMA04G16660.1	857082	845708	3847.GLYMA08G20960.1	3847.GLYMA04G16660.1	0	0	0	0	0.847	0.814	0	0	0.97
GLYMA15G40860.1	GLYMA05G04670.1	877643	847273	3847.GLYMA15G40860.1	3847.GLYMA05G04670.1	0	0	0	0	0.847	0.812	0	0	0.97
GLYMA20G38460.1	GLYMA20G21330.1	890375	888853	3847.GLYMA20G38460.1	3847.GLYMA20G21330.1	0	0	0	0	0.825	0.837	0	0	0.97
GLYMA10G29170.1	GLYMA06G14950.1	862978	850698	3847.GLYMA10G29170.1	3847.GLYMA06G14950.1	0	0	0.221	0	0.821	0.806	0	0	0.97
GLYMA17G04190.1	GLYMA09G39130.2	880355	861212	3847.GLYMA17G04190.1	3847.GLYMA09G39130.2	0.067	0	0	0	0.847	0.807	0	0	0.97
GLYMA17G09280.2	GLYMA11G15230.2	880853	865820	3847.GLYMA17G09280.2	3847.GLYMA11G15230.2	0.167	0	0	0	0.83	0.808	0	0	0.97
GLYMA08G09230.1	GLYMA05G28880.1	855996	848390	3847.GLYMA08G09230.1	3847.GLYMA05G28880.1	0.111	0	0	0	0.824	0.824	0	0	0.97
GLYMA15G40860.1	GLYMA07G31830.1	877643	854386	3847.GLYMA15G40860.1	3847.GLYMA07G31830.1	0.153	0	0	0	0.831	0.808	0	0	0.97
GLYMA18G32680.1	GLYMA05G26320.1	884115	848158	3847.GLYMA18G32680.1	3847.GLYMA05G26320.1	0	0	0	0	0.831	0.833	0	0	0.97
GLYMA08G46020.1	GLYMA02G00590.1	858529	838838	3847.GLYMA08G46020.1	3847.GLYMA02G00590.1	0	0	0	0	0.847	0.815	0	0	0.97
GLYMA12G31040.2	GLYMA08G03480.1	868813	855451	3847.GLYMA12G31040.2	3847.GLYMA08G03480.1	0.165	0	0	0	0.83	0.808	0	0	0.97
petD	petA	876285	869275	3847.GLYMA15G12130.1	3847.GLYMA12G36150.1	0	0	0	0	0.165	0.839	0.8	0	0.97
GLYMA11G37160.1	GLYMA08G46860.1	866943	858606	3847.GLYMA11G37160.1	3847.GLYMA08G46860.1	0.148	0	0	0	0.831	0.809	0	0	0.97
GLYMA08G18110.1	GLYMA05G34570.1	856826	848925	3847.GLYMA08G18110.1	3847.GLYMA05G34570.1	0.153	0	0	0	0.831	0.808	0	0	0.97
GLYMA15G42620.1	GLYMA04G36140.1	877774	846206	3847.GLYMA15G42620.1	3847.GLYMA04G36140.1	0.104	0	0	0	0.841	0.811	0	0	0.97
GLYMA12G31040.2	GLYMA01G00740.4	868813	836475	3847.GLYMA12G31040.2	3847.GLYMA01G00740.4	0.165	0	0	0	0.83	0.808	0	0	0.97
GLYMA13G37610.1	GLYMA08G23260.3	872290	857286	3847.GLYMA13G37610.1	3847.GLYMA08G23260.3	0.153	0	0	0	0.831	0.809	0	0	0.97
GLYMA16G10700.1	GLYMA01G00740.4	878682	836475	3847.GLYMA16G10700.1	3847.GLYMA01G00740.4	0	0	0	0	0.821	0.843	0	0	0.97
GLYMA11G37160.1	GLYMA07G31830.1	866943	854386	3847.GLYMA11G37160.1	3847.GLYMA07G31830.1	0.155	0	0	0	0.831	0.809	0	0	0.97
GLYMA13G24640.1	GLYMA13G19930.1	871087	870661	3847.GLYMA13G24640.1	3847.GLYMA13G19930.1	0.154	0	0	0	0.831	0.809	0	0	0.97
GLYMA12G08050.1	GLYMA02G45430.1	867778	841584	3847.GLYMA12G08050.1	3847.GLYMA02G45430.1	0.163	0	0	0	0.824	0.814	0	0	0.97
GLYMA08G16130.1	GLYMA04G36140.1	856651	846206	3847.GLYMA08G16130.1	3847.GLYMA04G36140.1	0.104	0	0	0	0.841	0.811	0	0	0.97
GLYMA11G02250.1	GLYMA03G42180.1	864614	844403	3847.GLYMA11G02250.1	3847.GLYMA03G42180.1	0	0	0	0	0.845	0.813	0	0	0.969
GLYMA13G06070.1	GLYMA02G45430.1	869822	841584	3847.GLYMA13G06070.1	3847.GLYMA02G45430.1	0.174	0	0	0	0.824	0.807	0	0	0.969
GLYMA08G09230.1	rps7-A	855996	852038	3847.GLYMA08G09230.1	3847.GLYMA06G43553.1	0.131	0	0	0	0.831	0.809	0	0	0.969
GLYMA16G17370.4	GLYMA13G35590.1	878790	872094	3847.GLYMA16G17370.4	3847.GLYMA13G35590.1	0	0	0	0	0.845	0.813	0	0	0.969
GLYMA17G11430.1	LOC547645	881050	841367	3847.GLYMA17G11430.1	3847.GLYMA02G43080.1	0.163	0	0	0	0.824	0.807	0	0	0.969
GLYMA15G10220.1	GLYMA13G06070.1	876104	869822	3847.GLYMA15G10220.1	3847.GLYMA13G06070.1	0.174	0	0	0	0.824	0.807	0	0	0.969
GLYMA02G45190.1	GLYMA01G28810.1	841562	837530	3847.GLYMA02G45190.1	3847.GLYMA01G28810.1	0	0	0	0	0.847	0.807	0	0	0.969
GLYMA16G17370.4	GLYMA13G24640.1	878790	871087	3847.GLYMA16G17370.4	3847.GLYMA13G24640.1	0	0	0	0	0.845	0.813	0	0	0.969
GLYMA20G30810.1	GLYMA01G44700.1	889670	838706	3847.GLYMA20G30810.1	3847.GLYMA01G44700.1	0	0	0	0	0.845	0.813	0	0	0.969
GLYMA13G37610.1	GLYMA03G42180.1	872290	844403	3847.GLYMA13G37610.1	3847.GLYMA03G42180.1	0	0	0	0	0.845	0.813	0	0	0.969
GLYMA13G20330.1	GLYMA08G41280.1	870698	858101	3847.GLYMA13G20330.1	3847.GLYMA08G41280.1	0	0	0	0	0.845	0.813	0	0	0.969
GLYMA17G04190.1	GLYMA15G08820.1	880355	875976	3847.GLYMA17G04190.1	3847.GLYMA15G08820.1	0	0	0	0	0.847	0.807	0	0	0.969
GLYMA17G15230.1	GLYMA04G40470.1	881422	846576	3847.GLYMA17G15230.1	3847.GLYMA04G40470.1	0	0	0	0	0.837	0.822	0	0	0.969
GLYMA05G34570.1	GLYMA04G16660.1	848925	845708	3847.GLYMA05G34570.1	3847.GLYMA04G16660.1	0	0	0	0	0.845	0.813	0	0	0.969
GLYMA15G02610.1	GLYMA11G02250.1	875391	864614	3847.GLYMA15G02610.1	3847.GLYMA11G02250.1	0	0	0	0	0.821	0.834	0	0	0.969
rps7-A	GLYMA04G16660.1	852038	845708	3847.GLYMA06G43553.1	3847.GLYMA04G16660.1	0	0	0	0	0.845	0.813	0	0	0.969
GLYMA13G35590.1	GLYMA11G12300.1	872094	865548	3847.GLYMA13G35590.1	3847.GLYMA11G12300.1	0	0	0	0	0.845	0.813	0	0	0.969
GLYMA11G02250.1	GLYMA04G16660.1	864614	845708	3847.GLYMA11G02250.1	3847.GLYMA04G16660.1	0	0	0	0	0.845	0.813	0	0	0.969
GLYMA12G02330.1	GLYMA10G08040.1	867251	862189	3847.GLYMA12G02330.1	3847.GLYMA10G08040.1	0	0	0	0	0.847	0.809	0	0	0.969
[truncated: 3,503 more rows]

## Sheet: Clusters
MCODE App Results
Parameters:
Network Scoring:
Include Loops: false Degree Cutoff: 2
Cluster Finding:
Node Score Cutoff: 0.2 Haircut: true Fluff: false K-Core: 2 Max. Depth from Seed: 100
Cluster	Score (Density*#Nodes)	Nodes	Edges	Node IDs
1	89.516	92	4073	GLYMA10G37840.1, GLYMA18G32680.1, RPL37, GLYMA06G11450.1, GLYMA15G40860.1, GLYMA16G10700.1, GLYMA10G07680.1, GLYMA13G20330.1, GLYMA08G10540.1, GLYMA11G37160.1, GLYMA05G26320.1, GLYMA09G34760.6, GLYMA13G37610.1, GLYMA08G16130.1, GLYMA08G09230.1, GLYMA06G14330.1, GLYMA11G02250.1, GLYMA11G12300.1, GLYMA13G28831.1, GLYMA10G29170.1, GLYMA12G08050.1, GLYMA02G02140.1, GLYMA16G33230.1, GLYMA16G23730.1, G…
2	16.235	18	138	GLYMA15G32540.1, GLYMA15G01950.1, GLYMA14G08490.1, GLYMA11G19820.1, GLYMA17G08370.2, GLYMA20G24990.1, GLYMA19G25720.1, GLYMA01G40920.1, GLYMA15G42610.1, GLYMA09G39130.2, GLYMA17G04190.1, GLYMA15G08820.1, GLYMA13G36150.1, GLYMA04G00360.1, GLYMA16G31250.1, GLYMA15G20680.1, GLYMA09G09110.1, GLYMA12G01210.1
3	15	17	120	GLYMA02G46860.5, GLYMA20G38971.1, GLYMA06G08260.1, GLYMA05G34320.1, GLYMA18G03360.1, GLYMA17G13640.1, GLYMA17G37050.1, GLYMA06G17960.1, GLYMA13G19280.1, RCA14, RCAALPHA, GLYMA06G03230.1, GLYMA06G44340.1, PAE1, RCA11, GLYMA08G08690.1, GLYMA19G17920.1
4	12.167	13	73	GLYMA03G35340.1, ndhJ, GLYMA02G00590.1, GLYMA12G32580.1, GLYMA11G01320.1, GLYMA13G22086.1, ndhH, GLYMA16G10360.1, GLYMA03G02490.1, PETC, GLYMA10G25670.1, GLYMA08G46020.1, GLYMA09G24070.1
5	10.727	12	59	GLYMA10G41330.1, GLYMA13G27490.1, GLYMA20G31790.1, GLYMA07G13470.1, atpA, ATPC, atpB, GLYMA15G42940.1, GLYMA10G35750.1, GLYMA05G03340.1, GLYMA03G25190.1, GLYMA20G25920.1
6	8.941	18	76	GLYMA15G22780.2, GLYMA11G06510.1, GLYMA14G00640.1, GLYMA16G33030.1, GLYMA15G05790.2, GLYMA14G01130.1, GLYMA11G35130.1, GLYMA04G12510.1, GLYMA02G06830.1, GLYMA16G25860.1, GLYMA05G00620.1, GLYMA01G28810.1, GLYMA06G15540.1, GLYMA13G35800.1, GLYMA01G38750.1, GLYMA08G07880.1, GLYMA09G28200.1, GLYMA09G38610.1
7	7.714	8	27	GLYMA16G26920.1, GLYMA11G19220.1, GLYMA14G04770.1, GLYMA18G53590.1, GLYMA07G18110.1, GLYMA18G01580.1, GLYMA16G33380.1, GLYMA12G09250.1
8	4.5	5	9	GLYMA12G02330.1, GLYMA10G08040.1, GLYMA14G11711.1, GLYMA08G47890.1, GLYMA20G22170.1
9	4	4	6	GLYMA08G23990.1, GLYMA10G42940.4, GLYMA08G23370.2, GLYMA05G37190.1
10	3.667	7	11	SGT3, GLYMA16G03160.1, GLYMA13G42500.2, GLYMA17G34690.1, SGT2, GLYMA07G06570.1, GLYMA14G10820.1
11	3.333	4	5	GLYMA02G46200.1, FLBR, GLYMA17G04210.1, GLYMA18G52430.2
12	3	3	3	rps12-A, rps2, rpl16
13	3	3	3	GLYMA03G03200.1, GLYMA20G38720.1, GLYMA10G43990.1
14	3	3	3	DHPS1, AK-HSDH, GLYMA05G34420.1
15	3	3	3	GLYMA05G38570.3, Ggh, GLYMA19G30350.1
16	2.667	4	4	EF1Bgamma2, EF1Bgamma3, LOC548038, GLYMA10G29240.1
